# Supplementary material for: Decoding protein methylation function with thermal stability analysis
Source: Nat Commun. 2023 May 25;14:3016. doi: 10.1038/s41467-023-38863-1 (PMC10212966; doi:10.1038/s41467-023-38863-1)
Supplement: Supplementary file 4 — Supplementary Data 1 [file 41467_2023_38863_MOESM4_ESM.xlsx]

## Sheet: S1 Legend
Supplementary Data 1. Proteins identified in mESCs and MEFs. S1 Proteomes sheet: Results from MaxQuant containing all the proteins identified in mESCs and MEFs using trypsin. Protein intensities were normalized with the LOESS function in the software Prostar.

## Sheet: S1 Proteomes
id	Protein IDs	Majority protein IDs	Peptide counts (all)	Peptide counts (razor+unique)	Peptide counts (unique)	Fasta headers	Gene_Fasta	Number of proteins	Peptides	Razor + unique peptides	Unique peptides	Only identified by site	Sequence coverage [%]	Unique + razor sequence coverage [%]	Unique sequence coverage [%]	Mol. weight [kDa]	Sequence length	Sequence lengths	Fraction average	Q-value	Score	Intensity	iBAQ	MS/MS count	Peptides ESC	Peptides MEFs	Razor + unique peptides ESC	Razor + unique peptides MEFs	Unique peptides ESC	Unique peptides MEFs	MS/MS count ESC	MS/MS count MEFs	Identification type ESC	Identification type MEFs	Sequence coverage ESC [%]	Sequence coverage MEFs [%]	Intensity_ESC_Norm_LOESS	Intensity_MEFs_Norm_LOESS	iBAQ ESC	iBAQ MEFs
0	A0A075B5V8;A0A075B680	A0A075B5V8;A0A075B680	1;1	1;1	1;1	tr|A0A075B5V8|A0A075B5V8_MOUSE Ig-like domain-containing protein OS=Mus musculus (Mouse) OX=10090 GN=Ighv1-47 PE=4 SV=1;tr|A0A075B680|A0A075B680_MOUSE Ig-like domain-containing protein OS=Mus musculus (Mouse) OX=10090 GN=Ighv1-62-2 PE=4 SV=1	Ighv1-47	2	1	1	1	+	13.3	13.3	13.3	11.083	98	98;100	54.5	1	-2	0	0	0	1	1	1	1	1	1	0	0	By matching	By MS/MS	13.3	13.3			0	0
1	A0A087WNP5;J3QK55	A0A087WNP5	8;1	7;1	6;0	tr|A0A087WNP5|A0A087WNP5_MOUSE Predicted gene 10778 OS=Mus musculus (Mouse) OX=10090 GN=Gm10778 PE=1 SV=1	Gm10778	2	8	7	6		19.8	18.2	14.6	58.051	499	499;433	29.1	0	26.865	135210000	4361500	9	8	0	7	0	6	0	9	0	By MS/MS		19.8	0	27.0153		4361500	0
2	A0A087WNQ7	A0A087WNQ7	1	1	1	tr|A0A087WNQ7|A0A087WNQ7_MOUSE Small integral membrane protein 10-like 1 OS=Mus musculus (Mouse) OX=10090 GN=Smim10l1 PE=1 SV=1	Smim10l1	1	1	1	1		16.9	16.9	16.9	9.6572	89	89	45	9.5e-05	3.0539	66351000	11059000	2	1	1	1	1	1	1	1	1	By MS/MS	By MS/MS	16.9	16.9	23.5585	25.7655	2153000	8905600
3	A0A087WP46	A0A087WP46	12	12	12	tr|A0A087WP46|A0A087WP46_MOUSE cDNA sequence BC034090 OS=Mus musculus (Mouse) OX=10090 GN=BC034090 PE=1 SV=1	BC034090	1	12	12	12		15.3	15.3	15.3	130.31	1202	1202	45.3	0	12.127	352730000	6081600	18	7	12	7	12	7	12	5	13	By MS/MS	By MS/MS	8.9	15.3	25.5433	28.1816	843690	5238000
4	A0A087WPF7	A0A087WPF7	16	16	16	sp|A0A087WPF7|AUTS2_MOUSE Autism susceptibility gene 2 protein homolog OS=Mus musculus (Mouse) OX=10090 GN=Auts2 PE=1 SV=2	Auts2	1	16	16	16		16.3	16.3	16.3	138.92	1261	1261	45.9	0	22.772	895680000	19471000	36	16	8	16	8	16	8	29	7	By MS/MS	By MS/MS	16.3	9.1	29.3849	27.6495	14708000	4763000
5	A0A087WPN2	A0A087WPN2	7	7	6	tr|A0A087WPN2|A0A087WPN2_MOUSE Zinc finger protein OS=Mus musculus (Mouse) OX=10090 GN=Gm3604 PE=4 SV=1	Gm3604	1	7	7	6		23.8	23.8	21.6	66.337	559	559	36.2	0	13.075	416100000	19814000	11	7	1	7	1	6	0	11	0	By MS/MS	By matching	23.8	2.1	28.5674	21.4579	19684000	129710
6	A0A087WQ44	A0A087WQ44	70	70	70	tr|A0A087WQ44|A0A087WQ44_MOUSE Snf2-related CREBBP activator protein OS=Mus musculus (Mouse) OX=10090 GN=Srcap PE=1 SV=1	Srcap	1	70	70	70		28.8	28.8	28.8	349.26	3271	3271	35.8	0	323.31	30991000000	326220000	193	67	44	67	44	67	44	125	68	By MS/MS	By MS/MS	28.2	19.1	34.8366	30.8807	304040000	22182000
7	A0A087WQ89	A0A087WQ89	12	12	12	tr|A0A087WQ89|A0A087WQ89_MOUSE MISP family member 3 OS=Mus musculus (Mouse) OX=10090 GN=Misp3 PE=1 SV=1	Misp3	1	12	12	12		60.7	60.7	60.7	23.177	206	206	28.3	0	131.91	1168200000	116820000	29	12	0	12	0	12	0	29	0	By MS/MS		60.7	0	30.2035		116820000	0
8	A0A087WR45	A0A087WR45	1	1	1	tr|A0A087WR45|A0A087WR45_MOUSE DUF4585 domain-containing protein OS=Mus musculus (Mouse) OX=10090 GN=Prob1 PE=1 SV=1	Prob1	1	1	1	1		1.4	1.4	1.4	106.84	1010	1010	55	0.004705	1.5969	4246200	92308	1	1	0	1	0	1	0	1	0	By MS/MS		1.4	0	21.8865		92308	0
9	A0A087WRH0	A0A087WRH0	3	2	2	tr|A0A087WRH0|A0A087WRH0_MOUSE Zinc finger protein 951 OS=Mus musculus (Mouse) OX=10090 GN=Zfp951 PE=4 SV=1	Zfp951	1	3	2	2		7.1	5.3	5.3	51.96	451	451	35	0.004172	1.6565	44111000	1470400	3	3	0	2	0	2	0	3	0	By MS/MS		7.1	0	25.3489		1470400	0
10	A0A087WRJ1	A0A087WRJ1	4	4	4	tr|A0A087WRJ1|A0A087WRJ1_MOUSE RIKEN cDNA 2610044O15 gene OS=Mus musculus (Mouse) OX=10090 GN=2610044O15Rik8 PE=4 SV=1	2610044O15Rik8	1	4	4	4		10.2	10.2	10.2	48.585	410	410	38	0.0012976	2.1929	55728000	2423000	3	3	1	3	1	3	1	2	1	By MS/MS	By MS/MS	8.3	2	25.4708	22.7776	2134400	288570
11	A0A087WRR7	A0A087WRR7	14	14	14	tr|A0A087WRR7|A0A087WRR7_MOUSE Zinc finger protein 383 OS=Mus musculus (Mouse) OX=10090 GN=Zfp383 PE=1 SV=1	Zfp383	1	14	14	14		32.2	32.2	32.2	56.113	490	490	41.5	0	92.378	974230000	44283000	26	14	10	14	10	14	10	18	8	By MS/MS	By MS/MS	32.2	24.3	29.2253	28.4033	27414000	16869000
12	P0DPB4;A0A088MLT8	P0DPB4;A0A088MLT8	12;12	12;12	12;12	sp|P0DPB4|SCHI1_MOUSE Schwannomin-interacting protein 1 OS=Mus musculus (Mouse) OX=10090 GN=Schip1 PE=1 SV=1;sp|A0A088MLT8|IQIP1_MOUSE IQCJ-SCHIP1 readthrough transcript protein OS=Mus musculus (Mouse) OX=10090 GN=Iqcj-Schip1 PE=1 SV=2	Schip1	2	12	12	12		36.2	36.2	36.2	53.305	484	484;559	38.4	0	69.237	1724000000	63852000	28	12	10	12	10	12	10	12	16	By MS/MS	By MS/MS	36.2	28.3	29.2892	29.9528	23046000	40806000
13	A0A0A6YVU8;Q9JKV1	A0A0A6YVU8;Q9JKV1	6;6	6;6	6;6	tr|A0A0A6YVU8|A0A0A6YVU8_MOUSE Predicted pseudogene 9774 OS=Mus musculus (Mouse) OX=10090 GN=Gm9774 PE=4 SV=1;sp|Q9JKV1|ADRM1_MOUSE Proteasomal ubiquitin receptor ADRM1 OS=Mus musculus (Mouse) OX=10090 GN=Adrm1 PE=1 SV=2	Gm9774	2	6	6	6		17	17	17	42.147	407	407;407	40.6	0	75.346	17387000000	1580700000	35	4	5	4	5	4	5	21	14	By MS/MS	By MS/MS	14.7	12.3	33.2541	32.7588	875440000	705220000
14	A0A0A6YY25	A0A0A6YY25	2	2	2	sp|A0A0A6YY25|BTBDI_MOUSE BTB/POZ domain-containing protein 18 OS=Mus musculus (Mouse) OX=10090 GN=Btbd18 PE=1 SV=1	Btbd18	1	2	2	2		3.5	3.5	3.5	79.463	723	723	25	0.0011151	2.2546	14442000	465860	3	2	0	2	0	2	0	3	0	By MS/MS		3.5	0	23.6969		465860	0
15	A0A0A6YY83	A0A0A6YY83	23	23	23	tr|A0A0A6YY83|A0A0A6YY83_MOUSE Protocadherin 7 OS=Mus musculus (Mouse) OX=10090 GN=Pcdh7 PE=1 SV=1	Pcdh7	1	23	23	23		24.9	24.9	24.9	136.77	1255	1255	31.8	0	53.857	1108100000	20147000	28	0	23	0	23	0	23	0	28		By MS/MS	0	24.9		29.9547	0	20147000
16	A0A0B4J1F4	A0A0B4J1F4	1	1	1	sp|A0A0B4J1F4|ARRD4_MOUSE Arrestin domain-containing protein 4 OS=Mus musculus (Mouse) OX=10090 GN=Arrdc4 PE=1 SV=1	Arrdc4	1	1	1	1		2.7	2.7	2.7	44.97	415	415	23.5	0.0030206	1.8687	21077000	1053900	2	1	1	1	1	1	1	1	1	By MS/MS	By MS/MS	2.7	2.7	23.5785	23.0168	671010	382840
17	A0A0G2JEB6	A0A0G2JEB6	5	5	5	tr|A0A0G2JEB6|A0A0G2JEB6_MOUSE Calponin-homology (CH) domain-containing protein OS=Mus musculus (Mouse) OX=10090 GN=Cfap47 PE=4 SV=2	Cfap47	1	5	5	5	+	2.4	2.4	2.4	360.34	3184	3184	41.5	1	-2	323290000	2033300	4	2	4	2	4	2	4	0	4	By MS/MS	By MS/MS	0.9	1.7	23.7403	28.2451	89976	1943300
18	A0A0G2JEM5	A0A0G2JEM5	8	8	8	tr|A0A0G2JEM5|A0A0G2JEM5_MOUSE Zinc finger protein 267 OS=Mus musculus (Mouse) OX=10090 GN=Zfp267 PE=4 SV=1	Zfp267	1	8	8	8		11.3	11.3	11.3	91.667	796	796	45.7	9.8e-05	4.1991	139620000	4231000	15	7	3	7	3	7	3	12	3	By MS/MS	By MS/MS	8.5	5	26.7108	24.7348	3415400	815550
19	A0A0G2JFS9;Q8C9S8	A0A0G2JFS9;Q8C9S8	9;9	9;9	9;9	tr|A0A0G2JFS9|A0A0G2JFS9_MOUSE Cysteine protease OS=Mus musculus (Mouse) OX=10090 GN=Atg4a-ps PE=3 SV=1;sp|Q8C9S8|ATG4A_MOUSE Cysteine protease ATG4A OS=Mus musculus (Mouse) OX=10090 GN=Atg4a PE=2 SV=2	Atg4a-ps	2	9	9	9		29.5	29.5	29.5	45.186	396	396;396	50.7	0	76.161	1029700000	57205000	20	4	8	4	8	4	8	3	17	By MS/MS	By MS/MS	15.4	25.8	27.3561	29.6291	9214600	47990000
20	A0A0G2JG52	A0A0G2JG52	34	34	34	tr|A0A0G2JG52|A0A0G2JG52_MOUSE Crystallin beta-gamma domain-containing 1 OS=Mus musculus (Mouse) OX=10090 GN=Crybg1 PE=1 SV=1	Crybg1	1	34	34	34		26.8	26.8	26.8	223.45	2065	2065	34	0	137.66	1490600000	16748000	54	34	8	34	8	34	8	49	5	By MS/MS	By MS/MS	26.8	6.2	30.0241	28.6693	11686000	5062200
21	A0A0G2JGA3	A0A0G2JGA3	5	5	5	tr|A0A0G2JGA3|A0A0G2JGA3_MOUSE RanBP2-type domain-containing protein OS=Mus musculus (Mouse) OX=10090 GN=Tex13c2 PE=4 SV=1	Tex13c2	1	5	5	5		14.3	14.3	14.3	58.87	530	530	36.2	0	8.0825	79733000	3624200	6	5	0	5	0	5	0	6	0	By MS/MS		14.3	0	26.2264		3624200	0
22	A0A0G2JGJ6;Q8C5Y0;L7N216;Q80ZT2;K7N6W5;K7N6S8;A0A0G2JFY7;K7N6A0;G3UXD1;A0A0G2JFD5	A0A0G2JGJ6;Q8C5Y0;L7N216;Q80ZT2;K7N6W5;K7N6S8;A0A0G2JFY7;K7N6A0;G3UXD1;A0A0G2JFD5	2;1;1;1;1;1;1;1;1;1	2;1;1;1;1;1;1;1;1;1	2;1;1;1;1;1;1;1;1;1	tr|A0A0G2JGJ6|A0A0G2JGJ6_MOUSE Takusan domain-containing protein OS=Mus musculus (Mouse) OX=10090 GN=Gm21190 PE=4 SV=1;tr|Q8C5Y0|Q8C5Y0_MOUSE Takusan domain-containing protein OS=Mus musculus (Mouse) OX=10090 GN=4930572O03Rik PE=2 SV=1;tr|L7N216|L7N216_MOU	Gm21190	10	2	2	2	+	11.7	11.7	11.7	31.259	266	266;211;212;255;255;255;255;256;256;256	24.5	1	-2	3246200000	295110000	1	2	0	2	0	2	0	1	0	By MS/MS		11.7	0	31.6761		295110000	0
23	A0A0J9YTR2	A0A0J9YTR2	4	4	4	tr|A0A0J9YTR2|A0A0J9YTR2_MOUSE RIKEN cDNA 0610012G03 gene OS=Mus musculus (Mouse) OX=10090 GN=0610012G03Rik PE=1 SV=1	0610012G03Rik	1	4	4	4		37.9	37.9	37.9	10.829	95	95	36.2	9.76e-05	3.9957	120390000	30096000	6	4	3	4	3	4	3	5	1	By MS/MS	By MS/MS	37.9	27.4	26.5601	24.1854	25542000	4554100
24	A0A0J9YUD4;A0A1W2P6H7	A0A0J9YUD4;A0A1W2P6H7	3;2	2;1	2;1	tr|A0A0J9YUD4|A0A0J9YUD4_MOUSE Zinc finger protein 433 OS=Mus musculus (Mouse) OX=10090 GN=Zfp433 PE=4 SV=1;tr|A0A1W2P6H7|A0A1W2P6H7_MOUSE Predicted gene, 32687 OS=Mus musculus (Mouse) OX=10090 GN=Gm32687 PE=4 SV=1	Zfp433	2	3	2	2		4.5	3	3	69.715	600	600;600	32.2	0.0018443	2.0454	53050000	1360300	3	3	1	2	1	2	1	3	0	By MS/MS	By matching	4.5	1.7	25.4288	22.434	1226900	133410
25	A0A0J9YUD5	A0A0J9YUD5	91	91	91	tr|A0A0J9YUD5|A0A0J9YUD5_MOUSE Nucleoporin 205 OS=Mus musculus (Mouse) OX=10090 GN=Nup205 PE=1 SV=1	Nup205	1	91	91	91		52.2	52.2	52.2	233.1	2061	2061	40.8	0	323.31	62120000000	591620000	592	89	68	89	68	89	68	382	210	By MS/MS	By MS/MS	51.6	40.6	35.4262	34.08	401000000	190620000
26	A0A0J9YUW3	A0A0J9YUW3	3	2	2	tr|A0A0J9YUW3|A0A0J9YUW3_MOUSE Zinc finger protein OS=Mus musculus (Mouse) OX=10090 GN=Gm5141 PE=4 SV=1	Gm5141	1	3	2	2	+	5	3.6	3.6	68.731	581	581	45.5	1	-2	11236000	561780	3	3	0	2	0	2	0	3	0	By MS/MS		5	0	23.3254		561780	0
27	A0A0N4SUH6;Q9CWZ3	A0A0N4SUH6;Q9CWZ3	5;5	5;5	5;5	tr|A0A0N4SUH6|A0A0N4SUH6_MOUSE RNA-binding protein 8A OS=Mus musculus (Mouse) OX=10090 GN=Rbm8a2 PE=3 SV=1;sp|Q9CWZ3|RBM8A_MOUSE RNA-binding protein 8A OS=Mus musculus (Mouse) OX=10090 GN=Rbm8a PE=1 SV=4	Rbm8a2	2	5	5	5		45.4	45.4	45.4	19.889	174	174;174	33.2	0	162.05	18946000000	2368200000	53	5	5	5	5	5	5	35	18	By MS/MS	By MS/MS	45.4	45.4	33.3113	32.9615	1250500000	1117700000
28	A0A0N4SUI7	A0A0N4SUI7	3	3	3	tr|A0A0N4SUI7|A0A0N4SUI7_MOUSE Negative regulator of P-body association OS=Mus musculus (Mouse) OX=10090 GN=Nbdy PE=4 SV=1	Nbdy	1	3	3	3		63.2	63.2	63.2	7.0259	68	68	35	0	27.273	1746800000	436700000	12	2	3	2	3	2	3	4	8	By MS/MS	By MS/MS	52.9	63.2	27.0173	30.5269	32655000	404050000
29	A0A0N4SUJ3	A0A0N4SUJ3	8	8	8	tr|A0A0N4SUJ3|A0A0N4SUJ3_MOUSE N-acetylated alpha-linked acidic dipeptidase-like 2 OS=Mus musculus (Mouse) OX=10090 GN=Naaladl2 PE=1 SV=1	Naaladl2	1	8	8	8		18.1	18.1	18.1	88.516	795	795	38.6	0	11.986	160250000	5341600	11	0	8	0	8	0	8	0	11		By MS/MS	0	18.1		27.2408	0	5341600
30	A0A0U1RNF2	A0A0U1RNF2	14	14	14	tr|A0A0U1RNF2|A0A0U1RNF2_MOUSE Leucine carboxyl methyltransferase 1 OS=Mus musculus (Mouse) OX=10090 GN=Lcmt1 PE=1 SV=1	Lcmt1	1	14	14	14		43.1	43.1	43.1	38.161	332	332	41.7	0	221.6	9710000000	539440000	64	13	12	13	12	13	12	34	30	By MS/MS	By MS/MS	42.8	33.7	31.2866	32.6657	137570000	401870000
31	A0A140LHZ9	A0A140LHZ9	5	5	5	tr|A0A140LHZ9|A0A140LHZ9_MOUSE Neuregulin 1 OS=Mus musculus (Mouse) OX=10090 GN=Nrg1 PE=1 SV=2	Nrg1	1	5	5	5		8.7	8.7	8.7	94.199	858	858	23.6	0.00065463	2.4404	73212000	1663900	5	2	5	2	5	2	5	1	4	By MS/MS	By MS/MS	2.6	8.7	22.9473	26.0487	192760	1471200
32	A0A140LI48	A0A140LI48	5	1	1	tr|A0A140LI48|A0A140LI48_MOUSE Protocadherin gamma subfamily B, 8 OS=Mus musculus (Mouse) OX=10090 GN=Pcdhgb8 PE=4 SV=1	Pcdhgb8	1	5	1	1	+	6	1.2	1.2	101.13	931	931	27	1	-2	7571600	252390	1	3	4	1	0	1	0	1	0	By MS/MS	By matching	4.6	4.8	22.7415		252390	0
33	A0A140LI88	A0A140LI88	2	2	2	sp|A0A140LI88|ANR31_MOUSE Ankyrin repeat domain-containing protein 31 OS=Mus musculus (Mouse) OX=10090 GN=Ankrd31 PE=1 SV=2	Ankrd31	1	2	2	2	+	1.4	1.4	1.4	206.17	1857	1857	22	1	-2	26042000	289360	1	1	2	1	2	1	2	1	0	By MS/MS	By MS/MS	0.5	1.4	23.2694	23.9997	119630	169730
34	A0A140LIF8	A0A140LIF8	6	4	4	tr|A0A140LIF8|A0A140LIF8_MOUSE IRG-type G domain-containing protein OS=Mus musculus (Mouse) OX=10090 GN=Irgm2 PE=1 SV=1	Irgm2	1	6	4	4		25.3	16.2	16.2	46.5	407	407	24.4	0	5.7308	109910000	5495400	5	5	3	3	2	3	2	3	2	By MS/MS	By MS/MS	20.6	15	24.1753	26.4968	978820	4516500
35	A0A140LIU8	A0A140LIU8	7	7	7	tr|A0A140LIU8|A0A140LIU8_MOUSE Predicted gene, 18336 OS=Mus musculus (Mouse) OX=10090 GN=Gm18336 PE=4 SV=1	Gm18336	1	7	7	7		20.3	20.3	20.3	78.791	765	765	41.7	0	40.751	236330000	11817000	14	7	0	7	0	7	0	14	0	By MS/MS		20.3	0	27.8493		11817000	0
36	A0A1B0GR71	A0A1B0GR71	9	6	6	tr|A0A1B0GR71|A0A1B0GR71_MOUSE Predicted gene 4924 OS=Mus musculus (Mouse) OX=10090 GN=Gm4924 PE=1 SV=1	Gm4924	1	9	6	6		15	12.4	12.4	112.56	966	966	38.5	9.61e-05	3.3923	67409000	1567700	6	9	1	6	0	6	0	6	0	By MS/MS	By matching	15	0.9	25.977		1567700	0
37	A0A1B0GR91	A0A1B0GR91	17	17	16	tr|A0A1B0GR91|A0A1B0GR91_MOUSE Predicted gene 4779 OS=Mus musculus (Mouse) OX=10090 GN=Gm4779 PE=4 SV=1	Gm4779	1	17	17	16		48.1	48.1	46.7	59.993	561	561	36.4	0	152.16	857540000	27663000	28	17	0	17	0	16	0	28	0	By MS/MS		48.1	0	29.753		27663000	0
38	A0A1B0GRE8	A0A1B0GRE8	14	2	2	tr|A0A1B0GRE8|A0A1B0GRE8_MOUSE Zinc finger and SCAN domain-containing 4E OS=Mus musculus (Mouse) OX=10090 GN=Zscan4e PE=4 SV=1	Zscan4e	1	14	2	2		42.4	7.3	7.3	57.706	505	505	19.4	0	16.444	93185000	3882700	1	14	1	2	1	2	1	1	0	By MS/MS	By matching	42.4	2.8	26.4586		3882700	0
39	A0A1B0GRG8	A0A1B0GRG8	8	1	1	tr|A0A1B0GRG8|A0A1B0GRG8_MOUSE Predicted gene 5678 OS=Mus musculus (Mouse) OX=10090 GN=Gm5678 PE=3 SV=1	Gm5678	1	8	1	1	+	33.6	3.2	3.2	30.674	277	277	17	1	-2	10682000	593470	1	8	6	1	0	1	0	1	0	By MS/MS	By matching	33.6	26.7	23.2506		593470	0
40	A0A1B0GRH6	A0A1B0GRH6	15	5	3	tr|A0A1B0GRH6|A0A1B0GRH6_MOUSE Zinc finger and SCAN domain containing 4, pseudogene 3 OS=Mus musculus (Mouse) OX=10090 GN=Zscan4-ps3 PE=4 SV=1	Zscan4-ps3	1	15	5	3		45.7	19.4	9.9	57.805	506	506	25.3	0	35.75	127390000	5095500	8	14	3	4	1	3	0	7	1	By MS/MS	By MS/MS	44.3	6.1	25.9562	25.9033	2661800	2433700
41	A0A1B0GRI2	A0A1B0GRI2	15	14	11	tr|A0A1B0GRI2|A0A1B0GRI2_MOUSE Zinc finger protein OS=Mus musculus (Mouse) OX=10090 GN=Gm35315 PE=4 SV=1	Gm35315	1	15	14	11		31	29.6	22.8	66.112	571	571	43.5	0	13.507	784790000	23082000	23	15	3	14	3	11	3	21	2	By MS/MS	By MS/MS	31	7.9	29.3751	26.6281	19936000	3145800
42	A0A1B0GRI9	A0A1B0GRI9	6	5	5	tr|A0A1B0GRI9|A0A1B0GRI9_MOUSE Zinc finger protein OS=Mus musculus (Mouse) OX=10090 GN=Gm45871 PE=4 SV=1	Gm45871	1	6	5	5		13	10.6	10.6	62.987	540	540	34.6	9.72e-05	3.7787	51252000	1708400	8	6	0	5	0	5	0	8	0	By MS/MS		13	0	25.571		1708400	0
43	A0A1B0GRV7	A0A1B0GRV7	1	1	1	tr|A0A1B0GRV7|A0A1B0GRV7_MOUSE Predicted gene, 17949 OS=Mus musculus (Mouse) OX=10090 GN=Gm17949 PE=3 SV=1	Gm17949	1	1	1	1		4.2	4.2	4.2	24.262	212	212	44.6	0.0016622	2.0916	498640000	49864000	11	1	1	1	1	1	1	4	7	By MS/MS	By MS/MS	4.2	4.2	24.5626	28.8305	2490200	47374000
44	A0A1B0GSI9	A0A1B0GSI9	1	1	1	tr|A0A1B0GSI9|A0A1B0GSI9_MOUSE G_PROTEIN_RECEP_F1_2 domain-containing protein OS=Mus musculus (Mouse) OX=10090 GN=Olfr663 PE=3 SV=1	Olfr663	1	1	1	1	+	4.7	4.7	4.7	35.875	319	319	31	1	-2	285180000	40740000	2	1	1	1	1	1	1	1	1	By MS/MS	By MS/MS	4.7	4.7	25.991	27.7062	9537500	31202000
45	A0A1B0GSS6	A0A1B0GSS6	1	1	1	tr|A0A1B0GSS6|A0A1B0GSS6_MOUSE Predicted gene 3854 OS=Mus musculus (Mouse) OX=10090 GN=Gm3854 PE=4 SV=1	Gm3854	1	1	1	1	+	2.2	2.2	2.2	57.031	495	495	33	1	-2	0	0	0	1	0	1	0	1	0	0	0	By MS/MS		2.2	0			0	0
46	A0A1B0GT13	A0A1B0GT13	5	4	4	tr|A0A1B0GT13|A0A1B0GT13_MOUSE Predicted gene, 17655 OS=Mus musculus (Mouse) OX=10090 GN=Gm17655 PE=4 SV=1	Gm17655	1	5	4	4		8.3	6.9	6.9	69.114	591	591	32.8	0.0058532	1.5131	19036000	732170	5	5	1	4	1	4	1	5	0	By MS/MS	By matching	8.3	1.5	23.6173	22.4659	532600	199570
47	A0A1B0GT64	A0A1B0GT64	8	8	8	tr|A0A1B0GT64|A0A1B0GT64_MOUSE Zinc finger protein 873 OS=Mus musculus (Mouse) OX=10090 GN=Zfp873 PE=4 SV=1	Zfp873	1	8	8	8		13.8	13.8	13.8	76.73	667	667	45.5	9.82e-05	4.2688	114810000	2551300	10	8	0	8	0	8	0	10	0	By MS/MS		13.8	0	26.7704		2551300	0
48	A0A1C7CYU6	A0A1C7CYU6	14	1	1	tr|A0A1C7CYU6|A0A1C7CYU6_MOUSE Zinc finger and SCAN domain containing 4, pseudogene 2 OS=Mus musculus (Mouse) OX=10090 GN=Zscan4-ps2 PE=4 SV=1	Zscan4-ps2	1	14	1	1		37.7	5.7	5.7	57.72	506	506	28	9.79e-05	4.1401	12509000	521220	1	13	3	1	0	1	0	1	0	By MS/MS	By matching	36.4	6.1	23.4843		521220	0
49	A0A1C7CYV3	A0A1C7CYV3	9	1	1	tr|A0A1C7CYV3|A0A1C7CYV3_MOUSE Zinc finger and SCAN domain containing 4, pseudogene 1 OS=Mus musculus (Mouse) OX=10090 GN=Zscan4-ps1 PE=4 SV=1	Zscan4-ps1	1	9	1	1		23.3	2.8	2.8	57.889	506	506	26	0	27.308	22643000	838620	1	9	2	1	1	1	1	1	0	By MS/MS	By matching	23.3	4.7	23.0098	23.842	334350	504270
50	A0A1D5RLM8	A0A1D5RLM8	7	7	7	tr|A0A1D5RLM8|A0A1D5RLM8_MOUSE Predicted gene 11639 OS=Mus musculus (Mouse) OX=10090 GN=Gm11639 PE=1 SV=1	Gm11639	1	7	7	7		1.5	1.5	1.5	654.2	5808	5808	31.1	0.0035587	1.793	142720000	440490	11	4	4	4	4	4	4	5	6	By MS/MS	By MS/MS	0.9	0.8	25.723	26.4013	174280	266210
51	A0A1D5RM15	A0A1D5RM15	14	14	13	tr|A0A1D5RM15|A0A1D5RM15_MOUSE Zinc finger protein 930 OS=Mus musculus (Mouse) OX=10090 GN=Zfp930 PE=1 SV=1	Zfp930	1	14	14	13		32.9	32.9	30.8	51.057	441	441	37.4	0	133.49	1097100000	39184000	27	14	4	14	4	13	4	25	2	By MS/MS	By MS/MS	32.9	9.8	30.0084	24.9518	38005000	1179000
52	A0A1L1SQU7	A0A1L1SQU7	164	164	162	tr|A0A1L1SQU7|A0A1L1SQU7_MOUSE FAT atypical cadherin 1 OS=Mus musculus (Mouse) OX=10090 GN=Fat1 PE=1 SV=1	Fat1	1	164	164	162		43.6	43.6	43.4	512.19	4645	4645	36	0	323.31	38901000000	187030000	511	130	153	130	153	128	151	195	316	By MS/MS	By MS/MS	36.8	40.5	33.1704	34.6863	43084000	143940000
53	A0A1L1SSC7	A0A1L1SSC7	35	35	35	tr|A0A1L1SSC7|A0A1L1SSC7_MOUSE TPR_REGION domain-containing protein OS=Mus musculus (Mouse) OX=10090 GN=Ttc13 PE=1 SV=1	Ttc13	1	35	35	35		53.8	53.8	53.8	95.089	844	844	37.6	0	128.25	3574800000	77713000	93	31	31	31	31	31	31	44	49	By MS/MS	By MS/MS	46.4	45.3	30.8513	30.6124	39816000	37897000
54	A0A1L1STD6	A0A1L1STD6	2	2	2	tr|A0A1L1STD6|A0A1L1STD6_MOUSE InaF motif-containing 2 OS=Mus musculus (Mouse) OX=10090 GN=Inafm2 PE=4 SV=1	Inafm2	1	2	2	2		19.1	19.1	19.1	15.647	152	152	30.7	0.006382	1.4681	110280000	22056000	3	1	2	1	2	1	2	1	2	By MS/MS	By MS/MS	19.1	19.1	23.0557	26.6789	1816800	20239000
55	A0A1L1SU27	A0A1L1SU27	7	7	7	tr|A0A1L1SU27|A0A1L1SU27_MOUSE Pleckstrin homology domain-containing, family G (with RhoGef domain) member 4 OS=Mus musculus (Mouse) OX=10090 GN=Plekhg4 PE=1 SV=1	Plekhg4	1	7	7	7		7.6	7.6	7.6	134.88	1217	1217	42.7	9.76e-05	4.0362	49994000	806360	9	7	2	7	2	7	2	9	0	By MS/MS	By matching	7.6	1.7	25.3794	21.8785	749730	56625
56	A0A1W2P7G7	A0A1W2P7G7	10	9	9	tr|A0A1W2P7G7|A0A1W2P7G7_MOUSE cDNA sequence BC024063 OS=Mus musculus (Mouse) OX=10090 GN=BC024063 PE=4 SV=1	BC024063	1	10	9	9		16.6	15.5	15.5	85.688	749	749	44.1	0	7.7119	223620000	4658700	14	10	3	9	3	9	3	13	1	By MS/MS	By MS/MS	16.6	6.1	27.2398	25.9458	3326900	1331800
57	A0A1W2P7S8	A0A1W2P7S8	32	1	1	tr|A0A1W2P7S8|A0A1W2P7S8_MOUSE Predicted gene, 32717 OS=Mus musculus (Mouse) OX=10090 GN=Gm32717 PE=4 SV=1	Gm32717	1	32	1	1		37.4	2.7	2.7	92.162	802	802	23.8	0	9.0023	318700000	8852800	4	31	28	1	1	1	1	3	1	By MS/MS	By MS/MS	36.5	37	28.11	24.6142	8152400	700400
58	A0A1W2P884	A0A1W2P884	7	7	7	tr|A0A1W2P884|A0A1W2P884_MOUSE Centrosomal protein 85-like OS=Mus musculus (Mouse) OX=10090 GN=Cep85l PE=4 SV=1	Cep85l	1	7	7	7		12.3	12.3	12.3	91.83	806	806	43.7	0	15.181	166600000	3786400	10	6	5	6	5	6	5	6	4	By MS/MS	By MS/MS	10.8	8.7	25.5495	26.8317	1134900	2651500
59	A0A1Y7VIZ1	A0A1Y7VIZ1	4	2	2	tr|A0A1Y7VIZ1|A0A1Y7VIZ1_MOUSE Pluripotency-associated transcript 25 OS=Mus musculus (Mouse) OX=10090 GN=Platr25 PE=4 SV=1	Platr25	1	4	2	2		13.1	7.3	7.3	54.984	466	466	37.5	0	10.547	71661000	3257300	3	4	1	2	1	2	1	3	0	By MS/MS	By matching	13.1	5.2	25.7428	23.726	2665400	591940
60	A0A1Y7VK00	A0A1Y7VK00	9	9	9	tr|A0A1Y7VK00|A0A1Y7VK00_MOUSE Zinc finger protein 825 OS=Mus musculus (Mouse) OX=10090 GN=Zfp825 PE=1 SV=1	Zfp825	1	9	9	9		35.6	35.6	35.6	34.251	292	292	34.3	0	112.38	638780000	35488000	21	8	5	8	5	8	5	16	5	By MS/MS	By MS/MS	35.3	21.9	29.1392	25.701	32410000	3077300
61	A0A1Y7VMP7	A0A1Y7VMP7	23	23	23	tr|A0A1Y7VMP7|A0A1Y7VMP7_MOUSE MutL homolog 3 OS=Mus musculus (Mouse) OX=10090 GN=Mlh3 PE=4 SV=1	Mlh3	1	23	23	23		25.8	25.8	25.8	162.52	1443	1443	34.8	0	82.154	847410000	10864000	33	22	4	22	4	22	4	30	3	By MS/MS	By MS/MS	25.6	3.9	28.7572	28.5519	5603200	5261100
62	A0A1Y7VNZ0	A0A1Y7VNZ0	12	12	12	tr|A0A1Y7VNZ0|A0A1Y7VNZ0_MOUSE WD_REPEATS_REGION domain-containing protein OS=Mus musculus (Mouse) OX=10090 GN=Dcaf4 PE=1 SV=1	Dcaf4	1	12	12	12		29.1	29.1	29.1	59.381	532	532	40.1	0	34.176	945570000	37823000	23	12	6	12	6	12	6	19	4	By MS/MS	By MS/MS	29.1	13.5	29.6611	26.8198	32914000	4909400
63	A0A286YCV9	A0A286YCV9	66	66	62	tr|A0A286YCV9|A0A286YCV9_MOUSE Kinesin family member 13B OS=Mus musculus (Mouse) OX=10090 GN=Kif13b PE=1 SV=1	Kif13b	1	66	66	62		44.7	44.7	42.6	204.94	1847	1847	36.9	0	323.31	22322000000	268940000	236	66	50	66	50	62	47	164	72	By MS/MS	By MS/MS	44.7	36.1	34.0192	32.3835	196710000	72232000
64	A0A286YCX6	A0A286YCX6	53	53	53	tr|A0A286YCX6|A0A286YCX6_MOUSE Trafficking protein particle complex 8 OS=Mus musculus (Mouse) OX=10090 GN=Trappc8 PE=1 SV=2	Trappc8	1	53	53	53		47.9	47.9	47.9	160.91	1437	1437	35.7	0	323.31	14262000000	182850000	192	52	42	52	42	52	42	113	79	By MS/MS	By MS/MS	47.3	39.7	32.9972	32.435	103610000	79242000
65	A0A2I3BQ48;E9Q7N4	A0A2I3BQ48	25;1	25;1	23;0	tr|A0A2I3BQ48|A0A2I3BQ48_MOUSE Diacylglycerol kinase OS=Mus musculus (Mouse) OX=10090 GN=Dgkh PE=1 SV=1	Dgkh	2	25	25	23		32.7	32.7	30.1	130.1	1180	1180;1118	34.6	0	146.29	1840000000	32281000	47	19	21	19	21	17	19	24	23	By MS/MS	By MS/MS	25.8	26.5	29.4585	30.0013	12258000	20022000
66	A0A2I3BR68;A0A2I3BQC3	A0A2I3BR68;A0A2I3BQC3	2;2	2;2	2;2	tr|A0A2I3BR68|A0A2I3BR68_MOUSE Small integral membrane protein 40, pseudogene OS=Mus musculus (Mouse) OX=10090 GN=Smim40-ps PE=4 SV=1;tr|A0A2I3BQC3|A0A2I3BQC3_MOUSE Small integral membrane protein 40 OS=Mus musculus (Mouse) OX=10090 GN=Smim40 PE=4 SV=1	Smim40-ps	2	2	2	2		39.5	39.5	39.5	9.1697	81	81;81	28	9.64e-05	3.4961	252880000	50576000	5	2	0	2	0	2	0	5	0	By MS/MS		39.5	0	27.9501		50576000	0
67	A0A2I3BQG2	A0A2I3BQG2	36	36	36	tr|A0A2I3BQG2|A0A2I3BQG2_MOUSE Crystallin beta-gamma domain-containing 2 OS=Mus musculus (Mouse) OX=10090 GN=Crybg2 PE=1 SV=1	Crybg2	1	36	36	36		26.4	26.4	26.4	197.82	1825	1825	34.6	0	55.36	927420000	10305000	40	35	3	35	3	35	3	37	3	By MS/MS	By MS/MS	25.6	2.3	29.5592	27.2211	8499100	1805600
68	A0A2I3BQS8	A0A2I3BQS8	3	3	3	tr|A0A2I3BQS8|A0A2I3BQS8_MOUSE Uncharacterized protein OS=Mus musculus (Mouse) OX=10090 GN=ENSMUSG00000115798 PE=3 SV=1	ENSMUSG00000115798	1	3	3	3		40	40	40	8.4287	70	70	42.2	0.00056159	2.4752	672290000	168070000	8	3	2	3	2	3	2	5	3	By MS/MS	By MS/MS	40	28.6	28.5703	28.0405	96474000	71598000
69	A0A2I3BR81	A0A2I3BR81	29	29	29	tr|A0A2I3BR81|A0A2I3BR81_MOUSE 5-nucleotidase domain-containing 2 OS=Mus musculus (Mouse) OX=10090 GN=Nt5dc2 PE=1 SV=1	Nt5dc2	1	29	29	29		57.1	57.1	57.1	63.858	553	553	38.9	0	323.31	22054000000	787650000	177	28	27	28	27	28	27	98	79	By MS/MS	By MS/MS	55.7	52.6	33.4946	33.2199	404520000	383130000
70	A0A2I3BR92	A0A2I3BR92	11	11	11	tr|A0A2I3BR92|A0A2I3BR92_MOUSE Mcf.2-transforming sequence OS=Mus musculus (Mouse) OX=10090 GN=Mcf2 PE=4 SV=1	Mcf2	1	11	11	11		10.7	10.7	10.7	127.17	1111	1111	36.8	0	25.38	539040000	9625800	15	11	1	11	1	11	1	14	1	By MS/MS	By MS/MS	10.7	0.8	29.0677		9625800	0
71	E9PVW2;A0A2I3BRV7;Q8VGG6;Q8VFI8	E9PVW2;A0A2I3BRV7;Q8VGG6;Q8VFI8	2;2;1;1	2;2;1;1	2;2;1;1	tr|E9PVW2|E9PVW2_MOUSE Olfactory receptor OS=Mus musculus (Mouse) OX=10090 GN=Olfr872 PE=3 SV=1;tr|A0A2I3BRV7|A0A2I3BRV7_MOUSE Olfactory receptor OS=Mus musculus (Mouse) OX=10090 GN=Olfr869 PE=3 SV=1;tr|Q8VGG6|Q8VGG6_MOUSE Olfactory receptor OS=Mus musculu	Olfr872	4	2	2	2		5.3	5.3	5.3	36.648	323	323;323;305;309	43.5	0.0054122	1.5419	6436400	1072700	1	2	2	2	2	2	2	1	0	By MS/MS	By MS/MS	5.3	5.3	21.1121	22.125	416430	656300
72	A0A338P6D3	A0A338P6D3	6	4	4	tr|A0A338P6D3|A0A338P6D3_MOUSE RIKEN cDNA A630089N07 gene OS=Mus musculus (Mouse) OX=10090 GN=A630089N07Rik PE=4 SV=1	A630089N07Rik	1	6	4	4		55.9	49.2	49.2	14.092	118	118	24.6	0	130.88	258890000	36984000	11	6	2	4	2	4	2	9	2	By MS/MS	By MS/MS	55.9	27.1	27.8371	23.6854	35124000	1859600
73	A0A338P6F4	A0A338P6F4	3	1	1	tr|A0A338P6F4|A0A338P6F4_MOUSE KRAB domain-containing protein OS=Mus musculus (Mouse) OX=10090 GN=B230307C23Rik PE=4 SV=1	B230307C23Rik	1	3	1	1		30.9	13.6	13.6	12.349	110	110	29	9.99e-05	4.9845	54232000	13558000	2	3	0	1	0	1	0	2	0	By MS/MS		30.9	0	25.6546		13558000	0
74	A0A338P6G8	A0A338P6G8	3	3	3	tr|A0A338P6G8|A0A338P6G8_MOUSE Predicted gene 12569 OS=Mus musculus (Mouse) OX=10090 GN=Gm12569 PE=4 SV=1	Gm12569	1	3	3	3		29.3	29.3	29.3	25.324	225	225	27.8	0	12.269	140710000	20102000	3	3	1	3	1	3	1	3	0	By MS/MS	By matching	29.3	8.4	26.9436	22.6107	19242000	859740
75	A0A338P6K9;A0A5F8MPS4	A0A338P6K9	56;2	56;2	56;2	tr|A0A338P6K9|A0A338P6K9_MOUSE DUF4211 domain-containing protein OS=Mus musculus (Mouse) OX=10090 GN=Qser1 PE=1 SV=1	Qser1	2	56	56	56		42.1	42.1	42.1	194.47	1788	1788;118	35.9	0	323.31	9011100000	136530000	145	51	37	51	37	51	37	107	38	By MS/MS	By MS/MS	40	28.4	32.8422	30.6025	110310000	26218000
76	A0A338P6S8	A0A338P6S8	8	8	8	tr|A0A338P6S8|A0A338P6S8_MOUSE ABI gene family, member 3 (NESH)-binding protein OS=Mus musculus (Mouse) OX=10090 GN=Abi3bp PE=1 SV=1	Abi3bp	1	8	8	8		9.7	9.7	9.7	179.51	1637	1637	37.9	0	13.036	189880000	2373500	10	0	8	0	8	0	8	0	10		By MS/MS	0	9.7		27.4754	0	2373500
77	A0A338P7C9	A0A338P7C9	5	5	5	tr|A0A338P7C9|A0A338P7C9_MOUSE Transmembrane protein 181A OS=Mus musculus (Mouse) OX=10090 GN=Tmem181a PE=1 SV=1	Tmem181a	1	5	5	5		10.5	10.5	10.5	59.933	515	515	30.3	0	15.034	1045800000	58099000	12	3	5	3	5	3	5	5	7	By MS/MS	By MS/MS	7	10.5	25.9107	29.8344	3421200	54677000
78	A0A3B2W7H5	A0A3B2W7H5	5	5	4	tr|A0A3B2W7H5|A0A3B2W7H5_MOUSE Zinc finger protein 820 OS=Mus musculus (Mouse) OX=10090 GN=Zfp820 PE=4 SV=1	Zfp820	1	5	5	4		10.3	10.3	8.4	66.709	573	573	32.2	9.54e-05	3.1701	103110000	5155300	6	5	1	5	1	4	0	5	1	By MS/MS	By MS/MS	10.3	1.9	25.9884	25.1032	3426500	1728800
79	A0A3B2WCF4;E9Q6M3;J3QM38	A0A3B2WCF4;E9Q6M3	3;2;1	2;1;1	2;1;1	tr|A0A3B2WCF4|A0A3B2WCF4_MOUSE Predicted gene 7072 OS=Mus musculus (Mouse) OX=10090 GN=Gm7072 PE=4 SV=1;tr|E9Q6M3|E9Q6M3_MOUSE Zinc finger protein 995 OS=Mus musculus (Mouse) OX=10090 GN=Zfp995 PE=4 SV=1	Gm7072	3	3	2	2		5.8	4.2	4.2	80.7	689	689;437;661	43.5	9.82e-05	4.2763	68666000	3433300	3	2	3	1	2	1	2	1	2	By MS/MS	By MS/MS	3.5	5.8	24.835	25.243	1554400	1878900
80	A0A3Q4EGW0	A0A3Q4EGW0	26	25	25	tr|A0A3Q4EGW0|A0A3Q4EGW0_MOUSE Oxysterol-binding protein OS=Mus musculus (Mouse) OX=10090 GN=Osbpl7 PE=1 SV=1	Osbpl7	1	26	25	25		34.2	32.8	32.8	108.13	963	963	39.1	0	62.029	1675700000	32857000	58	24	21	23	20	23	20	32	26	By MS/MS	By MS/MS	32.5	30.6	29.3221	29.8685	12487000	20370000
81	A0A494B9V8	A0A494B9V8	22	22	22	tr|A0A494B9V8|A0A494B9V8_MOUSE Protein prenyltransferase alpha subunit repeat-containing 1 OS=Mus musculus (Mouse) OX=10090 GN=Ptar1 PE=1 SV=1	Ptar1	1	22	22	22		58.7	58.7	58.7	48.29	424	424	41.5	0	162.53	3049900000	138630000	74	20	18	20	18	20	18	38	36	By MS/MS	By MS/MS	55.2	53.8	30.3482	30.6231	58696000	79937000
82	A0A494BAW1	A0A494BAW1	1	1	1	tr|A0A494BAW1|A0A494BAW1_MOUSE Dual oxidase 2 OS=Mus musculus (Mouse) OX=10090 GN=Duox2 PE=4 SV=1	Duox2	1	1	1	1		1	1	1	174.55	1545	1545	40	0.0047038	1.5916	195280000	2503600	2	0	1	0	1	0	1	0	2		By MS/MS	0	1		27.5142	0	2503600
83	A0A494BB10	A0A494BB10	4	4	4	tr|A0A494BB10|A0A494BB10_MOUSE Uncharacterized protein OS=Mus musculus (Mouse) OX=10090 GN=Gm50478 PE=4 SV=1	Gm50478	1	4	4	4		43.4	43.4	43.4	11.148	99	99	28.2	0	17.98	1471400000	245230000	17	3	4	3	4	3	4	13	4	By MS/MS	By MS/MS	42.4	43.4	30.0841	28.4473	180950000	64282000
84	A0A571BEN2;F6T2D2	A0A571BEN2;F6T2D2	11;8	9;7	9;7	tr|A0A571BEN2|A0A571BEN2_MOUSE Predicted gene 10130 OS=Mus musculus (Mouse) OX=10090 GN=Gm10130 PE=1 SV=1;tr|F6T2D2|F6T2D2_MOUSE Predicted gene 21994 OS=Mus musculus (Mouse) OX=10090 GN=Gm21994 PE=4 SV=1	Gm10130	2	11	9	9		28.1	24	24	47.811	409	409;329	42.4	0	9.2792	302410000	12096000	13	11	1	9	1	9	1	13	0	By MS/MS	By matching	28.1	2.4	28.0514	24.2381	11324000	772080
85	A0A571BEV2	A0A571BEV2	4	4	4	tr|A0A571BEV2|A0A571BEV2_MOUSE Predicted gene 8251 OS=Mus musculus (Mouse) OX=10090 GN=Gm8251 PE=4 SV=1	Gm8251	1	4	4	4	+	0.7	0.7	0.7	747.31	6590	6590	37	1	-2	702090000	2011700	5	3	3	3	3	3	3	4	1	By MS/MS	By MS/MS	0.5	0.5	28.7639	27.9057	1264000	747720
86	A0A571BGC3	A0A571BGC3	5	5	5	tr|A0A571BGC3|A0A571BGC3_MOUSE Dynein, axonemal, heavy chain 14 OS=Mus musculus (Mouse) OX=10090 GN=Dnah14 PE=4 SV=2	Dnah14	1	5	5	5		1.1	1.1	1.1	529.49	4596	4596	42.9	0.0085684	1.3413	391920000	1639800	6	3	3	3	3	3	3	3	3	By MS/MS	By MS/MS	0.6	0.7	26.5092	28.1301	395300	1244500
87	A0A5F8MPH2;Q7TSY6	A0A5F8MPH2;Q7TSY6	4;2	4;2	2;1	tr|A0A5F8MPH2|A0A5F8MPH2_MOUSE CUGBP, Elav-like family member 5 OS=Mus musculus (Mouse) OX=10090 GN=Celf5 PE=4 SV=1;sp|Q7TSY6|CELF4_MOUSE CUGBP Elav-like family member 4 OS=Mus musculus (Mouse) OX=10090 GN=Celf4 PE=1 SV=2	Celf5	2	4	4	2		12.1	12.1	8.5	48.265	446	446;486	52.6	0.0035574	1.7852	161630000	10776000	5	4	2	4	2	2	1	5	0	By MS/MS	By matching	12.1	3.6	27.0813	23.9336	9751900	1023600
88	A0A5F8MPN6	A0A5F8MPN6	1	1	1	tr|A0A5F8MPN6|A0A5F8MPN6_MOUSE Uncharacterized protein OS=Mus musculus (Mouse) OX=10090 GN=ENSMUSG00000118528 PE=4 SV=1	ENSMUSG00000118528	1	1	1	1		26.2	26.2	26.2	5.3053	42	42	59.5	0.0090901	1.3057	23292000	23292000	1	1	0	1	0	1	0	1	0	By MS/MS		26.2	0	24.4041		23292000	0
89	A0A5F8MPP0	A0A5F8MPP0	25	25	25	tr|A0A5F8MPP0|A0A5F8MPP0_MOUSE Pleckstrin homology domain-containing, family G (with RhoGef domain) member 1 OS=Mus musculus (Mouse) OX=10090 GN=Plekhg1 PE=4 SV=1	Plekhg1	1	25	25	25		25.3	25.3	25.3	164.12	1465	1465	30.4	0	150.99	750200000	10003000	42	23	12	23	12	23	12	32	10	By MS/MS	By MS/MS	23.5	13	29.1476	27.3213	7686100	2316600
90	A0AUP1	A0AUP1	14	14	14	sp|A0AUP1|CC112_MOUSE Coiled-coil domain-containing protein 112 OS=Mus musculus (Mouse) OX=10090 GN=Ccdc112 PE=2 SV=2	Ccdc112	1	14	14	14		32.4	32.4	32.4	52.776	442	442	37.1	0	41.276	738430000	32106000	27	13	1	13	1	13	1	23	4	By MS/MS	By MS/MS	30.1	2.3	29.301	26.4254	28078000	4027500
91	A0JNT9	A0JNT9	5	5	5	sp|A0JNT9|BICL1_MOUSE BICD family-like cargo adapter 1 OS=Mus musculus (Mouse) OX=10090 GN=Bicdl1 PE=1 SV=1	Bicdl1	1	5	5	5		13	13	13	65.286	577	577	28.6	0	11.102	24003000	827700	5	5	0	5	0	5	0	5	0	By MS/MS		13	0	24.4486		827700	0
92	A0JNU3	A0JNU3	4	4	4	sp|A0JNU3|LPP60_MOUSE 60 kDa lysophospholipase OS=Mus musculus (Mouse) OX=10090 GN=Aspg PE=1 SV=1	Aspg	1	4	4	4		8	8	8	60.594	564	564	38.3	0.0018435	2.0352	256050000	11132000	7	4	1	4	1	4	1	6	1	By MS/MS	By MS/MS	8	1.4	27.2995	26.4385	7185800	3946600
93	A1A5B6	A1A5B6	24	24	24	sp|A1A5B6|TBC25_MOUSE TBC1 domain family member 25 OS=Mus musculus (Mouse) OX=10090 GN=Tbc1d25 PE=1 SV=1	Tbc1d25	1	24	24	24		45.4	45.4	45.4	82.574	742	742	33.9	0	109.84	2602900000	89755000	69	23	19	23	19	23	19	41	28	By MS/MS	By MS/MS	45.4	39.4	30.4362	30.107	47308000	42447000
94	A1L314	A1L314	2	2	2	sp|A1L314|MPEG1_MOUSE Macrophage-expressed gene 1 protein OS=Mus musculus (Mouse) OX=10090 GN=Mpeg1 PE=1 SV=1	Mpeg1	1	2	2	2		4.1	4.1	4.1	78.39	713	713	52.5	9.63e-05	3.4482	41821000	1493600	2	0	2	0	2	0	2	0	2		By MS/MS	0	4.1		25.3857	0	1493600
95	A1L3P4;Q8BLV3	A1L3P4	11;1	11;1	11;1	tr|A1L3P4|A1L3P4_MOUSE Sodium/hydrogen exchanger OS=Mus musculus (Mouse) OX=10090 GN=Slc9a6 PE=1 SV=1	Slc9a6	2	11	11	11		23.2	23.2	23.2	77.952	702	702;726	28.1	0	39.271	788890000	37566000	24	9	8	9	8	9	8	11	13	By MS/MS	By MS/MS	19.4	15.5	27.989	28.9294	12253000	25313000
96	A2A3V1	A2A3V1	9	9	9	sp|A2A3V1|AK17B_MOUSE A-kinase anchor protein 17B OS=Mus musculus (Mouse) OX=10090 GN=Akap17b PE=1 SV=2	Akap17b	1	9	9	9		14.3	14.3	14.3	111.06	959	959	34.6	0	19.883	208770000	5353100	13	9	0	9	0	9	0	13	0	By MS/MS		14.3	0	27.6644		5353100	0
97	A2A432	A2A432	67	67	46	sp|A2A432|CUL4B_MOUSE Cullin-4B OS=Mus musculus (Mouse) OX=10090 GN=Cul4b PE=1 SV=1	Cul4b	1	67	67	46		60	60	48.8	110.7	970	970	40.8	0	323.31	64321000000	1128400000	301	64	51	64	51	44	36	214	87	By MS/MS	By MS/MS	59	51.4	35.6799	33.5669	883110000	245340000
98	A2A472	A2A472	4	1	1	tr|A2A472|A2A472_MOUSE HMG box domain-containing protein OS=Mus musculus (Mouse) OX=10090 GN=Tox2 PE=1 SV=1	Tox2	1	4	1	1	+	7.9	2	2	57.796	547	547	32	1	-2	29266000	1540300	1	4	3	1	1	1	1	1	0	By MS/MS	By matching	7.9	7.9	23.8994	23.7212	874210	666130
99	A2A484	A2A484	43	43	43	tr|A2A484|A2A484_MOUSE Zinc finger, MYND-type-containing 8 OS=Mus musculus (Mouse) OX=10090 GN=Zmynd8 PE=1 SV=1	Zmynd8	1	43	43	43		40.6	40.6	40.6	136.94	1235	1235	35.5	0	323.31	15641000000	248270000	165	38	35	38	35	38	35	93	72	By MS/MS	By MS/MS	38.5	38.6	33.1153	32.5881	139060000	109220000
100	A2A4P0	A2A4P0	57	57	54	sp|A2A4P0|DHX8_MOUSE ATP-dependent RNA helicase DHX8 OS=Mus musculus (Mouse) OX=10090 GN=Dhx8 PE=2 SV=1	Dhx8	1	57	57	54		52.9	52.9	51.4	142.57	1244	1244	37.1	0	323.31	18364000000	291490000	223	54	44	54	44	51	41	135	88	By MS/MS	By MS/MS	50.7	40.8	33.5588	32.4971	188750000	102740000
101	A2A4U6	A2A4U6	9	9	9	tr|A2A4U6|A2A4U6_MOUSE Zinc finger protein 334 OS=Mus musculus (Mouse) OX=10090 GN=Zfp334 PE=4 SV=1	Zfp334	1	9	9	9		12.4	12.4	12.4	78.257	679	679	39	0	8.6252	19154000000	580440000	26	5	8	5	8	5	8	8	18	By MS/MS	By MS/MS	7.7	10.9	29.2623	34.0244	18451000	561980000
102	A2A559	A2A559	1	1	1	sp|A2A559|PGAP3_MOUSE Post-GPI attachment to proteins factor 3 OS=Mus musculus (Mouse) OX=10090 GN=Pgap3 PE=2 SV=1	Pgap3	1	1	1	1		3.4	3.4	3.4	36.527	320	320	35.3	0.0056777	1.526	76700000	7670000	4	1	1	1	1	1	1	3	1	By MS/MS	By MS/MS	3.4	3.4	24.9661	25.4229	3395200	4274800
103	A2A5K6	A2A5K6	10	10	10	sp|A2A5K6|ZN335_MOUSE Zinc finger protein 335 OS=Mus musculus (Mouse) OX=10090 GN=Znf335 PE=1 SV=1	Znf335	1	10	10	10		13.6	13.6	13.6	145.6	1337	1337	44.4	0	57.096	232710000	6464100	19	10	4	10	4	10	4	16	3	By MS/MS	By MS/MS	13.6	3.3	27.5847	24.7721	5686900	777150
104	A2A5N3	A2A5N3	4	1	1	tr|A2A5N3|A2A5N3_MOUSE Polyadenylate-binding protein OS=Mus musculus (Mouse) OX=10090 GN=Pabpc1l PE=2 SV=1	Pabpc1l	1	4	1	1	+	6.8	1.3	1.3	67.433	607	607	34	1	-2	2779300	89654	1	4	3	1	0	1	0	1	0	By MS/MS	By matching	6.8	5.4	21.2609		89654	0
105	A2A5R2	A2A5R2	65	65	49	sp|A2A5R2|BIG2_MOUSE Brefeldin A-inhibited guanine nucleotide-exchange protein 2 OS=Mus musculus (Mouse) OX=10090 GN=Arfgef2 PE=1 SV=1	Arfgef2	1	65	65	49		43.5	43.5	33.6	202.24	1792	1792	35.4	0	323.31	11167000000	110560000	217	58	56	58	56	45	42	114	103	By MS/MS	By MS/MS	38.9	38.4	32.0787	32.5928	42421000	68140000
106	A2A5Z6	A2A5Z6	28	28	20	sp|A2A5Z6|SMUF2_MOUSE E3 ubiquitin-protein ligase SMURF2 OS=Mus musculus (Mouse) OX=10090 GN=Smurf2 PE=1 SV=1	Smurf2	1	28	28	20		44.1	44.1	34	86.174	748	748	37.3	0	63.009	2977900000	70902000	79	16	27	16	27	11	20	27	52	By MS/MS	By MS/MS	27.9	43.2	28.6327	31.1778	9369000	61533000
107	A2A654	A2A654	75	75	75	tr|A2A654|A2A654_MOUSE Bromodomain PHD finger transcription factor OS=Mus musculus (Mouse) OX=10090 GN=Bptf PE=1 SV=1	Bptf	1	75	75	75		34.1	34.1	34.1	333.22	3036	3036	34.6	0	323.31	21493000000	152430000	232	72	51	72	51	72	51	166	66	By MS/MS	By MS/MS	33.7	25.9	33.7574	32.7779	96496000	55935000
108	A2A690	A2A690	29	29	29	sp|A2A690|TANC2_MOUSE Protein TANC2 OS=Mus musculus (Mouse) OX=10090 GN=Tanc2 PE=1 SV=1	Tanc2	1	29	29	29		20.4	20.4	20.4	220.26	1994	1994	37.2	0	47.531	829450000	8823900	43	18	23	18	23	18	23	18	25	By MS/MS	By MS/MS	12.8	15.5	27.6787	29.1565	2209100	6614800
109	A2A699	A2A699	19	18	18	sp|A2A699|F1712_MOUSE Protein FAM171A2 OS=Mus musculus (Mouse) OX=10090 GN=Fam171a2 PE=1 SV=1	Fam171a2	1	19	18	18		29.1	28	28	87.486	822	822	36.9	0	52.089	2350000000	67144000	33	7	19	6	18	6	18	8	25	By MS/MS	By MS/MS	10.9	29.1	30.1251	30.1219	31600000	35544000
110	A2A6A1	A2A6A1	23	23	21	sp|A2A6A1|GPTC8_MOUSE G patch domain-containing protein 8 OS=Mus musculus (Mouse) OX=10090 GN=Gpatch8 PE=1 SV=1	Gpatch8	1	23	23	21		22.2	22.2	20.5	164.99	1505	1505	36.2	0	281.01	5991000000	96629000	98	22	20	22	20	20	18	64	34	By MS/MS	By MS/MS	21.6	18.5	31.8296	31.0637	58220000	38410000
111	A2A6M5	A2A6M5	7	7	7	sp|A2A6M5|CACO2_MOUSE Calcium-binding and coiled-coil domain-containing protein 2 OS=Mus musculus (Mouse) OX=10090 GN=Calcoco2 PE=2 SV=1	Calcoco2	1	7	7	7		30.2	30.2	30.2	40.136	331	331	33	0	23.764	517910000	19920000	12	7	0	7	0	7	0	12	0	By MS/MS		30.2	0	29.0087		19920000	0
112	A2A6P4	A2A6P4	5	5	5	tr|A2A6P4|A2A6P4_MOUSE Family with sequence similarity 104, member A OS=Mus musculus (Mouse) OX=10090 GN=Fam104a PE=1 SV=1	Fam104a	1	5	5	5		64.3	64.3	64.3	19.618	185	185	24.7	0	34.781	453810000	75635000	10	4	3	4	3	4	3	6	4	By MS/MS	By MS/MS	47.6	35.7	28.3653	26.733	56689000	18946000
113	A2A6Q5	A2A6Q5	29	29	29	sp|A2A6Q5|CDC27_MOUSE Cell division cycle protein 27 homolog OS=Mus musculus (Mouse) OX=10090 GN=Cdc27 PE=1 SV=1	Cdc27	1	29	29	29		54.2	54.2	54.2	91.841	825	825	41.3	0	323.31	4822900000	123660000	69	25	23	25	23	25	23	40	29	By MS/MS	By MS/MS	47.3	45.5	31.3283	30.9964	65408000	58256000
114	A2A6T1	A2A6T1	20	20	20	sp|A2A6T1|CDR2L_MOUSE Cerebellar degeneration-related protein 2-like OS=Mus musculus (Mouse) OX=10090 GN=Cdr2l PE=1 SV=1	Cdr2l	1	20	20	20		51.4	51.4	51.4	53.212	465	465	32.4	0	213.02	3048600000	121940000	60	15	19	15	19	15	19	23	37	By MS/MS	By MS/MS	36.8	49.7	28.9199	31.1681	19192000	102750000
115	A2A791	A2A791	41	41	41	sp|A2A791|ZMYM4_MOUSE Zinc finger MYM-type protein 4 OS=Mus musculus (Mouse) OX=10090 GN=Zmym4 PE=1 SV=1	Zmym4	1	41	41	41		37.5	37.5	37.5	172.44	1549	1549	35.5	0	323.31	9200900000	131440000	115	38	29	38	29	38	29	79	36	By MS/MS	By MS/MS	35.2	28.2	32.7448	31.0721	97205000	34237000
116	A2A799	A2A799	10	7	6	tr|A2A799|A2A799_MOUSE Zinc finger protein 979 OS=Mus musculus (Mouse) OX=10090 GN=Zfp979 PE=4 SV=1	Zfp979	1	10	7	6		30.5	20.6	18.4	48.135	407	407	32.3	0	7.3099	1003600000	59038000	13	10	0	7	0	6	0	13	0	By MS/MS		30.5	0	29.9831		59038000	0
117	A2A7A1	A2A7A1	10	1	1	tr|A2A7A1|A2A7A1_MOUSE Zinc finger protein 534 OS=Mus musculus (Mouse) OX=10090 GN=Zfp534 PE=4 SV=2	Zfp534	1	10	1	1		18	2.1	2.1	77.592	661	661	27	0.00018918	2.8845	27272000	1515100	2	10	0	1	0	1	0	2	0	By MS/MS		18	0	24.6375		1515100	0
118	A2A7A5	A2A7A5	4	3	3	tr|A2A7A5|A2A7A5_MOUSE Zinc finger protein 985 OS=Mus musculus (Mouse) OX=10090 GN=Zfp985 PE=4 SV=1	Zfp985	1	4	3	3		11.8	8.1	8.1	61.386	519	519	33.2	9.77e-05	4.0412	31564000	2254600	3	4	0	3	0	3	0	3	0	By MS/MS		11.8	0	24.8537		2254600	0
119	Q61188	Q61188	30	30	25	sp|Q61188|EZH2_MOUSE Histone-lysine N-methyltransferase EZH2 OS=Mus musculus (Mouse) OX=10090 GN=Ezh2 PE=1 SV=2	Ezh2	1	30	30	25		48.7	48.7	42	85.291	746	746	41	0	323.31	11301000000	353160000	107	29	15	29	15	24	14	91	16	By MS/MS	By MS/MS	47.2	29.2	33.352	29.7126	323990000	29175000
120	A2A7F4	A2A7F4	40	40	40	tr|A2A7F4|A2A7F4_MOUSE Rearranged L-myc fusion sequence OS=Mus musculus (Mouse) OX=10090 GN=Rlf PE=1 SV=1	Rlf	1	40	40	40		27.9	27.9	27.9	217.39	1918	1918	37.5	0	239.56	3424600000	41260000	101	39	21	39	21	39	21	75	26	By MS/MS	By MS/MS	27.2	15.3	31.39	29.4245	32025000	9235700
121	A2A7I1	A2A7I1	8	3	3	tr|A2A7I1|A2A7I1_MOUSE Zinc finger protein 978 OS=Mus musculus (Mouse) OX=10090 GN=Zfp978 PE=1 SV=8	Zfp978	1	8	3	3		34	13.7	13.7	39.06	335	335	28	0	13.881	559550000	39968000	3	8	0	3	0	3	0	3	0	By MS/MS		34	0	29.1229		39968000	0
122	A2A7Q9	A2A7Q9	7	6	6	sp|A2A7Q9|RN19B_MOUSE E3 ubiquitin-protein ligase RNF19B OS=Mus musculus (Mouse) OX=10090 GN=Rnf19b PE=1 SV=2	Rnf19b	1	7	6	6		13.5	12.6	12.6	78.126	732	732	25.7	0	9.2357	114300000	3809900	11	7	4	6	4	6	4	7	4	By MS/MS	By MS/MS	13.5	9.2	26.0557	25.4016	2385400	1424500
123	A2A7S8	A2A7S8	33	33	33	sp|A2A7S8|K1522_MOUSE Uncharacterized protein KIAA1522 OS=Mus musculus (Mouse) OX=10090 GN=Kiaa1522 PE=1 SV=1	Kiaa1522	1	33	33	33		44.7	44.7	44.7	104.84	1013	1013	36.6	0	323.31	3501800000	77818000	101	33	17	33	17	33	17	87	14	By MS/MS	By MS/MS	44.7	24.9	31.5472	28.914	65851000	11967000
124	A2A7V0	A2A7V0	13	3	2	tr|A2A7V0|A2A7V0_MOUSE Zinc finger protein 600 OS=Mus musculus (Mouse) OX=10090 GN=Zfp600 PE=4 SV=1	Zfp600	1	13	3	2		22.7	5	2.4	86.227	737	737	31.9	0	5.8619	123340000	5873400	8	13	1	3	0	2	0	8	0	By MS/MS	By matching	22.7	2	26.8777		5873400	0
125	A2A7Y5	A2A7Y5	4	4	4	sp|A2A7Y5|MIIP_MOUSE Migration and invasion-inhibitory protein OS=Mus musculus (Mouse) OX=10090 GN=Miip PE=2 SV=1	Miip	1	4	4	4		11.1	11.1	11.1	42.828	387	387	36.4	9.84e-05	4.3608	49055000	3270300	4	4	1	4	1	4	1	4	0	By MS/MS	By matching	11.1	2.1	25.3523	21.8365	3043200	227120
126	A2A863	A2A863	42	42	42	sp|A2A863|ITB4_MOUSE Integrin beta-4 OS=Mus musculus (Mouse) OX=10090 GN=Itgb4 PE=1 SV=1	Itgb4	1	42	42	42		34.4	34.4	34.4	201.65	1818	1818	33.9	0	134.9	1437700000	14377000	59	42	4	42	4	42	4	57	2	By MS/MS	By MS/MS	34.4	3.6	30.4162	24.8994	14057000	319900
127	A2A870	A2A870	15	15	15	sp|A2A870|FBF1_MOUSE Fas-binding factor 1 OS=Mus musculus (Mouse) OX=10090 GN=Fbf1 PE=1 SV=1	Fbf1	1	15	15	15		18.1	18.1	18.1	130.14	1173	1173	29.1	0	54.266	289920000	4913900	22	10	11	10	11	10	11	10	12	By MS/MS	By MS/MS	10	14.5	25.9205	27.7579	1077900	3836000
128	A2A891;Q80Y50	A2A891	5;1	5;1	5;1	sp|A2A891|CMTA1_MOUSE Calmodulin-binding transcription activator 1 OS=Mus musculus (Mouse) OX=10090 GN=Camta1 PE=2 SV=1	Camta1	2	5	5	5		3.7	3.7	3.7	184.32	1682	1682;1208	22.2	0	5.3847	32100000	553450	5	5	0	5	0	5	0	5	0	By MS/MS		3.7	0	24.8787		553450	0
129	A2A8L1	A2A8L1	29	2	2	sp|A2A8L1|CHD5_MOUSE Chromodomain-helicase-DNA-binding protein 5 OS=Mus musculus (Mouse) OX=10090 GN=Chd5 PE=1 SV=1	Chd5	1	29	2	2		15.6	1.8	1.8	222.51	1946	1946	33	0.00037552	2.5792	8531000	89800	1	27	22	2	0	2	0	1	0	By MS/MS	By matching	14.8	11.7	22.9179		89800	0
130	A2A8L5	A2A8L5	86	86	75	sp|A2A8L5|PTPRF_MOUSE Receptor-type tyrosine-protein phosphatase F OS=Mus musculus (Mouse) OX=10090 GN=Ptprf PE=1 SV=1	Ptprf	1	86	86	75		59.6	59.6	52.6	211.49	1898	1898	34.5	0	323.31	11957000000	118390000	226	84	44	84	44	73	35	174	52	By MS/MS	By MS/MS	58.7	34.3	33.2245	31.1167	93904000	24484000
131	A2A8R0	A2A8R0	29	29	29	tr|A2A8R0|A2A8R0_MOUSE Zinc finger FYVE domain-containing protein OS=Mus musculus (Mouse) OX=10090 GN=Zfyve9 PE=1 SV=1	Zfyve9	1	29	29	29		32.4	32.4	32.4	152.42	1397	1397	37.1	0	76.564	1460300000	26551000	60	23	22	23	22	23	22	27	33	By MS/MS	By MS/MS	26.4	26.8	29.0175	29.7341	9407100	17144000
132	A2A8U2	A2A8U2	12	12	12	sp|A2A8U2|TM201_MOUSE Transmembrane protein 201 OS=Mus musculus (Mouse) OX=10090 GN=Tmem201 PE=1 SV=1	Tmem201	1	12	12	12		26.4	26.4	26.4	72.499	664	664	43.7	0	124.61	2368100000	112770000	50	11	9	11	9	11	9	33	17	By MS/MS	By MS/MS	25.2	16.6	30.4638	29.762	66605000	46161000
133	A2A8V7	A2A8V7	9	5	5	tr|A2A8V7|A2A8V7_MOUSE Zinc finger protein 981 OS=Mus musculus (Mouse) OX=10090 GN=Zfp981 PE=1 SV=1	Zfp981	1	9	5	5		29.9	17.3	17.3	51.918	445	445	30.5	0	93.242	253730000	21144000	8	9	1	5	0	5	0	8	0	By MS/MS	By matching	29.9	3.4	27.9551		21144000	0
134	A2A8Z1	A2A8Z1	28	28	27	sp|A2A8Z1|OSBL9_MOUSE Oxysterol-binding protein-related protein 9 OS=Mus musculus (Mouse) OX=10090 GN=Osbpl9 PE=1 SV=1	Osbpl9	1	28	28	27		42.3	42.3	41.3	83.108	736	736	43.9	0	323.31	7684400000	264980000	116	26	22	26	22	25	22	61	55	By MS/MS	By MS/MS	40.5	33.7	31.7634	31.8945	118850000	146130000
135	Q5DW34	Q5DW34	43	43	43	sp|Q5DW34|EHMT1_MOUSE Histone-lysine N-methyltransferase EHMT1 OS=Mus musculus (Mouse) OX=10090 GN=Ehmt1 PE=1 SV=2	Ehmt1	1	43	43	43		44.9	44.9	44.9	142	1296	1296	32.3	0	323.31	13780000000	222260000	160	41	34	41	34	41	34	100	60	By MS/MS	By MS/MS	43.4	36	33.3113	31.7041	162270000	59987000
136	A2A9A2;Q8CFG4	A2A9A2;Q8CFG4	4;2	3;1	3;1	sp|A2A9A2|DMTA2_MOUSE Doublesex- and mab-3-related transcription factor A2 OS=Mus musculus (Mouse) OX=10090 GN=Dmrta2 PE=2 SV=1;sp|Q8CFG4|DMRTA_MOUSE Doublesex- and mab-3-related transcription factor A1 OS=Mus musculus (Mouse) OX=10090 GN=Dmrta1 PE=2 SV=1	Dmrta2	2	4	3	3	+	8.1	6.4	6.4	52.926	531	531;490	40.3	1	-2	6722300	292280	3	4	0	3	0	3	0	3	0	By MS/MS		8.1	0	22.5655		292280	0
137	A2A9C3	A2A9C3	56	56	56	sp|A2A9C3|SZT2_MOUSE KICSTOR complex protein SZT2 OS=Mus musculus (Mouse) OX=10090 GN=Szt2 PE=1 SV=1	Szt2	1	56	56	56		25.4	25.4	25.4	377.62	3431	3431	41.1	0	257.24	2507600000	17659000	105	51	34	51	34	51	34	69	36	By MS/MS	By MS/MS	23.1	15.5	30.5646	29.8183	10561000	7097800
138	A2A9F4	A2A9F4	9	9	9	sp|A2A9F4|KDF1_MOUSE Keratinocyte differentiation factor 1 OS=Mus musculus (Mouse) OX=10090 GN=Kdf1 PE=1 SV=1	Kdf1	1	9	9	9		28	28	28	43.496	397	397	31.8	0	21.457	247940000	14585000	13	9	0	9	0	9	0	13	0	By MS/MS		28	0	27.9208		14585000	0
139	A2A9I7	A2A9I7	4	4	4	sp|A2A9I7|DMRTB_MOUSE Doublesex- and mab-3-related transcription factor B1 OS=Mus musculus (Mouse) OX=10090 GN=Dmrtb1 PE=1 SV=1	Dmrtb1	1	4	4	4		22	22	22	38.423	359	359	40.2	0	6.3128	106530000	7101700	5	4	1	4	1	4	1	5	0	By MS/MS	By matching	22	4.7	26.4799	23.1815	6504900	596810
140	A2A9J5	A2A9J5	10	1	1	tr|A2A9J5|A2A9J5_MOUSE Zinc finger protein 980 OS=Mus musculus (Mouse) OX=10090 GN=Zfp980 PE=4 SV=1	Zfp980	1	10	1	1	+	18.9	1.7	1.7	75.497	645	645	35	1	-2	168940000	8891600	1	10	1	1	0	1	0	1	0	By MS/MS	By matching	18.9	2.3	27.3483		8891600	0
141	A2A9K7	A2A9K7	9	9	9	tr|A2A9K7|A2A9K7_MOUSE Connector enhancer of kinase suppressor of Ras 1 OS=Mus musculus (Mouse) OX=10090 GN=Cnksr1 PE=1 SV=1	Cnksr1	1	9	9	9		25.1	25.1	25.1	77.484	700	700	31.4	0	181.95	244610000	9407900	12	9	0	9	0	9	0	12	0	By MS/MS		25.1	0	27.9006		9407900	0
142	A2A9T0	A2A9T0	6	6	6	sp|A2A9T0|TBKB1_MOUSE TANK-binding kinase 1-binding protein 1 OS=Mus musculus (Mouse) OX=10090 GN=Tbkbp1 PE=1 SV=1	Tbkbp1	1	6	6	6		15.1	15.1	15.1	67.001	611	611	33.7	0	7.583	348700000	11623000	8	4	5	4	5	4	5	2	6	By MS/MS	By MS/MS	10.1	13.4	28.0376	26.1451	9136300	2487000
143	A2AA28	A2AA28	7	7	7	sp|A2AA28|MET23_MOUSE Methyltransferase-like protein 23 OS=Mus musculus (Mouse) OX=10090 GN=Mettl23 PE=2 SV=1	Mettl23	1	7	7	7		40.7	40.7	40.7	28.288	253	253	40.4	0	13.884	287770000	26161000	12	6	6	6	6	6	6	7	5	By MS/MS	By MS/MS	34	36	27.5187	26.514	17423000	8738100
144	A2AAE1	A2AAE1	66	66	66	sp|A2AAE1|K1109_MOUSE Transmembrane protein KIAA1109 OS=Mus musculus (Mouse) OX=10090 GN=Kiaa1109 PE=1 SV=4	Kiaa1109	1	66	66	66		17.6	17.6	17.6	555.36	5005	5005	39.9	0	121.76	1844600000	8020100	105	62	38	62	38	62	38	68	37	By MS/MS	By MS/MS	16.7	9.7	30.0815	29.4308	4677600	3342500
145	A2AAJ9	A2AAJ9	9	9	9	sp|A2AAJ9|OBSCN_MOUSE Obscurin OS=Mus musculus (Mouse) OX=10090 GN=Obscn PE=1 SV=3	Obscn	1	9	9	9		1.2	1.2	1.2	966.58	8886	8886	36.6	0.00083861	2.3127	894080000	2089000	10	5	5	5	5	5	5	4	6	By MS/MS	By MS/MS	0.7	0.6	29.4139	27.5429	1613800	475180
146	A2AAY5	A2AAY5	35	35	34	sp|A2AAY5|SPD2B_MOUSE SH3 and PX domain-containing protein 2B OS=Mus musculus (Mouse) OX=10090 GN=Sh3pxd2b PE=1 SV=1	Sh3pxd2b	1	35	35	34		47.9	47.9	46.8	101.52	908	908	37.5	0	240.93	16080000000	365450000	119	21	35	21	35	20	34	26	93	By MS/MS	By MS/MS	30.7	47.9	29.8276	33.7353	20476000	344970000
147	A2AB59	A2AB59	19	19	19	sp|A2AB59|RHG27_MOUSE Rho GTPase-activating protein 27 OS=Mus musculus (Mouse) OX=10090 GN=Arhgap27 PE=1 SV=1	Arhgap27	1	19	19	19		29.7	29.7	29.7	97.047	869	869	42.5	0	77.177	439550000	10721000	26	19	4	19	4	19	4	23	3	By MS/MS	By MS/MS	29.7	5.2	28.5104	25.8251	9259500	1461300
148	A2ABG4	A2ABG4	6	6	6	tr|A2ABG4|A2ABG4_MOUSE Rab-GAP TBC domain-containing protein OS=Mus musculus (Mouse) OX=10090 GN=Tbc1d16 PE=1 SV=1	Tbc1d16	1	6	6	6		9.7	9.7	9.7	86.534	766	766	31.2	0	7.166	202850000	6761600	11	5	4	5	4	5	4	8	3	By MS/MS	By MS/MS	8.5	5.7	25.2732	27.2985	1371600	5390000
149	A2ABV5	A2ABV5	44	44	44	sp|A2ABV5|MED14_MOUSE Mediator of RNA polymerase II transcription subunit 14 OS=Mus musculus (Mouse) OX=10090 GN=Med14 PE=1 SV=1	Med14	1	44	44	44		37.2	37.2	37.2	160.96	1459	1459	42.8	0	323.31	6097700000	89672000	144	40	32	40	32	40	32	87	57	By MS/MS	By MS/MS	35.5	28.6	31.4945	31.5062	42077000	47595000
150	A2ABX0	A2ABX0	14	13	13	tr|A2ABX0|A2ABX0_MOUSE CtIP_N domain-containing protein OS=Mus musculus (Mouse) OX=10090 GN=Rbbp8nl PE=4 SV=1	Rbbp8nl	1	14	13	13		32.9	31.8	31.8	66.807	614	614	34.8	0	23.414	438090000	13690000	21	14	1	13	1	13	1	21	0	By MS/MS	By matching	32.9	1.3	28.6466	22.3577	13529000	160930
151	A2ACJ2	A2ACJ2	18	18	18	sp|A2ACJ2|FP100_MOUSE Fanconi anemia core complex-associated protein 100 OS=Mus musculus (Mouse) OX=10090 GN=Faap100 PE=2 SV=1	Faap100	1	18	18	18		33.1	33.1	33.1	94.28	879	879	34	0	50.4	1403900000	37942000	44	15	15	15	15	15	15	24	20	By MS/MS	By MS/MS	27.9	27.8	29.8425	28.7804	24800000	13143000
152	A2ACP1	A2ACP1	2	2	2	sp|A2ACP1|TT39A_MOUSE Tetratricopeptide repeat protein 39A OS=Mus musculus (Mouse) OX=10090 GN=Ttc39a PE=2 SV=1	Ttc39a	1	2	2	2		3.5	3.5	3.5	66.126	578	578	45.3	0.00046926	2.5702	17690000	610000	3	2	1	2	1	2	1	2	1	By MS/MS	By MS/MS	3.5	1.9	23.4054	22.6094	412540	197460
153	A2ACQ1	A2ACQ1	27	27	27	tr|A2ACQ1|A2ACQ1_MOUSE DEAH (Asp-Glu-Ala-His) box polypeptide 35 OS=Mus musculus (Mouse) OX=10090 GN=Dhx35 PE=1 SV=1	Dhx35	1	27	27	27		46.7	46.7	46.7	78.739	703	703	39.9	0	86.584	2271600000	64903000	61	27	16	27	16	27	16	44	17	By MS/MS	By MS/MS	46.7	26.6	30.812	28.7727	50978000	13925000
154	A2ADA5	A2ADA5	11	11	11	sp|A2ADA5|PUSL1_MOUSE tRNA pseudouridine synthase-like 1 OS=Mus musculus (Mouse) OX=10090 GN=Pusl1 PE=1 SV=1	Pusl1	1	11	11	11		36.4	36.4	36.4	31.992	291	291	36.4	0	22.182	1439400000	110720000	35	10	10	10	10	10	10	19	16	By MS/MS	By MS/MS	36.1	33.7	29.0477	29.6846	40646000	70073000
155	A2ADY9;Q9DAF3	A2ADY9	15;1	15;1	15;1	sp|A2ADY9|DDI2_MOUSE Protein DDI1 homolog 2 OS=Mus musculus (Mouse) OX=10090 GN=Ddi2 PE=1 SV=1	Ddi2	2	15	15	15		52.1	52.1	52.1	44.59	399	399;408	33.9	0	323.31	6168500000	293740000	81	15	13	15	13	15	13	46	35	By MS/MS	By MS/MS	52.1	48.1	31.8111	31.1931	169680000	124050000
156	A2ADZ8	A2ADZ8	8	8	8	sp|A2ADZ8|IQCC_MOUSE IQ domain-containing protein C OS=Mus musculus (Mouse) OX=10090 GN=Iqcc PE=2 SV=1	Iqcc	1	8	8	8		26.8	26.8	26.8	46.912	418	418	27	0	6.6237	91080000	4140000	9	8	4	8	4	8	4	7	2	By MS/MS	By MS/MS	26.8	10.5	25.6777	25.1543	2517400	1622600
157	A2AEV7	A2AEV7	19	19	19	sp|A2AEV7|CC120_MOUSE Coiled-coil domain-containing protein 120 OS=Mus musculus (Mouse) OX=10090 GN=Ccdc120 PE=1 SV=1	Ccdc120	1	19	19	19		44	44	44	67.407	629	629	34.6	0	56.374	1387500000	39642000	25	17	4	17	4	17	4	24	1	By MS/MS	By MS/MS	42.6	8.4	29.4919	29.2382	20541000	19101000
158	A2AEY4	A2AEY4	16	16	16	sp|A2AEY4|MA7D3_MOUSE MAP7 domain-containing protein 3 OS=Mus musculus (Mouse) OX=10090 GN=Map7d3 PE=2 SV=1	Map7d3	1	16	16	16		21.7	21.7	21.7	98.229	876	876	39.2	0	54.887	743130000	18125000	26	16	2	16	2	16	2	25	1	By MS/MS	By MS/MS	21.7	1.6	29.4298	24.0015	17718000	406750
159	A2AF47	A2AF47	68	68	64	sp|A2AF47|DOC11_MOUSE Dedicator of cytokinesis protein 11 OS=Mus musculus (Mouse) OX=10090 GN=Dock11 PE=1 SV=1	Dock11	1	68	68	64		36.9	36.9	35.6	237.77	2073	2073	37.5	0	323.31	5411400000	46251000	181	56	56	56	56	54	52	90	91	By MS/MS	By MS/MS	32.9	30.9	30.9829	31.5795	17158000	29093000
160	Q8R3R5;A2AF53	Q8R3R5;A2AF53	2;2	2;2	2;2	sp|Q8R3R5|T185B_MOUSE Transmembrane protein 185B OS=Mus musculus (Mouse) OX=10090 GN=Tmem185b PE=2 SV=1;sp|A2AF53|T185A_MOUSE Transmembrane protein 185A OS=Mus musculus (Mouse) OX=10090 GN=Tmem185a PE=1 SV=1	Tmem185b	2	2	2	2		5.4	5.4	5.4	40.701	350	350;350	51.8	0.0033812	1.8319	269210000	14956000	4	2	2	2	2	2	2	3	1	By MS/MS	By MS/MS	5.4	5.4	26.4715	27.3929	5163700	9792700
161	A2AF73	A2AF73	1	1	1	tr|A2AF73|A2AF73_MOUSE Fibrous sheath-interacting protein 2-like OS=Mus musculus (Mouse) OX=10090 GN=Fsip2l PE=4 SV=1	Fsip2l	1	1	1	1	+	1.7	1.7	1.7	76.386	655	655	47.7	1	-2	0	0	0	1	1	1	1	1	1	0	0	By MS/MS	By matching	1.7	1.7			0	0
162	A2AFI6	A2AFI6	2	2	2	tr|A2AFI6|A2AFI6_MOUSE Transmembrane 9 superfamily member OS=Mus musculus (Mouse) OX=10090 GN=Gm364 PE=1 SV=1	Gm364	1	2	2	2		3.3	3.3	3.3	77.299	671	671	44.7	0.00018938	2.9108	467820000	31188000	2	2	1	2	1	2	1	2	0	By MS/MS	By matching	3.3	3.1	26.8431	28.3516	7885100	23303000
163	A2AFK4	A2AFK4	11	11	11	tr|A2AFK4|A2AFK4_MOUSE OBG-type G domain-containing protein OS=Mus musculus (Mouse) OX=10090 GN=Mtg2 PE=1 SV=1	Mtg2	1	11	11	11		49.1	49.1	49.1	44.003	405	405	42.4	0	151.22	1103300000	55167000	26	11	5	11	5	11	5	18	8	By MS/MS	By MS/MS	49.1	20.7	29.2562	28.7967	30706000	24460000
164	A2AG06	A2AG06	31	31	31	sp|A2AG06|MEIOC_MOUSE Meiosis-specific coiled-coil domain-containing protein MEIOC OS=Mus musculus (Mouse) OX=10090 GN=Meioc PE=1 SV=1	Meioc	1	31	31	31		40.7	40.7	40.7	108.83	965	965	31	0	119.3	1229100000	20832000	39	31	2	31	2	31	2	39	0	By MS/MS	By matching	40.7	2.5	30.1817	23.8368	20577000	254650
165	A2AG10	A2AG10	11	11	11	tr|A2AG10|A2AG10_MOUSE Nsp1_C domain-containing protein OS=Mus musculus (Mouse) OX=10090 GN=Nup62cl PE=1 SV=1	Nup62cl	1	11	11	11		44.9	44.9	44.9	31.222	272	272	38.2	0	294.03	2595600000	324450000	31	11	4	11	4	11	4	28	3	By MS/MS	By MS/MS	44.9	25	31.2871	26.0384	315460000	8984500
166	A2AG50	A2AG50	17	17	17	sp|A2AG50|MA7D2_MOUSE MAP7 domain-containing protein 2 OS=Mus musculus (Mouse) OX=10090 GN=Map7d2 PE=1 SV=1	Map7d2	1	17	17	17		27.4	27.4	27.4	86.049	781	781	39.1	0	75.157	1208300000	34522000	29	17	2	17	2	17	2	29	0	By MS/MS	By matching	27.4	3.3	30.1572	24.5656	33803000	719180
167	A2AG58	A2AG58	28	28	28	sp|A2AG58|BCLA3_MOUSE BCLAF1 and THRAP3 family member 3 OS=Mus musculus (Mouse) OX=10090 GN=Bclaf3 PE=1 SV=1	Bclaf3	1	28	28	28		42.4	42.4	42.4	90.11	752	752	29.7	0	162.32	2982200000	76466000	72	28	16	28	16	28	16	58	14	By MS/MS	By MS/MS	42.4	23.9	31.3218	28.6412	65041000	11425000
168	A2AGH6	A2AGH6	58	58	54	sp|A2AGH6|MED12_MOUSE Mediator of RNA polymerase II transcription subunit 12 OS=Mus musculus (Mouse) OX=10090 GN=Med12 PE=1 SV=1	Med12	1	58	58	54		37	37	34.7	244.56	2190	2190	39.4	0	323.31	5717500000	53939000	143	51	39	51	39	47	37	84	59	By MS/MS	By MS/MS	31.5	26.5	31.5947	31.2183	28935000	25003000
169	A2AGT5	A2AGT5	90	90	90	sp|A2AGT5|CKAP5_MOUSE Cytoskeleton-associated protein 5 OS=Mus musculus (Mouse) OX=10090 GN=Ckap5 PE=1 SV=1	Ckap5	1	90	90	90		49.3	49.3	49.3	225.63	2032	2032	35.8	0	323.31	53218000000	502060000	503	89	82	89	82	89	82	282	221	By MS/MS	By MS/MS	49.3	44	34.9345	34.2967	283310000	218750000
170	A2AH22	A2AH22	44	44	44	sp|A2AH22|AMRA1_MOUSE Activating molecule in BECN1-regulated autophagy protein 1 OS=Mus musculus (Mouse) OX=10090 GN=Ambra1 PE=1 SV=1	Ambra1	1	44	44	44		38.7	38.7	38.7	142.88	1300	1300	41.6	0	263.93	4011200000	63670000	105	40	30	40	30	40	30	66	39	By MS/MS	By MS/MS	35.1	26.4	31.194	30.5666	36882000	26788000
171	A2AHC3	A2AHC3	57	57	56	sp|A2AHC3|CAMP1_MOUSE Calmodulin-regulated spectrin-associated protein 1 OS=Mus musculus (Mouse) OX=10090 GN=Camsap1 PE=1 SV=1	Camsap1	1	57	57	56		50.5	50.5	50.1	175.89	1581	1581	36.4	0	323.31	20229000000	229880000	208	50	49	50	49	49	49	101	107	By MS/MS	By MS/MS	45.5	43.8	32.48	33.6701	63940000	165940000
172	A2AHG0	A2AHG0	9	9	9	sp|A2AHG0|LZTS3_MOUSE Leucine zipper putative tumor suppressor 3 OS=Mus musculus (Mouse) OX=10090 GN=Lzts3 PE=1 SV=1	Lzts3	1	9	9	9		18.1	18.1	18.1	74.985	700	700	32.2	0	12.246	141610000	3933700	13	6	6	6	6	6	6	5	8	By MS/MS	By MS/MS	9.4	14.6	25.0291	26.7144	973150	2960500
173	A2AHJ4	A2AHJ4	30	26	26	sp|A2AHJ4|BRWD3_MOUSE Bromodomain and WD repeat-containing protein 3 OS=Mus musculus (Mouse) OX=10090 GN=Brwd3 PE=1 SV=1	Brwd3	1	30	26	26		22	18.7	18.7	202.94	1799	1799	40.9	0	70.229	878820000	11267000	35	30	10	26	7	26	7	31	4	By MS/MS	By MS/MS	22	7.4	29.6072	26.2352	10224000	1042500
174	A2AHL1	A2AHL1	3	3	3	sp|A2AHL1|ANO3_MOUSE Anoctamin-3 OS=Mus musculus (Mouse) OX=10090 GN=Ano3 PE=1 SV=1	Ano3	1	3	3	3		2.9	2.9	2.9	114.57	981	981	42.7	0.00018827	2.6957	90856000	1892800	3	0	3	0	3	0	3	0	3		By MS/MS	0	2.9		26.4598	0	1892800
175	A2AHY8	A2AHY8	2	1	1	tr|A2AHY8|A2AHY8_MOUSE WD_REPEATS_REGION domain-containing protein OS=Mus musculus (Mouse) OX=10090 GN=Dcaf8l PE=1 SV=1	Dcaf8l	1	2	1	1		2.9	1.7	1.7	83.265	747	747	20	0.0080429	1.3695	46858000	2037300	1	1	1	0	1	0	1	0	1	By matching	By MS/MS	1.2	1.7		25.5435	0	2037300
176	A2AI05	A2AI05	10	10	10	sp|A2AI05|NDOR1_MOUSE NADPH-dependent diflavin oxidoreductase 1 OS=Mus musculus (Mouse) OX=10090 GN=Ndor1 PE=2 SV=1	Ndor1	1	10	10	10		26.4	26.4	26.4	67.182	598	598	42.8	0	276.1	1081600000	49163000	28	10	6	10	6	10	6	18	10	By MS/MS	By MS/MS	26.4	17.7	29.5868	28.1298	35197000	13966000
177	A2AI08	A2AI08	19	19	19	sp|A2AI08|TPRN_MOUSE Taperin OS=Mus musculus (Mouse) OX=10090 GN=Tprn PE=1 SV=1	Tprn	1	19	19	19		50.2	50.2	50.2	80.088	749	749	37.2	0	244.87	878040000	26607000	37	18	10	18	10	18	10	28	9	By MS/MS	By MS/MS	45.7	22.7	29.3507	27.6365	20029000	6577700
178	A2AIG8	A2AIG8	2	2	2	sp|A2AIG8|1A1L1_MOUSE 1-aminocyclopropane-1-carboxylate synthase-like protein 1 OS=Mus musculus (Mouse) OX=10090 GN=Accs PE=2 SV=1	Accs	1	2	2	2		7.4	7.4	7.4	56.878	502	502	17.8	0	11.724	55134000	2120500	3	1	2	1	2	1	2	1	2	By MS/MS	By MS/MS	2.2	7.4	22.736	25.6227	283370	1837200
179	A2AIL4	A2AIL4	11	11	11	sp|A2AIL4|NDUF6_MOUSE NADH dehydrogenase (ubiquinone) complex I, assembly factor 6 OS=Mus musculus (Mouse) OX=10090 GN=Ndufaf6 PE=1 SV=1	Ndufaf6	1	11	11	11		46.5	46.5	46.5	38.362	333	333	39.9	0	85.348	1659100000	103690000	32	11	8	11	8	11	8	21	11	By MS/MS	By MS/MS	46.5	39	30.1663	28.8563	71542000	32149000
180	A2AIV2	A2AIV2	55	55	55	sp|A2AIV2|VIR_MOUSE Protein virilizer homolog OS=Mus musculus (Mouse) OX=10090 GN=Virma PE=1 SV=1	Virma	1	55	55	55		39.6	39.6	39.6	201.44	1811	1811	41	0	323.31	14985000000	152910000	192	52	42	52	42	52	42	114	78	By MS/MS	By MS/MS	38.7	31.5	33.0099	32.5799	83135000	69774000
181	A2AIV8	A2AIV8	5	5	5	sp|A2AIV8|CARD9_MOUSE Caspase recruitment domain-containing protein 9 OS=Mus musculus (Mouse) OX=10090 GN=Card9 PE=1 SV=1	Card9	1	5	5	5		8.8	8.8	8.8	62.461	536	536	36.6	9.5e-05	3.0593	1424300000	52753000	5	3	2	3	2	3	2	3	2	By MS/MS	By MS/MS	5.6	3.2	24.3642	30.366	790210	51962000
182	A2AIW0	A2AIW0	9	9	9	sp|A2AIW0|ENTR1_MOUSE Endosome-associated-trafficking regulator 1 OS=Mus musculus (Mouse) OX=10090 GN=Entr1 PE=1 SV=1	Entr1	1	9	9	9		34.3	34.3	34.3	48.025	432	432	33.5	0	81.045	417540000	23197000	14	6	7	6	7	6	7	5	9	By MS/MS	By MS/MS	20.8	30.1	26.9063	28.1041	6880300	16316000
183	A2AJ15	A2AJ15	27	27	27	sp|A2AJ15|MA1B1_MOUSE Endoplasmic reticulum mannosyl-oligosaccharide 1,2-alpha-mannosidase OS=Mus musculus (Mouse) OX=10090 GN=Man1b1 PE=1 SV=1	Man1b1	1	27	27	27		46.2	46.2	46.2	75.149	658	658	42.8	0	323.31	6222100000	194440000	113	23	25	23	25	23	25	54	59	By MS/MS	By MS/MS	45.4	46	30.721	31.9974	52316000	142120000
184	A2AJ88	A2AJ88	23	21	21	sp|A2AJ88|PLPL7_MOUSE Patatin-like phospholipase domain-containing protein 7 OS=Mus musculus (Mouse) OX=10090 GN=Pnpla7 PE=1 SV=1	Pnpla7	1	23	21	21		23.7	22.6	22.6	150.49	1352	1352	45	0	150.9	799130000	11927000	43	16	18	15	17	15	17	19	24	By MS/MS	By MS/MS	15.8	20.7	28.4437	28.6772	5255900	6671400
185	A2AJI0	A2AJI0	34	34	34	sp|A2AJI0|MA7D1_MOUSE MAP7 domain-containing protein 1 OS=Mus musculus (Mouse) OX=10090 GN=Map7d1 PE=1 SV=1	Map7d1	1	34	34	34		49.2	49.2	49.2	93.275	846	846	34.2	0	115.95	5846800000	177180000	80	29	26	29	26	29	26	44	36	By MS/MS	By MS/MS	45.6	44.4	30.8289	31.8276	54671000	122510000
186	A2AJK6	A2AJK6	79	69	64	sp|A2AJK6|CHD7_MOUSE Chromodomain-helicase-DNA-binding protein 7 OS=Mus musculus (Mouse) OX=10090 GN=Chd7 PE=1 SV=1	Chd7	1	79	69	64		34.1	30.9	29.1	334.06	2986	2986	32	0	323.31	7257800000	55403000	153	79	13	69	6	64	4	148	5	By MS/MS	By MS/MS	34.1	4.5	32.8144	26.2694	54749000	653880
187	A2AJL3	A2AJL3	10	10	10	sp|A2AJL3|FGGY_MOUSE FGGY carbohydrate kinase domain-containing protein OS=Mus musculus (Mouse) OX=10090 GN=Fggy PE=1 SV=1	Fggy	1	10	10	10		26.1	26.1	26.1	60.336	552	552	45.8	0	62.067	851210000	31526000	18	10	4	10	4	10	4	12	6	By MS/MS	By MS/MS	26.1	14.9	28.9296	28.3576	18245000	13282000
188	A2AJN7	A2AJN7	8	8	8	sp|A2AJN7|S4A11_MOUSE Sodium bicarbonate transporter-like protein 11 OS=Mus musculus (Mouse) OX=10090 GN=Slc4a11 PE=2 SV=1	Slc4a11	1	8	8	8		13.3	13.3	13.3	96.75	862	862	33.8	0	18.078	111380000	3182200	10	8	1	8	1	8	1	10	0	By MS/MS	By matching	13.3	1.4	26.6124	21.6858	3093200	89031
189	A2AJQ3	A2AJQ3	5	5	5	sp|A2AJQ3|D19L4_MOUSE Probable C-mannosyltransferase DPY19L4 OS=Mus musculus (Mouse) OX=10090 GN=Dpy19l4 PE=2 SV=1	Dpy19l4	1	5	5	5		10	10	10	83.603	722	722	29.9	0	8.1597	337850000	12513000	10	4	3	4	3	4	3	4	6	By MS/MS	By MS/MS	8.9	5	25.8961	28.0357	2308200	10205000
190	A2AJT4	A2AJT4	11	11	11	sp|A2AJT4|PNISR_MOUSE Arginine/serine-rich protein PNISR OS=Mus musculus (Mouse) OX=10090 GN=Pnisr PE=1 SV=1	Pnisr	1	11	11	11		13.7	13.7	13.7	92.114	805	805	28.8	0	94.191	3128700000	148980000	31	9	10	9	10	9	10	17	14	By MS/MS	By MS/MS	11.3	13.4	30.8224	30.2253	85429000	63554000
191	A2AJW4	A2AJW4	5	5	5	tr|A2AJW4|A2AJW4_MOUSE Protein phosphatase 1, regulatory subunit 3D OS=Mus musculus (Mouse) OX=10090 GN=Ppp1r3d PE=1 SV=1	Ppp1r3d	1	5	5	5		23.3	23.3	23.3	30.509	279	279	31.5	0	8.732	463120000	30875000	7	1	5	1	5	1	5	1	6	By MS/MS	By MS/MS	5.4	23.3		28.7236	0	30875000
192	A2AKB9	A2AKB9	15	15	15	sp|A2AKB9|DCA10_MOUSE DDB1- and CUL4-associated factor 10 OS=Mus musculus (Mouse) OX=10090 GN=Dcaf10 PE=1 SV=1	Dcaf10	1	15	15	15		32.7	32.7	32.7	61.558	566	566	33.7	0	44.675	1045700000	34857000	27	12	14	12	14	12	14	11	16	By MS/MS	By MS/MS	27.4	32.7	27.4477	29.6369	5887100	28970000
193	A2AKG8	A2AKG8	42	42	42	sp|A2AKG8|FOCAD_MOUSE Focadhesin OS=Mus musculus (Mouse) OX=10090 GN=Focad PE=1 SV=1	Focad	1	42	42	42		30.5	30.5	30.5	198.95	1798	1798	44.9	0	276.18	4733600000	59918000	114	40	32	40	32	40	32	66	48	By MS/MS	By MS/MS	28.5	23.4	31.4035	30.8454	34018000	25901000
194	A2AKX3	A2AKX3	66	66	66	sp|A2AKX3|SETX_MOUSE Probable helicase senataxin OS=Mus musculus (Mouse) OX=10090 GN=Setx PE=1 SV=1	Setx	1	66	66	66		36.1	36.1	36.1	297.59	2646	2646	33.4	0	323.31	8023600000	59877000	144	64	31	64	31	64	31	112	32	By MS/MS	By MS/MS	35.1	18	32.7935	29.7853	52553000	7324500
195	A2AL36	A2AL36	53	53	53	sp|A2AL36|CNTRL_MOUSE Centriolin OS=Mus musculus (Mouse) OX=10090 GN=Cntrl PE=1 SV=2	Cntrl	1	53	53	53		28	28	28	268.88	2334	2334	31.6	0	323.31	5824000000	47738000	89	48	20	48	20	48	20	69	20	By MS/MS	By MS/MS	26	11.4	30.7603	31.8492	14102000	33636000
196	A2ALK8	A2ALK8	26	26	26	sp|A2ALK8|PTN3_MOUSE Tyrosine-protein phosphatase non-receptor type 3 OS=Mus musculus (Mouse) OX=10090 GN=Ptpn3 PE=1 SV=1	Ptpn3	1	26	26	26		40.3	40.3	40.3	103.89	913	913	36.9	0	303.78	981790000	21818000	40	26	6	26	6	26	6	35	5	By MS/MS	By MS/MS	40.3	7.8	29.8189	25.6627	20608000	1209400
197	A2ALS5	A2ALS5	9	8	8	sp|A2ALS5|RPGP1_MOUSE Rap1 GTPase-activating protein 1 OS=Mus musculus (Mouse) OX=10090 GN=Rap1gap PE=1 SV=2	Rap1gap	1	9	8	8		18.7	17.6	17.6	73.432	663	663	29.3	0	17.887	147640000	4473800	9	9	0	8	0	8	0	9	0	By MS/MS		18.7	0	27.1469		4473800	0
198	A2ALU4	A2ALU4	59	59	57	sp|A2ALU4|SHRM2_MOUSE Protein Shroom2 OS=Mus musculus (Mouse) OX=10090 GN=Shroom2 PE=1 SV=1	Shroom2	1	59	59	57		54.7	54.7	54.2	164.7	1481	1481	35.3	0	323.31	6823300000	83211000	180	58	42	58	42	56	40	134	46	By MS/MS	By MS/MS	53.8	44	32.4024	30.3524	65477000	17734000
199	A2ALV5	A2ALV5	5	5	5	sp|A2ALV5|SHOC1_MOUSE Protein shortage in chiasmata 1 ortholog OS=Mus musculus (Mouse) OX=10090 GN=Shoc1 PE=2 SV=1	Shoc1	1	5	5	5		3.8	3.8	3.8	168.06	1481	1481	35	0.0022097	2.0085	795600000	9822200	8	5	2	5	2	5	2	6	2	By MS/MS	By MS/MS	3.8	1.8	29.5212	24.8863	9435900	386290
200	A2ALW5	A2ALW5	5	5	5	sp|A2ALW5|DJC25_MOUSE DnaJ homolog subfamily C member 25 OS=Mus musculus (Mouse) OX=10090 GN=Dnajc25 PE=1 SV=1	Dnajc25	1	5	5	5		20.2	20.2	20.2	41.937	357	357	30.6	0	8.5806	1262600000	78915000	10	3	5	3	5	3	5	2	8	By MS/MS	By MS/MS	7.8	20.2	26.8358	30.0393	7233400	71682000
201	A2AM05	A2AM05	21	21	21	sp|A2AM05|CNTLN_MOUSE Centlein OS=Mus musculus (Mouse) OX=10090 GN=Cntln PE=1 SV=1	Cntln	1	21	21	21		18.5	18.5	18.5	160.75	1397	1397	34.1	0	54.019	663790000	8194900	25	5	20	5	20	5	20	2	23	By MS/MS	By MS/MS	3.8	17.8	26.2475	29.0932	964670	7230300
202	A2AM29	A2AM29	10	10	10	sp|A2AM29|AF9_MOUSE Protein AF-9 OS=Mus musculus (Mouse) OX=10090 GN=Mllt3 PE=1 SV=1	Mllt3	1	10	10	10		23.4	23.4	23.4	63.375	569	569	37.8	0	58.45	531960000	26598000	28	9	10	9	10	9	10	15	13	By MS/MS	By MS/MS	20.2	23.4	27.5518	28.2995	9592100	17006000
203	A2AMM0	A2AMM0	7	7	7	sp|A2AMM0|CAVN4_MOUSE Caveolae-associated protein 4 OS=Mus musculus (Mouse) OX=10090 GN=Cavin4 PE=1 SV=1	Cavin4	1	7	7	7		33.7	33.7	33.7	41.008	362	362	30.1	0	17.934	321340000	24719000	9	0	7	0	7	0	7	0	9		By MS/MS	0	33.7		28.208	0	24719000
204	A2AMZ4	A2AMZ4	3	3	3	sp|A2AMZ4|NDUF8_MOUSE NADH dehydrogenase [ubiquinone] 1 alpha subcomplex assembly factor 8 OS=Mus musculus (Mouse) OX=10090 GN=Ndufaf8 PE=1 SV=1	Ndufaf8	1	3	3	3		51.4	51.4	51.4	7.7849	74	74	29.8	0	8.4438	137300000	34326000	4	3	2	3	2	3	2	2	2	By MS/MS	By MS/MS	51.4	36.5	26.229	25.8067	20064000	14262000
205	A2AN08	A2AN08	198	198	198	sp|A2AN08|UBR4_MOUSE E3 ubiquitin-protein ligase UBR4 OS=Mus musculus (Mouse) OX=10090 GN=Ubr4 PE=1 SV=1	Ubr4	1	198	198	198		48.3	48.3	48.3	572.28	5180	5180	40.8	0	323.31	93322000000	392110000	900	187	175	187	175	187	175	502	398	By MS/MS	By MS/MS	47	43.1	35.6794	35.1893	207850000	184260000
206	A2ANY6	A2ANY6	231	231	230	tr|A2ANY6|A2ANY6_MOUSE Midasin OS=Mus musculus (Mouse) OX=10090 GN=Mdn1 PE=1 SV=1	Mdn1	1	231	231	230		45.8	45.8	45.7	630.33	5589	5589	41.9	0	323.31	99071000000	344000000	1003	226	170	226	170	225	169	728	275	By MS/MS	By MS/MS	45	38.5	36.3718	33.9668	279140000	64860000
207	A2AP18	A2AP18	3	2	2	sp|A2AP18|PLCH2_MOUSE 1-phosphatidylinositol 4,5-bisphosphate phosphodiesterase eta-2 OS=Mus musculus (Mouse) OX=10090 GN=Plch2 PE=1 SV=2	Plch2	1	3	2	2		2.5	1.7	1.7	164.3	1501	1501	23	0.0035581	1.7908	16373000	230600	2	3	0	2	0	2	0	2	0	By MS/MS		2.5	0	23.8826		230600	0
208	A2APB8	A2APB8	44	44	44	sp|A2APB8|TPX2_MOUSE Targeting protein for Xklp2 OS=Mus musculus (Mouse) OX=10090 GN=Tpx2 PE=1 SV=1	Tpx2	1	44	44	44		46.6	46.6	46.6	85.893	745	745	35.1	0	323.31	23569000000	604330000	199	44	28	44	28	44	28	173	26	By MS/MS	By MS/MS	46.6	35.6	34.4578	30.1643	571560000	32778000
209	A2APV2	A2APV2	30	23	21	sp|A2APV2|FMNL2_MOUSE Formin-like protein 2 OS=Mus musculus (Mouse) OX=10090 GN=Fmnl2 PE=1 SV=2	Fmnl2	1	30	23	21		30.6	24.5	22.7	123.1	1086	1086	33.1	0	113.88	1514000000	27526000	43	24	22	20	16	18	15	24	19	By MS/MS	By MS/MS	26.2	21.2	29.2506	29.6753	11041000	16485000
210	A2APY7	A2APY7	11	11	11	sp|A2APY7|NDUF5_MOUSE Arginine-hydroxylase NDUFAF5, mitochondrial OS=Mus musculus (Mouse) OX=10090 GN=Ndufaf5 PE=1 SV=1	Ndufaf5	1	11	11	11		42.3	42.3	42.3	38.404	343	343	36.8	0	35.779	1742400000	96797000	45	9	11	9	11	9	11	18	27	By MS/MS	By MS/MS	35.9	42.3	29.5476	29.8097	41318000	55479000
211	A2AQ07	A2AQ07	10	1	1	sp|A2AQ07|TBB1_MOUSE Tubulin beta-1 chain OS=Mus musculus (Mouse) OX=10090 GN=Tubb1 PE=1 SV=1	Tubb1	1	10	1	1		22.8	6	6	50.44	451	451	26	0.00018848	2.7433	107470000	5373500	4	10	9	1	0	1	0	4	0	By MS/MS	By matching	22.8	16.9	26.6716		5373500	0
212	A2AQ14	A2AQ14	6	6	6	sp|A2AQ14|MS18B_MOUSE Protein Mis18-beta OS=Mus musculus (Mouse) OX=10090 GN=Oip5 PE=2 SV=1	Oip5	1	6	6	6		23.7	23.7	23.7	26.861	241	241	44	0.00010012	5.0715	290310000	20737000	7	6	2	6	2	6	2	7	0	By MS/MS	By matching	23.7	8.3	27.9631	24.5906	18969000	1767300
213	A2AQ19	A2AQ19	29	29	29	sp|A2AQ19|RTF1_MOUSE RNA polymerase-associated protein RTF1 homolog OS=Mus musculus (Mouse) OX=10090 GN=Rtf1 PE=1 SV=1	Rtf1	1	29	29	29		35.2	35.2	35.2	80.796	715	715	33.3	0	159.35	8983000000	249530000	105	28	24	28	24	28	24	64	41	By MS/MS	By MS/MS	33	33.8	32.4439	31.6019	153410000	96123000
214	A2AQ25	A2AQ25	95	95	95	sp|A2AQ25|SKT_MOUSE Sickle tail protein OS=Mus musculus (Mouse) OX=10090 GN=Skt PE=1 SV=1	Skt	1	95	95	95		55.7	55.7	55.7	213.03	1946	1946	34	0	323.31	30408000000	271500000	383	92	68	92	68	92	68	293	90	By MS/MS	By MS/MS	53.4	47.7	34.722	31.7419	237170000	34325000
215	A2AQ92	A2AQ92	2	2	2	tr|A2AQ92|A2AQ92_MOUSE Dual oxidase 1 OS=Mus musculus (Mouse) OX=10090 GN=Duox1 PE=4 SV=1	Duox1	1	2	2	2	+	1.7	1.7	1.7	177.13	1551	1551	33	1	-2	7722600	94178	1	2	0	2	0	2	0	1	0	By MS/MS		1.7	0	22.7707		94178	0
216	A2AQA0;A2ANU7	A2AQA0;A2ANU7	8;5	7;4	7;4	tr|A2AQA0|A2AQA0_MOUSE Zinc finger protein 442 OS=Mus musculus (Mouse) OX=10090 GN=Zfp442 PE=2 SV=1;tr|A2ANU7|A2ANU7_MOUSE Zinc finger protein 937 OS=Mus musculus (Mouse) OX=10090 GN=Zfp937 PE=2 SV=1	Zfp442	2	8	7	7		13.2	12	12	77.634	667	667;503	48.4	0	6.6712	183270000	5236400	12	8	3	7	3	7	3	8	4	By MS/MS	By MS/MS	13.2	5.2	26.1745	26.6918	2188600	3047800
217	A2AQA1;E9Q732	A2AQA1	13;1	6;1	4;1	tr|A2AQA1|A2AQA1_MOUSE Zinc finger protein 345 OS=Mus musculus (Mouse) OX=10090 GN=Zfp345 PE=2 SV=1	Zfp345	2	13	6	4		24.8	12.3	8	66.016	561	561;603	39.3	0	8.0009	157090000	5818000	7	13	0	6	0	4	0	7	0	By MS/MS		24.8	0	27.2396		5818000	0
218	A2AQH4	A2AQH4	23	23	23	sp|A2AQH4|BCORL_MOUSE BCL-6 corepressor-like protein 1 OS=Mus musculus (Mouse) OX=10090 GN=Bcorl1 PE=2 SV=1	Bcorl1	1	23	23	23		20.6	20.6	20.6	190.48	1781	1781	38.3	0	179.16	987400000	12992000	42	22	16	22	16	22	16	27	15	By MS/MS	By MS/MS	19.6	13.7	29.1806	28.5213	7689600	5302500
219	A2AQP0	A2AQP0	10	8	8	sp|A2AQP0|MYH7B_MOUSE Myosin-7B OS=Mus musculus (Mouse) OX=10090 GN=Myh7b PE=3 SV=1	Myh7b	1	10	8	8		7.8	6.7	6.7	221.49	1941	1941	29.5	0	17.526	88993000	824010	11	9	2	7	1	7	1	9	2	By MS/MS	By MS/MS	7	1.3	25.8074	24.823	562020	261990
220	A2AQW0	A2AQW0	19	14	14	sp|A2AQW0|M3K15_MOUSE Mitogen-activated protein kinase kinase kinase 15 OS=Mus musculus (Mouse) OX=10090 GN=Map3k15 PE=1 SV=1	Map3k15	1	19	14	14		17.5	13.2	13.2	149.33	1331	1331	33.1	0	26.947	257160000	4147700	16	19	2	14	1	14	1	16	0	By MS/MS	By matching	17.5	1.9	27.8586	21.6973	4096100	51539
221	A2AR02	A2AR02	13	13	13	sp|A2AR02|PPIG_MOUSE Peptidyl-prolyl cis-trans isomerase G OS=Mus musculus (Mouse) OX=10090 GN=Ppig PE=1 SV=1	Ppig	1	13	13	13		19.9	19.9	19.9	88.324	752	752	34.9	0	261.68	5369100000	244050000	74	13	11	13	11	13	11	53	21	By MS/MS	By MS/MS	19.9	16.4	31.6638	30.9172	146280000	97768000
222	A2AR50	A2AR50	6	6	6	sp|A2AR50|RGPS1_MOUSE Ras-specific guanine nucleotide-releasing factor RalGPS1 OS=Mus musculus (Mouse) OX=10090 GN=Ralgps1 PE=1 SV=2	Ralgps1	1	6	6	6		14.2	14.2	14.2	65.474	585	585	50.1	0	9.3895	135450000	4837500	11	5	4	5	4	5	4	8	3	By MS/MS	By MS/MS	12.3	8.5	26.7191	24.436	4059200	778300
223	A2ARA8	A2ARA8	19	19	19	sp|A2ARA8|ITA8_MOUSE Integrin alpha-8 OS=Mus musculus (Mouse) OX=10090 GN=Itga8 PE=1 SV=1	Itga8	1	19	19	19		26.9	26.9	26.9	117.55	1062	1062	39.2	0	51.542	1413800000	32133000	40	5	19	5	19	5	19	4	36	By MS/MS	By MS/MS	6.2	26.9	24.4444	30.3525	512220	31620000
224	A2ARI4	A2ARI4	14	14	14	sp|A2ARI4|LGR4_MOUSE Leucine-rich repeat-containing G-protein coupled receptor 4 OS=Mus musculus (Mouse) OX=10090 GN=Lgr4 PE=1 SV=1	Lgr4	1	14	14	14		23.9	23.9	23.9	104.15	951	951	40.6	0	91.165	1437100000	51323000	30	13	10	13	10	13	10	18	12	By MS/MS	By MS/MS	23.1	17.4	29.7648	29.0042	31014000	20309000
225	A2ARP1	A2ARP1	21	15	15	sp|A2ARP1|VIP1_MOUSE Inositol hexakisphosphate and diphosphoinositol-pentakisphosphate kinase 1 OS=Mus musculus (Mouse) OX=10090 GN=Ppip5k1 PE=1 SV=1	Ppip5k1	1	21	15	15		18.7	13.1	13.1	159.92	1436	1436	39.6	0	18.431	510830000	7624400	20	21	11	15	8	15	8	15	5	By MS/MS	By MS/MS	18.7	10.7	27.9444	27.9063	3759000	3865400
226	A2ARR8	A2ARR8	5	1	1	tr|A2ARR8|A2ARR8_MOUSE Predicted gene 14409 OS=Mus musculus (Mouse) OX=10090 GN=Gm14409 PE=4 SV=1	Gm14409	1	5	1	1		16.6	4.3	4.3	39.94	349	349	19	0.0062045	1.4726	15864000	991470	1	5	2	1	0	1	0	1	0	By MS/MS	By matching	16.6	5.2	23.8359		991470	0
227	A2ART0	A2ART0	12	5	3	tr|A2ART0|A2ART0_MOUSE Predicted gene 14391 OS=Mus musculus (Mouse) OX=10090 GN=Gm6710 PE=4 SV=1	Gm6710	1	12	5	3		25.8	11.2	4.5	64.074	554	554	35.8	0	10.201	578570000	19951000	11	11	6	4	2	2	1	8	3	By MS/MS	By MS/MS	25.3	12.1	27.7443	28.377	7538500	12412000
228	A2ART2;A2BE20	A2ART2	15;7	14;7	9;5	tr|A2ART2|A2ART2_MOUSE Zinc finger protein 966 OS=Mus musculus (Mouse) OX=10090 GN=Zfp969 PE=4 SV=1	Zfp969	2	15	14	9		29.7	27.8	13.8	55.916	485	485;318	45.4	0	36.751	561610000	23401000	20	15	2	14	2	9	1	19	1	By MS/MS	By MS/MS	29.7	7.4	28.3087	27.7819	13475000	9925900
229	A2ARV4	A2ARV4	140	140	140	sp|A2ARV4|LRP2_MOUSE Low-density lipoprotein receptor-related protein 2 OS=Mus musculus (Mouse) OX=10090 GN=Lrp2 PE=1 SV=1	Lrp2	1	140	140	140		38.7	38.7	38.7	519.2	4660	4660	35.3	0	323.31	23756000000	110490000	356	140	22	140	22	140	22	344	12	By MS/MS	By MS/MS	38.7	5.2	34.5394	27.0257	109820000	674700
230	A2ARV7;A2AHM2	A2ARV7	9;2	6;0	6;0	tr|A2ARV7|A2ARV7_MOUSE Predicted gene 14401 OS=Mus musculus (Mouse) OX=10090 GN=Gm14401 PE=1 SV=1	Gm14401	2	9	6	6		36	23.1	23.1	34.983	303	303;298	33.5	0	41.226	350940000	21933000	11	9	2	6	1	6	1	9	2	By MS/MS	By MS/MS	36	7.9	28.2735	24.4265	20550000	1383200
231	A2ARW3	A2ARW3	8	5	4	tr|A2ARW3|A2ARW3_MOUSE Predicted gene 14444 OS=Mus musculus (Mouse) OX=10090 GN=Gm14444 PE=4 SV=1	Gm14444	1	8	5	4		20.7	13.4	10.6	48.629	426	426	28.2	9.83e-05	4.3185	116520000	5296200	5	8	2	5	0	4	0	5	0	By MS/MS	By matching	20.7	4.2	26.7925		5296200	0
232	A2ARW8;A2AW67;A2AW66;A2ARR6	A2ARW8;A2AW67	14;9;5;5	14;9;5;5	4;1;0;0	tr|A2ARW8|A2ARW8_MOUSE Predicted gene 14399 OS=Mus musculus (Mouse) OX=10090 GN=Gm14399 PE=4 SV=1;tr|A2AW67|A2AW67_MOUSE Predicted gene 14325 OS=Mus musculus (Mouse) OX=10090 GN=Gm14325 PE=4 SV=1	Gm14399	4	14	14	4		25.2	25.2	6.9	70.898	610	610;498;358;358	34.1	0	49.503	1024100000	35315000	28	14	5	14	5	4	0	23	5	By MS/MS	By MS/MS	25.2	8.4	29.8761	25.8441	33180000	2134700
233	A2ARX0	A2ARX0	2	1	1	tr|A2ARX0|A2ARX0_MOUSE Predicted gene 14443 OS=Mus musculus (Mouse) OX=10090 GN=Gm14443 PE=4 SV=1	Gm14443	1	2	1	1	+	3.3	2	2	70.508	610	610	56	1	-2	12812000	400380	1	2	0	1	0	1	0	1	0	By MS/MS		3.3	0	23.5197		400380	0
234	A2ARZ3	A2ARZ3	7	7	7	sp|A2ARZ3|FSIP2_MOUSE Fibrous sheath-interacting protein 2 OS=Mus musculus (Mouse) OX=10090 GN=Fsip2 PE=1 SV=3	Fsip2	1	7	7	7		1.5	1.5	1.5	784.85	6995	6995	38.3	9.59e-05	3.3275	276890000	786630	6	5	4	5	4	5	4	4	2	By MS/MS	By MS/MS	1.3	0.8	26.8195	27.2386	335210	451420
235	A2AS55	A2AS55	11	11	11	sp|A2AS55|ANR16_MOUSE Ankyrin repeat domain-containing protein 16 OS=Mus musculus (Mouse) OX=10090 GN=Ankrd16 PE=1 SV=1	Ankrd16	1	11	11	11		41.6	41.6	41.6	39.776	361	361	31.4	0	24.369	256750000	10698000	26	8	11	8	11	8	11	12	14	By MS/MS	By MS/MS	27.7	41.6	26.5268	27.2558	4028500	6669600
236	A2ASP7	A2ASP7	2	2	2	tr|A2ASP7|A2ASP7_MOUSE RIKEN cDNA 9430015G10 gene OS=Mus musculus (Mouse) OX=10090 GN=9430015G10Rik PE=1 SV=1	9430015G10Rik	1	2	2	2		17.6	17.6	17.6	21.561	199	199	31	0.001206	2.2169	30137000	4305300	3	2	0	2	0	2	0	3	0	By MS/MS		17.6	0	24.7853		4305300	0
237	A2ASQ1	A2ASQ1	65	65	65	sp|A2ASQ1|AGRIN_MOUSE Agrin OS=Mus musculus (Mouse) OX=10090 GN=Agrn PE=1 SV=1	Agrn	1	65	65	65		49.9	49.9	49.9	207.54	1950	1950	32.8	0	323.31	12315000000	139940000	180	65	40	65	40	65	40	135	45	By MS/MS	By MS/MS	49.9	31.8	33.4062	30.446	122300000	17645000
238	A2ASS6	A2ASS6	259	259	259	sp|A2ASS6|TITIN_MOUSE Titin OS=Mus musculus (Mouse) OX=10090 GN=Ttn PE=1 SV=1	Ttn	1	259	259	259		10.2	10.2	10.2	3906.4	35213	35213	35.6	0	323.31	8480400000	4479800	282	246	26	246	26	246	26	267	15	By MS/MS	By MS/MS	9.9	0.9	31.6497	32.2158	1682600	2797300
239	A2ASZ8;Q8BVN7	A2ASZ8	20;1	20;1	18;0	sp|A2ASZ8|SCMC2_MOUSE Calcium-binding mitochondrial carrier protein SCaMC-2 OS=Mus musculus (Mouse) OX=10090 GN=Slc25a25 PE=1 SV=1	Slc25a25	2	20	20	18		50.5	50.5	47.1	52.62	469	469;312	35.8	0	209.79	1183200000	42256000	32	15	11	15	11	14	9	19	13	By MS/MS	By MS/MS	40.1	26.9	29.1592	29.1123	20468000	21788000
240	A2AT37	A2AT37	39	39	39	sp|A2AT37|RENT2_MOUSE Regulator of nonsense transcripts 2 OS=Mus musculus (Mouse) OX=10090 GN=Upf2 PE=1 SV=1	Upf2	1	39	39	39		35.5	35.5	35.5	147.55	1269	1269	36.8	0	323.31	9852700000	151580000	141	36	33	36	33	36	33	75	66	By MS/MS	By MS/MS	33.5	31.1	32.6327	31.6422	96821000	54759000
241	A2ATK9	A2ATK9	26	26	25	tr|A2ATK9|A2ATK9_MOUSE Family with sequence similarity 171, member A1 OS=Mus musculus (Mouse) OX=10090 GN=Fam171a1 PE=1 SV=1	Fam171a1	1	26	26	25		46.2	46.2	45.2	97.961	892	892	37.4	0	70.827	1727900000	45471000	44	8	25	8	25	7	24	6	38	By MS/MS	By MS/MS	11.1	44.8	26.9116	30.5194	3197200	42274000
242	A2ATU0	A2ATU0	26	26	26	sp|A2ATU0|DHTK1_MOUSE Probable 2-oxoglutarate dehydrogenase E1 component DHKTD1, mitochondrial OS=Mus musculus (Mouse) OX=10090 GN=Dhtkd1 PE=1 SV=1	Dhtkd1	1	26	26	26		50.3	50.3	50.3	102.79	921	921	41.2	0	323.31	5068200000	149070000	77	25	15	25	15	25	15	57	20	By MS/MS	By MS/MS	49.4	27.8	32.0224	29.7257	121350000	27714000
243	A2ATY4	A2ATY4	9	9	8	tr|A2ATY4|A2ATY4_MOUSE Zinc finger and BTB domain-containing 34 OS=Mus musculus (Mouse) OX=10090 GN=Zbtb34 PE=1 SV=1	Zbtb34	1	9	9	8		28.8	28.8	27	57.679	518	518	40.8	0	29.666	344810000	14367000	14	8	3	8	3	7	3	11	3	By MS/MS	By MS/MS	23.9	9.7	28.0458	26.0305	11501000	2866500
244	A2AU37	A2AU37	2	1	1	sp|A2AU37|RD21L_MOUSE Double-strand-break repair protein rad21-like protein 1 OS=Mus musculus (Mouse) OX=10090 GN=Rad21l1 PE=1 SV=2	Rad21l1	1	2	1	1	+	3.6	1.6	1.6	62.67	552	552	26	1	-2	3928300	206750	1	2	1	1	0	1	0	1	0	By MS/MS	By matching	3.6	2	21.7716		206750	0
245	A2AU83	A2AU83	16	15	5	tr|A2AU83|A2AU83_MOUSE Predicted gene 14124 OS=Mus musculus (Mouse) OX=10090 GN=Gm14124 PE=4 SV=1	Gm14124	1	16	15	5		23.6	22.4	6.6	83.427	715	715	36	0	24.263	1587600000	45359000	31	16	0	15	0	5	0	31	0	By MS/MS		23.6	0	30.6451		45359000	0
246	A2AUM9	A2AUM9	47	47	47	sp|A2AUM9|CE152_MOUSE Centrosomal protein of 152 kDa OS=Mus musculus (Mouse) OX=10090 GN=Cep152 PE=1 SV=1	Cep152	1	47	47	47		35.6	35.6	35.6	196.53	1736	1736	28.6	0	234.45	1508800000	15555000	70	45	17	45	17	45	17	55	15	By MS/MS	By MS/MS	34.2	13.7	30.2857	27.8621	12914000	2641100
247	A2AUU0	A2AUU0	5	5	5	sp|A2AUU0|METL8_MOUSE mRNA N(3)-methylcytidine methyltransferase METTL8 OS=Mus musculus (Mouse) OX=10090 GN=Mettl8 PE=1 SV=2	Mettl8	1	5	5	5		22.8	22.8	22.8	31.669	281	281	35.6	0	44.212	131060000	10081000	7	5	3	5	3	5	3	5	2	By MS/MS	By MS/MS	22.8	12.5	26.5433	24.9255	7717900	2363500
248	A2AUY4	A2AUY4	52	52	52	tr|A2AUY4|A2AUY4_MOUSE Bromodomain adjacent to zinc finger domain, 2B OS=Mus musculus (Mouse) OX=10090 GN=Baz2b PE=1 SV=1	Baz2b	1	52	52	52		35.5	35.5	35.5	234	2123	2123	41.1	0	323.31	3136200000	34847000	93	47	28	47	28	47	28	60	33	By MS/MS	By MS/MS	33.7	20.8	30.9611	30.0245	21943000	12904000
249	A2AVA0	A2AVA0	55	55	55	sp|A2AVA0|SVEP1_MOUSE Sushi, von Willebrand factor type A, EGF and pentraxin domain-containing protein 1 OS=Mus musculus (Mouse) OX=10090 GN=Svep1 PE=1 SV=1	Svep1	1	55	55	55		24.8	24.8	24.8	387.45	3567	3567	34.8	0	96.214	2601300000	17576000	77	3	55	3	55	3	55	1	76	By MS/MS	By MS/MS	1.2	24.8	26.214	31.1731	506330	17070000
250	A2AVJ5	A2AVJ5	4	4	4	sp|A2AVJ5|PRR5L_MOUSE Proline-rich protein 5-like OS=Mus musculus (Mouse) OX=10090 GN=Prr5l PE=1 SV=1	Prr5l	1	4	4	4		11.6	11.6	11.6	40.982	370	370	46.5	9.63e-05	3.4487	88278000	6305600	12	3	3	3	3	3	3	3	9	By MS/MS	By MS/MS	8.6	9.5	23.8856	26.1848	1150000	5155600
251	A2AWA9	A2AWA9	40	40	38	sp|A2AWA9|RBGP1_MOUSE Rab GTPase-activating protein 1 OS=Mus musculus (Mouse) OX=10090 GN=Rabgap1 PE=1 SV=1	Rabgap1	1	40	40	38		43.7	43.7	42.9	120.8	1064	1064	31	0	323.31	13385000000	257400000	148	35	39	35	39	34	37	67	81	By MS/MS	By MS/MS	39.8	43.4	31.8175	33.1038	68718000	188680000
252	A2AWF2	A2AWF2	14	14	1	tr|A2AWF2|A2AWF2_MOUSE Reduced expression 2 OS=Mus musculus (Mouse) OX=10090 GN=Rex2 PE=1 SV=1	Rex2	1	14	14	1		26.7	26.7	3.2	79.857	685	685	31.5	0	323.31	5115200000	255760000	40	14	1	14	1	1	0	40	0	By MS/MS	By matching	26.7	2.2	32.3334		255760000	0
253	A2AWL7	A2AWL7	92	92	92	sp|A2AWL7|MGAP_MOUSE MAX gene-associated protein OS=Mus musculus (Mouse) OX=10090 GN=Mga PE=2 SV=1	Mga	1	92	92	92		40.4	40.4	40.4	328.8	3003	3003	36.6	0	323.31	15710000000	106150000	274	89	51	89	51	89	51	220	54	By MS/MS	By MS/MS	38.9	25.3	33.8132	30.3407	96392000	9755200
254	Q9D4Y3;A2AWL9;A2ANE0;A2A447	Q9D4Y3;A2AWL9;A2ANE0;A2A447	2;2;1;1	2;2;1;1	2;2;1;1	tr|Q9D4Y3|Q9D4Y3_MOUSE Homeobox domain-containing protein OS=Mus musculus (Mouse) OX=10090 GN=Rhox2a PE=2 SV=1;tr|A2AWL9|A2AWL9_MOUSE Homeobox domain-containing protein OS=Mus musculus (Mouse) OX=10090 GN=Rhox2c PE=4 SV=1;tr|A2ANE0|A2ANE0_MOUSE Reproductiv	Rhox2a	4	2	2	2	+	12	12	12	21.114	191	191;191;191;191	21.5	1	-2	0	0	1	1	1	1	1	1	1	1	0	By MS/MS	By MS/MS	7.3	4.7			0	0
255	A2AWP8	A2AWP8	19	18	18	sp|A2AWP8|ARGAL_MOUSE Rho guanine nucleotide exchange factor 10-like protein OS=Mus musculus (Mouse) OX=10090 GN=Arhgef10l PE=1 SV=1	Arhgef10l	1	19	18	18		21.1	20.5	20.5	139.99	1280	1280	35.6	0	42.29	739260000	14495000	37	10	18	9	17	9	17	8	29	By MS/MS	By MS/MS	9	20.3	26.2461	29.2652	1527600	12968000
256	A2AWT3	A2AWT3	13	13	13	sp|A2AWT3|AT7L3_MOUSE Ataxin-7-like protein 3 OS=Mus musculus (Mouse) OX=10090 GN=Atxn7l3 PE=1 SV=1	Atxn7l3	1	13	13	13		50.4	50.4	50.4	38.594	347	347	34.8	0	312.33	819880000	51243000	26	11	9	11	9	11	9	17	9	By MS/MS	By MS/MS	45.8	33.1	29.2196	27.629	37761000	13482000
257	A2BDX3	A2BDX3	29	29	29	sp|A2BDX3|MOCS3_MOUSE Adenylyltransferase and sulfurtransferase MOCS3 OS=Mus musculus (Mouse) OX=10090 GN=Mocs3 PE=1 SV=1	Mocs3	1	29	29	29		72.8	72.8	72.8	49.374	460	460	38.6	0	173.05	15535000000	554840000	135	24	26	24	26	24	26	57	78	By MS/MS	By MS/MS	62	69.3	32.4157	33.1482	192770000	362070000
258	A2BE28	A2BE28	33	33	33	sp|A2BE28|LAS1L_MOUSE Ribosomal biogenesis protein LAS1L OS=Mus musculus (Mouse) OX=10090 GN=Las1l PE=1 SV=1	Las1l	1	33	33	33		48.8	48.8	48.8	89.413	776	776	36.7	0	323.31	16550000000	403650000	170	33	28	33	28	33	28	108	62	By MS/MS	By MS/MS	48.8	43	33.528	32.0942	284530000	119120000
259	A2BFE8	A2BFE8	1	1	1	tr|A2BFE8|A2BFE8_MOUSE Gla domain-containing protein OS=Mus musculus (Mouse) OX=10090 GN=Prrg1 PE=4 SV=1	Prrg1	1	1	1	1		16.5	16.5	16.5	25.06	218	218	36	0	5.4393	29381000	3264500	1	0	1	0	1	0	1	0	1		By MS/MS	0	16.5		24.8958	0	3264500
260	A2BFG8;E9Q9W0	A2BFG8	10;2	7;1	7;1	tr|A2BFG8|A2BFG8_MOUSE Zinc finger protein 971 OS=Mus musculus (Mouse) OX=10090 GN=Zfp971 PE=1 SV=1	Zfp971	2	10	7	7		30.4	19.6	19.6	54.11	470	470;88	39.1	0	83.49	312480000	15624000	21	10	7	7	6	7	6	15	6	By MS/MS	By MS/MS	30.4	20.6	27.7107	26.478	10925000	4699200
261	A2BFL2	A2BFL2	5	5	5	sp|A2BFL2|ZY11A_MOUSE Protein zyg-11 homolog A OS=Mus musculus (Mouse) OX=10090 GN=Zyg11a PE=2 SV=1	Zyg11a	1	5	5	5		14.8	14.8	14.8	70.403	627	627	45.7	0	30.552	110080000	3439900	7	5	1	5	1	5	1	7	0	By MS/MS	By matching	14.8	3.3	25.9527	25.4253	2083800	1356100
262	A2BG91	A2BG91	9	1	1	tr|A2BG91|A2BG91_MOUSE Novel KRAB box and zinc finger, C2H2 type domain containing protein OS=Mus musculus (Mouse) OX=10090 GN=Gm14295 PE=4 SV=1	Gm14295	1	9	1	1		17.7	1.6	1.6	95.511	834	834	32	0.0011139	2.2341	14612000	332090	1	9	4	1	0	1	0	1	0	By MS/MS	By matching	17.7	10.1	23.7142		332090	0
263	A2BH40	A2BH40	78	78	72	sp|A2BH40|ARI1A_MOUSE AT-rich interactive domain-containing protein 1A OS=Mus musculus (Mouse) OX=10090 GN=Arid1a PE=1 SV=1	Arid1a	1	78	78	72		48.1	48.1	46.8	242.09	2283	2283	39.8	0	323.31	88701000000	1095100000	561	77	70	77	70	71	64	358	203	By MS/MS	By MS/MS	48.1	40.9	35.1848	35.4799	434420000	660660000
264	A2CG29	A2CG29	2	2	2	tr|A2CG29|A2CG29_MOUSE Butyrophilin, subfamily 3, member A3 OS=Mus musculus (Mouse) OX=10090 GN=Btnl4 PE=4 SV=1	Btnl4	1	2	2	2	+	3.6	3.6	3.6	65.885	586	586	18	1	-2	6588600	299480	1	1	1	1	1	1	1	1	0	By MS/MS	By MS/MS	1.9	1.7	22.5358		299480	0
265	A2CG49	A2CG49	42	36	35	sp|A2CG49|KALRN_MOUSE Kalirin OS=Mus musculus (Mouse) OX=10090 GN=Kalrn PE=1 SV=1	Kalrn	1	42	36	35		19.5	17.5	17	337	2964	2964	36.8	0	170.45	1244600000	8188400	63	13	39	9	33	9	32	13	50	By MS/MS	By MS/MS	5.2	18.4	27.6606	29.8916	1342100	6846300
266	A2CG63	A2CG63	27	26	26	sp|A2CG63|ARI4B_MOUSE AT-rich interactive domain-containing protein 4B OS=Mus musculus (Mouse) OX=10090 GN=Arid4b PE=1 SV=1	Arid4b	1	27	26	26		25.7	25	25	147.64	1314	1314	29.2	0	293.09	2300800000	42607000	74	25	18	24	17	24	17	50	24	By MS/MS	By MS/MS	24.9	19.4	30.6255	29.3642	28986000	13621000
267	A2RSJ4	A2RSJ4	40	40	39	sp|A2RSJ4|UH1BL_MOUSE UHRF1-binding protein 1-like OS=Mus musculus (Mouse) OX=10090 GN=Uhrf1bp1l PE=1 SV=2	Uhrf1bp1l	1	40	40	39		39.1	39.1	38.6	161.94	1457	1457	32.4	0	231.01	4103300000	51291000	93	27	38	27	38	26	37	28	65	By MS/MS	By MS/MS	26.1	38.4	29.6552	31.5338	9987800	41303000
268	A2RSQ0	A2RSQ0	24	23	23	sp|A2RSQ0|DEN5B_MOUSE DENN domain-containing protein 5B OS=Mus musculus (Mouse) OX=10090 GN=Dennd5b PE=1 SV=2	Dennd5b	1	24	23	23		26.5	25.9	25.9	144.63	1274	1274	36.9	0	44.049	969780000	16720000	37	22	14	21	14	21	14	25	12	By MS/MS	By MS/MS	23.3	15.8	28.5354	29.0865	6446500	10274000
269	A2RSX7	A2RSX7	11	11	11	sp|A2RSX7|TYW5_MOUSE tRNA wybutosine-synthesizing protein 5 OS=Mus musculus (Mouse) OX=10090 GN=Tyw5 PE=2 SV=2	Tyw5	1	11	11	11		40.3	40.3	40.3	36.632	315	315	34.6	0	38.639	879310000	51724000	27	11	6	11	6	11	6	18	9	By MS/MS	By MS/MS	40.3	24.1	28.6638	28.7465	24079000	27646000
270	A2RSY1	A2RSY1	33	33	33	sp|A2RSY1|KANL3_MOUSE KAT8 regulatory NSL complex subunit 3 OS=Mus musculus (Mouse) OX=10090 GN=Kansl3 PE=1 SV=1	Kansl3	1	33	33	33		54.2	54.2	54.2	96.134	903	903	43.3	0	323.31	4621600000	102700000	82	30	20	30	20	30	20	53	29	By MS/MS	By MS/MS	52.5	39.4	31.6432	30.3471	70506000	32197000
271	A2RSY6	A2RSY6	28	28	28	sp|A2RSY6|TRM1L_MOUSE TRMT1-like protein OS=Mus musculus (Mouse) OX=10090 GN=Trmt1l PE=1 SV=1	Trmt1l	1	28	28	28		50	50	50	80.86	728	728	38.3	0	323.31	8462200000	211560000	109	26	23	26	23	26	23	70	39	By MS/MS	By MS/MS	47.3	43.1	32.1663	31.7767	113910000	97648000
272	A2RT62	A2RT62	1	1	1	sp|A2RT62|FXL16_MOUSE F-box/LRR-repeat protein 16 OS=Mus musculus (Mouse) OX=10090 GN=Fbxl16 PE=1 SV=1	Fbxl16	1	1	1	1		2.9	2.9	2.9	51.878	479	479	18.3	0.00018873	2.7936	11872000	565340	3	1	1	1	1	1	1	2	1	By MS/MS	By MS/MS	2.9	2.9	22.8757	21.9226	398820	166520
273	A2RT67	A2RT67	16	16	16	sp|A2RT67|DEND3_MOUSE DENN domain-containing protein 3 OS=Mus musculus (Mouse) OX=10090 GN=Dennd3 PE=1 SV=2	Dennd3	1	16	16	16		15.7	15.7	15.7	143.89	1274	1274	39.6	0	49.287	710860000	10155000	24	13	7	13	7	13	7	15	9	By MS/MS	By MS/MS	14.2	7.4	28.6754	28.0878	5922600	4232400
274	A2RTL5	A2RTL5	5	5	5	sp|A2RTL5|RSRC2_MOUSE Arginine/serine-rich coiled-coil protein 2 OS=Mus musculus (Mouse) OX=10090 GN=Rsrc2 PE=2 SV=1	Rsrc2	1	5	5	5		26.3	26.3	26.3	43.876	376	376	42.7	0	153.4	4276300000	388760000	45	4	5	4	5	4	5	31	14	By MS/MS	By MS/MS	23.7	26.3	31.4215	30.4495	247330000	141430000
275	A2TJV2	A2TJV2	26	26	26	sp|A2TJV2|PALM3_MOUSE Paralemmin-3 OS=Mus musculus (Mouse) OX=10090 GN=Palm3 PE=1 SV=1	Palm3	1	26	26	26		47.8	47.8	47.8	78.787	734	734	31	0	323.31	10276000000	263480000	99	24	7	24	7	24	7	91	8	By MS/MS	By MS/MS	42.4	16.1	33.324	26.7003	260510000	2976100
276	A3KFM7	A3KFM7	65	57	57	sp|A3KFM7|CHD6_MOUSE Chromodomain-helicase-DNA-binding protein 6 OS=Mus musculus (Mouse) OX=10090 GN=Chd6 PE=1 SV=1	Chd6	1	65	57	57		35.1	31.8	31.8	305.39	2711	2711	31.2	0	182.37	2441600000	18928000	124	59	40	51	37	51	37	76	48	By MS/MS	By MS/MS	31.4	22.2	30.5885	29.6816	11820000	7107100
277	A3KG59	A3KG59	7	7	7	sp|A3KG59|P20D2_MOUSE Peptidase M20 domain-containing protein 2 OS=Mus musculus (Mouse) OX=10090 GN=Pm20d2 PE=1 SV=1	Pm20d2	1	7	7	7		22.5	22.5	22.5	46.481	431	431	39	0	8.0107	993400000	58435000	6	6	2	6	2	6	2	5	1	By MS/MS	By MS/MS	20.9	6.3	27.0322	29.6273	7813500	50622000
278	A3KGB4	A3KGB4	33	33	32	sp|A3KGB4|TBC8B_MOUSE TBC1 domain family member 8B OS=Mus musculus (Mouse) OX=10090 GN=Tbc1d8b PE=1 SV=1	Tbc1d8b	1	33	33	32		32.9	32.9	31.9	127.89	1114	1114	38	0	289.05	8232300000	164650000	85	9	33	9	33	8	32	6	79	By MS/MS	By MS/MS	9	32.9	26.389	32.8396	1667200	162980000
279	A3KGF7	A3KGF7	2	2	2	sp|A3KGF7|PLCB2_MOUSE 1-phosphatidylinositol 4,5-bisphosphate phosphodiesterase beta-2 OS=Mus musculus (Mouse) OX=10090 GN=Plcb2 PE=1 SV=1	Plcb2	1	2	2	2	+	1.8	1.8	1.8	134.54	1181	1181	21.3	1	-2	3334300000	54660000	6	0	2	0	2	0	2	0	6		By MS/MS	0	1.8		31.5484	0	54660000
280	A3KGF9	A3KGF9	7	7	7	sp|A3KGF9|CCD9B_MOUSE Coiled-coil domain-containing protein 9B OS=Mus musculus (Mouse) OX=10090 GN=Ccdc9b PE=1 SV=1	Ccdc9b	1	7	7	7		21.1	21.1	21.1	58.688	545	545	26.9	0	8.5008	192530000	9626700	10	1	7	1	7	1	7	0	10	By matching	By MS/MS	2	21.1	21.8198	27.584	193400	9433300
281	A3KGS3	A3KGS3	30	30	30	sp|A3KGS3|RGPA2_MOUSE Ral GTPase-activating protein subunit alpha-2 OS=Mus musculus (Mouse) OX=10090 GN=Ralgapa2 PE=1 SV=2	Ralgapa2	1	30	30	30		21.4	21.4	21.4	210.29	1872	1872	39.9	0	43.181	537790000	5601900	39	27	13	27	13	27	13	31	8	By MS/MS	By MS/MS	19.2	8.8	28.4333	27.4159	3681700	1920200
282	A3KGV1	A3KGV1	30	30	30	sp|A3KGV1|ODFP2_MOUSE Outer dense fiber protein 2 OS=Mus musculus (Mouse) OX=10090 GN=Odf2 PE=1 SV=1	Odf2	1	30	30	30		39.9	39.9	39.9	95.54	830	830	33.8	0	222.47	3866800000	92066000	87	28	18	28	18	28	18	55	32	By MS/MS	By MS/MS	36.9	26.1	31.583	29.5354	72372000	19694000
283	A3KGW5	A3KGW5	19	19	19	sp|A3KGW5|GT253_MOUSE Inactive glycosyltransferase 25 family member 3 OS=Mus musculus (Mouse) OX=10090 GN=Cercam PE=3 SV=1	Cercam	1	19	19	19		34.5	34.5	34.5	67.671	592	592	36.6	0	56.638	2698700000	89958000	55	14	19	14	19	14	19	18	37	By MS/MS	By MS/MS	29.9	34.5	28.8463	30.973	15209000	74749000
284	A3KMP2	A3KMP2	18	18	18	sp|A3KMP2|TTC38_MOUSE Tetratricopeptide repeat protein 38 OS=Mus musculus (Mouse) OX=10090 GN=Ttc38 PE=1 SV=2	Ttc38	1	18	18	18		52.3	52.3	52.3	52.223	465	465	36.9	0	146.48	1706400000	65632000	51	15	14	15	14	15	14	24	27	By MS/MS	By MS/MS	43.2	44.1	29.1069	30.0252	21108000	44523000
285	A4FUP9	A4FUP9	6	6	6	sp|A4FUP9|GL1D1_MOUSE Glycosyltransferase 1 domain-containing protein 1 OS=Mus musculus (Mouse) OX=10090 GN=Glt1d1 PE=2 SV=2	Glt1d1	1	6	6	6		29.5	29.5	29.5	38.841	346	346	40.6	0	19.01	507680000	39052000	12	6	0	6	0	6	0	12	0	By MS/MS		29.5	0	28.9792		39052000	0
286	A4Q9F0	A4Q9F0	4	4	4	sp|A4Q9F0|TTLL7_MOUSE Tubulin polyglutamylase TTLL7 OS=Mus musculus (Mouse) OX=10090 GN=Ttll7 PE=1 SV=1	Ttll7	1	4	4	4		5.9	5.9	5.9	105.5	912	912	45	0.0079599	1.3776	116810000	2539400	5	3	3	3	3	3	3	2	3	By MS/MS	By MS/MS	3.2	4.9	26.2994	24.9852	1845000	694430
288	A6H5X4;B4XVP9	A6H5X4	5;2	5;2	5;2	sp|A6H5X4|PHF11_MOUSE PHD finger protein 11 OS=Mus musculus (Mouse) OX=10090 GN=Phf11 PE=2 SV=1	Phf11	2	5	5	5		15.4	15.4	15.4	37.728	337	337;339	32.7	0	79.595	466300000	38858000	9	5	2	5	2	5	2	8	1	By MS/MS	By MS/MS	15.4	3.3	28.7222	24.1632	37317000	1541000
289	A6H5Y1	A6H5Y1	7	7	7	sp|A6H5Y1|MPP9_MOUSE M-phase phosphoprotein 9 OS=Mus musculus (Mouse) OX=10090 GN=Mphosph9 PE=2 SV=1	Mphosph9	1	7	7	7		10.2	10.2	10.2	109.95	991	991	29.2	0	11.752	93211000	1792500	12	7	1	7	1	7	1	11	1	By MS/MS	By MS/MS	10.2	2.3	26.2893	22.9085	1650900	141580
290	A6H5Y3	A6H5Y3	50	50	50	sp|A6H5Y3|METH_MOUSE Methionine synthase OS=Mus musculus (Mouse) OX=10090 GN=Mtr PE=1 SV=1	Mtr	1	50	50	50		49	49	49	139.07	1253	1253	41.6	0	323.31	6874700000	99633000	143	48	38	48	38	48	38	93	50	By MS/MS	By MS/MS	47.1	40.2	32.026	31.2653	59931000	39701000
291	A6H5Z3	A6H5Z3	39	39	38	sp|A6H5Z3|EXC6B_MOUSE Exocyst complex component 6B OS=Mus musculus (Mouse) OX=10090 GN=Exoc6b PE=1 SV=1	Exoc6b	1	39	39	38		51.9	51.9	50.9	94.128	810	810	40.1	0	323.31	8285600000	176290000	132	32	37	32	37	31	36	48	84	By MS/MS	By MS/MS	46.4	51.7	31.024	32.4485	43927000	132360000
292	A6H611	A6H611	31	31	31	sp|A6H611|MIPEP_MOUSE Mitochondrial intermediate peptidase OS=Mus musculus (Mouse) OX=10090 GN=Mipep PE=1 SV=1	Mipep	1	31	31	31		47.5	47.5	47.5	80.851	711	711	38.5	0	323.31	5295000000	120340000	104	29	22	29	22	29	22	64	40	By MS/MS	By MS/MS	47.5	33.8	31.5318	31.0501	66745000	53597000
293	A6H619	A6H619	27	27	26	sp|A6H619|PHRF1_MOUSE PHD and RING finger domain-containing protein 1 OS=Mus musculus (Mouse) OX=10090 GN=Phrf1 PE=1 SV=2	Phrf1	1	27	27	26		25.4	25.4	24.9	184.08	1682	1682	34.4	0	155.73	3211600000	59473000	55	26	16	26	16	26	15	39	16	By MS/MS	By MS/MS	24.9	15.6	31.2285	29.5482	44006000	15467000
294	A6H630	A6H630	21	21	21	sp|A6H630|ARMT1_MOUSE Damage-control phosphatase ARMT1 OS=Mus musculus (Mouse) OX=10090 GN=Armt1 PE=1 SV=1	Armt1	1	21	21	21		53.1	53.1	53.1	50.548	439	439	33.9	0	196.06	5557300000	222290000	89	21	18	21	18	21	18	53	36	By MS/MS	By MS/MS	53.1	47.4	31.8643	30.7068	147930000	74362000
295	A6H687	A6H687	12	12	12	sp|A6H687|SAC31_MOUSE SAC3 domain-containing protein 1 OS=Mus musculus (Mouse) OX=10090 GN=Sac3d1 PE=1 SV=1	Sac3d1	1	12	12	12		43.1	43.1	43.1	46.384	427	427	30.8	0	39.702	1632600000	85924000	32	12	6	12	6	12	6	24	8	By MS/MS	By MS/MS	43.1	22	29.5031	29.6783	38001000	47923000
296	A6H6A9	A6H6A9	17	15	15	sp|A6H6A9|RBG1L_MOUSE Rab GTPase-activating protein 1-like OS=Mus musculus (Mouse) OX=10090 GN=Rabgap1l PE=1 SV=1	Rabgap1l	1	17	15	15		25.6	23.6	23.6	92.403	815	815	42.4	0	30.488	1930600000	55160000	36	12	15	11	13	11	13	13	23	By MS/MS	By MS/MS	15.5	24	28.0303	30.5602	7467200	47693000
297	A6H6E2	A6H6E2	7	7	7	sp|A6H6E2|MMRN2_MOUSE Multimerin-2 OS=Mus musculus (Mouse) OX=10090 GN=Mmrn2 PE=1 SV=1	Mmrn2	1	7	7	7		11.9	11.9	11.9	105.21	943	943	39.9	0	11.095	1811200000	37732000	11	7	1	7	1	7	1	8	3	By MS/MS	By MS/MS	11.9	1.4	28.9419	30.2162	10196000	27536000
298	A6H6E9	A6H6E9	1	1	1	sp|A6H6E9|TT23L_MOUSE Tetratricopeptide repeat protein 23-like OS=Mus musculus (Mouse) OX=10090 GN=Ttc23l PE=2 SV=1	Ttc23l	1	1	1	1		1.7	1.7	1.7	51.532	458	458	60	0.0013894	2.1689	967010000	40292000	4	1	0	1	0	1	0	4	0	By MS/MS		1.7	0	29.9289		40292000	0
299	A6H6J9	A6H6J9	15	15	15	tr|A6H6J9|A6H6J9_MOUSE ANK_REP_REGION domain-containing protein OS=Mus musculus (Mouse) OX=10090 GN=Ankrd50 PE=1 SV=1	Ankrd50	1	15	15	15		51.4	51.4	51.4	50.264	467	467	40.1	0	43.417	1217900000	57993000	31	11	12	11	12	11	12	10	21	By MS/MS	By MS/MS	43.5	39.6	28.2517	29.6958	14589000	43404000
300	A6H6S0	A6H6S0	15	15	15	tr|A6H6S0|A6H6S0_MOUSE HECT domain-containing protein OS=Mus musculus (Mouse) OX=10090 GN=Herc3 PE=1 SV=1	Herc3	1	15	15	15		20.3	20.3	20.3	117.35	1050	1050	40.3	0	15.754	879740000	19994000	24	13	7	13	7	13	7	15	9	By MS/MS	By MS/MS	17.2	8.6	28.3908	28.9497	7703000	12291000
301	A6H8H2	A6H8H2	64	64	63	sp|A6H8H2|DEN4C_MOUSE DENN domain-containing protein 4C OS=Mus musculus (Mouse) OX=10090 GN=Dennd4c PE=1 SV=1	Dennd4c	1	64	64	63		44.2	44.2	43.7	211.46	1906	1906	37.7	0	323.31	11974000000	134540000	206	55	56	55	56	55	55	96	110	By MS/MS	By MS/MS	39.7	38.1	32.2886	32.6211	55655000	78887000
302	A6PWE0	A6PWE0	3	2	2	tr|A6PWE0|A6PWE0_MOUSE Ubiquitin-like domain-containing protein OS=Mus musculus (Mouse) OX=10090 GN=Elobl PE=4 SV=1	Elobl	1	3	2	2	+	16.1	11.2	11.2	18.413	161	161	36.5	1	-2	183550000	20395000	2	3	1	2	0	2	0	2	0	By MS/MS	By matching	16.1	5	27.4722		20395000	0
303	A6PWY4	A6PWY4	23	23	23	sp|A6PWY4|WDR76_MOUSE WD repeat-containing protein 76 OS=Mus musculus (Mouse) OX=10090 GN=Wdr76 PE=1 SV=1	Wdr76	1	23	23	23		47.4	47.4	47.4	69.007	622	622	37.9	0	323.31	2712400000	84762000	42	22	4	22	4	22	4	39	3	By MS/MS	By MS/MS	45.5	8.5	31.3606	25.3852	83340000	1422100
304	A6X8Z5	A6X8Z5	42	42	41	sp|A6X8Z5|RHG31_MOUSE Rho GTPase-activating protein 31 OS=Mus musculus (Mouse) OX=10090 GN=Arhgap31 PE=1 SV=1	Arhgap31	1	42	42	41		44.3	44.3	43.8	155.27	1425	1425	35.9	0	190.9	4620100000	62434000	89	4	42	4	42	3	41	0	89	By matching	By MS/MS	3.1	44.3	25.5116	32.0278	621630	61813000
305	A6X919	A6X919	11	11	11	sp|A6X919|D19L1_MOUSE Probable C-mannosyltransferase DPY19L1 OS=Mus musculus (Mouse) OX=10090 GN=Dpy19l1 PE=1 SV=1	Dpy19l1	1	11	11	11		18.1	18.1	18.1	84.186	746	746	41.4	0	169.61	2154000000	74277000	31	9	10	9	10	9	10	15	16	By MS/MS	By MS/MS	17.2	15.8	29.7505	30.1865	29435000	44842000
306	A6ZI46	A6ZI46	23	1	0	tr|A6ZI46|A6ZI46_MOUSE Fructose-bisphosphate aldolase OS=Mus musculus (Mouse) OX=10090 GN=Aldoart1 PE=1 SV=1	Aldoart1	1	23	1	0		46.1	7.2	0	45.343	419	419	36	0	5.7449	0	0	0	23	22	1	0	0	0	0	0	By MS/MS	By matching	46.1	38.9			0	0
307	A7DTG3	A7DTG3	4	4	4	sp|A7DTG3|SRTD4_MOUSE SERTA domain-containing protein 4 OS=Mus musculus (Mouse) OX=10090 GN=Sertad4 PE=2 SV=1	Sertad4	1	4	4	4		11.1	11.1	11.1	41.095	377	377	40.5	0.0024825	1.9685	52619000	3758500	4	0	4	0	4	0	4	0	4		By MS/MS	0	11.1		25.7043	0	3758500
308	A7KBS4	A7KBS4	10	2	1	sp|A7KBS4|ZSC4D_MOUSE Zinc finger and SCAN domain containing protein 4D OS=Mus musculus (Mouse) OX=10090 GN=Zscan4d PE=2 SV=1	Zscan4d	1	10	2	1		28.7	3.4	1.6	57.999	506	506	22.5	0.0050647	1.5791	32619000	1304800	2	10	1	2	0	1	0	2	0	By MS/MS	By matching	28.7	2	24.9024		1304800	0
309	A7MCT6	A7MCT6	4	4	4	sp|A7MCT6|EKI2_MOUSE Ethanolamine kinase 2 OS=Mus musculus (Mouse) OX=10090 GN=Etnk2 PE=1 SV=1	Etnk2	1	4	4	4		14	14	14	44.567	385	385	30.2	9.77e-05	4.0474	33681000	1684000	4	4	0	4	0	4	0	4	0	By MS/MS		14	0	24.9498		1684000	0
310	A7UAK5	A7UAK5	25	25	21	tr|A7UAK5|A7UAK5_MOUSE 6PF2K domain-containing protein OS=Mus musculus (Mouse) OX=10090 GN=Pfkfb3 PE=1 SV=1	Pfkfb3	1	25	25	21		47.9	47.9	41.1	63.652	555	555	38.4	0	47.994	1415800000	35395000	55	22	17	22	17	18	14	35	20	By MS/MS	By MS/MS	43.8	31.4	29.7556	28.9636	21580000	13815000
311	A7VMS3	A7VMS3	1	1	1	tr|A7VMS3|A7VMS3_MOUSE Ig-like domain-containing protein OS=Mus musculus (Mouse) OX=10090 GN=H2-M5 PE=2 SV=1	H2-M5	1	1	1	1		3.7	3.7	3.7	39.478	348	348	29	9.49e-05	2.9825	7129600	419390	1	1	0	1	0	1	0	1	0	By MS/MS		3.7	0	22.6525		419390	0
312	A8C756	A8C756	63	63	63	sp|A8C756|THADA_MOUSE Thyroid adenoma-associated protein homolog OS=Mus musculus (Mouse) OX=10090 GN=Thada PE=1 SV=1	Thada	1	63	63	63		40.9	40.9	40.9	217.29	1938	1938	43.5	0	323.31	9454500000	96475000	197	62	43	62	43	62	43	126	71	By MS/MS	By MS/MS	40	29.7	32.7185	31.2828	68172000	28303000
313	A8DUK4	A8DUK4	3	1	1	tr|A8DUK4|A8DUK4_MOUSE GLOBIN domain-containing protein OS=Mus musculus (Mouse) OX=10090 GN=Hbb-bs PE=1 SV=1	Hbb-bs	1	3	1	1	+	21.1	8.2	8.2	15.748	147	147	52.2	1	-2	175490000	15954000	4	3	3	1	1	1	1	2	2	By MS/MS	By MS/MS	21.1	21.1	23.8341	27.3133	1398800	14555000
314	A8VU90;REV__Q6ZPU9	A8VU90	6;1	6;1	6;1	sp|A8VU90|ANKL1_MOUSE Ankyrin repeat and LEM domain-containing protein 1 OS=Mus musculus (Mouse) OX=10090 GN=Ankle1 PE=2 SV=1	Ankle1	2	6	6	6		16.1	16.1	16.1	58.441	534	534;617	35.4	0	9.3986	106470000	4094900	8	5	3	5	3	5	3	5	3	By MS/MS	By MS/MS	13.3	9.4	25.8492	25.4585	2388700	1706200
315	A8Y5H7	A8Y5H7	33	33	33	sp|A8Y5H7|S14L1_MOUSE SEC14-like protein 1 OS=Mus musculus (Mouse) OX=10090 GN=Sec14l1 PE=1 SV=1	Sec14l1	1	33	33	33		59	59	59	81.215	715	715	35.1	0	237.22	2642700000	73410000	87	24	31	24	31	24	31	40	47	By MS/MS	By MS/MS	50.1	59	30.0191	30.4989	28540000	44869000
316	A9JSM3	A9JSM3	3	3	3	sp|A9JSM3|TM238_MOUSE Transmembrane protein 238 OS=Mus musculus (Mouse) OX=10090 GN=Tmem238 PE=2 SV=1	Tmem238	1	3	3	3		12.5	12.5	12.5	18.226	176	176	43.2	0.0012979	2.1983	79160000	19790000	7	3	2	3	2	3	2	4	3	By MS/MS	By MS/MS	12.5	11.9	25.4664	24.9657	12001000	7788900
317	B0V2N1	B0V2N1	47	41	38	sp|B0V2N1|PTPRS_MOUSE Receptor-type tyrosine-protein phosphatase S OS=Mus musculus (Mouse) OX=10090 GN=Ptprs PE=1 SV=1	Ptprs	1	47	41	38		35.8	32.3	29.6	211.9	1907	1907	33.9	0	177.67	3821300000	44434000	97	39	37	33	33	32	30	40	57	By MS/MS	By MS/MS	29.9	29.3	29.7268	31.3854	9762200	34672000
318	B1AQJ2	B1AQJ2	40	40	40	sp|B1AQJ2|UBP36_MOUSE Ubiquitin carboxyl-terminal hydrolase 36 OS=Mus musculus (Mouse) OX=10090 GN=Usp36 PE=1 SV=1	Usp36	1	40	40	40		43.4	43.4	43.4	119.91	1098	1098	36.5	0	323.31	7952100000	130360000	107	38	32	38	32	38	32	67	40	By MS/MS	By MS/MS	41.3	39.3	32.5228	30.8935	95655000	34707000
319	B1AR10	B1AR10	10	9	9	tr|B1AR10|B1AR10_MOUSE Myeloid/lymphoid or mixed-lineage leukemia; translocated to, 6 OS=Mus musculus (Mouse) OX=10090 GN=Mllt6 PE=1 SV=1	Mllt6	1	10	9	9		16.4	15.6	15.6	113.26	1109	1109	40.8	0	38.5	165510000	6365900	11	9	4	9	3	9	3	9	2	By MS/MS	By MS/MS	15.6	7.8	27.074	24.3428	5577400	788540
320	B1AR13	B1AR13	5	5	5	sp|B1AR13|CISD3_MOUSE CDGSH iron-sulfur domain-containing protein 3, mitochondrial OS=Mus musculus (Mouse) OX=10090 GN=Cisd3 PE=1 SV=1	Cisd3	1	5	5	5		34.3	34.3	34.3	15.676	137	137	31	0	13.985	3405600000	425700000	24	4	5	4	5	4	5	11	13	By MS/MS	By MS/MS	27	34.3	30.2564	30.9428	151510000	274190000
321	B1AR17	B1AR17	56	39	31	tr|B1AR17|B1AR17_MOUSE Chromodomain helicase DNA-binding protein 3 OS=Mus musculus (Mouse) OX=10090 GN=Chd3 PE=1 SV=1	Chd3	1	56	39	31		26.8	20.1	17.7	232.74	2055	2055	39.8	0	127.34	4399400000	48883000	87	37	50	22	37	15	29	25	62	By MS/MS	By MS/MS	18.8	25.9	28.7273	31.7998	4662900	44220000
322	B1AR69	B1AR69	14	9	8	tr|B1AR69|B1AR69_MOUSE Myosin, heavy polypeptide 13, skeletal muscle OS=Mus musculus (Mouse) OX=10090 GN=Myh13 PE=1 SV=1	Myh13	1	14	9	8		9.8	7.2	6.3	223.56	1938	1938	23.8	0	25.435	62277000	616610	8	14	2	9	0	8	0	8	0	By MS/MS	By matching	9.8	1	25.8596		616610	0
323	B1ARD6	B1ARD6	29	29	25	sp|B1ARD6|SLFN9_MOUSE Schlafen family member 9 OS=Mus musculus (Mouse) OX=10090 GN=Slfn9 PE=2 SV=1	Slfn9	1	29	29	25		38.7	38.7	34.9	103.99	910	910	38.6	0	65.22	4358600000	94752000	80	25	24	25	24	22	20	40	40	By MS/MS	By MS/MS	35.3	33	30.5365	31.3407	32026000	62726000
324	B1ART2	B1ART2	71	71	71	tr|B1ART2|B1ART2_MOUSE UBA domain-containing protein OS=Mus musculus (Mouse) OX=10090 GN=Vps13d PE=1 SV=2	Vps13d	1	71	71	71		21.5	21.5	21.5	490.96	4390	4390	40.6	0	249.19	2696500000	11623000	122	57	56	57	56	57	56	60	62	By MS/MS	By MS/MS	17.3	17.6	30.0139	30.5494	4413100	7209900
325	B1ARV6	B1ARV6	1	1	1	tr|B1ARV6|B1ARV6_MOUSE PRAME family member 20 OS=Mus musculus (Mouse) OX=10090 GN=Pramef20 PE=1 SV=1	Pramef20	1	1	1	1		2.1	2.1	2.1	55.102	477	477	30	0.0099635	1.2713	239120000	8245400	2	0	1	0	1	0	1	0	2		By MS/MS	0	2.1		27.795	0	8245400
326	B1ARW8	B1ARW8	5	5	5	sp|B1ARW8|CA122_MOUSE Uncharacterized protein C1orf122 homolog OS=Mus musculus (Mouse) OX=10090 GN=MGI:1916170 PE=4 SV=1	MGI:1916170	1	5	5	5		60	60	60	11.318	110	110	29.9	0	5.3677	323530000	35947000	11	3	5	3	5	3	5	4	7	By MS/MS	By MS/MS	33.6	60	26.7879	27.6232	12770000	23178000
327	B1ASA5	B1ASA5	10	9	9	tr|B1ASA5|B1ASA5_MOUSE Zinc finger protein 362 OS=Mus musculus (Mouse) OX=10090 GN=Zfp362 PE=1 SV=1	Zfp362	1	10	9	9		33.3	30.9	30.9	45.672	418	418	44.3	0	50.57	1139900000	56993000	28	8	9	7	9	7	9	10	18	By MS/MS	By MS/MS	31.1	30.9	25.7423	29.9757	2740600	54253000
328	B1ASQ7;A2A7A2	B1ASQ7;A2A7A2	4;3	3;3	3;3	tr|B1ASQ7|B1ASQ7_MOUSE Predicted gene 13212 OS=Mus musculus (Mouse) OX=10090 GN=Gm13212 PE=4 SV=1;tr|A2A7A2|A2A7A2_MOUSE Zinc finger protein 984 OS=Mus musculus (Mouse) OX=10090 GN=Zfp984 PE=4 SV=2	Gm13212	2	4	3	3		5.9	3.5	3.5	94.64	799	799;547	47.7	0	14.3	1046700000	30786000	3	4	0	3	0	3	0	3	0	By MS/MS		5.9	0	30.0443		30786000	0
329	B1AT66	B1AT66	2	2	2	sp|B1AT66|MOT7_MOUSE Monocarboxylate transporter 7 OS=Mus musculus (Mouse) OX=10090 GN=Slc16a6 PE=1 SV=1	Slc16a6	1	2	2	2		4.6	4.6	4.6	66.235	607	607	23.7	0	6.3201	63094000	2743200	3	2	0	2	0	2	0	3	0	By MS/MS		4.6	0	25.8789		2743200	0
330	B1AUE5	B1AUE5	6	6	6	sp|B1AUE5|PEX10_MOUSE Peroxisome biogenesis factor 10 OS=Mus musculus (Mouse) OX=10090 GN=Pex10 PE=2 SV=1	Pex10	1	6	6	6		21	21	21	37.157	324	324	37.8	0	113.49	539580000	35972000	25	6	4	6	4	6	4	14	11	By MS/MS	By MS/MS	21	16.4	28.5655	27.1363	25866000	10106000
331	B1AUN2	B1AUN2	31	31	31	tr|B1AUN2|B1AUN2_MOUSE Eukaryotic translation initiation factor 2B, subunit 3 OS=Mus musculus (Mouse) OX=10090 GN=Eif2b3 PE=1 SV=1	Eif2b3	1	31	31	31		62.2	62.2	62.2	50.488	452	452	37.1	0	323.31	10775000000	431020000	137	29	23	29	23	29	23	78	59	By MS/MS	By MS/MS	59.3	53.1	32.4991	32.1437	229380000	201640000
332	B1AUR6	B1AUR6	23	23	23	sp|B1AUR6|MMS22_MOUSE Protein MMS22-like OS=Mus musculus (Mouse) OX=10090 GN=Mms22l PE=1 SV=1	Mms22l	1	23	23	23		24.6	24.6	24.6	140.58	1238	1238	43.5	0	110.89	1424700000	24147000	39	22	13	22	13	22	13	35	4	By MS/MS	By MS/MS	24	13.8	30.2896	27.2107	21397000	2749400
333	B1AUY3	B1AUY3	12	12	12	tr|B1AUY3|B1AUY3_MOUSE Rho GTPase-activating protein 4 OS=Mus musculus (Mouse) OX=10090 GN=Arhgap4 PE=1 SV=1	Arhgap4	1	12	12	12		19.2	19.2	19.2	107.6	965	965	33.4	0	19.618	128670000	2859400	15	12	4	12	4	12	4	13	2	By MS/MS	By MS/MS	19.2	7.2	26.712	23.9106	2525300	334050
334	B1AV60	B1AV60	29	29	29	tr|B1AV60|B1AV60_MOUSE NHS actin-remodeling regulator OS=Mus musculus (Mouse) OX=10090 GN=Nhs PE=1 SV=1	Nhs	1	29	29	29		30.2	30.2	30.2	179.03	1647	1647	34.3	0	52.466	668370000	9155800	37	21	21	21	21	21	21	17	20	By MS/MS	By MS/MS	22.9	23.4	27.8685	28.6313	3253200	5902600
335	B1AVB3	B1AVB3	8	8	8	tr|B1AVB3|B1AVB3_MOUSE Scm polycomb group protein-like 2 OS=Mus musculus (Mouse) OX=10090 GN=Scml2 PE=1 SV=1	Scml2	1	8	8	8		20.1	20.1	20.1	106.72	969	969	41.2	0	20.509	281380000	5210800	13	8	4	8	4	8	4	9	4	By MS/MS	By MS/MS	20.1	14.7	27.8311	25.2925	4458900	751950
336	B1AVD1	B1AVD1	4	4	4	sp|B1AVD1|XPP2_MOUSE Xaa-Pro aminopeptidase 2 OS=Mus musculus (Mouse) OX=10090 GN=Xpnpep2 PE=1 SV=1	Xpnpep2	1	4	4	4		6.7	6.7	6.7	76.433	674	674	40.2	0.0025742	1.9602	25928000	762600	3	4	0	4	0	4	0	3	0	By MS/MS		6.7	0	24.5627		762600	0
337	B1AVH7	B1AVH7	32	32	32	sp|B1AVH7|TBD2A_MOUSE TBC1 domain family member 2A OS=Mus musculus (Mouse) OX=10090 GN=Tbc1d2 PE=2 SV=1	Tbc1d2	1	32	32	32		38.5	38.5	38.5	104.26	922	922	37.2	0	323.31	5956000000	126720000	83	26	28	26	28	26	28	33	50	By MS/MS	By MS/MS	34.9	35.5	30.3256	32.0398	27086000	99636000
338	B1AVN5	B1AVN5	9	3	3	tr|B1AVN5|B1AVN5_MOUSE Zinc finger protein 990 OS=Mus musculus (Mouse) OX=10090 GN=Zfp990 PE=1 SV=1	Zfp990	1	9	3	3		16.5	5.5	5.5	71.368	605	605	29.5	0	6.1175	222530000	11712000	4	9	0	3	0	3	0	4	0	By MS/MS		16.5	0	27.7596		11712000	0
339	B1AVY7	B1AVY7	38	37	37	sp|B1AVY7|KI16B_MOUSE Kinesin-like protein KIF16B OS=Mus musculus (Mouse) OX=10090 GN=Kif16b PE=1 SV=1	Kif16b	1	38	37	37		38.4	37.7	37.7	150.06	1312	1312	30.6	0	323.31	1466400000	20949000	73	28	31	27	30	27	30	34	39	By MS/MS	By MS/MS	30.2	32.9	29.2641	29.5883	8762000	12187000
340	B1AVZ0	B1AVZ0	12	12	12	sp|B1AVZ0|UPP_MOUSE Uracil phosphoribosyltransferase homolog OS=Mus musculus (Mouse) OX=10090 GN=Uprt PE=1 SV=1	Uprt	1	12	12	12		51.6	51.6	51.6	34.278	310	310	36.2	0	69.864	4167400000	231520000	37	10	11	10	11	10	11	14	23	By MS/MS	By MS/MS	46.5	45.8	29.2464	31.6426	33420000	198100000
341	B1AWC9	B1AWC9	7	2	1	tr|B1AWC9|B1AWC9_MOUSE Phosphodiesterase OS=Mus musculus (Mouse) OX=10090 GN=Pde4b PE=1 SV=1	Pde4b	1	7	2	1	+	11.7	3.3	2	83.301	736	736	36.5	1	-2	13256000	368210	2	3	7	0	2	0	1	0	2	By matching	By MS/MS	4.9	11.7		23.7922	0	368210
342	B1AWG4	B1AWG4	4	4	4	tr|B1AWG4|B1AWG4_MOUSE Leucine-rich repeat-containing 37A OS=Mus musculus (Mouse) OX=10090 GN=Lrrc37a PE=1 SV=2	Lrrc37a	1	4	4	4		1	1	1	366.73	3298	3298	36	0.0053292	1.5532	187380000	1801800	4	3	1	3	1	3	1	3	1	By MS/MS	By MS/MS	0.8	0.2	27.0722	25.4249	1377900	423830
343	B1AWL2	B1AWL2	97	97	97	sp|B1AWL2|ZN462_MOUSE Zinc finger protein 462 OS=Mus musculus (Mouse) OX=10090 GN=Znf462 PE=1 SV=1	Znf462	1	97	97	97		48.7	48.7	48.7	282.71	2495	2495	34.8	0	323.31	22448000000	207860000	346	96	53	96	53	96	53	275	71	By MS/MS	By MS/MS	48.4	28.5	34.0641	32.2855	156010000	51848000
344	B1AXB9	B1AXB9	3	2	2	tr|B1AXB9|B1AXB9_MOUSE Predicted gene 4907 OS=Mus musculus (Mouse) OX=10090 GN=Gm4907 PE=1 SV=1	Gm4907	1	3	2	2		8.5	6.6	6.6	46.783	411	411	34.9	0.00056264	2.5423	35603000	1483400	1	3	3	2	2	2	2	1	0	By MS/MS	By MS/MS	8.5	8.5	24.2414	23.9215	873050	610400
345	B1AXD8	B1AXD8	14	14	12	sp|B1AXD8|AKIR2_MOUSE Akirin-2 OS=Mus musculus (Mouse) OX=10090 GN=Akirin2 PE=1 SV=1	Akirin2	1	14	14	12		87.6	87.6	80.1	22.113	201	201	32.2	0	153.91	2061000000	206100000	42	14	11	14	11	12	9	28	14	By MS/MS	By MS/MS	87.6	78.1	30.5321	29.052	146960000	59145000
346	B1AXH1	B1AXH1	13	13	13	sp|B1AXH1|NHSL2_MOUSE NHS-like protein 2 OS=Mus musculus (Mouse) OX=10090 GN=Nhsl2 PE=1 SV=2	Nhsl2	1	13	13	13		15.3	15.3	15.3	132.35	1219	1219	37.1	0	10.539	201530000	3303800	17	4	11	4	11	4	11	3	14	By MS/MS	By MS/MS	4.3	13.5	24.8478	27.3846	504100	2799700
347	L7MTX3;B1AXU1	L7MTX3;B1AXU1	1;1	1;1	1;1	tr|L7MTX3|L7MTX3_MOUSE RIKEN cDNA 1700020N15 gene OS=Mus musculus (Mouse) OX=10090 GN=1700020N15Rik PE=4 SV=1;tr|B1AXU1|B1AXU1_MOUSE Predicted gene 6812 OS=Mus musculus (Mouse) OX=10090 GN=Gm6812 PE=4 SV=1	1700020N15Rik	2	1	1	1	+	15.2	15.2	15.2	12.991	112	112;112	43.5	1	-2	0	0	0	1	0	1	0	1	0	0	0	By MS/MS		15.2	0			0	0
348	B1AY10	B1AY10	39	39	39	sp|B1AY10|NFX1_MOUSE Transcriptional repressor NF-X1 OS=Mus musculus (Mouse) OX=10090 GN=Nfx1 PE=1 SV=1	Nfx1	1	39	39	39		41.6	41.6	41.6	123.81	1114	1114	32.5	0	323.31	4298700000	70471000	94	39	21	39	21	39	21	76	18	By MS/MS	By MS/MS	41.6	22.8	31.9739	28.1363	65321000	5149400
349	B1AY13	B1AY13	91	91	91	sp|B1AY13|UBP24_MOUSE Ubiquitin carboxyl-terminal hydrolase 24 OS=Mus musculus (Mouse) OX=10090 GN=Usp24 PE=1 SV=1	Usp24	1	91	91	91		48.9	48.9	48.9	294	2617	2617	38.6	0	323.31	20325000000	146220000	339	85	74	85	74	85	74	187	152	By MS/MS	By MS/MS	46.9	40.8	33.317	33.163	72155000	74070000
350	B1AY15	B1AY15	1	1	1	sp|B1AY15|UBP51_MOUSE Ubiquitin carboxyl-terminal hydrolase 51 OS=Mus musculus (Mouse) OX=10090 GN=Usp51 PE=1 SV=1	Usp51	1	1	1	1		2.9	2.9	2.9	74.782	661	661	50	0.0022106	2.0135	13082000	436070	2	1	0	1	0	1	0	2	0	By MS/MS		2.9	0	23.5505		436070	0
351	B1AYB6	B1AYB6	7	7	7	sp|B1AYB6|MBD5_MOUSE Methyl-CpG-binding domain protein 5 OS=Mus musculus (Mouse) OX=10090 GN=Mbd5 PE=2 SV=1	Mbd5	1	7	7	7		10.1	10.1	10.1	160.29	1498	1498	46.5	0	13.648	997330000	18133000	9	4	6	4	6	4	6	2	7	By MS/MS	By MS/MS	6.2	8.9	24.7441	29.8361	505720	17627000
352	B1AZ99	B1AZ99	10	10	10	sp|B1AZ99|OTUD3_MOUSE OTU domain-containing protein 3 OS=Mus musculus (Mouse) OX=10090 GN=Otud3 PE=1 SV=1	Otud3	1	10	10	10		36.9	36.9	36.9	44.576	396	396	28.2	0	28.004	304720000	15236000	15	6	8	6	8	6	8	8	7	By MS/MS	By MS/MS	19.7	34.1	26.6383	27.5731	5193600	10043000
353	B1AZA5	B1AZA5	12	12	12	sp|B1AZA5|TM245_MOUSE Transmembrane protein 245 OS=Mus musculus (Mouse) OX=10090 GN=Tmem245 PE=1 SV=1	Tmem245	1	12	12	12		16.7	16.7	16.7	97.356	876	876	39	0	42.773	1321200000	50816000	27	9	11	9	11	9	11	10	17	By MS/MS	By MS/MS	13.2	15.1	28.5557	29.7419	14505000	36312000
354	B1AZI6	B1AZI6	55	55	35	sp|B1AZI6|THOC2_MOUSE THO complex subunit 2 OS=Mus musculus (Mouse) OX=10090 GN=Thoc2 PE=1 SV=1	Thoc2	1	55	55	35		42.1	42.1	27.9	182.77	1594	1594	39.1	0	323.31	29052000000	382260000	257	51	47	51	47	31	32	139	118	By MS/MS	By MS/MS	40.4	38.8	34.0152	33.4771	212460000	169800000
355	B1AZP2	B1AZP2	25	25	25	sp|B1AZP2|DLGP4_MOUSE Disks large-associated protein 4 OS=Mus musculus (Mouse) OX=10090 GN=Dlgap4 PE=1 SV=1	Dlgap4	1	25	25	25		37.5	37.5	37.5	108.04	992	992	38	0	323.31	3765500000	85580000	69	22	17	22	17	22	17	36	33	By MS/MS	By MS/MS	34	24.3	30.7594	30.8444	39065000	46515000
356	B1B0V2	B1B0V2	7	7	7	tr|B1B0V2|B1B0V2_MOUSE Expressed sequence AU022751 OS=Mus musculus (Mouse) OX=10090 GN=AU022751 PE=1 SV=1	AU022751	1	7	7	7		21.2	21.2	21.2	61.797	589	589	32.4	0	19.892	99558000	3555600	7	7	0	7	0	7	0	7	0	By MS/MS		21.2	0	26.5573		3555600	0
357	B2KF05	B2KF05	32	31	31	tr|B2KF05|B2KF05_MOUSE Bromodomain and PHD finger-containing, 3 OS=Mus musculus (Mouse) OX=10090 GN=Brpf3 PE=1 SV=1	Brpf3	1	32	31	31		31.2	30.4	30.4	135.29	1204	1204	35	0	101.65	1295000000	21949000	52	31	14	30	13	30	13	42	10	By MS/MS	By MS/MS	31.2	19.6	30.0169	27.8472	17663000	4286500
358	B2KF50	B2KF50	34	33	33	tr|B2KF50|B2KF50_MOUSE Chorein_N domain-containing protein OS=Mus musculus (Mouse) OX=10090 GN=Uhrf1bp1 PE=1 SV=1	Uhrf1bp1	1	34	33	33		31.3	30.8	30.8	157.01	1429	1429	33.8	0	288.63	2897900000	41998000	70	27	28	26	27	26	27	35	35	By MS/MS	By MS/MS	25.4	26.8	30.3657	30.4782	18939000	23059000
359	B2KFW1	B2KFW1	12	12	12	sp|B2KFW1|ZSC20_MOUSE Zinc finger and SCAN domain-containing protein 20 OS=Mus musculus (Mouse) OX=10090 GN=Zscan20 PE=2 SV=2	Zscan20	1	12	12	12		14.8	14.8	14.8	115.38	1030	1030	31.6	0	11.771	122500000	2401900	13	12	2	12	2	12	2	12	1	By MS/MS	By MS/MS	14.8	2.4	26.672	23.5408	2175000	226840
360	B2RPU8;Q9D1L0	B2RPU8	15;4	15;4	15;4	tr|B2RPU8|B2RPU8_MOUSE SCAN domain containing 3 OS=Mus musculus (Mouse) OX=10090 GN=Zbed5 PE=1 SV=1	Zbed5	2	15	15	15		24.1	24.1	24.1	84.266	756	756;153	35.3	0	156.44	5077900000	130200000	28	14	7	14	7	14	7	20	8	By MS/MS	By MS/MS	20.8	11.5	31.8964	30.1864	96967000	33234000
361	B2RPY5	B2RPY5	1	1	1	sp|B2RPY5|GP161_MOUSE G-protein coupled receptor 161 OS=Mus musculus (Mouse) OX=10090 GN=Gpr161 PE=1 SV=1	Gpr161	1	1	1	1		3.1	3.1	3.1	60.302	545	545	48	0.0022101	2.0121	22730000	1262800	1	0	1	0	1	0	1	0	1		By MS/MS	0	3.1		24.5398	0	1262800
362	B2RQC2	B2RQC2	21	21	21	sp|B2RQC2|UBP42_MOUSE Ubiquitin carboxyl-terminal hydrolase 42 OS=Mus musculus (Mouse) OX=10090 GN=Usp42 PE=1 SV=1	Usp42	1	21	21	21		22.4	22.4	22.4	146.22	1324	1324	38.3	0	80.733	1125100000	21229000	39	20	14	20	14	20	14	28	11	By MS/MS	By MS/MS	21.5	14.7	29.7051	28.0197	15858000	5371200
363	B2RQC6	B2RQC6	131	131	129	sp|B2RQC6|PYR1_MOUSE CAD protein OS=Mus musculus (Mouse) OX=10090 GN=Cad PE=1 SV=1	Cad	1	131	131	129		72.3	72.3	72	243.24	2225	2225	41.7	0	323.31	176000000000	1647700000	969	126	122	126	122	124	120	580	389	By MS/MS	By MS/MS	70.3	68.4	36.7516	35.9111	957280000	690370000
364	B2RQE8	B2RQE8	28	28	28	sp|B2RQE8|RHG42_MOUSE Rho GTPase-activating protein 42 OS=Mus musculus (Mouse) OX=10090 GN=Arhgap42 PE=1 SV=1	Arhgap42	1	28	28	28		42.4	42.4	42.4	94.635	841	841	38.8	0	38.154	1323200000	24058000	51	18	28	18	28	18	28	13	38	By MS/MS	By MS/MS	30.3	42.4	27.3981	30.0409	3094700	20963000
365	B2RQG2	B2RQG2	66	66	66	tr|B2RQG2|B2RQG2_MOUSE PHD finger protein 3 OS=Mus musculus (Mouse) OX=10090 GN=Phf3 PE=1 SV=1	Phf3	1	66	66	66		38.7	38.7	38.7	225.54	2025	2025	30.1	0	323.31	17718000000	182660000	250	58	51	58	51	58	51	158	92	By MS/MS	By MS/MS	35.9	32.2	33.6268	32.1934	128670000	53990000
366	B2RR83	B2RR83	63	63	63	sp|B2RR83|YTDC2_MOUSE 3-5 RNA helicase YTHDC2 OS=Mus musculus (Mouse) OX=10090 GN=Ythdc2 PE=1 SV=1	Ythdc2	1	63	63	63		52	52	52	161.09	1445	1445	40.2	0	323.31	6858400000	92681000	145	61	48	61	48	61	48	89	56	By MS/MS	By MS/MS	51.4	38.9	31.7984	31.5455	47726000	44955000
367	B2RRD7	B2RRD7	29	29	29	sp|B2RRD7|BRPF1_MOUSE Peregrin OS=Mus musculus (Mouse) OX=10090 GN=Brpf1 PE=1 SV=1	Brpf1	1	29	29	29		30.2	30.2	30.2	137.31	1212	1212	33.5	0	298.8	3134800000	52247000	75	29	17	29	17	29	17	50	25	By MS/MS	By MS/MS	30.2	19.6	31.2294	29.4064	39625000	12622000
368	B2RRE4	B2RRE4	44	44	44	sp|B2RRE4|Z518B_MOUSE Zinc finger protein 518B OS=Mus musculus (Mouse) OX=10090 GN=Znf518b PE=2 SV=1	Znf518b	1	44	44	44		52	52	52	119	1077	1077	39	0	260.83	3169500000	56599000	83	43	18	43	18	43	18	73	10	By MS/MS	By MS/MS	49.1	23.1	31.5375	27.5624	52850000	3748800
369	B2RRE7	B2RRE7	37	37	37	sp|B2RRE7|OTUD4_MOUSE OTU domain-containing protein 4 OS=Mus musculus (Mouse) OX=10090 GN=Otud4 PE=1 SV=1	Otud4	1	37	37	37		42	42	42	123.05	1107	1107	30.7	0	323.31	11645000000	242590000	148	36	29	36	29	36	29	109	39	By MS/MS	By MS/MS	40.7	37.4	33.1993	31.0269	194190000	48403000
370	B2RRF6	B2RRF6	39	39	39	sp|B2RRF6|Z518A_MOUSE Zinc finger protein 518A OS=Mus musculus (Mouse) OX=10090 GN=Znf518a PE=2 SV=1	Znf518a	1	39	39	39		36.7	36.7	36.7	165.6	1478	1478	35.6	0	153.07	3213400000	39188000	58	39	6	39	6	39	6	56	2	By MS/MS	By MS/MS	36.7	5	30.9203	30.1802	23416000	15772000
371	B2RRL2	B2RRL2	4	4	4	sp|B2RRL2|JERKL_MOUSE Jerky protein homolog-like OS=Mus musculus (Mouse) OX=10090 GN=Jrkl PE=2 SV=1	Jrkl	1	4	4	4		13	13	13	59.71	523	523	32.6	0.0030214	1.8729	49657000	1909900	5	1	4	1	4	1	4	0	5	By matching	By MS/MS	4.2	13	21.5692	25.6027	127550	1782300
372	B2RS91	B2RS91	20	20	20	sp|B2RS91|RRN3_MOUSE RNA polymerase I-specific transcription initiation factor RRN3 OS=Mus musculus (Mouse) OX=10090 GN=Rrn3 PE=1 SV=1	Rrn3	1	20	20	20		32	32	32	74.517	656	656	38.4	0	231.91	2320800000	59509000	42	20	7	20	7	20	7	32	10	By MS/MS	By MS/MS	32	12	30.9569	28.2721	50697000	8811900
373	B2RSH2;P20612;Q3V3I2;P50149	B2RSH2	11;3;3;3	4;0;0;0	4;0;0;0	sp|B2RSH2|GNAI1_MOUSE Guanine nucleotide-binding protein G(i) subunit alpha-1 OS=Mus musculus (Mouse) OX=10090 GN=Gnai1 PE=1 SV=1	Gnai1	4	11	4	4		33.1	12.4	12.4	40.361	354	354;350;354;354	27	0	35.769	319330000	21288000	14	10	9	4	2	4	2	10	4	By MS/MS	By MS/MS	31.6	29.7	27.6214	26.7578	13659000	7629400
374	B2RT41	B2RT41	46	46	46	tr|B2RT41|B2RT41_MOUSE Zinc finger, C3H1-type-containing OS=Mus musculus (Mouse) OX=10090 GN=Zfc3h1 PE=1 SV=1	Zfc3h1	1	46	46	46		30.3	30.3	30.3	225.05	1992	1992	39.8	0	311.5	3722500000	42787000	105	43	29	43	29	43	29	72	33	By MS/MS	By MS/MS	28.4	21.2	31.4156	29.8315	31118000	11669000
375	B2RTN3	B2RTN3	1	1	1	tr|B2RTN3|B2RTN3_MOUSE Zinc finger and SCAN domain-containing 5B OS=Mus musculus (Mouse) OX=10090 GN=Zscan5b PE=2 SV=1	Zscan5b	1	1	1	1		3.4	3.4	3.4	52.989	468	468	53	0.0011137	2.2256	5809400	363090	1	1	0	1	0	1	0	1	0	By MS/MS		3.4	0	22.3497		363090	0
376	B2RU80	B2RU80	4	3	3	sp|B2RU80|PTPRB_MOUSE Receptor-type tyrosine-protein phosphatase beta OS=Mus musculus (Mouse) OX=10090 GN=Ptprb PE=1 SV=1	Ptprb	1	4	3	3		2	1.7	1.7	224.49	1998	1998	34.7	0.0025714	1.942	130930000	1148500	3	1	4	0	3	0	3	0	3	By matching	By MS/MS	0.4	2		26.9625	0	1148500
377	B2RUJ5	B2RUJ5	5	5	5	sp|B2RUJ5|APBA1_MOUSE Amyloid-beta A4 precursor protein-binding family A member 1 OS=Mus musculus (Mouse) OX=10090 GN=Apba1 PE=1 SV=2	Apba1	1	5	5	5		11.3	11.3	11.3	92.908	842	842	47.7	0.0090909	1.3078	114970000	3284900	8	1	5	1	5	1	5	3	5	By MS/MS	By MS/MS	1.9	11.3	25.9276	25.6132	1869500	1415400
378	B2RUM3	B2RUM3	1	1	1	tr|B2RUM3|B2RUM3_MOUSE CHCH domain-containing protein OS=Mus musculus (Mouse) OX=10090 GN=AU015836 PE=1 SV=1	AU015836	1	1	1	1		5.3	5.3	5.3	30.529	263	263	25	0	61.799	681730000	170430000	5	1	0	1	0	1	0	5	0	By MS/MS		5.3	0	29.4149		170430000	0
379	B2RUP2	B2RUP2	6	6	6	sp|B2RUP2|UN13D_MOUSE Protein unc-13 homolog D OS=Mus musculus (Mouse) OX=10090 GN=Unc13d PE=1 SV=2	Unc13d	1	6	6	6		8.4	8.4	8.4	123.12	1085	1085	25	0	38.609	86162000	1723200	5	6	0	6	0	6	0	5	0	By MS/MS		8.4	0	26.3418		1723200	0
380	B2RUQ2	B2RUQ2	2	2	2	tr|B2RUQ2|B2RUQ2_MOUSE BHLH domain-containing protein OS=Mus musculus (Mouse) OX=10090 GN=Usf3 PE=2 SV=1	Usf3	1	2	2	2	+	1.8	1.8	1.8	237.48	2221	2221	51	1	-2	72281000	881480	2	2	1	2	1	2	1	1	1	By MS/MS	By MS/MS	1.8	1.1	24.2582	25.6977	254450	627030
381	B2RUR8;Q8R554	B2RUR8	30;4	30;4	30;4	sp|B2RUR8|OTU7B_MOUSE OTU domain-containing protein 7B OS=Mus musculus (Mouse) OX=10090 GN=Otud7b PE=1 SV=1	Otud7b	2	30	30	30		49.6	49.6	49.6	91.982	840	840;926	40.6	0	323.31	6693800000	142420000	94	29	25	29	25	29	25	52	42	By MS/MS	By MS/MS	48.3	44.9	31.7455	31.5292	72438000	69984000
382	B2RVB9	B2RVB9	1	1	1	tr|B2RVB9|B2RVB9_MOUSE Transmembrane protein 243, mitochondrial OS=Mus musculus (Mouse) OX=10090 GN=Tmem243 PE=1 SV=1	Tmem243	1	1	1	1		16.1	16.1	16.1	13.391	118	118	34	0.00018963	2.9557	49953000	7136100	1	1	0	1	0	1	0	1	0	By MS/MS		16.1	0	25.533		7136100	0
383	B2RVL6	B2RVL6	10	10	10	sp|B2RVL6|ZCH24_MOUSE Zinc finger CCHC domain-containing protein 24 OS=Mus musculus (Mouse) OX=10090 GN=Zcchc24 PE=1 SV=1	Zcchc24	1	10	10	10		57.7	57.7	57.7	26.96	241	241	40.1	0	225.08	4187000000	418700000	32	4	10	4	10	4	10	5	27	By MS/MS	By MS/MS	32.8	57.7	25.8046	31.8791	5629800	413070000
384	B2RW11	B2RW11	7	7	7	tr|B2RW11|B2RW11_MOUSE ANK_REP_REGION domain-containing protein OS=Mus musculus (Mouse) OX=10090 GN=Ankrd34a PE=1 SV=1	Ankrd34a	1	7	7	7		21.6	21.6	21.6	52.45	495	495	38	0	9.6682	202080000	8083300	10	4	6	4	6	4	6	4	6	By MS/MS	By MS/MS	12.3	17.8	25.1553	27.322	1518300	6565000
385	B2RWS6	B2RWS6	61	61	43	sp|B2RWS6|EP300_MOUSE Histone acetyltransferase p300 OS=Mus musculus (Mouse) OX=10090 GN=Ep300 PE=1 SV=2	Ep300	1	61	61	43		39.8	39.8	32.8	263.3	2412	2412	37.4	0	323.31	11709000000	164910000	167	55	41	55	41	39	26	106	61	By MS/MS	By MS/MS	37.8	26	32.8407	31.9616	102320000	62593000
386	B2RX14	B2RX14	49	49	47	sp|B2RX14|TUT4_MOUSE Terminal uridylyltransferase 4 OS=Mus musculus (Mouse) OX=10090 GN=Tut4 PE=1 SV=2	Tut4	1	49	49	47		35.8	35.8	34.7	184.65	1644	1644	37.2	0	323.31	6407300000	73648000	110	48	30	48	30	46	29	82	28	By MS/MS	By MS/MS	35.3	25.5	32.3042	30.2883	57660000	15987000
387	B2RX31	B2RX31	2	2	2	tr|B2RX31|B2RX31_MOUSE Zinc finger and SCAN domain-containing 25 OS=Mus musculus (Mouse) OX=10090 GN=Zscan25 PE=1 SV=1	Zscan25	1	2	2	2		7.4	7.4	7.4	60.715	543	543	23	0	5.7839	40022000	1905800	2	2	0	2	0	2	0	2	0	By MS/MS		7.4	0	25.205		1905800	0
388	B2RX88	B2RX88	24	24	24	sp|B2RX88|CSPP1_MOUSE Centrosome and spindle pole associated protein 1 OS=Mus musculus (Mouse) OX=10090 GN=Cspp1 PE=1 SV=2	Cspp1	1	24	24	24		27	27	27	138.31	1205	1205	31.6	0	139.13	747800000	13119000	31	24	7	24	7	24	7	26	5	By MS/MS	By MS/MS	27	10	29.3972	25.5901	12218000	901750
389	B2RXC1	B2RXC1	38	38	38	sp|B2RXC1|TPC11_MOUSE Trafficking protein particle complex subunit 11 OS=Mus musculus (Mouse) OX=10090 GN=Trappc11 PE=1 SV=1	Trappc11	1	38	38	38		50.7	50.7	50.7	128.39	1133	1133	40.4	0	323.31	9631200000	178360000	152	35	34	35	34	35	34	82	70	By MS/MS	By MS/MS	48.5	45.1	32.1603	32.1597	83998000	94357000
390	B2RXC2	B2RXC2	22	22	22	tr|B2RXC2|B2RXC2_MOUSE Kinase OS=Mus musculus (Mouse) OX=10090 GN=Itpkb PE=1 SV=1	Itpkb	1	22	22	22		36.2	36.2	36.2	102.67	942	942	35.2	0	41.264	707750000	13354000	29	8	21	8	21	8	21	7	22	By MS/MS	By MS/MS	11	34.8	26.96	29.0684	2397300	10957000
391	B2RXC6	B2RXC6	64	64	64	tr|B2RXC6|B2RXC6_MOUSE DNA-directed RNA polymerase subunit OS=Mus musculus (Mouse) OX=10090 GN=Polr3a PE=1 SV=1	Polr3a	1	64	64	64		52	52	52	155.74	1390	1390	39.1	0	323.31	14909000000	175400000	172	62	50	62	50	62	50	106	66	By MS/MS	By MS/MS	50.7	43.8	33.0843	32.4686	100940000	74462000
392	B2RXC8	B2RXC8	23	23	22	tr|B2RXC8|B2RXC8_MOUSE 3222402P14Rik protein OS=Mus musculus (Mouse) OX=10090 GN=Ppp2r3a PE=1 SV=1	Ppp2r3a	1	23	23	22		24.3	24.3	23.6	130.26	1150	1150	34.7	0	31.839	952190000	19044000	38	14	21	14	21	13	20	12	26	By MS/MS	By MS/MS	14.8	23.5	27.0407	29.5557	2673600	16370000
393	B2RXQ2	B2RXQ2	34	34	25	tr|B2RXQ2|B2RXQ2_MOUSE Ppfia1 protein OS=Mus musculus (Mouse) OX=10090 GN=Ppfia1 PE=1 SV=1	Ppfia1	1	34	34	25		27.9	27.9	21.4	142.67	1266	1266	31	0	323.31	10712000000	178540000	145	27	31	27	31	21	24	61	84	By MS/MS	By MS/MS	25.6	26.1	31.6504	32.7225	53088000	125450000
394	B2RXR6	B2RXR6	31	29	29	sp|B2RXR6|ANR44_MOUSE Serine/threonine-protein phosphatase 6 regulatory ankyrin repeat subunit B OS=Mus musculus (Mouse) OX=10090 GN=Ankrd44 PE=1 SV=1	Ankrd44	1	31	29	29		41.4	40.4	40.4	107.38	993	993	37.3	0	82.829	2107500000	43010000	49	13	28	11	26	11	26	10	39	By MS/MS	By MS/MS	14.5	37.6	26.0678	30.8691	1386400	41624000
395	B2RXS4	B2RXS4	66	66	65	sp|B2RXS4|PLXB2_MOUSE Plexin-B2 OS=Mus musculus (Mouse) OX=10090 GN=Plxnb2 PE=1 SV=1	Plxnb2	1	66	66	65		48.4	48.4	48	206.23	1842	1842	35.1	0	323.31	26250000000	301730000	306	51	63	51	63	51	62	114	192	By MS/MS	By MS/MS	39.9	47.4	32.2163	34.2304	53769000	247960000
396	B2RXV4	B2RXV4	2	2	2	sp|B2RXV4|FLVC1_MOUSE Feline leukemia virus subgroup C receptor-related protein 1 OS=Mus musculus (Mouse) OX=10090 GN=Flvcr1 PE=2 SV=1	Flvcr1	1	2	2	2		5.7	5.7	5.7	60.468	560	560	26.9	0	19.844	343790000	26445000	9	2	2	2	2	2	2	4	5	By MS/MS	By MS/MS	5.7	5.7	26.1632	27.9958	5752000	20693000
397	B2RY04	B2RY04	70	68	68	sp|B2RY04|DOCK5_MOUSE Dedicator of cytokinesis protein 5 OS=Mus musculus (Mouse) OX=10090 GN=Dock5 PE=1 SV=2	Dock5	1	70	68	68		45.4	44.2	44.2	214.43	1868	1868	39.9	0	323.31	10999000000	113390000	196	63	65	61	63	61	63	88	108	By MS/MS	By MS/MS	41.1	43.5	31.892	32.665	38815000	74579000
398	B2RY56	B2RY56	23	23	23	sp|B2RY56|RBM25_MOUSE RNA-binding protein 25 OS=Mus musculus (Mouse) OX=10090 GN=Rbm25 PE=1 SV=2	Rbm25	1	23	23	23		25.2	25.2	25.2	99.551	838	838	30.7	0	294.64	12220000000	381860000	90	19	20	19	20	19	20	46	44	By MS/MS	By MS/MS	24.3	17.4	32.7692	32.2177	215950000	165910000
399	B7ZMP1	B7ZMP1	20	20	20	sp|B7ZMP1|XPP3_MOUSE Xaa-Pro aminopeptidase 3 OS=Mus musculus (Mouse) OX=10090 GN=Xpnpep3 PE=1 SV=1	Xpnpep3	1	20	20	20		56.3	56.3	56.3	56.677	506	506	35.9	0	209.79	6491000000	259640000	99	15	20	15	20	15	20	54	45	By MS/MS	By MS/MS	50.8	56.3	31.761	31.4202	137660000	121980000
400	B7ZNG0	B7ZNG0	39	38	38	sp|B7ZNG0|KIF7_MOUSE Kinesin-like protein KIF7 OS=Mus musculus (Mouse) OX=10090 GN=Kif7 PE=1 SV=1	Kif7	1	39	38	38		35	34.2	34.2	151.62	1348	1348	31.8	0	323.31	1909600000	26159000	70	32	28	31	27	31	27	40	30	By MS/MS	By MS/MS	29.2	27.7	30.0195	29.6244	14107000	12052000
401	B7ZNG4	B7ZNG4	11	11	11	sp|B7ZNG4|TROAP_MOUSE Tastin OS=Mus musculus (Mouse) OX=10090 GN=Troap PE=2 SV=1	Troap	1	11	11	11		21	21	21	71.958	668	668	37.5	0	140.31	288630000	8017600	14	11	3	11	3	11	3	13	1	By MS/MS	By MS/MS	21	6	27.986	24.1011	7531400	486210
402	B7ZNL9	B7ZNL9	19	19	19	tr|B7ZNL9|B7ZNL9_MOUSE TatD DNase domain-containing 2 OS=Mus musculus (Mouse) OX=10090 GN=Tatdn2 PE=1 SV=1	Tatdn2	1	19	19	19		28.4	28.4	28.4	87.561	783	783	29.5	0	33.975	1244000000	30341000	50	17	15	17	15	17	15	28	22	By MS/MS	By MS/MS	26.4	23.5	29.5312	28.8322	18076000	12265000
403	B8JJ69	B8JJ69	3	3	3	tr|B8JJ69|B8JJ69_MOUSE RIKEN cDNA 2310061I04 gene OS=Mus musculus (Mouse) OX=10090 GN=2310061I04Rik PE=1 SV=1	2310061I04Rik	1	3	3	3		7.6	7.6	7.6	35.756	315	315	47.1	0.0074339	1.4047	291720000	20837000	8	2	3	2	3	2	3	2	6	By MS/MS	By MS/MS	7.3	7.6	26.0601	27.726	4997100	15840000
404	B8JJD3	B8JJD3	6	6	6	tr|B8JJD3|B8JJD3_MOUSE FA_FANCE domain-containing protein OS=Mus musculus (Mouse) OX=10090 GN=Fance PE=4 SV=2	Fance	1	6	6	6		13.3	13.3	13.3	56.923	526	526	40.7	0	10.157	172140000	6147900	9	6	3	6	3	6	3	6	3	By MS/MS	By MS/MS	13.3	6.3	26.7716	25.7653	4153500	1994400
405	B8JJZ4	B8JJZ4	14	13	8	tr|B8JJZ4|B8JJZ4_MOUSE Zinc finger protein 808 OS=Mus musculus (Mouse) OX=10090 GN=Zfp808 PE=1 SV=1	Zfp808	1	14	13	8		26.6	25.5	11.3	89.233	753	753	45	0	62.971	947220000	36432000	23	14	2	13	2	8	1	22	1	By MS/MS	By MS/MS	26.6	6.5	29.7833	22.3346	36234000	197960
406	B8JJZ9	B8JJZ9	3	3	3	tr|B8JJZ9|B8JJZ9_MOUSE Zinc finger protein 563 OS=Mus musculus (Mouse) OX=10090 GN=Zfp563 PE=4 SV=1	Zfp563	1	3	3	3		8.7	8.7	8.7	51.825	448	448	30.7	9.57e-05	3.2639	15459000	736160	3	3	0	3	0	3	0	3	0	By MS/MS		8.7	0	23.7976		736160	0
407	B8JK39	B8JK39	12	12	12	sp|B8JK39|ITA9_MOUSE Integrin alpha-9 OS=Mus musculus (Mouse) OX=10090 GN=Itga9 PE=1 SV=1	Itga9	1	12	12	12		15.6	15.6	15.6	114.41	1036	1036	38.2	0	15.792	444590000	11400000	18	9	9	9	9	9	9	11	7	By MS/MS	By MS/MS	12	11.1	26.4913	28.3666	2386200	9013500
408	B8JKV0	B8JKV0	7	7	7	tr|B8JKV0|B8JKV0_MOUSE Antagonist of mitotic exit network 1 OS=Mus musculus (Mouse) OX=10090 GN=Amn1 PE=1 SV=1	Amn1	1	7	7	7		37.6	37.6	37.6	28.466	258	258	31.6	0	15.075	260180000	17345000	14	6	6	6	6	6	6	6	8	By MS/MS	By MS/MS	31.8	32.2	26.2014	27.4512	5152700	12192000
409	B8QI36	B8QI36	19	15	15	tr|B8QI36|B8QI36_MOUSE Liprin-alpha 4 OS=Mus musculus (Mouse) OX=10090 GN=Ppfia4 PE=1 SV=1	Ppfia4	1	19	15	15		21.5	17.6	17.6	133.71	1187	1187	37.1	0	25.624	243530000	4348800	20	19	2	15	0	15	0	20	0	By MS/MS	By matching	21.5	1.9	27.894		4348800	0
410	B8ZXI1	B8ZXI1	17	17	17	sp|B8ZXI1|QTRT2_MOUSE Queuine tRNA-ribosyltransferase accessory subunit 2 OS=Mus musculus (Mouse) OX=10090 GN=Qtrt2 PE=1 SV=2	Qtrt2	1	17	17	17		57.8	57.8	57.8	46.288	415	415	36.4	0	323.31	6044200000	318110000	84	16	16	16	16	16	16	47	37	By MS/MS	By MS/MS	53.5	55.9	31.7221	31.2415	176330000	141780000
411	B9EHT4	B9EHT4	17	17	17	sp|B9EHT4|CLIP3_MOUSE CAP-Gly domain-containing linker protein 3 OS=Mus musculus (Mouse) OX=10090 GN=Clip3 PE=1 SV=1	Clip3	1	17	17	17		35.6	35.6	35.6	59.586	547	547	42.5	0	34.981	943400000	27747000	34	15	13	15	13	15	13	16	18	By MS/MS	By MS/MS	30.2	30.5	27.7521	29.3756	6412500	21334000
412	Q8CHZ9;B9EJ57	Q8CHZ9;B9EJ57	15;15	15;15	15;15	sp|Q8CHZ9|MTF1A_MOUSE Transcription termination factor 1a, mitochondrial OS=Mus musculus (Mouse) OX=10090 GN=Mterf1a PE=2 SV=1;sp|B9EJ57|MTF1B_MOUSE Transcription termination factor 1b, mitochondrial OS=Mus musculus (Mouse) OX=10090 GN=Mterf1b PE=2 SV=1	Mterf1a	2	15	15	15		39.6	39.6	39.6	43.814	379	379;379	41.8	0	34.56	558320000	21474000	23	15	8	15	8	15	8	18	5	By MS/MS	By MS/MS	39.6	20.6	28.8458	26.2956	18243000	3230800
413	B9EJ80	B9EJ80	28	28	28	sp|B9EJ80|PDZD8_MOUSE PDZ domain-containing protein 8 OS=Mus musculus (Mouse) OX=10090 GN=Pdzd8 PE=1 SV=1	Pdzd8	1	28	28	28		30.2	30.2	30.2	127.74	1147	1147	37	0	161.51	5872000000	106760000	110	24	27	24	27	24	27	46	64	By MS/MS	By MS/MS	24.9	30.2	30.8704	31.8177	33759000	73005000
414	B9EJ86	B9EJ86	26	24	24	sp|B9EJ86|OSBL8_MOUSE Oxysterol-binding protein-related protein 8 OS=Mus musculus (Mouse) OX=10090 GN=Osbpl8 PE=1 SV=1	Osbpl8	1	26	24	24		37.9	35.7	35.7	101.27	889	889	38.3	0	323.31	4607900000	88614000	87	25	24	23	22	23	22	41	46	By MS/MS	By MS/MS	36.6	35.4	30.6179	31.4205	29979000	58635000
415	B9EJL3	B9EJL3	1	1	1	tr|B9EJL3|B9EJL3_MOUSE Protein S100 OS=Mus musculus (Mouse) OX=10090 GN=S100z PE=2 SV=1	S100z	1	1	1	1	+	21.2	21.2	21.2	11.645	99	99	17	1	-2	0	0	0	1	0	1	0	1	0	0	0	By MS/MS		21.2	0			0	0
416	B9EJR8	B9EJR8	39	39	39	sp|B9EJR8|DAAF5_MOUSE Dynein assembly factor 5, axonemal OS=Mus musculus (Mouse) OX=10090 GN=Dnaaf5 PE=1 SV=1	Dnaaf5	1	39	39	39		64.8	64.8	64.8	93.85	853	853	38.7	0	323.31	17957000000	374110000	149	38	29	38	29	38	29	99	50	By MS/MS	By MS/MS	64.7	49.9	33.6339	32.2422	261230000	112880000
417	B9EJV3	B9EJV3	25	25	24	sp|B9EJV3|GRB1L_MOUSE GREB1-like protein OS=Mus musculus (Mouse) OX=10090 GN=Greb1l PE=2 SV=1	Greb1l	1	25	25	24		16.4	16.4	15.9	213.63	1913	1913	41.8	0	238.31	737780000	7933100	34	25	2	25	2	24	2	34	0	By MS/MS	By matching	16.4	1	29.3819	25.4861	7419700	513380
418	B9EKF4	B9EKF4	6	6	6	tr|B9EKF4|B9EKF4_MOUSE Zinc finger protein 777 OS=Mus musculus (Mouse) OX=10090 GN=Zfp777 PE=1 SV=1	Zfp777	1	6	6	6		7.5	7.5	7.5	99.477	885	885	28.1	9.73e-05	3.8227	102060000	2218700	7	6	0	6	0	6	0	7	0	By MS/MS		7.5	0	26.5944		2218700	0
419	B9EKI3	B9EKI3	35	35	35	sp|B9EKI3|TMF1_MOUSE TATA element modulatory factor OS=Mus musculus (Mouse) OX=10090 GN=Tmf1 PE=1 SV=2	Tmf1	1	35	35	35		43.3	43.3	43.3	121.8	1091	1091	33.8	0	323.31	12016000000	226730000	135	30	34	30	34	30	34	49	86	By MS/MS	By MS/MS	38.5	42.1	31.2265	33.0799	44801000	181920000
420	B9EKR1	B9EKR1	13	13	13	sp|B9EKR1|PTPRZ_MOUSE Receptor-type tyrosine-protein phosphatase zeta OS=Mus musculus (Mouse) OX=10090 GN=Ptprz1 PE=1 SV=1	Ptprz1	1	13	13	13		9.8	9.8	9.8	254.4	2312	2312	43.1	0	28.663	1055100000	11990000	23	1	12	1	12	1	12	1	22	By MS/MS	By MS/MS	1.4	8.4	23.4639	29.9689	132070	11858000
421	C0HK80;C0HK79	C0HK80;C0HK79	6;6	6;6	6;6	sp|C0HK80|ARXS2_MOUSE Adipocyte-related X-chromosome expressed sequence 2 OS=Mus musculus (Mouse) OX=10090 GN=Arxes2 PE=1 SV=1;sp|C0HK79|ARXS1_MOUSE Adipocyte-related X-chromosome expressed sequence 1 OS=Mus musculus (Mouse) OX=10090 GN=Arxes1 PE=1 SV=1	Arxes2	2	6	6	6		26.1	26.1	26.1	20.146	180	180;180	34.2	0	10.862	1247300000	124730000	27	6	5	6	5	6	5	14	13	By MS/MS	By MS/MS	26.1	22.2	28.8408	29.4805	45943000	78783000
422	C0HKD9;C0HKD8	C0HKD9;C0HKD8	7;7	7;7	7;7	sp|C0HKD9|MFA1B_MOUSE Microfibrillar-associated protein 1B OS=Mus musculus (Mouse) OX=10090 GN=Mfap1b PE=1 SV=1;sp|C0HKD8|MFA1A_MOUSE Microfibrillar-associated protein 1A OS=Mus musculus (Mouse) OX=10090 GN=Mfap1a PE=1 SV=1	Mfap1b	2	7	7	7		16.6	16.6	16.6	51.954	439	439;439	29.6	0	197.23	6635200000	390310000	37	7	7	7	7	7	7	22	15	By MS/MS	By MS/MS	16.6	16.6	32.2239	30.7312	279050000	111260000
423	C0HKE9;C0HKE8;C0HKE7;C0HKE6;C0HKE5;C0HKE4;C0HKE3;C0HKE2;C0HKE1;Q8CGP6;Q8CGP5;Q8BFU2;Q8CGP4;Q8R1M2;Q8CGP7	C0HKE9;C0HKE8;C0HKE7;C0HKE6;C0HKE5;C0HKE4;C0HKE3;C0HKE2;C0HKE1;Q8CGP6;Q8CGP5;Q8BFU2;Q8CGP4;Q8R1M2;Q8CGP7	7;7;7;7;7;7;7;7;7;7;7;7;6;6;6	7;7;7;7;7;7;7;7;7;7;7;7;6;6;6	2;2;2;2;2;2;2;2;2;2;2;2;2;2;2	sp|C0HKE9|H2A1P_MOUSE Histone H2A type 1-P OS=Mus musculus (Mouse) OX=10090 GN=Hist1h2ap PE=1 SV=1;sp|C0HKE8|H2A1O_MOUSE Histone H2A type 1-O OS=Mus musculus (Mouse) OX=10090 GN=Hist1h2ao PE=1 SV=1;sp|C0HKE7|H2A1N_MOUSE Histone H2A type 1-N OS=Mus musculus	Hist1h2ap	15	7	7	2		40.8	40.8	28.5	14.135	130	130;130;130;130;130;130;130;130;130;128;130;130;129;129;130	45	0	323.31	160000000000	32077000000	599	7	6	7	6	2	2	431	168	By MS/MS	By MS/MS	40.8	35.4	36.7041	35.6485	19807000000	12269000000
424	C0HKG6;C0HKG5	C0HKG6;C0HKG5	9;9	9;9	9;9	sp|C0HKG6|RNT2B_MOUSE Ribonuclease T2-B OS=Mus musculus (Mouse) OX=10090 GN=Rnaset2b PE=1 SV=1;sp|C0HKG5|RNT2A_MOUSE Ribonuclease T2-A OS=Mus musculus (Mouse) OX=10090 GN=Rnaset2a PE=1 SV=1	Rnaset2b	2	9	9	9		34.4	34.4	34.4	29.608	259	259;259	50.2	0	88.535	3896900000	324740000	113	8	9	8	9	8	9	34	79	By MS/MS	By MS/MS	34.4	34.4	29.6164	31.4502	64804000	259940000
538	D0G895	D0G895	4	4	4	sp|D0G895|ACE3_MOUSE Angiotensin-converting enzyme-like protein Ace3 OS=Mus musculus (Mouse) OX=10090 GN=Ace3 PE=1 SV=1	Ace3	1	4	4	4	+	5.2	5.2	5.2	85.873	737	737	34.8	1	-2	619790000	17216000	7	2	3	2	3	2	3	3	4	By MS/MS	By MS/MS	2.6	4.2	27.1583	28.7766	4053300	13163000
539	D2EAC2	D2EAC2	25	25	25	sp|D2EAC2|ZBED6_MOUSE Zinc finger BED domain-containing protein 6 OS=Mus musculus (Mouse) OX=10090 GN=Zbed6 PE=1 SV=1	Zbed6	1	25	25	25		36.9	36.9	36.9	109.15	980	980	42.1	0	223.19	2704600000	62897000	70	23	21	23	21	23	21	37	33	By MS/MS	By MS/MS	32.8	32.1	30.214	30.4196	27350000	35547000
540	D3YTP3	D3YTP3	4	4	4	tr|D3YTP3|D3YTP3_MOUSE Metaxin OS=Mus musculus (Mouse) OX=10090 GN=Mtx3 PE=1 SV=2	Mtx3	1	4	4	4		14.1	14.1	14.1	34.89	312	312	28.5	0	10.109	145590000	8563800	10	4	3	4	3	4	3	6	4	By MS/MS	By MS/MS	14.1	13.1	25.6104	26.5155	3072000	5491800
541	D3YUB6	D3YUB6	3	3	3	sp|D3YUB6|BTBD8_MOUSE BTB/POZ domain-containing protein 8 OS=Mus musculus (Mouse) OX=10090 GN=Btbd8 PE=3 SV=1	Btbd8	1	3	3	3		13.8	13.8	13.8	41.582	377	377	33	0.00083971	2.3618	75716000	4732200	3	2	1	2	1	2	1	2	1	By MS/MS	By MS/MS	10.3	3.4	24.0217	25.8727	1107400	3624800
542	D3YUE4	D3YUE4	3	3	3	tr|D3YUE4|D3YUE4_MOUSE Family with sequence similarity 151, member B OS=Mus musculus (Mouse) OX=10090 GN=Fam151b PE=1 SV=1	Fam151b	1	3	3	3		15.8	15.8	15.8	31.408	279	279	38.5	9.61e-05	3.391	89387000	7448900	4	2	2	2	2	2	2	1	3	By MS/MS	By MS/MS	9.3	10	23.7358	26.2394	1210300	6238600
543	D3YUJ3	D3YUJ3	11	11	10	tr|D3YUJ3|D3YUJ3_MOUSE CYCLIN domain-containing protein OS=Mus musculus (Mouse) OX=10090 GN=Ccnyl1 PE=1 SV=1	Ccnyl1	1	11	11	10		32.7	32.7	30.5	41.6	367	367	36.3	0	153.82	2420700000	151290000	28	7	10	7	10	6	9	10	18	By MS/MS	By MS/MS	19.3	29.4	28.362	30.8788	20453000	130840000
544	D3YUP5	D3YUP5	5	5	5	tr|D3YUP5|D3YUP5_MOUSE Exocyst complex component 3-like 2 OS=Mus musculus (Mouse) OX=10090 GN=Exoc3l2 PE=1 SV=2	Exoc3l2	1	5	5	5		6.3	6.3	6.3	87.189	789	789	42.7	0	7.9103	135890000	3019800	5	5	1	5	1	5	1	5	0	By MS/MS	By matching	6.3	1.1	26.8774	22.9285	2852500	167260
545	Q9D195;D3YUU5;Q9D6R3;Q9D6P5	Q9D195;D3YUU5;Q9D6R3;Q9D6P5	1;1;1;1	1;1;1;1	1;1;1;1	tr|Q9D195|Q9D195_MOUSE Late cornified envelope 1G OS=Mus musculus (Mouse) OX=10090 GN=Lce1g PE=2 SV=1;tr|D3YUU5|D3YUU5_MOUSE Late cornified envelope 1J OS=Mus musculus (Mouse) OX=10090 GN=Lce1j PE=4 SV=1;tr|Q9D6R3|Q9D6R3_MOUSE Late cornified envelope 1H OS	Lce1g	4	1	1	1		10.1	10.1	10.1	13.269	139	139;139;140;149	17	0	72.934	67982000	67982000	1	0	1	0	1	0	1	0	1		By MS/MS	0	10.1		26.0592	0	67982000
546	D3YVE8	D3YVE8	1	1	1	sp|D3YVE8|S35G2_MOUSE Solute carrier family 35 member G2 OS=Mus musculus (Mouse) OX=10090 GN=Slc35g2 PE=1 SV=1	Slc35g2	1	1	1	1		4.1	4.1	4.1	46.395	412	412	20	0.0075222	1.4007	6672700	513280	1	1	0	1	0	1	0	1	0	By MS/MS		4.1	0	22.5545		513280	0
547	D3YVF0	D3YVF0	9	9	9	sp|D3YVF0|AKAP5_MOUSE A-kinase anchor protein 5 OS=Mus musculus (Mouse) OX=10090 GN=Akap5 PE=1 SV=2	Akap5	1	9	9	9		23.4	23.4	23.4	79.396	745	745	21.1	0	41.828	218710000	6432700	14	9	3	9	3	9	3	11	3	By MS/MS	By MS/MS	23.4	8.9	27.3189	25.5816	4978500	1454100
548	D3YVV3	D3YVV3	2	2	2	tr|D3YVV3|D3YVV3_MOUSE ANK_REP_REGION domain-containing protein OS=Mus musculus (Mouse) OX=10090 GN=Ankrd29 PE=1 SV=1	Ankrd29	1	2	2	2		10.4	10.4	10.4	33.176	309	309	48.5	0.0030239	1.8878	30171000	1676200	2	1	1	1	1	1	1	1	1	By MS/MS	By MS/MS	2.9	7.4	24.1725	23.3954	1115600	560550
549	D3YVV7	D3YVV7	12	12	9	tr|D3YVV7|D3YVV7_MOUSE NOVA alternative-splicing regulator 2 OS=Mus musculus (Mouse) OX=10090 GN=Nova2 PE=1 SV=3	Nova2	1	12	12	9		33.6	33.6	27.2	55.676	556	556	42.3	0	136.95	1332800000	66640000	21	12	4	12	4	9	3	21	0	By MS/MS	By MS/MS	33.6	12.1	30.2935	25.4989	64201000	2439000
550	D3YW29	D3YW29	2	2	2	tr|D3YW29|D3YW29_MOUSE RNA exonuclease 5 OS=Mus musculus (Mouse) OX=10090 GN=Rexo5 PE=1 SV=1	Rexo5	1	2	2	2		3.2	3.2	3.2	86.454	759	759	58	0.00083963	2.3596	19273000	507180	2	1	1	1	1	1	1	1	1	By MS/MS	By MS/MS	1.7	1.4	21.7354	24.0512	99136	408050
551	D3YWE6	D3YWE6	19	19	19	sp|D3YWE6|MN1_MOUSE Transcriptional activator MN1 OS=Mus musculus (Mouse) OX=10090 GN=Mn1 PE=2 SV=1	Mn1	1	19	19	19		34.2	34.2	34.2	134.07	1297	1297	37.7	0	111.34	598590000	16178000	28	0	19	0	19	0	19	0	28		By MS/MS	0	34.2		29.0848	0	16178000
552	D3YX43	D3YX43	6	6	6	sp|D3YX43|VSI10_MOUSE V-set and immunoglobulin domain-containing protein 10 OS=Mus musculus (Mouse) OX=10090 GN=Vsig10 PE=3 SV=2	Vsig10	1	6	6	6		11.6	11.6	11.6	60.521	558	558	37.1	0	11.005	590280000	32793000	14	6	6	6	6	6	6	10	4	By MS/MS	By MS/MS	11.6	11.6	28.5164	27.6467	20733000	12060000
553	D3YXG0	D3YXG0	9	9	9	sp|D3YXG0|HMCN1_MOUSE Hemicentin-1 OS=Mus musculus (Mouse) OX=10090 GN=Hmcn1 PE=1 SV=1	Hmcn1	1	9	9	9		2.2	2.2	2.2	611.55	5634	5634	39.7	0	9.6282	131960000	505590	9	1	9	1	9	1	9	0	9	By MS/MS	By MS/MS	0.2	2.2		26.9732	0	505590
554	D3YXJ5	D3YXJ5	5	5	5	tr|D3YXJ5|D3YXJ5_MOUSE LRAT domain-containing 1 OS=Mus musculus (Mouse) OX=10090 GN=Lratd2 PE=1 SV=1	Lratd2	1	5	5	5		25.5	25.5	25.5	34.59	310	310	34.5	0	5.7883	233550000	13738000	11	3	4	3	4	3	4	4	7	By MS/MS	By MS/MS	16.8	20.3	26.499	27.0518	5595500	8142700
555	D3YXK0	D3YXK0	3	3	3	tr|D3YXK0|D3YXK0_MOUSE Janus kinase and microtubule-interacting protein 2 OS=Mus musculus (Mouse) OX=10090 GN=Jakmip2 PE=1 SV=2	Jakmip2	1	3	3	3		3.8	3.8	3.8	96.315	820	820	25.2	0.0054995	1.5344	11030000	245120	3	2	2	2	2	2	2	2	1	By MS/MS	By MS/MS	2.4	2.4	22.1088	22.7269	109340	135780
556	D3YXK1	D3YXK1	20	20	20	sp|D3YXK1|SAMD1_MOUSE Atherin OS=Mus musculus (Mouse) OX=10090 GN=Samd1 PE=1 SV=1	Samd1	1	20	20	20		48.4	48.4	48.4	54.532	519	519	41.9	0	83.544	1861800000	84628000	38	18	8	18	8	18	8	30	8	By MS/MS	By MS/MS	44.3	20.2	30.636	27.9359	72324000	12303000
557	D3YXK2	D3YXK2	26	20	19	sp|D3YXK2|SAFB1_MOUSE Scaffold attachment factor B1 OS=Mus musculus (Mouse) OX=10090 GN=Safb PE=1 SV=2	Safb	1	26	20	19		29.5	22.4	22.4	105.1	937	937	29.1	0	323.31	11608000000	322460000	93	25	22	19	16	18	15	71	22	By MS/MS	By MS/MS	28.5	26.7	33.2484	30.7839	267930000	54526000
558	D3YY33	D3YY33	3	3	3	tr|D3YY33|D3YY33_MOUSE Leucine-rich repeat-containing 31 OS=Mus musculus (Mouse) OX=10090 GN=Lrrc31 PE=4 SV=1	Lrrc31	1	3	3	3		11.4	11.4	11.4	38.348	351	351	42.7	0	6.6343	20754000	1220800	3	3	0	3	0	3	0	3	0	By MS/MS		11.4	0	24.2334		1220800	0
559	D3YY91	D3YY91	13	13	13	tr|D3YY91|D3YY91_MOUSE Leucine-rich repeat protein 1 OS=Mus musculus (Mouse) OX=10090 GN=Lrr1 PE=1 SV=1	Lrr1	1	13	13	13		38.9	38.9	38.9	47.513	422	422	40.9	0	50.196	968720000	42118000	26	13	6	13	6	13	6	21	5	By MS/MS	By MS/MS	38.9	21.3	29.7494	26.3989	38145000	3973600
560	D3YYI7	D3YYI7	5	5	5	sp|D3YYI7|RN217_MOUSE Probable E3 ubiquitin-protein ligase RNF217 OS=Mus musculus (Mouse) OX=10090 GN=Rnf217 PE=3 SV=2	Rnf217	1	5	5	5		15.7	15.7	15.7	56.036	515	515	29	9.74e-05	3.8802	80042000	4002100	6	0	5	0	5	0	5	0	6		By MS/MS	0	15.7		26.2849	0	4002100
561	D3YYU8	D3YYU8	54	54	53	sp|D3YYU8|OBSL1_MOUSE Obscurin-like protein 1 OS=Mus musculus (Mouse) OX=10090 GN=Obsl1 PE=1 SV=1	Obsl1	1	54	54	53		48.8	48.8	48.4	197.93	1804	1804	38	0	323.31	14895000000	186190000	195	36	47	36	47	36	46	73	122	By MS/MS	By MS/MS	35	41.7	31.3255	33.4367	31770000	154420000
562	D3YYY8	D3YYY8	9	9	9	tr|D3YYY8|D3YYY8_MOUSE Rho guanine nucleotide exchange factor (GEF) 26 OS=Mus musculus (Mouse) OX=10090 GN=Arhgef26 PE=1 SV=1	Arhgef26	1	9	9	9		12.5	12.5	12.5	97.387	869	869	36.6	0	5.6068	175090000	3573200	8	9	1	9	1	9	1	8	0	By MS/MS	By matching	12.5	1.5	27.2573	23.1684	3390300	182910
563	D3YYZ0	D3YYZ0	1	1	1	tr|D3YYZ0|D3YYZ0_MOUSE Cytochrome P450, family 3, subfamily a, polypeptide 57 OS=Mus musculus (Mouse) OX=10090 GN=Cyp3a57 PE=3 SV=1	Cyp3a57	1	1	1	1	+	4.4	4.4	4.4	58.367	503	503	23	1	-2	0	0	0	0	1	0	1	0	1	0	0		By MS/MS	0	4.4			0	0
564	D3YZG8	D3YZG8	12	12	12	sp|D3YZG8|MTD2L_MOUSE Probable bifunctional methylenetetrahydrofolate dehydrogenase/cyclohydrolase 2 OS=Mus musculus (Mouse) OX=10090 GN=Mthfd2l PE=3 SV=1	Mthfd2l	1	12	12	12		57.1	57.1	57.1	36.438	338	338	43.6	0	66.943	2132000000	101520000	41	7	12	7	12	7	12	6	35	By MS/MS	By MS/MS	33.1	57.1	27.6239	30.7755	9405200	92119000
565	D3YZP9	D3YZP9	18	18	18	sp|D3YZP9|CCDC6_MOUSE Coiled-coil domain-containing protein 6 OS=Mus musculus (Mouse) OX=10090 GN=Ccdc6 PE=1 SV=1	Ccdc6	1	18	18	18		44.8	44.8	44.8	52.938	469	469	38.7	0	323.31	13685000000	595020000	109	17	17	17	17	17	17	50	59	By MS/MS	By MS/MS	44.6	44.8	32.1312	33.0176	192980000	402040000
566	D3YZV8	D3YZV8	6	6	6	sp|D3YZV8|CCDC8_MOUSE Coiled-coil domain-containing protein 8 homolog OS=Mus musculus (Mouse) OX=10090 GN=Ccdc8 PE=1 SV=2	Ccdc8	1	6	6	6		13.7	13.7	13.7	73.937	685	685	25.2	0	12.988	303640000	5953800	13	4	6	4	6	4	6	4	9	By MS/MS	By MS/MS	8.5	13.7	25.5773	27.9252	985210	4968500
567	D3YZZ5	D3YZZ5	7	7	7	tr|D3YZZ5|D3YZZ5_MOUSE GOLD domain-containing protein OS=Mus musculus (Mouse) OX=10090 GN=Tmed7 PE=1 SV=1	Tmed7	1	7	7	7		38.4	38.4	38.4	25.2	224	224	35.6	0	152.38	1020600000	85049000	19	7	7	7	7	7	7	8	11	By MS/MS	By MS/MS	38.4	38.4	28.2027	29.3672	24751000	60299000
568	D3Z0K6	D3Z0K6	21	21	20	tr|D3Z0K6|D3Z0K6_MOUSE Round spermatid basic protein 1-like OS=Mus musculus (Mouse) OX=10090 GN=Rsbn1l PE=1 SV=1	Rsbn1l	1	21	21	20		36.5	36.5	35.7	91.745	821	821	35.5	0	323.31	2306900000	57673000	49	19	11	19	11	18	10	33	16	By MS/MS	By MS/MS	35.3	17.7	30.839	28.7779	45443000	12231000
569	D3Z0M9	D3Z0M9	36	36	36	tr|D3Z0M9|D3Z0M9_MOUSE DEAD (Asp-Glu-Ala-Asp) box polypeptide 23 OS=Mus musculus (Mouse) OX=10090 GN=Ddx23 PE=1 SV=1	Ddx23	1	36	36	36		40.9	40.9	40.9	95.493	819	819	34.5	0	283.52	24390000000	554310000	196	35	32	35	32	35	32	132	64	By MS/MS	By MS/MS	40.8	36.5	33.8458	33.1112	327760000	226550000
570	D3Z0P8	D3Z0P8	1	1	1	tr|D3Z0P8|D3Z0P8_MOUSE Transmembrane protein 200B OS=Mus musculus (Mouse) OX=10090 GN=Tmem200b PE=1 SV=1	Tmem200b	1	1	1	1		6	6	6	30.336	284	284	47	0.0011143	2.2412	4528400	323460	1	0	1	0	1	0	1	0	1		By MS/MS	0	6		22.3042	0	323460
571	D3Z0R2	D3Z0R2	1	1	1	sp|D3Z0R2|PPR36_MOUSE Protein phosphatase 1 regulatory subunit 36 OS=Mus musculus (Mouse) OX=10090 GN=Ppp1r36 PE=3 SV=1	Ppp1r36	1	1	1	1	+	4.6	4.6	4.6	47.353	411	411	40.5	1	-2	0	0	0	1	0	1	0	1	0	0	0	By MS/MS		4.6	0			0	0
572	D3Z286	D3Z286	9	9	9	tr|D3Z286|D3Z286_MOUSE Metallophos domain-containing protein OS=Mus musculus (Mouse) OX=10090 GN=Tmppe PE=1 SV=2	Tmppe	1	9	9	9		33.6	33.6	33.6	49.401	447	447	39.4	0	106.42	1149600000	63865000	32	8	9	8	9	8	9	17	15	By MS/MS	By MS/MS	32.7	33.6	29.2254	28.9616	33359000	30507000
573	D3Z2H9	D3Z2H9	17	17	7	tr|D3Z2H9|D3Z2H9_MOUSE Tropomyosin 3, related sequence 7 OS=Mus musculus (Mouse) OX=10090 GN=Tpm3-rs7 PE=3 SV=1	Tpm3-rs7	1	17	17	7		47.6	47.6	31	28.991	248	248	24.7	0	287.96	281000000000	16523000000	429	10	17	10	17	5	7	128	301	By MS/MS	By MS/MS	37.1	47.6	36.2181	37.4081	4099600000	12423000000
574	D3Z2R5	D3Z2R5	10	10	10	sp|D3Z2R5|SELN_MOUSE Selenoprotein N OS=Mus musculus (Mouse) OX=10090 GN=Selenon PE=3 SV=2	Selenon	1	10	10	10		20.1	20.1	20.1	62.491	557	557	34.4	0	47.178	1149900000	47914000	21	10	9	10	9	10	9	7	14	By MS/MS	By MS/MS	20.1	20.1	27.9846	29.6726	10632000	37282000
575	D3Z3H0	D3Z3H0	4	4	4	tr|D3Z3H0|D3Z3H0_MOUSE INO80 complex subunit E OS=Mus musculus (Mouse) OX=10090 GN=Ino80e PE=1 SV=1	Ino80e	1	4	4	4		24.2	24.2	24.2	26.416	244	244	37.5	0	65.225	882660000	147110000	20	3	3	3	3	3	3	12	8	By MS/MS	By MS/MS	20.9	18	29.1228	28.1911	93845000	53266000
576	D3Z3L3;E9PV98;Q99PQ1	D3Z3L3	9;4;3	9;4;3	9;4;3	tr|D3Z3L3|D3Z3L3_MOUSE Tripartite motif-containing 12C OS=Mus musculus (Mouse) OX=10090 GN=Trim12c PE=1 SV=2	Trim12c	3	9	9	9		27.4	27.4	27.4	57.792	497	497;497;284	35.2	0	33.912	775610000	26745000	17	8	7	8	7	8	7	8	9	By MS/MS	By MS/MS	25.2	23.3	28.122	28.8218	9728600	17016000
577	D3Z3N4	D3Z3N4	12	11	11	tr|D3Z3N4|D3Z3N4_MOUSE Heterogeneous nuclear ribonucleoprotein H3 OS=Mus musculus (Mouse) OX=10090 GN=Hnrnph3 PE=1 SV=1	Hnrnph3	1	12	11	11		58.4	56.1	56.1	36.869	346	346	36.5	0	323.31	5476300000	365090000	98	12	10	11	9	11	9	76	22	By MS/MS	By MS/MS	58.4	56.1	32.1356	29.8308	297550000	67536000
578	D3Z3Y1	D3Z3Y1	15	15	15	tr|D3Z3Y1|D3Z3Y1_MOUSE Phosphatidylinositol glycan anchor biosynthesis, class G OS=Mus musculus (Mouse) OX=10090 GN=Pigg PE=1 SV=1	Pigg	1	15	15	15		19.4	19.4	19.4	108.51	983	983	41.7	0	323.31	2591500000	64788000	49	14	12	14	12	14	12	26	23	By MS/MS	By MS/MS	18.2	17.6	30.4829	30.039	35428000	29359000
579	D3Z450	D3Z450	2	1	1	tr|D3Z450|D3Z450_MOUSE SERPIN domain-containing protein OS=Mus musculus (Mouse) OX=10090 GN=Serpina3i PE=1 SV=2	Serpina3i	1	2	1	1		5.4	3.2	3.2	45.736	408	408	36	0.0066463	1.4446	79276000	3775100	1	0	2	0	1	0	1	0	1		By MS/MS	0	5.4		26.2717	0	3775100
580	D3Z497;Q9WTZ1	D3Z497;Q9WTZ1	2;2	2;2	2;2	tr|D3Z497|D3Z497_MOUSE RING-type domain-containing protein OS=Mus musculus (Mouse) OX=10090 GN=Gm7075 PE=4 SV=1;sp|Q9WTZ1|RBX2_MOUSE RING-box protein 2 OS=Mus musculus (Mouse) OX=10090 GN=Rnf7 PE=3 SV=1	Gm7075	2	2	2	2		18.8	18.8	18.8	12.652	112	112;113	32.5	0	44.04	135310000	27063000	6	2	2	2	2	2	2	2	4	By MS/MS	By MS/MS	18.8	18.8	25.6363	26.3327	10651000	16412000
581	D3Z4S3	D3Z4S3	7	7	7	sp|D3Z4S3|PTRD1_MOUSE Putative peptidyl-tRNA hydrolase PTRHD1 OS=Mus musculus (Mouse) OX=10090 GN=Ptrhd1 PE=1 SV=1	Ptrhd1	1	7	7	7		75	75	75	16.037	140	140	38.4	0	194.66	9824900000	1228100000	29	5	6	5	6	5	6	10	19	By MS/MS	By MS/MS	69.3	74.3	31.4223	32.6397	340030000	888080000
582	D3Z4Z0	D3Z4Z0	12	12	12	tr|D3Z4Z0|D3Z4Z0_MOUSE Transcriptional adapter OS=Mus musculus (Mouse) OX=10090 GN=Tada2b PE=4 SV=1	Tada2b	1	12	12	12		30.5	30.5	30.5	48.558	420	420	39.4	0	72.036	674530000	42158000	33	11	10	11	10	11	10	23	10	By MS/MS	By MS/MS	30.2	26	28.536	28.0964	23549000	18609000
583	D3Z5L4	D3Z5L4	9	6	5	tr|D3Z5L4|D3Z5L4_MOUSE RIKEN cDNA 5430403G16 gene OS=Mus musculus (Mouse) OX=10090 GN=5430403G16Rik PE=4 SV=1	5430403G16Rik	1	9	6	5		15	11.5	9.9	77.408	667	667	45.8	0	16.012	89747000	2991600	8	9	2	6	2	5	2	8	0	By MS/MS	By MS/MS	15	3.4	26.3005	19.7885	2964500	27040
584	D3Z5S8	D3Z5S8	2	2	2	tr|D3Z5S8|D3Z5S8_MOUSE Terminal nucleotidyltransferase 5A OS=Mus musculus (Mouse) OX=10090 GN=Tent5a PE=4 SV=2	Tent5a	1	2	2	2		6.5	6.5	6.5	50.792	447	447	41	0.0033821	1.8333	115570000	6798100	2	0	2	0	2	0	2	0	2		By MS/MS	0	6.5		26.7909	0	6798100
585	D3Z5Y8	D3Z5Y8	15	14	4	tr|D3Z5Y8|D3Z5Y8_MOUSE Zinc finger protein OS=Mus musculus (Mouse) OX=10090 GN=Gm15446 PE=4 SV=1	Gm15446	1	15	14	4		28.4	26.9	7.6	64.427	553	553	42.5	0	24.437	563950000	21690000	26	15	3	14	3	4	0	22	4	By MS/MS	By MS/MS	28.4	6.1	28.7902	26.669	17487000	4203400
586	P0DMN7;D3Z6H8	P0DMN7;D3Z6H8	10;10	10;10	10;10	sp|P0DMN7|DCAM1_MOUSE S-adenosylmethionine decarboxylase proenzyme 1 OS=Mus musculus (Mouse) OX=10090 GN=Amd1 PE=1 SV=1;sp|D3Z6H8|DCAM2_MOUSE S-adenosylmethionine decarboxylase proenzyme 2 OS=Mus musculus (Mouse) OX=10090 GN=Amd2 PE=1 SV=1	Amd1	2	10	10	10		40.1	40.1	40.1	38.272	334	334;334	42.8	0	153.92	1470100000	86475000	23	10	5	10	5	10	5	17	6	By MS/MS	By MS/MS	40.1	20.7	30.247	27.8273	71776000	14699000
587	D3Z6P9	D3Z6P9	17	17	17	tr|D3Z6P9|D3Z6P9_MOUSE DEAD (Asp-Glu-Ala-Asp) box polypeptide 43 OS=Mus musculus (Mouse) OX=10090 GN=Ddx43 PE=1 SV=1	Ddx43	1	17	17	17		32.8	32.8	32.8	72.271	646	646	37.4	0	50.301	271980000	6799500	19	17	0	17	0	17	0	19	0	By MS/MS		32.8	0	28.0583		6799500	0
588	D3Z6Q9	D3Z6Q9	12	11	11	sp|D3Z6Q9|BIN2_MOUSE Bridging integrator 2 OS=Mus musculus (Mouse) OX=10090 GN=Bin2 PE=1 SV=1	Bin2	1	12	11	11		32.5	30.9	30.9	52.553	489	489	30.5	0	258.26	1650400000	75017000	28	12	3	11	2	11	2	27	1	By MS/MS	By MS/MS	32.5	5.1	30.621	24.0463	74219000	797630
589	D3Z748	D3Z748	7	1	1	tr|D3Z748|D3Z748_MOUSE UDP-glucuronosyltransferase OS=Mus musculus (Mouse) OX=10090 GN=Ugt1a8 PE=3 SV=1	Ugt1a8	1	7	1	1	+	21.9	3.6	3.6	60.115	530	530	28	1	-2	4595000	208860	1	1	6	1	0	1	0	1	0	By MS/MS	By matching	3.6	18.3	22.0031		208860	0
590	D3Z7H8	D3Z7H8	9	9	9	sp|D3Z7H8|CILP2_MOUSE Cartilage intermediate layer protein 2 OS=Mus musculus (Mouse) OX=10090 GN=Cilp2 PE=1 SV=1	Cilp2	1	9	9	9		10.4	10.4	10.4	125.93	1162	1162	32.9	0	12.345	60365000	1059000	10	9	0	9	0	9	0	10	0	By MS/MS		10.4	0	25.8133		1059000	0
591	D3Z7P3	D3Z7P3	28	28	28	sp|D3Z7P3|GLSK_MOUSE Glutaminase kidney isoform, mitochondrial OS=Mus musculus (Mouse) OX=10090 GN=Gls PE=1 SV=1	Gls	1	28	28	28		53.6	53.6	53.6	73.963	674	674	41	0	323.31	29018000000	829090000	106	24	26	24	26	24	26	32	74	By MS/MS	By MS/MS	49.7	52.1	31.3591	34.5282	74025000	755070000
592	D3Z7X0	D3Z7X0	18	6	6	tr|D3Z7X0|D3Z7X0_MOUSE Acyl-Coenzyme A dehydrogenase family, member 12 OS=Mus musculus (Mouse) OX=10090 GN=Acad12 PE=1 SV=1	Acad12	1	18	6	6		33.2	12.8	12.8	61.389	555	555	42.9	0	9.4233	563550000	17077000	22	18	13	6	4	6	4	14	8	By MS/MS	By MS/MS	33.2	25.6	27.7817	28.2915	6802200	10275000
593	D4AFX7	D4AFX7	103	103	103	tr|D4AFX7|D4AFX7_MOUSE J domain-containing protein OS=Mus musculus (Mouse) OX=10090 GN=Dnajc13 PE=1 SV=1	Dnajc13	1	103	103	103		49.8	49.8	49.8	255.06	2248	2248	38.4	0	323.31	37229000000	329460000	408	93	92	93	92	93	92	206	202	By MS/MS	By MS/MS	46.7	47	34.191	34.0333	160340000	169120000
594	D4QGC2	D4QGC2	1	1	1	tr|D4QGC2|D4QGC2_MOUSE MamL-1 domain-containing protein OS=Mus musculus (Mouse) OX=10090 GN=Maml3 PE=2 SV=1	Maml3	1	1	1	1	+	1.1	1.1	1.1	121.66	1135	1135	34	1	-2	0	0	0	1	0	1	0	1	0	0	0	By MS/MS		1.1	0			0	0
595	E0CX23	E0CX23	1	1	1	tr|E0CX23|E0CX23_MOUSE UMAP1-MVP12-associated (UMA) domain-containing 1 OS=Mus musculus (Mouse) OX=10090 GN=Umad1 PE=4 SV=1	Umad1	1	1	1	1		14.5	14.5	14.5	17.24	159	159	28	0.0047042	1.5916	118080000	29519000	3	0	1	0	1	0	1	0	3		By MS/MS	0	14.5		26.8205	0	29519000
596	E0CX47	E0CX47	1	1	1	tr|E0CX47|E0CX47_MOUSE Neurexophilin and PC-esterase domain family, member 5 OS=Mus musculus (Mouse) OX=10090 GN=Nxpe5 PE=4 SV=1	Nxpe5	1	1	1	1		1.4	1.4	1.4	62.514	564	564	42.5	0.0035603	1.8042	205730000	6636500	4	1	1	1	1	1	1	3	1	By MS/MS	By MS/MS	1.4	1.4	26.2679	26.9054	2626700	4009700
597	E0CYQ0	E0CYQ0	10	10	10	tr|E0CYQ0|E0CYQ0_MOUSE Potassium channel tetramerisation domain-containing 17 OS=Mus musculus (Mouse) OX=10090 GN=Kctd17 PE=4 SV=1	Kctd17	1	10	10	10		51	51	51	33.342	296	296	36.5	0	323.31	7914800000	494670000	47	9	9	9	9	9	9	15	32	By MS/MS	By MS/MS	50.7	48	29.3676	32.6721	40956000	453720000
598	E0CZ16	E0CZ16	3	2	2	sp|E0CZ16|KLHL3_MOUSE Kelch-like protein 3 OS=Mus musculus (Mouse) OX=10090 GN=Klhl3 PE=1 SV=2	Klhl3	1	3	2	2		5.5	3.9	3.9	64.921	587	587	46.5	0.0052441	1.5724	31359000	1120000	2	3	0	2	0	2	0	2	0	By MS/MS		5.5	0	24.8441		1120000	0
599	E0CZ22	E0CZ22	40	40	40	tr|E0CZ22|E0CZ22_MOUSE Maestro heat-like repeat family member 1 OS=Mus musculus (Mouse) OX=10090 GN=Mroh1 PE=1 SV=1	Mroh1	1	40	40	40		33.2	33.2	33.2	181.79	1640	1640	42.2	0	243.55	5369400000	73554000	108	36	33	36	33	36	33	50	58	By MS/MS	By MS/MS	29.8	28.4	30.878	31.6208	25572000	47982000
600	E0CZ26	E0CZ26	10	10	10	tr|E0CZ26|E0CZ26_MOUSE Potassium channel tetramerisation domain-containing 18 OS=Mus musculus (Mouse) OX=10090 GN=Kctd18 PE=1 SV=1	Kctd18	1	10	10	10		35.7	35.7	35.7	46.973	429	429	36.7	0	19.315	484510000	28500000	20	9	8	9	8	9	8	11	9	By MS/MS	By MS/MS	35.7	22.8	27.9193	27.7787	14583000	13917000
601	E0CZH3;Q3I5G5;Q922I5	E0CZH3	6;2;2	6;2;2	6;2;2	tr|E0CZH3|E0CZH3_MOUSE Fork-head domain-containing protein OS=Mus musculus (Mouse) OX=10090 GN=Foxi3 PE=4 SV=1	Foxi3	3	6	6	6		21.4	21.4	21.4	44.713	425	425;311;372	30	0	46.419	321570000	26797000	8	6	0	6	0	6	0	8	0	By MS/MS		21.4	0	28.3062		26797000	0
602	E1U8D0	E1U8D0	49	45	45	sp|E1U8D0|SOGA1_MOUSE Protein SOGA1 OS=Mus musculus (Mouse) OX=10090 GN=Soga1 PE=1 SV=3	Soga1	1	49	45	45		42.9	41.9	41.9	159.18	1418	1418	31.8	0	145.94	2600100000	32099000	96	36	44	33	41	33	41	40	56	By MS/MS	By MS/MS	32.7	38.6	29.6334	30.6657	9709700	22390000
603	E2JF22	E2JF22	35	35	35	sp|E2JF22|PIEZ1_MOUSE Piezo-type mechanosensitive ion channel component 1 OS=Mus musculus (Mouse) OX=10090 GN=Piezo1 PE=1 SV=1	Piezo1	1	35	35	35		17.5	17.5	17.5	292	2547	2547	37.6	0	229.73	11239000000	115870000	148	28	33	28	33	28	33	55	93	By MS/MS	By MS/MS	14.3	16.8	31.2714	32.9465	25256000	90614000
604	E9PUA5	E9PUA5	44	11	11	tr|E9PUA5|E9PUA5_MOUSE Kinesin-like protein OS=Mus musculus (Mouse) OX=10090 GN=Kifc5b PE=1 SV=1	Kifc5b	1	44	11	11		65.9	20.2	20.2	73.681	672	672	43.9	0	121.66	3439300000	79985000	36	42	34	11	7	11	7	28	8	By MS/MS	By MS/MS	65.9	52.7	30.8726	30.4709	43219000	36766000
605	E9PUD6	E9PUD6	4	4	4	tr|E9PUD6|E9PUD6_MOUSE Zinc finger and SCAN domain-containing 18 OS=Mus musculus (Mouse) OX=10090 GN=Zscan18 PE=1 SV=1	Zscan18	1	4	4	4		7.3	7.3	7.3	91.748	809	809	33.8	0	9.0819	103710000	3050300	5	4	1	4	1	4	1	4	1	By MS/MS	By MS/MS	7.3	1.4	26.416	23.4087	2741500	308870
606	E9PUN6	E9PUN6	5	5	5	tr|E9PUN6|E9PUN6_MOUSE A disintegrin-like and metallopeptidase (reprolysin type) with thrombospondin type 1 motif, 9 OS=Mus musculus (Mouse) OX=10090 GN=Adamts9 PE=1 SV=1	Adamts9	1	5	5	5		3.6	3.6	3.6	215.75	1931	1931	48.7	0.00018838	2.7253	26564000	268320	5	3	3	3	3	3	3	3	2	By MS/MS	By MS/MS	2.2	2.3	24.1888	22.6902	206410	61916
607	E9PUP1	E9PUP1	35	35	35	tr|E9PUP1|E9PUP1_MOUSE Rho-GAP domain-containing protein OS=Mus musculus (Mouse) OX=10090 GN=Syde2 PE=1 SV=2	Syde2	1	35	35	35		33.3	33.3	33.3	144.63	1314	1314	35.5	0	84.281	1081000000	15226000	49	34	10	34	10	34	10	41	8	By MS/MS	By MS/MS	32.1	9.1	29.8714	26.9146	13375000	1850700
608	E9PUQ3	E9PUQ3	4	4	4	tr|E9PUQ3|E9PUQ3_MOUSE NKAP domain-containing 1 OS=Mus musculus (Mouse) OX=10090 GN=Nkapd1 PE=1 SV=1	Nkapd1	1	4	4	4		13.7	13.7	13.7	33.954	292	292	28.3	0	9.76	308440000	23726000	6	4	0	4	0	4	0	6	0	By MS/MS		13.7	0	28.2445		23726000	0
609	E9PUQ8	E9PUQ8	20	18	18	tr|E9PUQ8|E9PUQ8_MOUSE Diacylglycerol kinase OS=Mus musculus (Mouse) OX=10090 GN=Dgkd PE=1 SV=1	Dgkd	1	20	18	18		24.8	22.2	22.2	135.21	1220	1220	38	0	82.218	571540000	11207000	32	19	10	17	8	17	8	23	9	By MS/MS	By MS/MS	24	11.5	28.7403	26.9534	8588500	2618100
610	E9PUR0	E9PUR0	67	50	50	tr|E9PUR0|E9PUR0_MOUSE ANK_REP_REGION domain-containing protein OS=Mus musculus (Mouse) OX=10090 GN=Ankhd1 PE=1 SV=1	Ankhd1	1	67	50	50		41.9	33.7	33.7	269.67	2548	2548	41.9	0	323.31	13186000000	162790000	208	62	58	47	43	47	43	115	93	By MS/MS	By MS/MS	40	37.2	32.8118	32.4108	87809000	74980000
611	E9PUS2	E9PUS2	7	7	6	tr|E9PUS2|E9PUS2_MOUSE BTB domain-containing protein OS=Mus musculus (Mouse) OX=10090 GN=Btbd2 PE=1 SV=1	Btbd2	1	7	7	6		16.3	16.3	14	56.482	523	523	35.1	0	18.829	674010000	32096000	12	6	4	6	4	6	3	8	4	By MS/MS	By MS/MS	14	8.8	27.8561	28.6566	11211000	20885000
612	E9PUT5	E9PUT5	1	1	1	tr|E9PUT5|E9PUT5_MOUSE G_PROTEIN_RECEP_F3_4 domain-containing protein OS=Mus musculus (Mouse) OX=10090 GN=Vmn2r59 PE=3 SV=1	Vmn2r59	1	1	1	1	+	1	1	1	98.794	865	865	49	1	-2	0	0	1	0	1	0	1	0	1	0	1		By MS/MS	0	1			0	0
613	E9PUU5	E9PUU5	7	7	7	tr|E9PUU5|E9PUU5_MOUSE C2H2-type domain-containing protein OS=Mus musculus (Mouse) OX=10090 GN=Zfp839 PE=4 SV=1	Zfp839	1	7	7	7		8.4	8.4	8.4	99.001	921	921	48.7	0	6.9172	130120000	3098100	9	7	1	7	1	7	1	8	1	By MS/MS	By MS/MS	8.4	0.9	26.8319	22.3719	2977200	120860
614	E9PUZ9	E9PUZ9	4	1	1	tr|E9PUZ9|E9PUZ9_MOUSE PDZ domain-containing RING finger 4 OS=Mus musculus (Mouse) OX=10090 GN=Pdzrn4 PE=1 SV=1	Pdzrn4	1	4	1	1	+	3.5	1.7	1.7	114.07	1014	1014	38	1	-2	0	0	0	1	3	1	0	1	0	0	0	By MS/MS	By matching	1.7	1.8			0	0
615	E9PV04	E9PV04	28	2	2	tr|E9PV04|E9PV04_MOUSE Eukaryotic translation initiation factor 4A3-like 1 OS=Mus musculus (Mouse) OX=10090 GN=Eif4a3l1 PE=3 SV=2	Eif4a3l1	1	28	2	2		50.9	9.2	9.2	46.854	411	411	44	0.00010021	5.1138	118920000	5170300	4	27	24	2	1	2	1	3	1	By MS/MS	By MS/MS	50.9	43.1	26.082	25.5091	3165000	2005300
616	E9PV26	E9PV26	17	17	17	tr|E9PV26|E9PV26_MOUSE DUF4596 domain-containing protein OS=Mus musculus (Mouse) OX=10090 GN=Prr36 PE=1 SV=1	Prr36	1	17	17	17		22.7	22.7	22.7	110.69	1098	1098	40	0	161.42	951380000	28830000	23	17	1	17	1	17	1	23	0	By MS/MS	By matching	22.7	1.2	29.7931	22.7223	28625000	205240
617	E9PV48;Q64345	E9PV48;Q64345	4;4	4;4	4;4	tr|E9PV48|E9PV48_MOUSE TPR_REGION domain-containing protein OS=Mus musculus (Mouse) OX=10090 GN=Ifit3b PE=1 SV=1;sp|Q64345|IFIT3_MOUSE Interferon-induced protein with tetratricopeptide repeats 3 OS=Mus musculus (Mouse) OX=10090 GN=Ifit3 PE=1 SV=1	Ifit3b	2	4	4	4		12.4	12.4	12.4	47.219	403	403;403	30.2	9.51e-05	3.0871	4851800000	194070000	4	1	3	1	3	1	3	1	3	By MS/MS	By MS/MS	3.7	8.7	32.2193	25.8982	191450000	2625900
618	E9PV59	E9PV59	1	1	1	tr|E9PV59|E9PV59_MOUSE InaF motif-containing 1 OS=Mus musculus (Mouse) OX=10090 GN=Inafm1 PE=4 SV=1	Inafm1	1	1	1	1		16.9	16.9	16.9	13.051	130	130	17	0.00056227	2.5165	10778000	1796300	1	0	1	0	1	0	1	0	1		By MS/MS	0	16.9		23.5054	0	1796300
619	E9PV66	E9PV66	4	4	4	tr|E9PV66|E9PV66_MOUSE Myosin motor domain-containing protein OS=Mus musculus (Mouse) OX=10090 GN=Myo18b PE=1 SV=1	Myo18b	1	4	4	4	+	1.7	1.7	1.7	288.88	2605	2605	30.8	1	-2	60186000	412230	3	3	3	3	3	3	3	2	1	By MS/MS	By MS/MS	1.2	1.2	25.5691	23.0008	358930	53302
620	E9PV82	E9PV82	6	6	6	sp|E9PV82|FA53A_MOUSE Protein FAM53A OS=Mus musculus (Mouse) OX=10090 GN=Fam53a PE=1 SV=1	Fam53a	1	6	6	6		21.4	21.4	21.4	43.083	402	402	44.1	0	7.536	194230000	12948000	11	6	2	6	2	6	2	9	2	By MS/MS	By MS/MS	21.4	5.7	27.0866	25.5962	9630200	3318200
621	E9PV87	E9PV87	48	48	48	sp|E9PV87|TALD3_MOUSE Protein TALPID3 OS=Mus musculus (Mouse) OX=10090 GN=Talpid3 PE=1 SV=1	Talpid3	1	48	48	48		50.3	50.3	50.3	166.72	1520	1520	35.8	0	323.31	3428900000	49694000	109	46	24	46	24	46	24	86	23	By MS/MS	By MS/MS	49.6	23.2	31.5804	28.4674	43968000	5726200
622	E9PVA8	E9PVA8	146	146	146	sp|E9PVA8|GCN1_MOUSE eIF-2-alpha kinase activator GCN1 OS=Mus musculus (Mouse) OX=10090 GN=Gcn1 PE=1 SV=1	Gcn1	1	146	146	146		57.8	57.8	57.8	293.02	2671	2671	44.1	0	323.31	151000000000	919060000	865	134	134	134	134	134	134	461	404	By MS/MS	By MS/MS	55.4	55	36.2515	36.0018	441740000	477320000
623	E9PVB5	E9PVB5	23	23	23	sp|E9PVB5|TTC17_MOUSE Tetratricopeptide repeat protein 17 OS=Mus musculus (Mouse) OX=10090 GN=Ttc17 PE=1 SV=1	Ttc17	1	23	23	23		23.6	23.6	23.6	135.52	1198	1198	37.8	0	61.497	1388000000	22387000	60	16	20	16	20	16	20	21	39	By MS/MS	By MS/MS	17.5	20.6	28.7418	29.7628	6907900	15479000
624	E9PVD3	E9PVD3	19	19	19	sp|E9PVD3|PCD16_MOUSE Protocadherin-16 OS=Mus musculus (Mouse) OX=10090 GN=Dchs1 PE=1 SV=1	Dchs1	1	19	19	19		8	8	8	346.38	3291	3291	39.7	0	27.06	536250000	4583300	20	2	19	2	19	2	19	1	19	By MS/MS	By MS/MS	0.5	8	23.1059	29.0127	78665	4504700
625	E9PVD9	E9PVD9	1	1	1	tr|E9PVD9|E9PVD9_MOUSE Solute carrier organic anion transporter family member OS=Mus musculus (Mouse) OX=10090 GN=Slco5a1 PE=3 SV=1	Slco5a1	1	1	1	1	+	1.8	1.8	1.8	92.467	850	850	45	1	-2	0	0	0	0	1	0	1	0	1	0	0		By MS/MS	0	1.8			0	0
626	E9PVW1	E9PVW1	1	1	1	tr|E9PVW1|E9PVW1_MOUSE Zinc finger with KRAB and SCAN domains 7 OS=Mus musculus (Mouse) OX=10090 GN=Zkscan7 PE=4 SV=1	Zkscan7	1	1	1	1	+	1.8	1.8	1.8	81.351	718	718	31	1	-2	0	0	0	1	1	1	1	1	1	0	0	By MS/MS	By MS/MS	1.8	1.8			0	0
627	E9PVX6	E9PVX6	150	150	150	sp|E9PVX6|KI67_MOUSE Proliferation marker protein Ki-67 OS=Mus musculus (Mouse) OX=10090 GN=Mki67 PE=1 SV=1	Mki67	1	150	150	150		52.9	52.9	52.9	350.86	3177	3177	32.8	0	323.31	59645000000	397630000	479	145	99	145	99	145	99	372	107	By MS/MS	By MS/MS	50.3	41	35.7574	32.3453	358140000	39492000
628	E9PVZ8	E9PVZ8	147	147	147	tr|E9PVZ8|E9PVZ8_MOUSE Golgi autoantigen, golgin subfamily b, macrogolgin 1 OS=Mus musculus (Mouse) OX=10090 GN=Golgb1 PE=1 SV=1	Golgb1	1	147	147	147		52.2	52.2	52.2	370.15	3238	3238	28.3	0	323.31	64512000000	352530000	623	123	141	123	141	123	141	229	394	By MS/MS	By MS/MS	45.9	51.6	33.6522	35.4678	67545000	284980000
629	E9PW05	E9PW05	3	3	3	sp|E9PW05|ZFP54_MOUSE Zinc finger protein 54 OS=Mus musculus (Mouse) OX=10090 GN=Zfp54 PE=2 SV=1	Zfp54	1	3	3	3		5.3	5.3	5.3	68.369	585	585	52	0.0049747	1.586	28283000	1285600	5	2	2	2	2	2	2	4	1	By MS/MS	By MS/MS	3.8	3.8	23.5706	23.9726	601530	684060
630	E9PW10	E9PW10	8	8	8	tr|E9PW10|E9PW10_MOUSE B30.2/SPRY domain-containing protein OS=Mus musculus (Mouse) OX=10090 GN=Triml2 PE=4 SV=1	Triml2	1	8	8	8		25.5	25.5	25.5	47.807	424	424	29.6	0	80.546	411590000	20580000	14	8	0	8	0	8	0	14	0	By MS/MS		25.5	0	28.6698		20580000	0
631	E9PW37	E9PW37	47	44	44	tr|E9PW37|E9PW37_MOUSE RAS protein activator-like 2 OS=Mus musculus (Mouse) OX=10090 GN=Rasal2 PE=1 SV=1	Rasal2	1	47	44	44		44	42	42	144.59	1286	1286	36.7	0	323.31	4152800000	57678000	118	35	39	33	37	33	37	38	80	By MS/MS	By MS/MS	33.3	40.7	29.6735	31.551	11240000	46438000
632	E9PW83	E9PW83	5	5	5	tr|E9PW83|E9PW83_MOUSE FAM184 domain-containing protein OS=Mus musculus (Mouse) OX=10090 GN=Fam184a PE=1 SV=1	Fam184a	1	5	5	5		7.3	7.3	7.3	132.97	1143	1143	37.8	0	8.9076	11911000	175160	5	4	1	4	1	4	1	5	0	By MS/MS	By MS/MS	4.5	2.8	23.4118		175160	0
633	E9PWG6	E9PWG6	41	41	41	tr|E9PWG6|E9PWG6_MOUSE Cnd3 domain-containing protein OS=Mus musculus (Mouse) OX=10090 GN=Ncapg PE=1 SV=1	Ncapg	1	41	41	41		42.7	42.7	42.7	112.87	1004	1004	36.8	0	323.31	17486000000	388570000	145	39	34	39	34	39	34	91	54	By MS/MS	By MS/MS	39.9	37.6	33.6129	32.1616	274750000	113820000
634	E9PWH2	E9PWH2	2	2	2	tr|E9PWH2|E9PWH2_MOUSE CARD domain-containing protein OS=Mus musculus (Mouse) OX=10090 GN=Card6 PE=1 SV=1	Card6	1	2	2	2		2.1	2.1	2.1	131.47	1175	1175	41.4	0.00037576	2.6076	52933000	840210	4	2	1	2	1	2	1	2	2	By MS/MS	By MS/MS	2.1	1.4	21.9825	25.66	69810	770400
635	E9PWI3	E9PWI3	22	22	22	tr|E9PWI3|E9PWI3_MOUSE Mutated in colorectal cancers OS=Mus musculus (Mouse) OX=10090 GN=Mcc PE=1 SV=1	Mcc	1	22	22	22		29.3	29.3	29.3	111.99	1003	1003	28.9	0	123.49	1622200000	31808000	53	15	20	15	20	15	20	16	37	By MS/MS	By MS/MS	19.9	25.9	27.7909	30.3128	4359100	27449000
636	E9PWM3	E9PWM3	36	36	36	tr|E9PWM3|E9PWM3_MOUSE Arm_2 domain-containing protein OS=Mus musculus (Mouse) OX=10090 GN=Armcx4 PE=1 SV=1	Armcx4	1	36	36	36		29.2	29.2	29.2	242.95	2356	2356	32.2	0	323.31	3981600000	42358000	75	28	32	28	32	28	32	30	45	By MS/MS	By MS/MS	21.1	27	29.8367	31.4306	9640900	32717000
637	E9PWP1	E9PWP1	6	6	6	tr|E9PWP1|E9PWP1_MOUSE Zinc finger protein 599 OS=Mus musculus (Mouse) OX=10090 GN=Zfp599 PE=4 SV=1	Zfp599	1	6	6	6		17.3	17.3	17.3	63.314	548	548	39	0	7.7168	86988000	3106700	9	6	1	6	1	6	1	8	1	By MS/MS	By MS/MS	17.3	2.4	26.0705	23.7862	2619300	487460
638	E9PWQ3	E9PWQ3	177	177	177	tr|E9PWQ3|E9PWQ3_MOUSE Collagen, type VI, alpha 3 OS=Mus musculus (Mouse) OX=10090 GN=Col6a3 PE=1 SV=2	Col6a3	1	177	177	177		63.9	63.9	63.9	353.93	3284	3284	42.5	0	323.31	104000000000	572030000	582	7	176	7	176	7	176	1	581	By MS/MS	By MS/MS	2.9	63.8	26.5567	36.4982	515750	571520000
639	E9PWR4	E9PWR4	42	40	34	tr|E9PWR4|E9PWR4_MOUSE DMAP-interaction domain-containing protein OS=Mus musculus (Mouse) OX=10090 GN=Dip2c PE=1 SV=1	Dip2c	1	42	40	34		34.2	31.9	27.3	171.07	1557	1557	38.1	0	100.68	10373000000	138310000	92	35	32	33	30	30	24	48	44	By MS/MS	By MS/MS	29.1	25.6	32.2913	32.2452	66209000	72098000
640	E9PWS4	E9PWS4	11	11	11	tr|E9PWS4|E9PWS4_MOUSE AA_permease_C domain-containing protein OS=Mus musculus (Mouse) OX=10090 GN=AU018091 PE=1 SV=1	AU018091	1	11	11	11		19.2	19.2	19.2	74.041	684	684	42.2	0	230.35	9949600000	452260000	73	11	0	11	0	11	0	73	0	By MS/MS		19.2	0	33.3051		452260000	0
641	E9PWT2	E9PWT2	1	1	1	tr|E9PWT2|E9PWT2_MOUSE Zinc finger protein 229 OS=Mus musculus (Mouse) OX=10090 GN=Zfp229 PE=4 SV=1	Zfp229	1	1	1	1		1.6	1.6	1.6	82.379	705	705	17	0.0089135	1.3136	10877000	375070	1	1	0	1	0	1	0	1	0	By MS/MS		1.6	0	23.2774		375070	0
642	E9PWW6	E9PWW6	29	28	28	tr|E9PWW6|E9PWW6_MOUSE Zinc finger CCCH type-containing 7 A OS=Mus musculus (Mouse) OX=10090 GN=Zc3h7a PE=1 SV=1	Zc3h7a	1	29	28	28		37.3	35.7	35.7	110.8	970	970	34.5	0	125.59	3820800000	76416000	80	24	24	23	23	23	23	32	48	By MS/MS	By MS/MS	28.9	31.9	29.7681	31.3733	17279000	59137000
643	E9PWW9	E9PWW9	33	33	33	tr|E9PWW9|E9PWW9_MOUSE PHD-type domain-containing protein OS=Mus musculus (Mouse) OX=10090 GN=Rsf1 PE=1 SV=2	Rsf1	1	33	33	33		27.2	27.2	27.2	161.75	1441	1441	27.7	0	323.31	11620000000	178780000	123	29	26	29	26	29	26	77	46	By MS/MS	By MS/MS	24.5	22.5	33.1228	31.2867	135970000	42805000
644	E9PX29	E9PX29	31	28	28	tr|E9PX29|E9PX29_MOUSE Spectrin beta chain OS=Mus musculus (Mouse) OX=10090 GN=Sptbn4 PE=1 SV=1	Sptbn4	1	31	28	28		15.8	14.6	14.6	288.82	2561	2561	32.4	0	101.29	518620000	3552200	35	31	6	28	3	28	3	31	4	By MS/MS	By MS/MS	15.8	2.2	28.1899	27.6714	2044700	1507500
645	E9PX39	E9PX39	11	11	11	tr|E9PX39|E9PX39_MOUSE A disintegrin-like and metallopeptidase (reprolysin type) with thrombospondin type 1 motif, 14 OS=Mus musculus (Mouse) OX=10090 GN=Adamts14 PE=1 SV=1	Adamts14	1	11	11	11		13.2	13.2	13.2	133.96	1209	1209	37.4	0	8.6067	300870000	5187300	17	3	11	3	11	3	11	4	13	By MS/MS	By MS/MS	4.3	13.2	25.3779	27.9498	756170	4431200
646	E9PX57	E9PX57	3	2	2	tr|E9PX57|E9PX57_MOUSE Kinesin-like protein OS=Mus musculus (Mouse) OX=10090 GN=Kif6 PE=1 SV=1	Kif6	1	3	2	2	+	4.1	2.7	2.7	90.681	802	802	32	1	-2	6521000	141760	1	3	2	2	1	2	1	1	0	By MS/MS	By MS/MS	4.1	2.6	22.5205		141760	0
647	E9PX68	E9PX68	28	28	28	tr|E9PX68|E9PX68_MOUSE FHA domain-containing protein OS=Mus musculus (Mouse) OX=10090 GN=Slc4a1ap PE=1 SV=1	Slc4a1ap	1	28	28	28		48.1	48.1	48.1	82.886	744	744	33.3	0	323.31	8660100000	227900000	128	23	27	23	27	23	27	70	58	By MS/MS	By MS/MS	40.3	45.4	32.2797	31.7107	129700000	98196000
648	E9PX82	E9PX82	1	1	1	tr|E9PX82|E9PX82_MOUSE Olfactory receptor OS=Mus musculus (Mouse) OX=10090 GN=Olfr873 PE=3 SV=2	Olfr873	1	1	1	1	+	5.3	5.3	5.3	36.139	323	323	28	1	-2	0	0	0	1	0	1	0	1	0	0	0	By MS/MS		5.3	0			0	0
649	E9PXC0	E9PXC0	35	35	2	tr|E9PXC0|E9PXC0_MOUSE Signal recognition particle 54 kDa protein OS=Mus musculus (Mouse) OX=10090 GN=Srp54c PE=1 SV=1	Srp54c	1	35	35	2		67.1	67.1	4.2	55.815	504	504	36	0	323.31	28919000000	997200000	283	33	33	33	33	2	2	146	137	By MS/MS	By MS/MS	64.3	66.5	33.5273	33.9089	397230000	599970000
650	E9PXF8	E9PXF8	42	40	39	sp|E9PXF8|MTMRD_MOUSE Myotubularin-related protein 13 OS=Mus musculus (Mouse) OX=10090 GN=Sbf2 PE=1 SV=1	Sbf2	1	42	40	39		28.6	27.7	27.3	210.46	1872	1872	35.4	0	135.37	2038900000	22162000	86	35	34	33	32	32	31	41	45	By MS/MS	By MS/MS	24.7	24.5	29.7632	30.0436	9364500	12798000
651	E9PXJ4	E9PXJ4	4	2	2	tr|E9PXJ4|E9PXJ4_MOUSE Zinc finger protein 712 OS=Mus musculus (Mouse) OX=10090 GN=Zfp712 PE=4 SV=1	Zfp712	1	4	2	2		6.2	3.7	3.7	81.68	705	705	52.7	9.88e-05	4.5036	28903000	1070500	4	4	2	2	0	2	0	4	0	By MS/MS	By matching	6.2	2.6	24.7235		1070500	0
652	E9PXX8	E9PXX8	4	4	4	tr|E9PXX8|E9PXX8_MOUSE Metastasis-associated in colon cancer 1 OS=Mus musculus (Mouse) OX=10090 GN=Macc1 PE=1 SV=1	Macc1	1	4	4	4		5.8	5.8	5.8	96.835	851	851	47.7	0.0039989	1.6996	148540000	3094600	5	1	4	1	4	1	4	0	5	By matching	By MS/MS	1.3	5.8	21.2529	27.2313	54845	3039800
653	E9PY03	E9PY03	1	1	1	tr|E9PY03|E9PY03_MOUSE Rhodanese domain-containing protein OS=Mus musculus (Mouse) OX=10090 GN=Tstd1 PE=1 SV=1	Tstd1	1	1	1	1		12.8	12.8	12.8	14.328	133	133	47.5	0	42.727	15521000	3104300	1	1	0	1	0	1	0	1	0	By MS/MS		12.8	0	23.8035		3104300	0
654	E9PY16;Q8R2V5	E9PY16	10;1	10;1	10;1	tr|E9PY16|E9PY16_MOUSE ArfGAP with dual PH domains 1 OS=Mus musculus (Mouse) OX=10090 GN=Adap1 PE=1 SV=1	Adap1	2	10	10	10		36.6	36.6	36.6	43.37	374	374;381	33.1	0	31.203	338620000	16125000	18	10	0	10	0	10	0	18	0	By MS/MS		36.6	0	28.3824		16125000	0
655	E9PY43	E9PY43	8	8	8	tr|E9PY43|E9PY43_MOUSE Glutamate-rich 1 OS=Mus musculus (Mouse) OX=10090 GN=Erich1 PE=1 SV=1	Erich1	1	8	8	8		31.6	31.6	31.6	37.35	332	332	34.1	0	36.998	588090000	42007000	14	7	3	7	3	7	3	12	2	By MS/MS	By MS/MS	26.8	11.1	28.8578	26.7049	33993000	8013900
656	E9PY46	E9PY46	27	27	27	sp|E9PY46|IF140_MOUSE Intraflagellar transport protein 140 homolog OS=Mus musculus (Mouse) OX=10090 GN=Ift140 PE=1 SV=1	Ift140	1	27	27	27		23.4	23.4	23.4	165.87	1464	1464	34.5	0	61.264	1338700000	17386000	58	19	24	19	24	19	24	27	31	By MS/MS	By MS/MS	15.1	20.4	29.1576	29.4397	7414300	9971400
657	E9PYD1	E9PYD1	17	17	17	tr|E9PYD1|E9PYD1_MOUSE Family with sequence similarity 98, member C OS=Mus musculus (Mouse) OX=10090 GN=Fam98c PE=1 SV=1	Fam98c	1	17	17	17		57.8	57.8	57.8	37.271	344	344	36.5	0	45.604	1479800000	64340000	41	16	9	16	9	16	9	25	16	By MS/MS	By MS/MS	50.9	39.8	29.965	28.7659	43388000	20952000
658	E9PYF4	E9PYF4	64	64	64	tr|E9PYF4|E9PYF4_MOUSE LIM domain only 7 OS=Mus musculus (Mouse) OX=10090 GN=Lmo7 PE=1 SV=1	Lmo7	1	64	64	64		42.4	42.4	42.4	192.55	1699	1699	34.4	0	323.31	16013000000	158540000	192	53	57	53	57	53	57	98	94	By MS/MS	By MS/MS	39.1	41.9	32.8036	32.9681	69860000	88683000
659	E9PYF7	E9PYF7	5	5	5	tr|E9PYF7|E9PYF7_MOUSE AP1AR OS=Mus musculus (Mouse) OX=10090 GN=Ap1ar PE=1 SV=1	Ap1ar	1	5	5	5		22.5	22.5	22.5	33.775	298	298	21.9	0	48.695	602540000	50212000	16	4	3	4	3	4	3	8	8	By MS/MS	By MS/MS	22.5	13.1	27.919	28.3593	20534000	29678000
660	E9PYG6	E9PYG6	41	41	41	tr|E9PYG6|E9PYG6_MOUSE RAS p21 protein activator 1 OS=Mus musculus (Mouse) OX=10090 GN=Rasa1 PE=1 SV=1	Rasa1	1	41	41	41		44.3	44.3	44.3	115.43	1038	1038	40.3	0	323.31	11713000000	229670000	150	35	39	35	39	35	39	53	97	By MS/MS	By MS/MS	40.4	42.4	30.7303	33.1372	33022000	196650000
661	O88491	O88491	86	86	84	sp|O88491|NSD1_MOUSE Histone-lysine N-methyltransferase, H3 lysine-36 and H4 lysine-20 specific OS=Mus musculus (Mouse) OX=10090 GN=Nsd1 PE=1 SV=1	Nsd1	1	86	86	84		43.3	43.3	42.9	284.08	2588	2588	34.6	0	323.31	11679000000	88474000	202	83	32	83	32	81	32	169	33	By MS/MS	By MS/MS	42	18.3	33.2891	30.6236	75169000	13305000
662	E9PYI1	E9PYI1	24	24	24	sp|E9PYI1|ZN568_MOUSE Zinc finger protein 568 OS=Mus musculus (Mouse) OX=10090 GN=Znf568 PE=1 SV=1	Znf568	1	24	24	24		41.9	41.9	41.9	77.116	671	671	33.9	0	264.64	4184200000	144280000	53	24	10	24	10	24	10	45	8	By MS/MS	By MS/MS	41.9	22.8	31.9824	27.1347	138900000	5382400
663	E9PYK3	E9PYK3	44	44	44	sp|E9PYK3|PARP4_MOUSE Protein mono-ADP-ribosyltransferase PARP4 OS=Mus musculus (Mouse) OX=10090 GN=Parp4 PE=1 SV=1	Parp4	1	44	44	44		33.1	33.1	33.1	216.13	1969	1969	36	0	286.61	2979900000	37720000	97	31	42	31	42	31	42	32	65	By MS/MS	By MS/MS	23.4	32.1	29.6887	30.9202	10344000	27376000
664	E9PYL2	E9PYL2	56	56	56	sp|E9PYL2|PRR12_MOUSE Proline-rich protein 12 OS=Mus musculus (Mouse) OX=10090 GN=Prr12 PE=1 SV=1	Prr12	1	56	56	56		48.3	48.3	48.3	211.87	2035	2035	38.7	0	323.31	19801000000	309390000	158	54	37	54	37	54	37	111	47	By MS/MS	By MS/MS	48.3	31.9	32.3154	33.6885	78502000	230880000
665	E9PYP2	E9PYP2	58	58	58	tr|E9PYP2|E9PYP2_MOUSE Neurobeachin-like 1 OS=Mus musculus (Mouse) OX=10090 GN=Nbeal1 PE=1 SV=1	Nbeal1	1	58	58	58		27.4	27.4	27.4	306.17	2688	2688	40.2	0	185.64	4187900000	33773000	121	42	53	42	53	42	53	48	73	By MS/MS	By MS/MS	20.8	24.9	29.9488	31.4923	7901100	25872000
666	E9PYR1	E9PYR1	29	29	29	tr|E9PYR1|E9PYR1_MOUSE F-box domain-containing protein OS=Mus musculus (Mouse) OX=10090 GN=Fbxl18 PE=1 SV=1	Fbxl18	1	29	29	29		48.9	48.9	48.9	84.426	771	771	44.4	0	153.5	3260100000	85793000	70	28	16	28	16	28	16	49	21	By MS/MS	By MS/MS	47.3	28.4	31.0153	30.0833	53969000	31824000
667	E9PYS0	E9PYS0	1	1	1	tr|E9PYS0|E9PYS0_MOUSE G_PROTEIN_RECEP_F3_4 domain-containing protein OS=Mus musculus (Mouse) OX=10090 GN=Vmn2r108 PE=3 SV=2	Vmn2r108	1	1	1	1	+	1.4	1.4	1.4	97.534	855	855	33	1	-2	6088000	202930	1	1	0	1	0	1	0	1	0	By MS/MS		1.4	0	22.419		202930	0
668	E9PZ19	E9PZ19	6	6	6	sp|E9PZ19|TUTLB_MOUSE Protein turtle homolog B OS=Mus musculus (Mouse) OX=10090 GN=Igsf9b PE=1 SV=1	Igsf9b	1	6	6	6		9.8	9.8	9.8	144.95	1328	1328	42.4	0	5.6174	35142000	675810	6	5	1	5	1	5	1	5	1	By MS/MS	By MS/MS	8.6	1.2	24.7998	22.0464	600390	75416
669	E9PZ26	E9PZ26	46	46	45	tr|E9PZ26|E9PZ26_MOUSE Bromodomain-containing 1 OS=Mus musculus (Mouse) OX=10090 GN=Brd1 PE=1 SV=1	Brd1	1	46	46	45		44.2	44.2	43.4	133.37	1189	1189	34.6	0	182.45	4450000000	79465000	117	42	34	42	34	41	33	68	49	By MS/MS	By MS/MS	39.9	35.5	31.4653	30.5305	50084000	29381000
670	E9PZJ8	E9PZJ8	95	95	95	sp|E9PZJ8|ASCC3_MOUSE Activating signal cointegrator 1 complex subunit 3 OS=Mus musculus (Mouse) OX=10090 GN=Ascc3 PE=1 SV=1	Ascc3	1	95	95	95		52.2	52.2	52.2	250.55	2198	2198	41.1	0	323.31	18499000000	155450000	337	86	76	86	76	86	76	184	153	By MS/MS	By MS/MS	48	39.2	32.9942	33.1891	67514000	87937000
671	E9PZM4	E9PZM4	47	34	34	sp|E9PZM4|CHD2_MOUSE Chromodomain-helicase-DNA-binding protein 2 OS=Mus musculus (Mouse) OX=10090 GN=Chd2 PE=1 SV=1	Chd2	1	47	34	34		30	24	24	210.8	1827	1827	29.2	0	191.2	2750500000	33543000	88	42	42	30	32	30	32	48	40	By MS/MS	By MS/MS	28.5	27.6	30.4666	30.2398	17089000	16453000
672	E9PZM7	E9PZM7	20	20	20	tr|E9PZM7|E9PZM7_MOUSE RING-type domain-containing protein OS=Mus musculus (Mouse) OX=10090 GN=Scaf11 PE=1 SV=1	Scaf11	1	20	20	20		17.2	17.2	17.2	162.1	1456	1456	31.8	0	86.471	3098800000	61975000	51	18	14	18	14	18	14	35	16	By MS/MS	By MS/MS	16.1	14.2	31.375	28.7104	52623000	9352400
673	E9PZP6;L7N267	E9PZP6;L7N267	10;9	8;7	8;7	tr|E9PZP6|E9PZP6_MOUSE Zinc finger protein 97 OS=Mus musculus (Mouse) OX=10090 GN=Zfp97 PE=4 SV=1;tr|L7N267|L7N267_MOUSE Zinc finger protein 960 OS=Mus musculus (Mouse) OX=10090 GN=Zfp960 PE=4 SV=1	Zfp97	2	10	8	8		18.7	15.6	15.6	64.247	546	546;546	38.3	0	19.085	366180000	10462000	12	9	3	7	3	7	3	8	4	By MS/MS	By MS/MS	16.3	6	28.1659	25.9789	8563700	1898600
674	E9PZP8	E9PZP8	104	104	104	tr|E9PZP8|E9PZP8_MOUSE HECT and RLD domain-containing E3 ubiquitin protein ligase family member 1 OS=Mus musculus (Mouse) OX=10090 GN=Herc1 PE=1 SV=1	Herc1	1	104	104	104		29.8	29.8	29.8	532.65	4859	4859	39	0	323.31	7487300000	35152000	259	96	85	96	85	96	85	140	119	By MS/MS	By MS/MS	27.2	27.1	31.9019	31.6962	17812000	17340000
675	E9PZQ0	E9PZQ0	6	5	4	sp|E9PZQ0|RYR1_MOUSE Ryanodine receptor 1 OS=Mus musculus (Mouse) OX=10090 GN=Ryr1 PE=1 SV=1	Ryr1	1	6	5	4	+	1.3	1.2	1	565.03	5035	5035	45.9	1	-2	452350000	1816700	5	3	5	3	4	3	3	2	3	By MS/MS	By MS/MS	0.7	1.2	25.9924	28.5099	265630	1551000
676	E9PZS9	E9PZS9	3	3	3	tr|E9PZS9|E9PZS9_MOUSE G_PROTEIN_RECEP_F3_4 domain-containing protein OS=Mus musculus (Mouse) OX=10090 GN=Vmn2r101 PE=3 SV=1	Vmn2r101	1	3	3	3	+	5.5	5.5	5.5	98.938	857	857	29.7	1	-2	97448000	2633700	1	2	1	2	1	2	1	0	1	By MS/MS	By MS/MS	2.7	2.8		26.5563	0	2633700
677	E9PZY4;E9PX25	E9PZY4;E9PX25	5;4	2;1	1;0	tr|E9PZY4|E9PZY4_MOUSE RRM domain-containing protein OS=Mus musculus (Mouse) OX=10090 GN=Gm4307 PE=4 SV=1;tr|E9PX25|E9PX25_MOUSE RRM domain-containing protein OS=Mus musculus (Mouse) OX=10090 GN=Gm4302 PE=4 SV=1	Gm4307	2	5	2	1		22.8	11.1	7.3	32.987	289	289;294	31	9.6e-05	3.3587	4373300	242960	1	5	0	2	0	1	0	1	0	By MS/MS		22.8	0	21.9301		242960	0
678	E9PZZ1	E9PZZ1	3	3	3	sp|E9PZZ1|PRD13_MOUSE PR domain zinc finger protein 13 OS=Mus musculus (Mouse) OX=10090 GN=Prdm13 PE=3 SV=1	Prdm13	1	3	3	3	+	2.1	2.1	2.1	78.704	754	754	51	1	-2	533920000	16685000	4	3	1	3	1	3	1	3	1	By MS/MS	By MS/MS	2.1	1.1	28.9271	24.2265	16079000	606400
679	E9Q043	E9Q043	3	3	3	tr|E9Q043|E9Q043_MOUSE Fibronectin type III domain-containing 1 OS=Mus musculus (Mouse) OX=10090 GN=Fndc1 PE=1 SV=1	Fndc1	1	3	3	3		2.9	2.9	2.9	189.09	1732	1732	29.3	9.74e-05	3.8483	20763000000	230700000	3	0	3	0	3	0	3	0	3		By MS/MS	0	2.9		34.1494	0	230700000
680	E9Q0F0	E9Q0F0	4	1	1	tr|E9Q0F0|E9Q0F0_MOUSE IF rod domain-containing protein OS=Mus musculus (Mouse) OX=10090 GN=Krt78 PE=1 SV=1	Krt78	1	4	1	1	+	3	1	1	112.26	1068	1068	34	1	-2	8555200	105620	1	3	4	0	1	0	1	0	1	By matching	By MS/MS	2	3		23.1855	0	105620
681	E9Q0Q3	E9Q0Q3	13	4	4	tr|E9Q0Q3|E9Q0Q3_MOUSE RIKEN cDNA 2610021A01 gene OS=Mus musculus (Mouse) OX=10090 GN=2610021A01Rik PE=4 SV=1	2610021A01Rik	1	13	4	4		18.3	7.2	7.2	95.187	834	834	31	0.00018929	2.9065	30713000	877530	5	12	1	3	1	3	1	4	1	By MS/MS	By MS/MS	17.3	1.1	24.3606	23.0275	654680	222840
682	E9QAI8;E9Q2Q1;E9Q0R1	E9QAI8;E9Q2Q1;E9Q0R1	1;1;1	1;1;1	1;1;1	tr|E9QAI8|E9QAI8_MOUSE Takusan domain-containing protein OS=Mus musculus (Mouse) OX=10090 GN=Gm3460 PE=4 SV=1;tr|E9Q2Q1|E9Q2Q1_MOUSE Takusan domain-containing protein OS=Mus musculus (Mouse) OX=10090 GN=Gm21103 PE=4 SV=1;tr|E9Q0R1|E9Q0R1_MOUSE Takusan doma	Gm3460	3	1	1	1	+	5.6	5.6	5.6	25.382	215	215;267;267	38	1	-2	757020000	50468000	2	0	1	0	1	0	1	0	2		By MS/MS	0	5.6		29.4147	0	50468000
683	E9Q0S6	E9Q0S6	78	78	75	tr|E9Q0S6|E9Q0S6_MOUSE Tensin 1 OS=Mus musculus (Mouse) OX=10090 GN=Tns1 PE=1 SV=1	Tns1	1	78	78	75		61.5	61.5	60.3	201.38	1888	1888	38.2	0	323.31	35608000000	414050000	293	38	76	38	76	36	73	36	257	By MS/MS	By MS/MS	30.2	61.1	29.2586	34.9401	7058600	406990000
684	E9Q137	E9Q137	10	10	10	tr|E9Q137|E9Q137_MOUSE Testis-expressed gene 264 OS=Mus musculus (Mouse) OX=10090 GN=Tex264 PE=1 SV=1	Tex264	1	10	10	10		47.9	47.9	47.9	33.589	309	309	40	0	84.727	14740000000	1052800000	97	7	10	7	10	7	10	30	67	By MS/MS	By MS/MS	26.5	47.9	30.186	33.5751	82489000	970330000
685	E9Q166	E9Q166	54	54	51	tr|E9Q166|E9Q166_MOUSE Bromo domain-containing protein OS=Mus musculus (Mouse) OX=10090 GN=Atad2b PE=1 SV=1	Atad2b	1	54	54	51		47	47	44.8	164.72	1460	1460	38.1	0	323.31	7802400000	113080000	144	53	34	53	34	50	32	107	37	By MS/MS	By MS/MS	45.9	32.9	32.5844	30.5878	88258000	24820000
686	E9Q1A5	E9Q1A5	13	13	12	tr|E9Q1A5|E9Q1A5_MOUSE Zinc finger protein 384 OS=Mus musculus (Mouse) OX=10090 GN=Zfp384 PE=1 SV=1	Zfp384	1	13	13	12		34.2	34.2	32.5	63.562	584	584	36.5	0	132.79	1979800000	109990000	55	13	9	13	9	12	9	33	22	By MS/MS	By MS/MS	34.2	23.5	30.2157	29.4875	65526000	44465000
687	E9Q1F5	E9Q1F5	13	8	8	tr|E9Q1F5|E9Q1F5_MOUSE Myosin VC OS=Mus musculus (Mouse) OX=10090 GN=Myo5c PE=1 SV=1	Myo5c	1	13	8	8		9.3	5.2	5.2	202.7	1742	1742	43.4	0.00010031	5.1721	93313000	1003400	10	12	5	8	0	8	0	10	0	By MS/MS	By matching	8.7	4.1	26.4606		1003400	0
688	E9Q1L8	E9Q1L8	10	10	6	tr|E9Q1L8|E9Q1L8_MOUSE Zinc finger protein 493 OS=Mus musculus (Mouse) OX=10090 GN=Zfp493 PE=4 SV=1	Zfp493	1	10	10	6		23.2	23.2	13	44.416	384	384	41.5	0	8.4936	144790000	9049500	10	10	1	10	1	6	1	10	0	By MS/MS	By matching	23.2	3.4	26.9999	19.2288	9015000	34466
689	E9Q1M1	E9Q1M1	23	23	23	tr|E9Q1M1|E9Q1M1_MOUSE PDZ domain-containing 2 OS=Mus musculus (Mouse) OX=10090 GN=Pdzd2 PE=1 SV=1	Pdzd2	1	23	23	23		10.9	10.9	10.9	296.72	2796	2796	39.9	0	22.97	291530000	2082300	27	20	8	20	8	20	8	20	7	By MS/MS	By MS/MS	10	3.6	27.6363	26.3107	1486800	595490
690	E9Q1P8	E9Q1P8	35	35	32	sp|E9Q1P8|I2BP2_MOUSE Interferon regulatory factor 2-binding protein 2 OS=Mus musculus (Mouse) OX=10090 GN=Irf2bp2 PE=1 SV=1	Irf2bp2	1	35	35	32		81.4	81.4	76.7	59.291	570	570	35.3	0	323.31	23165000000	772170000	143	31	32	31	32	28	29	61	82	By MS/MS	By MS/MS	77.4	78.8	32.5877	33.8961	201670000	570500000
691	E9Q1U1	E9Q1U1	11	11	11	sp|E9Q1U1|CC171_MOUSE Coiled-coil domain-containing protein 171 OS=Mus musculus (Mouse) OX=10090 GN=Ccdc171 PE=2 SV=1	Ccdc171	1	11	11	11		9.5	9.5	9.5	152.31	1324	1324	38.9	0	6.1175	122830000	1498000	12	11	3	11	3	11	3	12	0	By MS/MS	By matching	9.5	2.8	26.4723	24.7495	1167400	330560
692	E9Q236	E9Q236	41	40	40	tr|E9Q236|E9Q236_MOUSE ATP-binding cassette, sub-family C (CFTR/MRP), member 4 OS=Mus musculus (Mouse) OX=10090 GN=Abcc4 PE=1 SV=1	Abcc4	1	41	40	40		32.6	32.1	32.1	148.89	1325	1325	41.6	0	323.31	7289400000	104130000	115	39	26	38	25	38	25	78	37	By MS/MS	By MS/MS	31.8	23.8	32.3522	30.8853	74065000	30070000
693	E9Q238	E9Q238	42	41	41	tr|E9Q238|E9Q238_MOUSE ANK_REP_REGION domain-containing protein OS=Mus musculus (Mouse) OX=10090 GN=Kank1 PE=1 SV=1	Kank1	1	42	41	41		47.8	46.5	46.5	148.25	1360	1360	32.9	0	323.31	8143500000	127240000	138	36	37	35	36	35	36	60	78	By MS/MS	By MS/MS	40.1	43.5	31.024	32.4152	32259000	94983000
694	E9Q264	E9Q264	2	1	1	tr|E9Q264|E9Q264_MOUSE Myosin, heavy chain 15 OS=Mus musculus (Mouse) OX=10090 GN=Myh15 PE=1 SV=1	Myh15	1	2	1	1	+	1.2	0.7	0.7	221.84	1925	1925	26	1	-2	143320000	1257200	1	1	2	0	1	0	1	0	1	By matching	By MS/MS	0.5	1.2		27.0869	0	1257200
695	E9Q286	E9Q286	70	70	70	sp|E9Q286|ICE1_MOUSE Little elongation complex subunit 1 OS=Mus musculus (Mouse) OX=10090 GN=Ice1 PE=1 SV=1	Ice1	1	70	70	70		46.3	46.3	46.3	242.25	2241	2241	35.2	0	323.31	6548800000	66149000	160	68	41	68	41	68	41	105	55	By MS/MS	By MS/MS	44.8	29.5	32.2531	30.5841	48900000	17249000
696	E9Q289	E9Q289	10	9	9	tr|E9Q289|E9Q289_MOUSE ACB domain-containing protein OS=Mus musculus (Mouse) OX=10090 GN=Acbd4 PE=1 SV=1	Acbd4	1	10	9	9		45	42.2	42.2	37.483	327	327	37.5	0	81.24	320890000	20056000	15	10	6	9	5	9	5	10	5	By MS/MS	By MS/MS	45	21.4	27.8028	26.3829	14557000	5498900
697	E9Q295	E9Q295	1	1	1	tr|E9Q295|E9Q295_MOUSE Predicted gene 973 OS=Mus musculus (Mouse) OX=10090 GN=Gm973 PE=1 SV=1	Gm973	1	1	1	1	+	1.3	1.3	1.3	120.95	1059	1059	24.5	1	-2	0	0	0	1	1	1	1	1	1	0	0	By MS/MS	By MS/MS	1.3	1.3			0	0
698	E9Q2E4	E9Q2E4	96	96	96	tr|E9Q2E4|E9Q2E4_MOUSE HECT domain-containing protein OS=Mus musculus (Mouse) OX=10090 GN=Hectd4 PE=1 SV=2	Hectd4	1	96	96	96		29.7	29.7	29.7	484.12	4418	4418	37.3	0	323.31	6608500000	33042000	195	73	78	73	78	73	78	83	112	By MS/MS	By MS/MS	22.9	24.8	31.3101	31.844	12588000	20454000
699	E9Q2I4	E9Q2I4	42	42	42	tr|E9Q2I4|E9Q2I4_MOUSE ELM2 and Myb/SANT-like domain-containing 1 OS=Mus musculus (Mouse) OX=10090 GN=Elmsan1 PE=1 SV=1	Elmsan1	1	42	42	42		54.5	54.5	54.5	119.72	1089	1089	34.8	0	323.31	6187800000	121330000	117	35	34	35	34	35	34	60	57	By MS/MS	By MS/MS	50	42.4	31.5284	31.516	57436000	63893000
700	E9Q2J5	E9Q2J5	1	1	1	tr|E9Q2J5|E9Q2J5_MOUSE G_PROTEIN_RECEP_F3_4 domain-containing protein OS=Mus musculus (Mouse) OX=10090 GN=Vmn2r104 PE=3 SV=1	Vmn2r104	1	1	1	1	+	1.7	1.7	1.7	99.306	860	860	27	1	-2	0	0	0	1	0	1	0	1	0	0	0	By MS/MS		1.7	0			0	0
701	E9Q2S7	E9Q2S7	9	9	9	tr|E9Q2S7|E9Q2S7_MOUSE Zinc finger protein 266 OS=Mus musculus (Mouse) OX=10090 GN=Zfp266 PE=1 SV=1	Zfp266	1	9	9	9		21.9	21.9	21.9	68.454	604	604	38.8	0	29.26	2012700000	91486000	17	8	7	8	7	8	7	9	8	By MS/MS	By MS/MS	20.5	18.5	27.361	30.7136	7503200	83983000
702	E9Q2Y0	E9Q2Y0	4	4	4	tr|E9Q2Y0|E9Q2Y0_MOUSE EP300-interacting inhibitor of differentiation 2B OS=Mus musculus (Mouse) OX=10090 GN=Eid2b PE=4 SV=1	Eid2b	1	4	4	4		33.1	33.1	33.1	16.216	151	151	39	9.63e-05	3.4583	119910000	19985000	6	3	3	3	3	3	3	2	4	By MS/MS	By MS/MS	22.5	23.2	23.7539	26.7214	2440400	17544000
703	E9Q2Z1	E9Q2Z1	36	36	36	sp|E9Q2Z1|CECR2_MOUSE Cat eye syndrome critical region protein 2 homolog OS=Mus musculus (Mouse) OX=10090 GN=Cecr2 PE=1 SV=1	Cecr2	1	36	36	36		37.7	37.7	37.7	161.53	1453	1453	33.1	0	323.31	6745700000	92407000	109	36	0	36	0	36	0	109	0	By MS/MS		37.7	0	32.7357		92407000	0
704	E9Q309	E9Q309	72	72	72	sp|E9Q309|CE350_MOUSE Centrosome-associated protein 350 OS=Mus musculus (Mouse) OX=10090 GN=Cep350 PE=1 SV=1	Cep350	1	72	72	72		33.2	33.2	33.2	346.45	3095	3095	32.8	0	284.68	3651700000	21108000	146	61	50	61	50	61	50	87	59	By MS/MS	By MS/MS	28.4	24.4	30.8925	30.6321	10894000	10214000
705	E9Q349	E9Q349	5	5	5	sp|E9Q349|WDR25_MOUSE WD repeat-containing protein 25 OS=Mus musculus (Mouse) OX=10090 GN=Wdr25 PE=2 SV=1	Wdr25	1	5	5	5		13.5	13.5	13.5	58.479	535	535	39.6	0	23.473	114610000	4775500	6	5	1	5	1	5	1	5	1	By MS/MS	By MS/MS	13.5	2.6	26.4151	24.4764	3845000	930480
706	E9Q368	E9Q368	42	42	42	tr|E9Q368|E9Q368_MOUSE SpoU_methylase domain-containing protein OS=Mus musculus (Mouse) OX=10090 GN=Tarbp1 PE=1 SV=1	Tarbp1	1	42	42	42		35.2	35.2	35.2	175.69	1579	1579	38	0	323.31	7098300000	84504000	113	40	27	40	27	40	27	74	39	By MS/MS	By MS/MS	34.1	23	32.3107	30.8547	59971000	24532000
707	E9Q394	E9Q394	80	80	80	sp|E9Q394|AKP13_MOUSE A-kinase anchor protein 13 OS=Mus musculus (Mouse) OX=10090 GN=Akap13 PE=1 SV=1	Akap13	1	80	80	80		44.1	44.1	44.1	303.97	2776	2776	29.8	0	323.31	8226700000	64271000	212	63	69	63	69	63	69	89	123	By MS/MS	By MS/MS	36	39.2	31.4385	32.2641	21497000	42774000
708	E9Q3C1	E9Q3C1	13	13	13	sp|E9Q3C1|C2CD2_MOUSE C2 domain-containing protein 2 OS=Mus musculus (Mouse) OX=10090 GN=C2cd2 PE=1 SV=1	C2cd2	1	13	13	13		28.6	28.6	28.6	76.535	696	696	40.8	0	34.611	1130000000	43461000	25	10	12	10	12	10	12	9	16	By MS/MS	By MS/MS	22.7	28.3	27.9852	29.6402	9820600	33640000
709	E9Q3D4	E9Q3D4	8	8	8	tr|E9Q3D4|E9Q3D4_MOUSE Hydroxysteroid (17-beta) dehydrogenase 14 OS=Mus musculus (Mouse) OX=10090 GN=Hsd17b14 PE=4 SV=1	Hsd17b14	1	8	8	8		47.6	47.6	47.6	28.578	273	273	36.4	0	161.06	1352700000	96623000	23	8	0	8	0	8	0	23	0	By MS/MS		47.6	0	30.415		96623000	0
710	E9Q3E1	E9Q3E1	13	13	9	sp|E9Q3E1|AL3B2_MOUSE Aldehyde dehydrogenase family 3 member B2 OS=Mus musculus (Mouse) OX=10090 GN=Aldh3b2 PE=1 SV=1	Aldh3b2	1	13	13	9		34.7	34.7	25.1	52.982	479	479	39.8	0	48.79	251550000	11978000	15	12	2	12	2	9	0	14	1	By MS/MS	By MS/MS	31.7	4.8	27.7359	24.5543	10834000	1144400
711	E9Q3G0	E9Q3G0	14	6	1	tr|E9Q3G0|E9Q3G0_MOUSE Zinc finger and SCAN domain-containing 4B OS=Mus musculus (Mouse) OX=10090 GN=Zscan4b PE=4 SV=1	Zscan4b	1	14	6	1		42.4	18.6	4.6	57.621	505	505	23.7	0	21.793	223710000	9321400	8	14	1	6	0	1	0	8	0	By MS/MS	By matching	42.4	2.8	27.7675		9321400	0
712	E9Q3G8	E9Q3G8	65	65	65	tr|E9Q3G8|E9Q3G8_MOUSE Nucleoporin 153 OS=Mus musculus (Mouse) OX=10090 GN=Nup153 PE=1 SV=1	Nup153	1	65	65	65		58.3	58.3	58.3	152.01	1462	1462	40.5	0	323.31	49479000000	785380000	259	64	49	64	49	64	49	189	70	By MS/MS	By MS/MS	57.4	47.6	35.3148	33.1061	625530000	159840000
713	E9Q3K0	E9Q3K0	1	1	1	tr|E9Q3K0|E9Q3K0_MOUSE DUF4515 domain-containing protein OS=Mus musculus (Mouse) OX=10090 GN=Gm6588 PE=4 SV=1	Gm6588	1	1	1	1		3.5	3.5	3.5	54.695	461	461	42	0.0083966	1.3618	0	0	0	1	1	1	1	1	1	0	0	By MS/MS	By MS/MS	3.5	3.5			0	0
714	E9Q3L2	E9Q3L2	77	77	77	sp|E9Q3L2|PI4KA_MOUSE Phosphatidylinositol 4-kinase alpha OS=Mus musculus (Mouse) OX=10090 GN=Pi4ka PE=1 SV=2	Pi4ka	1	77	77	77		40.1	40.1	40.1	237.04	2105	2105	41.2	0	323.31	6377200000	54506000	189	64	59	64	59	64	59	92	97	By MS/MS	By MS/MS	34.6	31.6	31.6937	31.4404	28074000	26432000
715	E9Q3L4	E9Q3L4	3	1	1	tr|E9Q3L4|E9Q3L4_MOUSE Interferon-activated gene 207 OS=Mus musculus (Mouse) OX=10090 GN=Ifi207 PE=1 SV=2	Ifi207	1	3	1	1		4.9	2.1	2.1	104.49	978	978	54	0.00037555	2.5793	20157000	559920	1	0	3	0	1	0	1	0	1		By MS/MS	0	4.9		24.3732	0	559920
716	E9Q3M9	E9Q3M9	6	5	5	tr|E9Q3M9|E9Q3M9_MOUSE DUF4592 domain-containing protein OS=Mus musculus (Mouse) OX=10090 GN=2010300C02Rik PE=1 SV=1	2010300C02Rik	1	6	5	5	+	8.5	8.5	8.5	125.91	1175	1175	32.7	1	-2	1051200000	16425000	7	4	3	3	2	3	2	4	3	By MS/MS	By MS/MS	5.9	3.2	27.3694	29.6617	2614900	13810000
717	E9Q3P4	E9Q3P4	122	122	122	tr|E9Q3P4|E9Q3P4_MOUSE Centromere protein F OS=Mus musculus (Mouse) OX=10090 GN=Cenpf PE=1 SV=1	Cenpf	1	122	122	122		46.9	46.9	46.9	342.47	2997	2997	28.8	0	323.31	16181000000	89400000	317	117	61	117	61	117	61	249	68	By MS/MS	By MS/MS	45.5	26.4	33.8158	30.7326	78929000	10471000
718	E9Q3R6	E9Q3R6	4	4	4	tr|E9Q3R6|E9Q3R6_MOUSE Zinc finger protein 169 OS=Mus musculus (Mouse) OX=10090 GN=Zfp169 PE=1 SV=1	Zfp169	1	4	4	4		10.8	10.8	10.8	82.379	731	731	42.2	0	18.607	100380000	2788300	5	2	4	2	4	2	4	1	4	By MS/MS	By MS/MS	6.3	10.8	24.8433	26.1101	861800	1926500
719	E9Q3T6	E9Q3T6	4	4	4	sp|E9Q3T6|PRD14_MOUSE PR domain zinc finger protein 14 OS=Mus musculus (Mouse) OX=10090 GN=Prdm14 PE=1 SV=1	Prdm14	1	4	4	4		11.1	11.1	11.1	63.374	561	561	37.7	0	7.3398	84899000	3144400	8	4	0	4	0	4	0	8	0	By MS/MS		11.1	0	26.3198		3144400	0
720	E9Q411	E9Q411	75	75	75	tr|E9Q411|E9Q411_MOUSE Neuroblastoma-amplified sequence OS=Mus musculus (Mouse) OX=10090 GN=Nbas PE=1 SV=1	Nbas	1	75	75	75		40.4	40.4	40.4	265.77	2356	2356	40	0	323.31	29324000000	274050000	231	63	61	63	61	63	61	93	138	By MS/MS	By MS/MS	35.2	35.9	31.7179	34.5023	30993000	243060000
721	E9Q414	E9Q414	13	11	11	sp|E9Q414|APOB_MOUSE Apolipoprotein B-100 OS=Mus musculus (Mouse) OX=10090 GN=Apob PE=1 SV=1	Apob	1	13	11	11		3	2.6	2.6	509.43	4505	4505	46.4	0	100.07	3830200000	16873000	23	10	9	8	7	8	7	11	12	By MS/MS	By MS/MS	2.4	2	30.3021	31.1772	5514200	11359000
722	E9Q444	E9Q444	29	29	29	tr|E9Q444|E9Q444_MOUSE Zinc finger and BTB domain-containing 21 OS=Mus musculus (Mouse) OX=10090 GN=Zbtb21 PE=1 SV=1	Zbtb21	1	29	29	29		39.7	39.7	39.7	121.5	1094	1094	41.5	0	219.98	3097300000	55308000	76	28	20	28	20	28	20	46	30	By MS/MS	By MS/MS	38.5	26.6	30.7441	30.2924	30342000	24966000
723	E9Q459	E9Q459	8	8	8	tr|E9Q459|E9Q459_MOUSE Zinc finger protein 160 OS=Mus musculus (Mouse) OX=10090 GN=Zfp160 PE=1 SV=1	Zfp160	1	8	8	8		21.7	21.7	21.7	73.445	650	650	45.5	0	10.953	337260000	12045000	14	6	7	6	7	6	7	6	8	By MS/MS	By MS/MS	11.5	19.5	26.1373	27.9687	2624800	9420300
724	E9Q4F7	E9Q4F7	41	41	40	sp|E9Q4F7|ANR11_MOUSE Ankyrin repeat domain-containing protein 11 OS=Mus musculus (Mouse) OX=10090 GN=Ankrd11 PE=1 SV=1	Ankrd11	1	41	41	40		21.4	21.4	20.9	296.18	2643	2643	35	0	323.31	4176300000	42185000	100	41	24	41	24	40	23	72	28	By MS/MS	By MS/MS	21.4	13.9	31.6635	29.7523	32483000	9701900
725	E9Q4G9;L7N2C4	E9Q4G9;L7N2C4	10;10	10;10	6;6	tr|E9Q4G9|E9Q4G9_MOUSE RRM domain-containing protein OS=Mus musculus (Mouse) OX=10090 GN=Gm21293 PE=4 SV=1;tr|L7N2C4|L7N2C4_MOUSE RRM domain-containing protein OS=Mus musculus (Mouse) OX=10090 GN=Gm4340 PE=4 SV=1	Gm21293	2	10	10	6		38.7	38.7	25.9	30.157	266	266;268	37.6	0	81.004	654050000	46718000	15	10	0	10	0	6	0	15	0	By MS/MS		38.7	0	29.3537		46718000	0
726	E9Q4N7	E9Q4N7	56	51	51	sp|E9Q4N7|ARI1B_MOUSE AT-rich interactive domain-containing protein 1B OS=Mus musculus (Mouse) OX=10090 GN=Arid1b PE=1 SV=1	Arid1b	1	56	51	51		34.6	32.8	32.8	237.79	2244	2244	37.9	0	323.31	8462000000	119180000	189	50	54	45	49	45	49	90	99	By MS/MS	By MS/MS	32.3	34.3	31.6174	32.2299	43868000	75316000
727	E9Q4P1	E9Q4P1	19	19	19	sp|E9Q4P1|WDFY1_MOUSE WD repeat and FYVE domain-containing protein 1 OS=Mus musculus (Mouse) OX=10090 GN=Wdfy1 PE=1 SV=1	Wdfy1	1	19	19	19		50.5	50.5	50.5	46.217	410	410	42.4	0	127.2	9929800000	413740000	60	14	19	14	19	14	19	21	39	By MS/MS	By MS/MS	38	50.5	30.5775	32.8843	63127000	350610000
728	E9Q4R5	E9Q4R5	12	12	12	tr|E9Q4R5|E9Q4R5_MOUSE Zinc finger protein 961 OS=Mus musculus (Mouse) OX=10090 GN=Zfp961 PE=4 SV=1	Zfp961	1	12	12	12		28.8	28.8	28.8	51.806	444	444	35.6	0	19.269	458110000	21815000	17	11	1	11	1	11	1	16	1	By MS/MS	By MS/MS	24.5	4.3	28.6998	23.9711	21047000	768220
729	E9Q4S1	E9Q4S1	6	6	6	sp|E9Q4S1|PDE8B_MOUSE High affinity cAMP-specific and IBMX-insensitive 3,5-cyclic phosphodiesterase 8B OS=Mus musculus (Mouse) OX=10090 GN=Pde8b PE=1 SV=1	Pde8b	1	6	6	6		11.9	11.9	11.9	96.738	865	865	36.1	0	11.59	145940000	3840600	9	0	6	0	6	0	6	0	9		By MS/MS	0	11.9		27.1119	0	3840600
730	E9Q4T4	E9Q4T4	7	7	7	tr|E9Q4T4|E9Q4T4_MOUSE Coiled-coil domain-containing 71-like OS=Mus musculus (Mouse) OX=10090 GN=Ccdc71l PE=1 SV=1	Ccdc71l	1	7	7	7		40.4	40.4	40.4	24.212	218	218	37	9.71e-05	3.7111	152450000	13859000	7	7	2	7	2	7	2	6	1	By MS/MS	By MS/MS	40.4	15.6	26.9631	24.1439	12242000	1617000
731	E9Q4X2	E9Q4X2	50	46	46	tr|E9Q4X2|E9Q4X2_MOUSE UDP-glucose glycoprotein glucosyltransferase 2 OS=Mus musculus (Mouse) OX=10090 GN=Uggt2 PE=1 SV=1	Uggt2	1	50	46	46		38.2	36.8	36.8	172.76	1504	1504	37.7	0	117.49	4767100000	59589000	79	28	47	25	43	25	43	19	60	By MS/MS	By MS/MS	22.1	36.4	29.2875	31.8617	7740300	51848000
732	E9Q4Y4	E9Q4Y4	75	75	75	tr|E9Q4Y4|E9Q4Y4_MOUSE Centrosomal protein 192 OS=Mus musculus (Mouse) OX=10090 GN=Cep192 PE=1 SV=1	Cep192	1	75	75	75		41.7	41.7	41.7	276.34	2514	2514	34	0	323.31	5116100000	40604000	184	69	53	69	53	69	53	125	59	By MS/MS	By MS/MS	39	30.4	31.823	30.4184	28524000	12080000
733	E9Q4Y8	E9Q4Y8	11	10	10	tr|E9Q4Y8|E9Q4Y8_MOUSE RIKEN cDNA 8030474K03 gene OS=Mus musculus (Mouse) OX=10090 GN=8030474K03Rik PE=1 SV=2	8030474K03Rik	1	11	10	10		41.5	40.1	40.1	58.697	554	554	36.2	0	53.132	422900000	19223000	19	11	0	10	0	10	0	19	0	By MS/MS		41.5	0	28.7098		19223000	0
734	E9Q4Z2	E9Q4Z2	33	22	22	sp|E9Q4Z2|ACACB_MOUSE Acetyl-CoA carboxylase 2 OS=Mus musculus (Mouse) OX=10090 GN=Acacb PE=1 SV=1	Acacb	1	33	22	22		19.1	13.4	13.4	275.75	2448	2448	41	0	44.801	1430500000	12226000	23	32	13	21	3	21	3	20	3	By MS/MS	By MS/MS	18.6	6.5	29.0446	29.6723	4507200	7718900
735	E9Q512	E9Q512	83	83	83	tr|E9Q512|E9Q512_MOUSE GRIP domain-containing protein OS=Mus musculus (Mouse) OX=10090 GN=Trip11 PE=1 SV=1	Trip11	1	83	83	83		54	54	54	226.45	1976	1976	33.5	0	323.31	32002000000	278270000	350	61	79	61	79	61	79	107	243	By MS/MS	By MS/MS	44.9	52.3	32.0097	34.6026	35211000	243060000
736	E9Q555	E9Q555	185	185	185	sp|E9Q555|RN213_MOUSE E3 ubiquitin-protein ligase RNF213 OS=Mus musculus (Mouse) OX=10090 GN=Rnf213 PE=1 SV=2	Rnf213	1	185	185	185		41.9	41.9	41.9	584.78	5152	5152	38.2	0	323.31	32356000000	112740000	562	168	148	168	148	168	148	293	269	By MS/MS	By MS/MS	39.2	35.9	33.9788	33.8407	54705000	58035000
737	E9Q557	E9Q557	117	117	117	sp|E9Q557|DESP_MOUSE Desmoplakin OS=Mus musculus (Mouse) OX=10090 GN=Dsp PE=1 SV=1	Dsp	1	117	117	117		45.6	45.6	45.6	332.91	2883	2883	33.6	0	323.31	19273000000	116810000	278	117	9	117	9	117	9	274	4	By MS/MS	By MS/MS	45.6	4.6	34.2431	25.8656	116410000	394510
738	E9Q5C9	E9Q5C9	19	19	19	sp|E9Q5C9|NOLC1_MOUSE Nucleolar and coiled-body phosphoprotein 1 OS=Mus musculus (Mouse) OX=10090 GN=Nolc1 PE=1 SV=1	Nolc1	1	19	19	19		22.1	22.1	22.1	73.697	702	702	41.3	0	136	49850000000	1661700000	138	16	16	16	16	16	16	86	52	By MS/MS	By MS/MS	18.1	18.5	35.1783	33.5888	1190900000	470790000
739	E9Q5E2	E9Q5E2	24	4	4	tr|E9Q5E2|E9Q5E2_MOUSE THO complex subunit 2-like OS=Mus musculus (Mouse) OX=10090 GN=Thoc2l PE=1 SV=1	Thoc2l	1	24	4	4		17.5	3.3	3.3	182.67	1589	1589	44.2	0	6.353	60285000	849090	7	24	16	4	1	4	1	6	1	By MS/MS	By MS/MS	17.5	12.6	25.8114		849090	0
740	A2A935	A2A935	18	13	13	sp|A2A935|PRD16_MOUSE Histone-lysine N-methyltransferase PRDM16 OS=Mus musculus (Mouse) OX=10090 GN=Prdm16 PE=1 SV=1	Prdm16	1	18	13	13		17.6	13.8	13.8	140.86	1275	1275	36.2	0	10.638	14960000000	272010000	34	3	18	3	13	3	13	14	20	By MS/MS	By MS/MS	2.4	17.6	32.7473	32.8364	123490000	148520000
741	E9Q5G3	E9Q5G3	44	44	44	sp|E9Q5G3|KIF23_MOUSE Kinesin-like protein KIF23 OS=Mus musculus (Mouse) OX=10090 GN=Kif23 PE=1 SV=1	Kif23	1	44	44	44		55.5	55.5	55.5	108.77	953	953	33	0	323.31	13006000000	255020000	149	43	30	43	30	43	30	112	37	By MS/MS	By MS/MS	54.8	42.9	33.3541	31.207	203390000	51631000
742	E9Q5K9	E9Q5K9	17	17	17	sp|E9Q5K9|YTDC1_MOUSE YTH domain-containing protein 1 OS=Mus musculus (Mouse) OX=10090 GN=Ythdc1 PE=1 SV=2	Ythdc1	1	17	17	17		21.3	21.3	21.3	85.648	736	736	33.4	0	87.475	5421200000	225880000	59	17	12	17	12	17	12	39	20	By MS/MS	By MS/MS	21.3	16	31.6824	30.9242	135830000	90054000
743	E9Q5N9	E9Q5N9	9	9	9	tr|E9Q5N9|E9Q5N9_MOUSE C2H2-type domain-containing protein OS=Mus musculus (Mouse) OX=10090 GN=Zfp395 PE=1 SV=1	Zfp395	1	9	9	9		31.7	31.7	31.7	54.885	508	508	30.1	0	22.476	196640000	11567000	16	9	3	9	3	9	3	13	3	By MS/MS	By MS/MS	31.7	8.9	27.2928	24.8299	9859800	1707100
744	E9Q5Z5	E9Q5Z5	10	10	10	sp|E9Q5Z5|FANCF_MOUSE Fanconi anemia group F protein OS=Mus musculus (Mouse) OX=10090 GN=Fancf PE=3 SV=1	Fancf	1	10	10	10		28.3	28.3	28.3	38.224	343	343	41.1	0	34.209	259660000	12365000	13	9	5	9	5	9	5	10	3	By MS/MS	By MS/MS	25.4	12.8	27.2988	26.4966	7860500	4504400
745	E9Q616	E9Q616	280	280	280	tr|E9Q616|E9Q616_MOUSE PDZ domain-containing protein OS=Mus musculus (Mouse) OX=10090 GN=Ahnak PE=1 SV=1	Ahnak	1	280	280	280		76.8	76.8	76.8	604.25	5656	5656	31.3	0	323.31	1160000000000	3185300000	2638	227	277	227	277	227	277	612	2026	By MS/MS	By MS/MS	68.1	76.8	36.957	39.6645	306740000	2878600000
746	E9Q634	E9Q634	49	49	46	sp|E9Q634|MYO1E_MOUSE Unconventional myosin-Ie OS=Mus musculus (Mouse) OX=10090 GN=Myo1e PE=1 SV=1	Myo1e	1	49	49	46		48.6	48.6	45.4	126.82	1107	1107	37.8	0	323.31	24031000000	407310000	199	46	45	46	45	43	42	88	111	By MS/MS	By MS/MS	46.7	47.4	32.7404	33.9111	113860000	293450000
747	E9Q649	E9Q649	11	11	11	sp|E9Q649|GCNT4_MOUSE Beta-1,3-galactosyl-O-glycosyl-glycoprotein beta-1,6-N-acetylglucosaminyltransferase 4 OS=Mus musculus (Mouse) OX=10090 GN=Gcnt4 PE=3 SV=1	Gcnt4	1	11	11	11		32.3	32.3	32.3	52.831	455	455	30.3	0	51.814	768230000	28453000	26	1	11	1	11	1	11	1	25	By MS/MS	By MS/MS	2.4	32.3	21.8895	29.5623	147650	28305000
748	E9Q6A2	E9Q6A2	1	1	1	tr|E9Q6A2|E9Q6A2_MOUSE SERPIN domain-containing protein OS=Mus musculus (Mouse) OX=10090 GN=Serpine3 PE=3 SV=1	Serpine3	1	1	1	1	+	5.5	5.5	5.5	44.192	401	401	30.2	1	-2	0	0	0	1	1	1	1	1	1	0	0	By MS/MS	By MS/MS	5.5	5.5			0	0
749	E9Q6B2	E9Q6B2	12	12	12	sp|E9Q6B2|CC85C_MOUSE Coiled-coil domain-containing protein 85C OS=Mus musculus (Mouse) OX=10090 GN=Ccdc85c PE=1 SV=1	Ccdc85c	1	12	12	12		45.7	45.7	45.7	45.333	420	420	32.4	0	69.617	1103500000	61304000	27	11	6	11	6	11	6	20	7	By MS/MS	By MS/MS	43.3	17.6	29.9349	26.6541	55218000	6085200
750	E9Q6D6	E9Q6D6	10	10	10	tr|E9Q6D6|E9Q6D6_MOUSE Zinc finger protein 277 OS=Mus musculus (Mouse) OX=10090 GN=Zfp277 PE=1 SV=1	Zfp277	1	10	10	10		23	23	23	67.643	583	583	32.9	0	81.668	1137500000	43750000	32	8	9	8	9	8	9	17	15	By MS/MS	By MS/MS	19.9	23	29.2909	28.8524	24177000	19573000
751	E9Q6E5	E9Q6E5	11	11	11	tr|E9Q6E5|E9Q6E5_MOUSE RRM domain-containing protein OS=Mus musculus (Mouse) OX=10090 GN=Srsf11 PE=1 SV=1	Srsf11	1	11	11	11		32.9	32.9	32.9	56.697	511	511	39.4	0	323.31	15026000000	1252200000	120	11	11	11	11	11	11	56	64	By MS/MS	By MS/MS	32.9	32.9	33.192	32.3377	770510000	481660000
752	E9Q6E9	E9Q6E9	32	32	32	tr|E9Q6E9|E9Q6E9_MOUSE SUMO-interacting motifs-containing 1 OS=Mus musculus (Mouse) OX=10090 GN=Simc1 PE=1 SV=1	Simc1	1	32	32	32		42.6	42.6	42.6	146.62	1354	1354	37.8	0	323.31	1795000000	33240000	74	32	24	32	24	32	24	48	26	By MS/MS	By MS/MS	42.6	30.9	30.3417	28.8244	23912000	9327900
753	E9Q6H8	E9Q6H8	41	41	41	tr|E9Q6H8|E9Q6H8_MOUSE Pleckstrin homology domain-containing, family A member 5 OS=Mus musculus (Mouse) OX=10090 GN=Plekha5 PE=1 SV=1	Plekha5	1	41	41	41		43.7	43.7	43.7	144.35	1269	1269	35.1	0	323.31	7957900000	113680000	132	32	38	32	38	32	38	56	76	By MS/MS	By MS/MS	35.5	40.9	31.4445	32.1883	39474000	74211000
754	E9Q6J5	E9Q6J5	59	59	56	sp|E9Q6J5|BD1L1_MOUSE Biorientation of chromosomes in cell division protein 1-like 1 OS=Mus musculus (Mouse) OX=10090 GN=Bod1l PE=1 SV=1	Bod1l	1	59	59	56		28.1	28.1	27.2	327.45	3032	3032	33.5	0	323.31	8666000000	68236000	169	56	45	56	45	53	43	108	61	By MS/MS	By MS/MS	26.6	22.3	32.4449	31.4614	43519000	24717000
755	E9Q6K3	E9Q6K3	20	20	20	tr|E9Q6K3|E9Q6K3_MOUSE Progesterone immunomodulatory-binding factor 1 OS=Mus musculus (Mouse) OX=10090 GN=Pibf1 PE=1 SV=1	Pibf1	1	20	20	20		26.3	26.3	26.3	89.559	756	756	32.8	0	153.87	1155500000	23109000	48	19	15	19	15	19	15	28	20	By MS/MS	By MS/MS	26.3	19.4	29.0121	29.177	10359000	12751000
756	E9Q6P5	E9Q6P5	16	16	16	sp|E9Q6P5|TTC7B_MOUSE Tetratricopeptide repeat protein 7B OS=Mus musculus (Mouse) OX=10090 GN=Ttc7b PE=1 SV=1	Ttc7b	1	16	16	16		24.7	24.7	24.7	94.202	843	843	38.2	0	19.377	383730000	8721000	22	14	8	14	8	14	8	16	6	By MS/MS	By MS/MS	22.9	10.3	28.0034	26.7942	6037100	2684000
757	E9Q6R1	E9Q6R1	3	3	3	tr|E9Q6R1|E9Q6R1_MOUSE VWFA domain-containing protein OS=Mus musculus (Mouse) OX=10090 GN=Itga10 PE=3 SV=1	Itga10	1	3	3	3		3.7	3.7	3.7	127.89	1167	1167	37.7	0.0011142	2.2406	110850000	2262200	4	0	3	0	3	0	3	0	4		By MS/MS	0	3.7		26.7336	0	2262200
758	E9Q6R7;Q05AA6	E9Q6R7	147;1	147;1	145;0	tr|E9Q6R7|E9Q6R7_MOUSE Utrophin OS=Mus musculus (Mouse) OX=10090 GN=Utrn PE=1 SV=1	Utrn	2	147	147	145		49.3	49.3	48.8	392.7	3430	3430;957	32.6	0	323.31	99805000000	587090000	829	129	141	129	141	127	139	320	509	By MS/MS	By MS/MS	45.3	48	34.6976	35.9612	147670000	439420000
759	E9Q6S0	E9Q6S0	8	8	8	tr|E9Q6S0|E9Q6S0_MOUSE Zinc finger protein 597 OS=Mus musculus (Mouse) OX=10090 GN=Zfp597 PE=1 SV=1	Zfp597	1	8	8	8		29.4	29.4	29.4	47.992	419	419	32.9	0	19.658	361710000	18085000	23	7	5	7	5	7	5	13	10	By MS/MS	By MS/MS	21.2	21	28.1332	26.028	14647000	3438500
760	E9Q6S4	E9Q6S4	11	8	7	tr|E9Q6S4|E9Q6S4_MOUSE Predicted gene 17067 OS=Mus musculus (Mouse) OX=10090 GN=Gm17067 PE=4 SV=1	Gm17067	1	11	8	7		30.8	23.4	21.2	41.541	354	354	36.3	0	10.637	1003600000	59033000	21	11	0	8	0	7	0	21	0	By MS/MS		30.8	0	29.9831		59033000	0
761	E9Q6W4	E9Q6W4	16	16	16	sp|E9Q6W4|ZN296_MOUSE Zinc finger protein 296 OS=Mus musculus (Mouse) OX=10090 GN=Znf296 PE=1 SV=1	Znf296	1	16	16	16		49.4	49.4	49.4	47.82	445	445	37.3	0	115.44	2125300000	101200000	35	16	0	16	0	16	0	35	0	By MS/MS		49.4	0	31.0645		101200000	0
762	E9Q6Y8	E9Q6Y8	18	18	18	tr|E9Q6Y8|E9Q6Y8_MOUSE USP domain-containing protein OS=Mus musculus (Mouse) OX=10090 GN=Usp31 PE=1 SV=1	Usp31	1	18	18	18		19.2	19.2	19.2	146.32	1344	1344	37.5	0	54.72	410880000	6132500	26	16	8	16	8	16	8	18	8	By MS/MS	By MS/MS	17.1	8.5	27.933	27.2158	3759600	2372900
763	E9Q6Z5	E9Q6Z5	9	9	9	sp|E9Q6Z5|AUNIP_MOUSE Aurora kinase A and ninein-interacting protein OS=Mus musculus (Mouse) OX=10090 GN=Aunip PE=2 SV=1	Aunip	1	9	9	9		40	40	40	37.684	340	340	34.6	0	25.637	180420000	13879000	15	9	1	9	1	9	1	15	0	By MS/MS	By matching	40	4.7	27.3304	20.1584	13797000	82233
764	E9Q735	E9Q735	25	25	25	sp|E9Q735|UBE4A_MOUSE Ubiquitin conjugation factor E4 A OS=Mus musculus (Mouse) OX=10090 GN=Ube4a PE=1 SV=1	Ube4a	1	25	25	25		31.1	31.1	31.1	118.2	1028	1028	44.5	0	231.82	5284900000	117440000	86	20	25	20	25	20	25	35	51	By MS/MS	By MS/MS	25.5	31.1	30.6645	31.6902	35780000	81664000
765	E9Q774	E9Q774	37	37	37	tr|E9Q774|E9Q774_MOUSE A kinase (PRKA) anchor protein 11 OS=Mus musculus (Mouse) OX=10090 GN=Akap11 PE=1 SV=2	Akap11	1	37	37	37		29.7	29.7	29.7	208.85	1895	1895	41.1	0	240.49	3295300000	45141000	76	26	30	26	30	26	30	31	45	By MS/MS	By MS/MS	19.4	25.1	30.2487	30.8726	16514000	28627000
766	E9Q784	E9Q784	26	26	26	sp|E9Q784|ZC3HD_MOUSE Zinc finger CCCH domain-containing protein 13 OS=Mus musculus (Mouse) OX=10090 GN=Zc3h13 PE=1 SV=1	Zc3h13	1	26	26	26		16.4	16.4	16.4	203.75	1729	1729	31.9	0	323.31	9470200000	143490000	73	25	14	25	14	25	14	51	22	By MS/MS	By MS/MS	15.3	10.3	32.8924	30.7613	114220000	29271000
767	E9Q7C4	E9Q7C4	58	58	58	tr|E9Q7C4|E9Q7C4_MOUSE Tantalus domain-containing protein OS=Mus musculus (Mouse) OX=10090 GN=Prr14l PE=1 SV=1	Prr14l	1	58	58	58		41.9	41.9	41.9	215.82	1971	1971	36.7	0	323.31	2993400000	27213000	109	58	18	58	18	58	18	96	13	By MS/MS	By MS/MS	41.9	11.9	31.4292	27.8168	24934000	2279000
768	E9Q7D5	E9Q7D5	45	45	45	sp|E9Q7D5|ARHG5_MOUSE Rho guanine nucleotide exchange factor 5 OS=Mus musculus (Mouse) OX=10090 GN=Arhgef5 PE=1 SV=1	Arhgef5	1	45	45	45		44.1	44.1	44.1	176.66	1581	1581	37.1	0	275.28	3252000000	44548000	98	32	39	32	39	32	39	35	63	By MS/MS	By MS/MS	29.4	41.7	29.3829	31.1807	9055900	35492000
769	E9Q7E2	E9Q7E2	53	53	53	sp|E9Q7E2|ARID2_MOUSE AT-rich interactive domain-containing protein 2 OS=Mus musculus (Mouse) OX=10090 GN=Arid2 PE=1 SV=1	Arid2	1	53	53	53		40	40	40	195.99	1828	1828	37.6	0	323.31	15944000000	241570000	231	51	42	51	42	51	42	154	77	By MS/MS	By MS/MS	38.1	36.3	33.4097	32.1834	162860000	78710000
770	E9Q7F2	E9Q7F2	22	22	22	sp|E9Q7F2|RN169_MOUSE E3 ubiquitin-protein ligase RNF169 OS=Mus musculus (Mouse) OX=10090 GN=Rnf169 PE=1 SV=1	Rnf169	1	22	22	22		41.4	41.4	41.4	75.795	694	694	35.4	0	51.669	1197600000	27852000	35	22	3	22	3	22	3	33	2	By MS/MS	By MS/MS	41.4	6.9	30.1372	25.1974	26937000	914930
771	E9Q7G0	E9Q7G0	92	92	92	sp|E9Q7G0|NUMA1_MOUSE Nuclear mitotic apparatus protein 1 OS=Mus musculus (Mouse) OX=10090 GN=Numa1 PE=1 SV=1	Numa1	1	92	92	92		55.6	55.6	55.6	235.63	2094	2094	33.5	0	323.31	69501000000	604360000	482	85	83	85	83	85	83	295	187	By MS/MS	By MS/MS	53	52	35.5931	34.2365	409670000	194690000
772	E9Q7L0	E9Q7L0	47	38	38	tr|E9Q7L0|E9Q7L0_MOUSE Transket_pyr domain-containing protein OS=Mus musculus (Mouse) OX=10090 GN=Ogdhl PE=1 SV=1	Ogdhl	1	47	38	38		52.9	45.5	45.5	116.6	1029	1029	35.6	0	323.31	14877000000	316530000	143	42	39	34	31	34	31	88	55	By MS/MS	By MS/MS	48.6	47.3	33.225	32.2439	201320000	115210000
773	E9Q7L1	E9Q7L1	46	45	45	tr|E9Q7L1|E9Q7L1_MOUSE Urb2 domain-containing protein OS=Mus musculus (Mouse) OX=10090 GN=Urb2 PE=1 SV=1	Urb2	1	46	45	45		31.2	30.8	30.8	171.62	1524	1524	44.5	0	323.31	15339000000	216040000	192	46	31	45	31	45	31	142	50	By MS/MS	By MS/MS	31.2	23	33.6605	31.1406	180610000	35431000
774	E9Q7L6	E9Q7L6	11	10	10	tr|E9Q7L6|E9Q7L6_MOUSE Fork-head domain-containing protein OS=Mus musculus (Mouse) OX=10090 GN=Foxn2 PE=1 SV=1	Foxn2	1	11	10	10		34.5	31.5	31.5	46.426	429	429	38.6	0	13.239	438830000	23097000	19	11	9	10	8	10	8	12	7	By MS/MS	By MS/MS	34.5	27	28.3584	26.5453	17858000	5238900
775	E9Q7M2	E9Q7M2	11	8	8	tr|E9Q7M2|E9Q7M2_MOUSE TSC22 domain family, member 2 OS=Mus musculus (Mouse) OX=10090 GN=Tsc22d2 PE=1 SV=1	Tsc22d2	1	11	8	8		28.1	25	25	78.196	769	769	35.9	0	100.65	2603400000	216950000	24	6	11	3	8	3	8	2	22	By MS/MS	By MS/MS	12	28.1	26.689	31.1525	8649800	208300000
776	E9Q7T7	E9Q7T7	1	1	1	sp|E9Q7T7|CHADL_MOUSE Chondroadherin-like protein OS=Mus musculus (Mouse) OX=10090 GN=Chadl PE=1 SV=1	Chadl	1	1	1	1	+	1.3	1.3	1.3	81.36	748	748	50	1	-2	0	0	0	0	1	0	1	0	1	0	0		By MS/MS	0	1.3			0	0
777	E9Q7X6	E9Q7X6	10	10	10	sp|E9Q7X6|HEG1_MOUSE Protein HEG homolog 1 OS=Mus musculus (Mouse) OX=10090 GN=Heg1 PE=1 SV=1	Heg1	1	10	10	10		11.2	11.2	11.2	141.9	1337	1337	31.2	0	100.1	1229500000	24590000	16	2	10	2	10	2	10	2	14	By MS/MS	By MS/MS	1	11.2	29.4888	28.852	14396000	10194000
778	E9Q842	E9Q842	71	71	67	tr|E9Q842|E9Q842_MOUSE Calponin-homology (CH) domain-containing protein OS=Mus musculus (Mouse) OX=10090 GN=Nav2 PE=1 SV=1	Nav2	1	71	71	67		39.6	39.6	37.8	261.63	2432	2432	36.8	0	323.31	5865500000	51907000	132	68	24	68	24	65	22	108	24	By MS/MS	By MS/MS	38.4	13.5	32.3162	29.5032	44762000	7145600
779	E9Q8D0;Q9QYI7	E9Q8D0	13;1	13;1	13;1	sp|E9Q8D0|DJC21_MOUSE DnaJ homolog subfamily C member 21 OS=Mus musculus (Mouse) OX=10090 GN=Dnajc21 PE=1 SV=1	Dnajc21	2	13	13	13		26.6	26.6	26.6	61.734	531	531;227	34.1	0	179.43	4869100000	256270000	47	11	11	11	11	11	11	31	16	By MS/MS	By MS/MS	24.3	23.7	31.6383	30.5837	166430000	89832000
780	E9Q8I7	E9Q8I7	28	28	28	tr|E9Q8I7|E9Q8I7_MOUSE RING-type domain-containing protein OS=Mus musculus (Mouse) OX=10090 GN=Nfxl1 PE=1 SV=1	Nfxl1	1	28	28	28		41.8	41.8	41.8	101.51	918	918	28.6	0	157.39	3651200000	76068000	90	26	25	26	25	26	25	52	38	By MS/MS	By MS/MS	37.9	38.7	30.6893	30.821	34106000	41961000
781	E9Q8I9	E9Q8I9	19	17	17	sp|E9Q8I9|FRY_MOUSE Protein furry homolog OS=Mus musculus (Mouse) OX=10090 GN=Fry PE=1 SV=1	Fry	1	19	17	17		7.4	6.8	6.8	339.09	3020	3020	37.1	0	11.265	154870000	1075500	18	18	3	16	2	16	2	17	1	By MS/MS	By MS/MS	6.8	1.1	26.6367	25.5717	738040	337430
782	E9Q8M1	E9Q8M1	5	5	5	tr|E9Q8M1|E9Q8M1_MOUSE Zinc finger protein 358 OS=Mus musculus (Mouse) OX=10090 GN=Zfp358 PE=1 SV=1	Zfp358	1	5	5	5		12.8	12.8	12.8	59.786	571	571	47.4	0	20.201	734560000	38661000	19	5	5	5	5	5	5	10	9	By MS/MS	By MS/MS	12.8	12.8	27.7601	28.8854	11580000	27081000
783	E9Q8Q6	E9Q8Q6	29	29	29	tr|E9Q8Q6|E9Q8Q6_MOUSE Ig-like domain-containing protein OS=Mus musculus (Mouse) OX=10090 GN=Ccdc141 PE=1 SV=2	Ccdc141	1	29	29	29		27.2	27.2	27.2	173.64	1531	1531	35.9	0	41.372	671600000	7809300	35	7	27	7	27	7	27	4	31	By MS/MS	By MS/MS	6.6	25.3	24.7506	29.2575	327260	7482100
784	E9Q8T2	E9Q8T2	17	17	17	sp|E9Q8T2|PRD15_MOUSE PR domain zinc finger protein 15 OS=Mus musculus (Mouse) OX=10090 GN=Prdm15 PE=1 SV=1	Prdm15	1	17	17	17		18	18	18	132.87	1174	1174	35.7	0	77.841	776850000	13394000	27	15	7	15	7	15	7	20	7	By MS/MS	By MS/MS	16.4	8.8	29.283	27.0411	10930000	2463600
785	E9Q8T7	E9Q8T7	3	3	3	sp|E9Q8T7|DYH1_MOUSE Dynein heavy chain 1, axonemal OS=Mus musculus (Mouse) OX=10090 GN=Dnah1 PE=1 SV=1	Dnah1	1	3	3	3		1	1	1	487.06	4250	4250	26.3	0.0014801	2.1268	20697000	90381	1	2	1	2	1	2	1	1	0	By MS/MS	By MS/MS	0.7	0.2	24.2293		90381	0
786	E9Q8V6	E9Q8V6	28	27	27	tr|E9Q8V6|E9Q8V6_MOUSE DENN/MADD domain-containing 4A OS=Mus musculus (Mouse) OX=10090 GN=Dennd4a PE=1 SV=1	Dennd4a	1	28	27	27		22.4	21.8	21.8	209.3	1869	1869	41.2	0	51.201	958470000	10418000	49	10	28	10	27	10	27	8	41	By MS/MS	By MS/MS	7.5	22.4	26.5666	29.6354	1049600	9368600
787	E9Q8X5	E9Q8X5	22	22	22	tr|E9Q8X5|E9Q8X5_MOUSE Zinc finger and BTB domain-containing 10 OS=Mus musculus (Mouse) OX=10090 GN=Zbtb10 PE=1 SV=1	Zbtb10	1	22	22	22		41.2	41.2	41.2	94.044	861	861	32.7	0	323.31	2411400000	58815000	42	22	11	22	11	22	11	35	7	By MS/MS	By MS/MS	41.2	19.2	31.0289	28.2283	50682000	8133300
788	E9Q912	E9Q912	30	30	30	tr|E9Q912|E9Q912_MOUSE RAP1, GTP-GDP dissociation stimulator 1 OS=Mus musculus (Mouse) OX=10090 GN=Rap1gds1 PE=1 SV=1	Rap1gds1	1	30	30	30		62.4	62.4	62.4	66.076	607	607	34.4	0	323.31	16482000000	531660000	89	24	30	24	30	24	30	25	64	By MS/MS	By MS/MS	54.5	62.4	31.8372	33.493	116710000	414950000
789	E9Q980	E9Q980	2	2	2	tr|E9Q980|E9Q980_MOUSE Zinc finger protein 788 OS=Mus musculus (Mouse) OX=10090 GN=Zfp788 PE=4 SV=1	Zfp788	1	2	2	2		2.5	2.5	2.5	103.01	884	884	53	0.0027528	1.9248	8013600	228960	2	2	0	2	0	2	0	2	0	By MS/MS		2.5	0	22.8254		228960	0
790	E9Q981	E9Q981	10	4	4	tr|E9Q981|E9Q981_MOUSE Zinc finger protein 976 OS=Mus musculus (Mouse) OX=10090 GN=Zfp976 PE=4 SV=1	Zfp976	1	10	4	4		17	6.8	6.8	76.035	636	636	41	9.67e-05	3.5681	144660000	3709200	4	10	1	4	0	4	0	4	0	By MS/MS	By matching	17	2.8	27.1164		3709200	0
791	E9Q9B3	E9Q9B3	12	12	12	tr|E9Q9B3|E9Q9B3_MOUSE B30.2/SPRY domain-containing protein OS=Mus musculus (Mouse) OX=10090 GN=Spryd3 PE=1 SV=1	Spryd3	1	12	12	12		37.3	37.3	37.3	49.696	442	442	35.5	0	30.692	1053100000	58506000	27	10	11	10	11	10	11	9	18	By MS/MS	By MS/MS	31	35.3	28.261	29.4065	17168000	41338000
792	E9Q9B7	E9Q9B7	51	51	51	tr|E9Q9B7|E9Q9B7_MOUSE ANK_REP_REGION domain-containing protein OS=Mus musculus (Mouse) OX=10090 GN=Kidins220 PE=1 SV=1	Kidins220	1	51	51	51		35.4	35.4	35.4	199.18	1793	1793	34.4	0	323.31	3630000000	39457000	116	38	46	38	46	38	46	42	74	By MS/MS	By MS/MS	27.4	32.8	29.8974	31.2342	10272000	29185000
793	E9Q9D5	E9Q9D5	5	5	5	sp|E9Q9D5|RBL2A_MOUSE Rab-like protein 2A OS=Mus musculus (Mouse) OX=10090 GN=Rabl2 PE=1 SV=1	Rabl2	1	5	5	5		32.7	32.7	32.7	25.61	223	223	46.2	0	35.094	527680000	35179000	9	5	4	5	4	5	4	3	6	By MS/MS	By MS/MS	32.7	28.3	28.0578	27.8853	18144000	17034000
794	E9Q9D8	E9Q9D8	12	12	12	tr|E9Q9D8|E9Q9D8_MOUSE ANK_REP_REGION domain-containing protein OS=Mus musculus (Mouse) OX=10090 GN=Ankrd35 PE=1 SV=1	Ankrd35	1	12	12	12		15.7	15.7	15.7	109.39	996	996	33.9	0	23.27	197420000	4029100	12	12	0	12	0	12	0	12	0	By MS/MS		15.7	0	27.5809		4029100	0
795	E9Q9M8	E9Q9M8	8	8	8	tr|E9Q9M8|E9Q9M8_MOUSE PWWP domain-containing protein OS=Mus musculus (Mouse) OX=10090 GN=Pwwp2b PE=4 SV=1	Pwwp2b	1	8	8	8		16.8	16.8	16.8	65.433	600	600	37.4	0	75.789	144280000	5343900	11	6	7	6	7	6	7	6	5	By MS/MS	By MS/MS	10.5	14	26.3951	25.7341	3332000	2011800
796	E9Q9Q2	E9Q9Q2	21	21	20	tr|E9Q9Q2|E9Q9Q2_MOUSE R3H domain-containing 1 OS=Mus musculus (Mouse) OX=10090 GN=R3hdm1 PE=1 SV=1	R3hdm1	1	21	21	20		27.9	27.9	25.9	124.39	1135	1135	41.8	0	272.51	2269100000	73196000	64	17	20	17	20	16	19	29	35	By MS/MS	By MS/MS	23.5	27.8	30.162	29.9885	36607000	36589000
797	E9Q9Q5	E9Q9Q5	1	1	1	tr|E9Q9Q5|E9Q9Q5_MOUSE RIKEN cDNA 1700113H08 gene OS=Mus musculus (Mouse) OX=10090 GN=1700113H08Rik PE=4 SV=1	1700113H08Rik	1	1	1	1	+	3.4	3.4	3.4	35.549	327	327	58	1	-2	0	0	0	1	0	1	0	1	0	0	0	By MS/MS		3.4	0			0	0
798	E9Q9Q6	E9Q9Q6	1	1	1	tr|E9Q9Q6|E9Q9Q6_MOUSE Cadherin 18 OS=Mus musculus (Mouse) OX=10090 GN=Cdh18 PE=1 SV=1	Cdh18	1	1	1	1		1.6	1.6	1.6	87.937	790	790	22	0.0030242	1.8904	8091400	224760	1	0	1	0	1	0	1	0	1		By MS/MS	0	1.6		23.1083	0	224760
799	E9Q9R9	E9Q9R9	56	56	56	sp|E9Q9R9|DLG5_MOUSE Disks large homolog 5 OS=Mus musculus (Mouse) OX=10090 GN=Dlg5 PE=1 SV=1	Dlg5	1	56	56	56		40	40	40	214.38	1921	1921	36.4	0	174	6131000000	58391000	133	49	45	49	45	49	45	69	64	By MS/MS	By MS/MS	35.6	29.1	31.2666	31.6946	23269000	35122000
800	E9Q9T0	E9Q9T0	14	14	14	tr|E9Q9T0|E9Q9T0_MOUSE Fibrosin-like 1 OS=Mus musculus (Mouse) OX=10090 GN=Fbrsl1 PE=1 SV=1	Fbrsl1	1	14	14	14		24	24	24	110.74	1031	1031	46.9	0	47.326	4784700000	116700000	38	13	4	13	4	13	4	31	7	By MS/MS	By MS/MS	22.1	6.5	30.8311	31.3865	44078000	72623000
801	E9Q9U8	E9Q9U8	3	3	3	tr|E9Q9U8|E9Q9U8_MOUSE Coiled-coil domain-containing 74A OS=Mus musculus (Mouse) OX=10090 GN=Ccdc74a PE=1 SV=1	Ccdc74a	1	3	3	3		11.5	11.5	11.5	39.682	364	364	29	9.66e-05	3.5346	112950000	5378600	4	0	3	0	3	0	3	0	4		By MS/MS	0	11.5		26.7594	0	5378600
802	E9Q9W4	E9Q9W4	10	10	10	tr|E9Q9W4|E9Q9W4_MOUSE Solute carrier family 27 (fatty acid transporter), member 6 OS=Mus musculus (Mouse) OX=10090 GN=Slc27a6 PE=1 SV=1	Slc27a6	1	10	10	10		19.4	19.4	19.4	70.191	619	619	43.9	0	10.472	548750000	17701000	9	0	10	0	10	0	10	0	9		By MS/MS	0	19.4		28.9626	0	17701000
803	E9QA15	E9QA15	21	21	21	tr|E9QA15|E9QA15_MOUSE Caldesmon 1 OS=Mus musculus (Mouse) OX=10090 GN=Cald1 PE=1 SV=1	Cald1	1	21	21	21		24.9	24.9	24.9	89.272	768	768	27.5	0	225.65	197000000000	7045100000	200	11	21	11	21	11	21	33	167	By MS/MS	By MS/MS	15.8	24.9	33.9337	37.2452	525070000	6520000000
804	E9QA22	E9QA22	26	26	26	tr|E9QA22|E9QA22_MOUSE Zinc finger protein 644 OS=Mus musculus (Mouse) OX=10090 GN=Zfp644 PE=1 SV=1	Zfp644	1	26	26	26		28.1	28.1	28.1	148.44	1323	1323	33.2	0	165.15	970740000	14934000	47	23	18	23	18	23	18	24	23	By MS/MS	By MS/MS	24.4	21.7	29.1299	28.5338	8682800	6251600
805	E9QAE3	E9QAE3	70	70	70	tr|E9QAE3|E9QAE3_MOUSE B-TFIID TATA-box-binding protein-associated factor 1 OS=Mus musculus (Mouse) OX=10090 GN=Btaf1 PE=1 SV=1	Btaf1	1	70	70	70		47.3	47.3	47.3	207.05	1848	1848	38.1	0	323.31	18691000000	219900000	256	67	61	67	61	67	61	152	104	By MS/MS	By MS/MS	45.1	43.2	33.6416	32.411	148170000	71729000
806	E9QAF4	E9QAF4	9	9	9	tr|E9QAF4|E9QAF4_MOUSE PH domain-containing protein OS=Mus musculus (Mouse) OX=10090 GN=Phldb3 PE=1 SV=1	Phldb3	1	9	9	9		16.8	16.8	16.8	72.786	648	648	32.8	0	7.0281	111760000	3605100	14	9	1	9	1	9	1	13	1	By MS/MS	By MS/MS	16.8	1.4	26.7301		3605100	0
807	E9QAG4	E9QAG4	6	5	5	tr|E9QAG4|E9QAG4_MOUSE RIKEN cDNA 4930522L14 gene OS=Mus musculus (Mouse) OX=10090 GN=4930522L14Rik PE=1 SV=1	4930522L14Rik	1	6	5	5		9.9	8.7	8.7	78.472	666	666	38.1	0	6.6806	240230000	8579500	9	6	2	5	2	5	2	9	0	By MS/MS	By matching	9.9	3.3	27.7527	22.5265	8374800	204740
808	E9QAG8	E9QAG8	13	2	2	sp|E9QAG8|ZN431_MOUSE Zinc finger protein 431 OS=Mus musculus (Mouse) OX=10090 GN=Znf431 PE=1 SV=1	Znf431	1	13	2	2		25.7	5.5	5.5	61.28	526	526	32.5	9.69e-05	3.6067	35740000	1429600	2	13	3	2	0	2	0	2	0	By MS/MS	By matching	25.7	6.5	25.0376		1429600	0
809	E9QAM5	E9QAM5	53	53	53	sp|E9QAM5|HELZ2_MOUSE Helicase with zinc finger domain 2 OS=Mus musculus (Mouse) OX=10090 GN=Helz2 PE=1 SV=1	Helz2	1	53	53	53		23.8	23.8	23.8	331.56	2947	2947	39.6	0	171.99	2477000000	16624000	77	19	52	19	52	19	52	14	63	By MS/MS	By MS/MS	7.7	23.3	28.6824	30.859	2737100	13887000
810	E9QAN8	E9QAN8	6	6	6	tr|E9QAN8|E9QAN8_MOUSE Phosphatidylinositol-4-phosphate 3-kinase catalytic subunit type 2 beta OS=Mus musculus (Mouse) OX=10090 GN=Pik3c2b PE=1 SV=1	Pik3c2b	1	6	6	6		3.7	3.7	3.7	184.18	1632	1632	35.6	9.6e-05	3.3705	57639000	670220	6	4	4	4	4	4	4	4	2	By MS/MS	By MS/MS	2.6	2.6	25.0011	24.5193	407600	262620
811	E9QAP7	E9QAP7	38	38	37	tr|E9QAP7|E9QAP7_MOUSE TAFH domain-containing protein OS=Mus musculus (Mouse) OX=10090 GN=Taf4 PE=1 SV=1	Taf4	1	38	38	37		56	56	56	105.31	1042	1042	39.2	0	323.31	3867300000	99163000	120	33	32	33	32	32	31	70	50	By MS/MS	By MS/MS	50.1	45	31.2093	30.4147	60203000	38960000
812	E9QAS7	E9QAS7	16	16	16	tr|E9QAS7|E9QAS7_MOUSE IPPc domain-containing protein OS=Mus musculus (Mouse) OX=10090 GN=Inpp5a PE=1 SV=1	Inpp5a	1	16	16	16		44.5	44.5	44.5	48.812	422	422	39.4	0	191	4278400000	171130000	51	12	15	12	15	12	15	19	32	By MS/MS	By MS/MS	38.6	42.2	29.4659	31.6482	28027000	143110000
813	E9QAT4	E9QAT4	78	78	78	sp|E9QAT4|SC16A_MOUSE Protein transport protein Sec16A OS=Mus musculus (Mouse) OX=10090 GN=Sec16a PE=1 SV=1	Sec16a	1	78	78	78		45.4	45.4	45.4	254.2	2357	2357	36.8	0	323.31	28139000000	309220000	393	69	71	69	71	69	71	183	210	By MS/MS	By MS/MS	43.7	44	33.3203	33.9715	109810000	199420000
814	E9QAW0	E9QAW0	2	2	2	tr|E9QAW0|E9QAW0_MOUSE Zinc finger protein 213 OS=Mus musculus (Mouse) OX=10090 GN=Zfp213 PE=4 SV=1	Zfp213	1	2	2	2		6	6	6	52.597	468	468	36.5	0.00018822	2.6884	25602000	984690	2	2	0	2	0	2	0	2	0	By MS/MS		6	0	24.544		984690	0
815	F2Z3U3	F2Z3U3	39	39	38	tr|F2Z3U3|F2Z3U3_MOUSE Ras association (RalGDS/AF-6) and pleckstrin homology domains 1 OS=Mus musculus (Mouse) OX=10090 GN=Raph1 PE=1 SV=2	Raph1	1	39	39	38		49	49	48.3	136.74	1266	1266	42	0	323.31	16025000000	296760000	235	33	38	33	38	32	37	86	149	By MS/MS	By MS/MS	43.8	46.2	32.016	33.384	75819000	220940000
816	F6RXI4	F6RXI4	7	7	7	tr|F6RXI4|F6RXI4_MOUSE cDNA sequence BC067074 OS=Mus musculus (Mouse) OX=10090 GN=BC067074 PE=4 SV=2	BC067074	1	7	7	7		4.9	4.9	4.9	265.71	2391	2391	32.7	0	5.3886	206490000	1860300	11	7	2	7	2	7	2	8	3	By MS/MS	By MS/MS	4.9	1.5	26.908	26.2622	1143300	716950
817	F6U238	F6U238	17	17	17	tr|F6U238|F6U238_MOUSE MamL-1 domain-containing protein OS=Mus musculus (Mouse) OX=10090 GN=Maml2 PE=1 SV=2	Maml2	1	17	17	17		19.9	19.9	19.9	126.94	1170	1170	35.4	0	42.459	1034800000	29565000	24	1	17	1	17	1	17	1	23	By MS/MS	By MS/MS	1	19.9	23.3179	29.9459	300740	29264000
818	F6U5V1	F6U5V1	16	16	16	tr|F6U5V1|F6U5V1_MOUSE HTH La-type RNA-binding domain-containing protein OS=Mus musculus (Mouse) OX=10090 GN=Larp1b PE=1 SV=2	Larp1b	1	16	16	16		48.4	48.4	48.4	59.728	541	541	41.6	0	110.21	1366300000	52548000	30	14	7	14	7	14	7	19	11	By MS/MS	By MS/MS	44.9	21.4	29.5714	29.0978	29233000	23315000
819	F6V035	F6V035	5	5	5	tr|F6V035|F6V035_MOUSE Coiled-coil domain-containing 149 OS=Mus musculus (Mouse) OX=10090 GN=Ccdc149 PE=1 SV=1	Ccdc149	1	5	5	5		11.3	11.3	11.3	58.866	524	524	39	0.00018813	2.6716	110750000	4101900	6	1	5	1	5	1	5	0	6	By MS/MS	By MS/MS	2.1	11.3		26.7324	0	4101900
820	F6VAN0	F6VAN0	12	12	12	sp|F6VAN0|ATF6A_MOUSE Cyclic AMP-dependent transcription factor ATF-6 alpha OS=Mus musculus (Mouse) OX=10090 GN=Atf6 PE=1 SV=2	Atf6	1	12	12	12		22.9	22.9	22.9	72.694	656	656	41.6	0	8.3743	683650000	26294000	24	11	10	11	10	11	10	13	11	By MS/MS	By MS/MS	20	19.4	28.3191	28.368	12464000	13830000
821	F6VKC7	F6VKC7	15	4	4	tr|F6VKC7|F6VKC7_MOUSE Zinc finger protein 988 OS=Mus musculus (Mouse) OX=10090 GN=Zfp988 PE=1 SV=2	Zfp988	1	15	4	4		25.9	7.3	7.3	74.12	633	633	41.2	0	5.382	51671000	2719500	4	15	0	4	0	4	0	4	0	By MS/MS		25.9	0	25.583		2719500	0
822	F6WAU7	F6WAU7	2	2	2	tr|F6WAU7|F6WAU7_MOUSE Zinc finger protein 945 OS=Mus musculus (Mouse) OX=10090 GN=Zfp945 PE=1 SV=1	Zfp945	1	2	2	2	+	3.3	3.3	3.3	93.321	794	794	22.7	1	-2	26233000	904570	2	1	2	1	2	1	2	1	1	By MS/MS	By MS/MS	1.5	3.3	23.4087	23.9114	408740	495840
823	F6XJP7	F6XJP7	15	15	15	tr|F6XJP7|F6XJP7_MOUSE Proprotein convertase subtilisin/kexin type 6 OS=Mus musculus (Mouse) OX=10090 GN=Pcsk6 PE=1 SV=1	Pcsk6	1	15	15	15		21.9	21.9	21.9	106.05	959	959	32	0	23.182	2468600000	46578000	19	15	1	15	1	15	1	18	1	By MS/MS	By MS/MS	21.9	1.4	31.1839	21.7605	46512000	66046
824	F6XLV1	F6XLV1	1	1	1	tr|F6XLV1|F6XLV1_MOUSE Ciliary rootlet coiled-coil, rootletin family member 2 OS=Mus musculus (Mouse) OX=10090 GN=Crocc2 PE=1 SV=2	Crocc2	1	1	1	1		0.7	0.7	0.7	186.63	1638	1638	19	9.75e-05	3.9694	0	0	0	0	1	0	1	0	1	0	0		By MS/MS	0	0.7			0	0
825	P62270;F6YVP7;A0A1Y7VKY1	P62270;F6YVP7;A0A1Y7VKY1	18;18;16	18;18;16	18;18;16	sp|P62270|RS18_MOUSE 40S ribosomal protein S18 OS=Mus musculus (Mouse) OX=10090 GN=Rps18 PE=1 SV=3;tr|F6YVP7|F6YVP7_MOUSE Ribosomal protein S18, pseudogene 6 OS=Mus musculus (Mouse) OX=10090 GN=Rps18-ps6 PE=3 SV=2;tr|A0A1Y7VKY1|A0A1Y7VKY1_MOUSE Ribosomal p	Rps18	3	18	18	18		62.5	62.5	62.5	17.718	152	152;152;152	45.5	0	173.99	24303000000	2700400000	65	17	16	17	16	17	16	41	24	By MS/MS	By MS/MS	61.8	61.8	34.2489	32.167	2127000000	573360000
826	F6ZDS4	F6ZDS4	97	97	97	sp|F6ZDS4|TPR_MOUSE Nucleoprotein TPR OS=Mus musculus (Mouse) OX=10090 GN=Tpr PE=1 SV=1	Tpr	1	97	97	97		40.4	40.4	40.4	273.99	2431	2431	30.2	0	323.31	116000000000	1035700000	586	87	91	87	91	87	91	329	257	By MS/MS	By MS/MS	36.7	39.2	36.0128	35.4813	552790000	482870000
827	F7BJB9	F7BJB9	49	49	49	sp|F7BJB9|MORC3_MOUSE MORC family CW-type zinc finger protein 3 OS=Mus musculus (Mouse) OX=10090 GN=Morc3 PE=1 SV=1	Morc3	1	49	49	49		60.4	60.4	60.4	106.52	942	942	35.3	0	323.31	21958000000	430550000	206	48	37	48	37	48	37	151	55	By MS/MS	By MS/MS	60	52.9	34.1271	31.9156	345750000	84804000
828	F7BWT7	F7BWT7	2	2	2	sp|F7BWT7|TSN15_MOUSE Tetraspanin-15 OS=Mus musculus (Mouse) OX=10090 GN=Tspan15 PE=1 SV=2	Tspan15	1	2	2	2		7.5	7.5	7.5	33.07	294	294	32.8	9.59e-05	3.3312	54420000	4535000	7	2	1	2	1	2	1	6	1	By MS/MS	By MS/MS	7.5	4.1	24.8844	24.4876	2697500	1837400
829	F8VPJ6	F8VPJ6	37	37	37	tr|F8VPJ6|F8VPJ6_MOUSE RFX-type winged-helix domain-containing protein OS=Mus musculus (Mouse) OX=10090 GN=Rfx7 PE=1 SV=1	Rfx7	1	37	37	37		37.9	37.9	37.9	157.64	1459	1459	43.6	0	271.92	2245100000	38708000	86	35	24	35	24	35	24	55	31	By MS/MS	By MS/MS	36.6	26.3	30.7039	29.0495	28519000	10189000
830	F8VPK0	F8VPK0	61	61	61	tr|F8VPK0|F8VPK0_MOUSE Tetratricopeptide repeat domain 37 OS=Mus musculus (Mouse) OX=10090 GN=Ttc37 PE=1 SV=1	Ttc37	1	61	61	61		48.6	48.6	48.6	173.94	1563	1563	39.6	0	323.31	16832000000	218590000	240	55	59	55	59	55	59	111	129	By MS/MS	By MS/MS	43.2	47.7	32.5171	33.2705	75124000	143470000
831	F8VPK8	F8VPK8	10	10	10	tr|F8VPK8|F8VPK8_MOUSE Protocadherin 9 OS=Mus musculus (Mouse) OX=10090 GN=Pcdh9 PE=1 SV=1	Pcdh9	1	10	10	10		14.2	14.2	14.2	136.14	1237	1237	34.8	0	6.2299	259500000	4185400	13	0	10	0	10	0	10	0	13		By MS/MS	0	14.2		27.9087	0	4185400
832	F8VPN2	F8VPN2	7	7	7	sp|F8VPN2|TEX15_MOUSE Testis-expressed protein 15 OS=Mus musculus (Mouse) OX=10090 GN=Tex15 PE=2 SV=1	Tex15	1	7	7	7		3.2	3.2	3.2	311.28	2785	2785	37	0	30.437	118720000	927500	8	7	0	7	0	7	0	8	0	By MS/MS		3.2	0	26.8205		927500	0
833	F8VPN4	F8VPN4	60	60	60	tr|F8VPN4|F8VPN4_MOUSE Amylo-1,6-glucosidase, 4-alpha-glucanotransferase OS=Mus musculus (Mouse) OX=10090 GN=Agl PE=1 SV=1	Agl	1	60	60	60		51	51	51	174.29	1532	1532	37.1	0	163.68	7012000000	77055000	162	44	57	44	57	44	57	47	115	By MS/MS	By MS/MS	38.4	50.2	30.211	32.3574	12920000	64135000
834	F8VPP8	F8VPP8	38	38	37	tr|F8VPP8|F8VPP8_MOUSE Zinc finger CCCH type-containing 7B OS=Mus musculus (Mouse) OX=10090 GN=Zc3h7b PE=1 SV=1	Zc3h7b	1	38	38	37		49.4	49.4	47.8	110.29	982	982	34.2	0	211.38	8638900000	176300000	111	35	31	35	31	34	30	54	57	By MS/MS	By MS/MS	46.6	43.3	31.8543	32.1239	74900000	101400000
835	F8VPQ2	F8VPQ2	33	33	32	sp|F8VPQ2|ARI4A_MOUSE AT-rich interactive domain-containing protein 4A OS=Mus musculus (Mouse) OX=10090 GN=Arid4a PE=1 SV=1	Arid4a	1	33	33	32		33.3	33.3	32.5	142.05	1261	1261	29.3	0	196.77	4349000000	77661000	66	31	16	31	16	30	15	54	12	By MS/MS	By MS/MS	31.1	22.5	31.8965	29.0042	67434000	10227000
836	F8VPT3	F8VPT3	3	3	3	tr|F8VPT3|F8VPT3_MOUSE Lactase OS=Mus musculus (Mouse) OX=10090 GN=Lct PE=1 SV=1	Lct	1	3	3	3		1.7	1.7	1.7	217.8	1931	1931	33	0.0068204	1.4339	1499700000	15622000	11	2	3	2	3	2	3	5	6	By MS/MS	By MS/MS	1.3	1.7	26.5831	30.3292	1011700	14610000
837	F8VPU2	F8VPU2	35	35	35	sp|F8VPU2|FARP1_MOUSE FERM, ARHGEF and pleckstrin domain-containing protein 1 OS=Mus musculus (Mouse) OX=10090 GN=Farp1 PE=1 SV=1	Farp1	1	35	35	35		45.9	45.9	45.9	118.87	1048	1048	36.7	0	323.31	17055000000	321790000	149	27	34	27	34	27	34	33	116	By MS/MS	By MS/MS	36.7	44.4	30.1595	33.8039	21390000	300400000
838	F8VPU6	F8VPU6	19	2	2	tr|F8VPU6|F8VPU6_MOUSE USP domain-containing protein OS=Mus musculus (Mouse) OX=10090 GN=Usp9y PE=1 SV=1	Usp9y	1	19	2	2		8.6	1.2	1.2	292.26	2556	2556	35.5	0	100.81	11460000	91678	1	17	16	1	1	1	1	1	0	By MS/MS	By MS/MS	7.4	7.4	23.3547		91678	0
839	F8VPX2	F8VPX2	11	11	11	tr|F8VPX2|F8VPX2_MOUSE F-box and WD-40 domain protein 9 OS=Mus musculus (Mouse) OX=10090 GN=Fbxw9 PE=1 SV=1	Fbxw9	1	11	11	11		31.9	31.9	31.9	50.533	458	458	36.8	0	127.09	449390000	19538000	29	10	5	10	5	10	5	15	14	By MS/MS	By MS/MS	31.4	11.1	28.2172	27.0614	13317000	6221800
840	F8VPZ3	F8VPZ3	40	40	40	tr|F8VPZ3|F8VPZ3_MOUSE Ubiquitin-specific peptidase 32 OS=Mus musculus (Mouse) OX=10090 GN=Usp32 PE=1 SV=1	Usp32	1	40	40	40		29.3	29.3	29.3	181.73	1604	1604	36.2	0	169.68	2911700000	35509000	107	36	34	36	34	36	34	56	51	By MS/MS	By MS/MS	28.3	24.1	30.53	30.3416	17859000	17650000
841	F8VPZ5	F8VPZ5	33	33	33	sp|F8VPZ5|ERCC6_MOUSE DNA excision repair protein ERCC-6 OS=Mus musculus (Mouse) OX=10090 GN=Ercc6 PE=1 SV=1	Ercc6	1	33	33	33		32.1	32.1	32.1	165.96	1481	1481	37.5	0	160.24	1636300000	22726000	61	28	21	28	21	28	21	35	26	By MS/MS	By MS/MS	26.3	19.4	29.9275	29.2298	13460000	9265600
842	F8VPZ9	F8VPZ9	31	31	31	sp|F8VPZ9|BICRA_MOUSE BRD4-interacting chromatin-remodeling complex-associated protein OS=Mus musculus (Mouse) OX=10090 GN=Bicra PE=1 SV=1	Bicra	1	31	31	31		32.6	32.6	32.6	161.35	1578	1578	38.1	0	104.61	3409700000	77492000	78	24	30	24	30	24	30	32	46	By MS/MS	By MS/MS	22.4	31.9	29.9124	31.1045	21696000	55796000
843	F8VQ05	F8VQ05	79	79	77	tr|F8VQ05|F8VQ05_MOUSE FRY-like transcription coactivator OS=Mus musculus (Mouse) OX=10090 GN=Fryl PE=1 SV=1	Fryl	1	79	79	77		32.7	32.7	32.2	337.82	3007	3007	39.9	0	323.31	13217000000	97185000	206	61	71	61	71	59	70	80	126	By MS/MS	By MS/MS	25.6	30.3	31.6502	33.1366	23405000	73780000
844	F8VQ29	F8VQ29	65	64	64	tr|F8VQ29|F8VQ29_MOUSE IQ motif-containing GTPase-activating protein 3 OS=Mus musculus (Mouse) OX=10090 GN=Iqgap3 PE=1 SV=1	Iqgap3	1	65	64	64		47.6	47.1	47.1	185.35	1632	1632	38.8	0	323.31	11538000000	135740000	217	63	54	62	53	62	53	104	113	By MS/MS	By MS/MS	46.3	42.2	32.5915	32.2497	71903000	63841000
845	F8VQ70	F8VQ70	33	33	33	tr|F8VQ70|F8VQ70_MOUSE U1-type domain-containing protein OS=Mus musculus (Mouse) OX=10090 GN=Scaper PE=1 SV=1	Scaper	1	33	33	33		30.3	30.3	30.3	157.77	1398	1398	32.9	0	227	2256600000	36397000	74	30	25	30	25	30	25	43	31	By MS/MS	By MS/MS	28.7	23.7	30.4267	29.6438	21994000	14403000
846	F8VQB6	F8VQB6	57	57	56	sp|F8VQB6|MYO10_MOUSE Unconventional myosin-X OS=Mus musculus (Mouse) OX=10090 GN=Myo10 PE=1 SV=1	Myo10	1	57	57	56		35	35	34.6	237.32	2062	2062	34	0	323.31	5222700000	53293000	130	50	39	50	39	49	39	82	48	By MS/MS	By MS/MS	32.5	23.8	31.6761	30.7953	33124000	20169000
847	F8VQC1	F8VQC1	38	38	38	tr|F8VQC1|F8VQC1_MOUSE Signal recognition particle subunit SRP72 OS=Mus musculus (Mouse) OX=10090 GN=Srp72 PE=1 SV=1	Srp72	1	38	38	38		63.2	63.2	63.2	74.656	671	671	39.6	0	323.31	28048000000	849940000	176	34	35	34	35	34	35	87	89	By MS/MS	By MS/MS	60.1	61.5	33.4258	33.9022	325670000	524270000
848	Q31093;F8VQG4	Q31093;F8VQG4	1;1	1;1	1;1	tr|Q31093|Q31093_MOUSE Ig-like domain-containing protein OS=Mus musculus (Mouse) OX=10090 GN=H2-M3 PE=1 SV=1;tr|F8VQG4|F8VQG4_MOUSE Ig-like domain-containing protein OS=Mus musculus (Mouse) OX=10090 GN=H2-T24 PE=1 SV=1	H2-M3	2	1	1	1		3.9	3.9	3.9	37.856	336	336;363	29	0.00083869	2.313	22056000	1378500	2	1	1	1	1	1	1	1	1	By MS/MS	By MS/MS	3.9	3.9	23.4638	23.3515	773110	605380
849	F8VQG7	F8VQG7	53	53	53	tr|F8VQG7|F8VQG7_MOUSE Smr domain-containing protein OS=Mus musculus (Mouse) OX=10090 GN=N4bp2 PE=1 SV=1	N4bp2	1	53	53	53		44.3	44.3	44.3	184.7	1678	1678	31.6	0	323.31	8172900000	118450000	154	52	33	52	33	52	33	109	45	By MS/MS	By MS/MS	43.8	30.2	32.602	30.8177	89335000	29113000
850	F8VQK3	F8VQK3	10	10	10	tr|F8VQK3|F8VQK3_MOUSE Guanylate cyclase domain-containing protein OS=Mus musculus (Mouse) OX=10090 GN=Gucy1a2 PE=1 SV=1	Gucy1a2	1	10	10	10		22.3	22.3	22.3	81.83	730	730	31.5	0	9.5068	251340000	5984300	14	1	10	1	10	1	10	0	14	By matching	By MS/MS	1	22.3	26.5673	27.1806	2368500	3615800
851	G3UVV3	G3UVV3	34	34	34	tr|G3UVV3|G3UVV3_MOUSE Zinc finger protein 407 OS=Mus musculus (Mouse) OX=10090 GN=Zfp407 PE=1 SV=1	Zfp407	1	34	34	34		23.5	23.5	23.5	245.96	2246	2246	31.2	0	204.06	1020700000	10105000	60	33	15	33	15	33	15	43	17	By MS/MS	By MS/MS	22.7	11	29.6309	27.6506	7930500	2174900
852	G3UW50	G3UW50	4	4	4	tr|G3UW50|G3UW50_MOUSE Zinc finger and BTB domain-containing 25 OS=Mus musculus (Mouse) OX=10090 GN=Zbtb25 PE=1 SV=1	Zbtb25	1	4	4	4		21.4	21.4	21.4	49.251	439	439	31.7	0	33.162	138560000	6598200	9	4	4	4	4	4	4	5	4	By MS/MS	By MS/MS	21.4	21.4	26.3011	25.7327	4017600	2580600
853	G3UW78;Q99N18	G3UW78;Q99N18	6;3	2;1	1;0	tr|G3UW78|G3UW78_MOUSE Cytochrome P450, family 4, subfamily f, polypeptide 17 OS=Mus musculus (Mouse) OX=10090 GN=Cyp4f17 PE=1 SV=1;tr|Q99N18|Q99N18_MOUSE Cytochrome P450 CYP4F15 OS=Mus musculus (Mouse) OX=10090 GN=Cyp4f15 PE=1 SV=1	Cyp4f17	2	6	2	1		12.2	4.2	2.3	60.458	524	524;534	37.6	0.0030236	1.8873	192960000	7146800	6	6	6	2	2	1	1	2	4	By MS/MS	By MS/MS	12.2	12.2	23.2224	27.513	374320	6772500
854	G3UWA8	G3UWA8	1	1	1	tr|G3UWA8|G3UWA8_MOUSE Pyroglutamylated RFamide peptide receptor-like OS=Mus musculus (Mouse) OX=10090 GN=Qrfprl PE=3 SV=1	Qrfprl	1	1	1	1	+	2.6	2.6	2.6	47.459	416	416	30.8	1	-2	33498000	1674900	4	1	1	1	1	1	1	2	2	By MS/MS	By MS/MS	2.6	2.6	23.8373	24.1925	792660	882230
855	G3UXC7	G3UXC7	6	6	6	tr|G3UXC7|G3UXC7_MOUSE ADAMTS-like 3 OS=Mus musculus (Mouse) OX=10090 GN=Adamtsl3 PE=1 SV=1	Adamtsl3	1	6	6	6		4.3	4.3	4.3	189.74	1706	1706	43	0	6.0594	56051000	644260	6	0	6	0	6	0	6	0	6		By MS/MS	0	4.3		25.7919	0	644260
856	G3UXL2;Q9D7G0	G3UXL2;Q9D7G0	22;22	22;22	8;8	tr|G3UXL2|G3UXL2_MOUSE Pribosyltran_N domain-containing protein OS=Mus musculus (Mouse) OX=10090 GN=Prps1l3 PE=3 SV=1;sp|Q9D7G0|PRPS1_MOUSE Ribose-phosphate pyrophosphokinase 1 OS=Mus musculus (Mouse) OX=10090 GN=Prps1 PE=1 SV=4	Prps1l3	2	22	22	8		53.8	53.8	25.2	34.824	318	318;318	35.9	0	323.31	34815000000	2175900000	157	21	21	21	21	7	7	101	56	By MS/MS	By MS/MS	52.5	53.8	34.4249	33.5306	1335100000	840770000
857	G3UY09	G3UY09	17	17	8	tr|G3UY09|G3UY09_MOUSE Zinc finger protein 141 OS=Mus musculus (Mouse) OX=10090 GN=Zfp141 PE=4 SV=1	Zfp141	1	17	17	8		32.1	32.1	18.5	78.742	685	685	33.1	0	113.98	343040000	11435000	22	17	0	17	0	8	0	22	0	By MS/MS		32.1	0	28.4015		11435000	0
858	G3UYU0	G3UYU0	18	17	17	tr|G3UYU0|G3UYU0_MOUSE RING-type domain-containing protein OS=Mus musculus (Mouse) OX=10090 GN=Mex3a PE=1 SV=1	Mex3a	1	18	17	17		51.2	49.4	49.4	54.224	520	520	35.3	0	166.86	1983200000	90147000	54	16	16	15	15	15	15	25	29	By MS/MS	By MS/MS	43.7	50.4	30.0371	29.7211	47358000	42789000
859	G3UYY4	G3UYY4	2	2	2	tr|G3UYY4|G3UYY4_MOUSE TPR_REGION domain-containing protein OS=Mus musculus (Mouse) OX=10090 GN=Ttc6 PE=4 SV=1	Ttc6	1	2	2	2	+	1.2	1.2	1.2	213.24	1857	1857	22.5	1	-2	9866000	99657	1	2	0	2	0	2	0	1	0	By MS/MS		1.2	0	23.133		99657	0
860	G3X8Q1	G3X8Q1	45	45	45	tr|G3X8Q1|G3X8Q1_MOUSE Calcineurin-binding protein 1 OS=Mus musculus (Mouse) OX=10090 GN=Cabin1 PE=1 SV=1	Cabin1	1	45	45	45		31.9	31.9	31.9	243.17	2187	2187	38.7	0	156.76	3616100000	31720000	94	39	33	39	33	39	33	54	40	By MS/MS	By MS/MS	28.4	23	30.7265	30.764	14735000	16985000
861	G3X8R7	G3X8R7	8	6	6	tr|G3X8R7|G3X8R7_MOUSE Zinc finger protein 212 OS=Mus musculus (Mouse) OX=10090 GN=Zfp212 PE=4 SV=1	Zfp212	1	8	6	6		17.9	15.9	15.9	55.435	492	492	29	0	9.386	73132000	3047200	6	8	2	6	1	6	1	6	0	By MS/MS	By matching	17.9	4.9	25.9477	22.316	2846300	200870
862	G3X8U3	G3X8U3	19	19	19	tr|G3X8U3|G3X8U3_MOUSE Queuosine salvage protein OS=Mus musculus (Mouse) OX=10090 GN=2210016F16Rik PE=1 SV=1	2210016F16Rik	1	19	19	19		58.9	58.9	58.9	38.615	338	338	37.2	0	130.24	5694500000	271170000	84	18	19	18	19	18	19	35	49	By MS/MS	By MS/MS	57.4	58.9	30.426	31.9267	64992000	206170000
863	G3X8X0	G3X8X0	33	32	32	tr|G3X8X0|G3X8X0_MOUSE DEAH (Asp-Glu-Ala-His) box polypeptide 16 OS=Mus musculus (Mouse) OX=10090 GN=Dhx16 PE=1 SV=1	Dhx16	1	33	32	32		35.6	34.8	34.8	119.07	1044	1044	41.2	0	186.88	6256100000	127680000	112	29	25	28	24	28	24	68	44	By MS/MS	By MS/MS	31.9	25.8	31.6831	31.3945	66543000	61133000
864	G3X904	G3X904	4	4	4	tr|G3X904|G3X904_MOUSE Zinc finger protein 275 OS=Mus musculus (Mouse) OX=10090 GN=Zfp275 PE=4 SV=1	Zfp275	1	4	4	4		13.2	13.2	13.2	55.905	499	499	33.8	9.55e-05	3.2086	41985000	1825400	5	3	3	3	3	3	3	3	2	By MS/MS	By MS/MS	5.8	11.6	24.0536	24.6039	796290	1029100
865	G3X912	G3X912	10	10	10	sp|G3X912|SPRTN_MOUSE SprT-like domain-containing protein Spartan OS=Mus musculus (Mouse) OX=10090 GN=Sprtn PE=2 SV=1	Sprtn	1	10	10	10		27.4	27.4	27.4	55.317	497	497	30.2	0	20.352	360520000	10925000	14	7	8	7	8	7	8	8	6	By MS/MS	By MS/MS	19.7	20.1	28.1359	25.9889	8897600	2027200
866	G3X964	G3X964	1	1	1	tr|G3X964|G3X964_MOUSE RIKEN cDNA 2610008E11 gene OS=Mus musculus (Mouse) OX=10090 GN=2610008E11Rik PE=4 SV=1	2610008E11Rik	1	1	1	1		2.2	2.2	2.2	80.281	669	669	43	0.0035548	1.7746	322760000	10759000	2	0	1	0	1	0	1	0	2		By MS/MS	0	2.2		28.2142	0	10759000
867	G3X972	G3X972	35	35	35	tr|G3X972|G3X972_MOUSE Sec24-related gene family, member C (S. cerevisiae) OS=Mus musculus (Mouse) OX=10090 GN=Sec24c PE=1 SV=1	Sec24c	1	35	35	35		42.4	42.4	42.4	118.58	1096	1096	37.7	0	323.31	25190000000	645890000	221	34	32	34	32	34	32	119	102	By MS/MS	By MS/MS	41.8	40.1	33.4326	33.6375	277420000	368470000
868	G3X982	G3X982	3	3	3	sp|G3X982|AOXC_MOUSE Aldehyde oxidase 3 OS=Mus musculus (Mouse) OX=10090 GN=Aox3 PE=1 SV=1	Aox3	1	3	3	3		3.7	3.7	3.7	146.9	1335	1335	47.3	0	7.3727	21350000	374560	4	3	0	3	0	3	0	4	0	By MS/MS		3.7	0	24.2753		374560	0
869	G3X987	G3X987	7	7	7	sp|G3X987|GIMA9_MOUSE GTPase IMAP family member 9 OS=Mus musculus (Mouse) OX=10090 GN=Gimap9 PE=1 SV=1	Gimap9	1	7	7	7		28.5	28.5	28.5	33.298	291	291	34.6	0	9.0995	91709000	5094900	9	7	1	7	1	7	1	9	0	By MS/MS	By matching	28.5	3.4	26.3147	21.8749	4897900	197070
870	G3X992	G3X992	5	4	4	tr|G3X992|G3X992_MOUSE MSL3-like 2 OS=Mus musculus (Mouse) OX=10090 GN=Msl3l2 PE=4 SV=1	Msl3l2	1	5	4	4		18.9	17	17	41.399	371	371	40.2	0	46.873	278480000	15471000	8	5	3	4	2	4	2	5	3	By MS/MS	By MS/MS	18.9	9.2	26.4681	27.4675	5146900	10324000
871	G3X9B1	G3X9B1	96	96	96	tr|G3X9B1|G3X9B1_MOUSE HEAT repeat-containing 1 OS=Mus musculus (Mouse) OX=10090 GN=Heatr1 PE=1 SV=1	Heatr1	1	96	96	96		49.3	49.3	49.3	242.07	2143	2143	43.2	0	323.31	64708000000	553060000	482	94	81	94	81	94	81	334	148	By MS/MS	By MS/MS	49.3	43.2	35.628	33.7791	414350000	138710000
872	G3X9C2	G3X9C2	9	9	9	sp|G3X9C2|FBX50_MOUSE F-box only protein 50 OS=Mus musculus (Mouse) OX=10090 GN=Nccrp1 PE=1 SV=2	Nccrp1	1	9	9	9		41.7	41.7	41.7	30.407	266	266	36.7	0	158.45	318760000	21251000	13	9	1	9	1	9	1	13	0	By MS/MS	By matching	41.7	3.8	27.531	26.9005	12821000	8429600
873	G3X9F6	G3X9F6	6	6	5	tr|G3X9F6|G3X9F6_MOUSE SH3 domain-containing protein OS=Mus musculus (Mouse) OX=10090 GN=Sh3tc1 PE=1 SV=1	Sh3tc1	1	6	6	5		6.2	6.2	5.6	149.38	1346	1346	32.9	0	7.5582	4747700000	75360000	9	6	3	6	3	5	2	4	5	By MS/MS	By MS/MS	6.2	2.2	29.3214	31.8499	10063000	65298000
874	G3X9G7	G3X9G7	6	6	6	sp|G3X9G7|ZN809_MOUSE Zinc finger protein 809 OS=Mus musculus (Mouse) OX=10090 GN=Zfp809 PE=2 SV=1	Zfp809	1	6	6	6		18.4	18.4	18.4	46.942	402	402	39.8	0	133.43	586300000	30858000	15	6	5	6	5	6	5	12	3	By MS/MS	By MS/MS	18.4	14.4	28.9383	26.2393	26604000	4254000
875	G3X9I0	G3X9I0	11	11	11	tr|G3X9I0|G3X9I0_MOUSE Zinc finger protein 105 OS=Mus musculus (Mouse) OX=10090 GN=Zfp105 PE=4 SV=1	Zfp105	1	11	11	11		28.8	28.8	28.8	58.42	524	524	41.8	0	59.106	534230000	19080000	26	11	5	11	5	11	5	21	5	By MS/MS	By MS/MS	28.8	12	28.683	26.7026	15089000	3991000
876	G3X9J0	G3X9J0	69	69	69	sp|G3X9J0|SI1L3_MOUSE Signal-induced proliferation-associated 1-like protein 3 OS=Mus musculus (Mouse) OX=10090 GN=Sipa1l3 PE=1 SV=1	Sipa1l3	1	69	69	69		50.2	50.2	50.2	195.06	1776	1776	35.8	0	323.31	7277600000	80862000	166	61	60	61	60	61	60	78	88	By MS/MS	By MS/MS	44.9	45.9	31.1995	32.1177	25908000	54954000
877	G3X9K3	G3X9K3	57	41	41	sp|G3X9K3|BIG1_MOUSE Brefeldin A-inhibited guanine nucleotide-exchange protein 1 OS=Mus musculus (Mouse) OX=10090 GN=Arfgef1 PE=1 SV=1	Arfgef1	1	57	41	41		38.4	30.3	30.3	208.5	1846	1846	35.6	0	323.31	5474000000	55858000	110	46	49	33	35	33	35	46	64	By MS/MS	By MS/MS	32.1	34.1	31.0795	31.5468	21902000	33956000
878	G3X9T1	G3X9T1	7	7	7	tr|G3X9T1|G3X9T1_MOUSE Zinc finger protein 715 OS=Mus musculus (Mouse) OX=10090 GN=Zfp715 PE=1 SV=1	Zfp715	1	7	7	7		11.5	11.5	11.5	100.73	886	886	36.1	0	13.934	213010000	4630600	13	7	2	7	2	7	2	11	2	By MS/MS	By MS/MS	11.5	3.3	27.5139	24.0294	4271300	359280
879	G3X9T2	G3X9T2	6	5	5	tr|G3X9T2|G3X9T2_MOUSE Zinc finger protein 619 OS=Mus musculus (Mouse) OX=10090 GN=Zfp619 PE=4 SV=1	Zfp619	1	6	5	5		6.5	5.8	5.8	133.88	1161	1161	44.6	0.0066439	1.4419	20001000000	465140000	6	3	5	2	4	2	4	2	4	By MS/MS	By MS/MS	2.7	5.8	24.2044	34.1448	429490	464710000
880	G3X9X1	G3X9X1	11	11	11	tr|G3X9X1|G3X9X1_MOUSE BTB domain-containing protein OS=Mus musculus (Mouse) OX=10090 GN=Kbtbd2 PE=1 SV=1	Kbtbd2	1	11	11	11		21	21	21	71.285	623	623	35.8	0	65.582	1196300000	37384000	22	10	10	10	10	10	10	15	7	By MS/MS	By MS/MS	19.3	17.8	29.2583	29.0454	19178000	18207000
881	G3X9Z4	G3X9Z4	47	47	47	tr|G3X9Z4|G3X9Z4_MOUSE PCF11 cleavage and polyadenylation factor subunit OS=Mus musculus (Mouse) OX=10090 GN=Pcf11 PE=1 SV=1	Pcf11	1	47	47	47		36.6	36.6	36.6	172.72	1553	1553	37.7	0	323.31	10785000000	126880000	149	45	34	45	34	45	34	95	54	By MS/MS	By MS/MS	36	29	32.8551	31.5943	86366000	40514000
882	G3XA30	G3XA30	14	14	14	tr|G3XA30|G3XA30_MOUSE Non-structural maintenance of chromosomes element 4 OS=Mus musculus (Mouse) OX=10090 GN=Nsmce4a PE=1 SV=1	Nsmce4a	1	14	14	14		52.5	52.5	52.5	43.752	381	381	38	0	323.31	3562000000	197890000	56	13	10	13	10	13	10	39	17	By MS/MS	By MS/MS	50.1	42.5	31.3447	29.7876	143160000	54728000
883	G3XA57	G3XA57	16	14	14	sp|G3XA57|RFIP2_MOUSE Rab11 family-interacting protein 2 OS=Mus musculus (Mouse) OX=10090 GN=Rab11fip2 PE=1 SV=1	Rab11fip2	1	16	14	14		43	38.1	38.1	58.206	512	512	36.6	0	29.524	638300000	22796000	29	11	13	9	11	9	11	10	19	By MS/MS	By MS/MS	31.1	34.8	26.8673	28.9101	4266800	18530000
884	G3XA59	G3XA59	14	14	14	sp|G3XA59|LRC32_MOUSE Transforming growth factor beta activator LRRC32 OS=Mus musculus (Mouse) OX=10090 GN=Lrrc32 PE=1 SV=1	Lrrc32	1	14	14	14		28.8	28.8	28.8	72.418	663	663	43.5	0	48.165	1587100000	93361000	26	4	14	4	14	4	14	2	24	By MS/MS	By MS/MS	10.4	28.8	24.2467	30.5251	1156300	92205000
885	G5E829	G5E829	36	36	22	sp|G5E829|AT2B1_MOUSE Plasma membrane calcium-transporting ATPase 1 OS=Mus musculus (Mouse) OX=10090 GN=Atp2b1 PE=1 SV=1	Atp2b1	1	36	36	22		33.9	33.9	21.6	134.75	1220	1220	31.6	0	323.31	17774000000	355470000	160	32	35	32	35	19	22	53	107	By MS/MS	By MS/MS	30.7	33.9	31.6417	33.6771	63192000	292280000
886	G5E861	G5E861	20	20	20	sp|G5E861|SCLT1_MOUSE Sodium channel and clathrin linker 1 OS=Mus musculus (Mouse) OX=10090 GN=Sclt1 PE=1 SV=1	Sclt1	1	20	20	20		31.2	31.2	31.2	80.491	688	688	30.9	0	310.41	810670000	18424000	34	16	12	16	12	16	12	18	16	By MS/MS	By MS/MS	23	22.5	28.6303	28.5522	9104700	9319800
887	G5E869;REV__Q8R5A3	G5E869	7;1	6;1	6;1	sp|G5E869|ZN142_MOUSE Zinc finger protein 142 OS=Mus musculus (Mouse) OX=10090 GN=Znf142 PE=2 SV=1	Znf142	2	7	6	6		4.6	4.2	4.2	206.23	1843	1843;670	39.6	9.68e-05	3.5884	39091000	476720	6	7	2	6	1	6	1	6	0	By MS/MS	By matching	4.6	1	24.7108	23.381	354010	122710
888	G5E870	G5E870	87	87	87	sp|G5E870|TRIPC_MOUSE E3 ubiquitin-protein ligase TRIP12 OS=Mus musculus (Mouse) OX=10090 GN=Trip12 PE=1 SV=1	Trip12	1	87	87	87		51.1	51.1	51.1	224.13	2025	2025	41.2	0	323.31	80567000000	822110000	541	84	75	84	75	84	75	347	194	By MS/MS	By MS/MS	48.8	49	35.9967	33.9455	635140000	186970000
889	G5E872	G5E872	7	7	7	sp|G5E872|RNPL1_MOUSE Aminopeptidase RNPEPL1 OS=Mus musculus (Mouse) OX=10090 GN=Rnpepl1 PE=3 SV=2	Rnpepl1	1	7	7	7		13.5	13.5	13.5	79.534	720	720	47.6	0	15.043	158260000	4795900	11	1	7	1	7	1	7	4	7	By MS/MS	By MS/MS	1.8	13.5	25.103	26.8979	1114700	3681200
890	G5E893	G5E893	9	8	8	tr|G5E893|G5E893_MOUSE Ankyrin repeat domain 12 OS=Mus musculus (Mouse) OX=10090 GN=Ankrd12 PE=1 SV=1	Ankrd12	1	9	8	8		6.9	6.3	6.3	232.91	2041	2041	36.3	0	7.1827	151970000	1809200	8	2	9	1	8	1	8	1	7	By MS/MS	By MS/MS	1.2	6.9	23.3942	27.1374	135780	1673400
891	G5E895	G5E895	12	6	5	tr|G5E895|G5E895_MOUSE Aldo-keto reductase family 1, member B10 (aldose reductase) OS=Mus musculus (Mouse) OX=10090 GN=Akr1b10 PE=1 SV=1	Akr1b10	1	12	6	5		44	26.3	23.1	35.848	316	316	36.6	0	11.596	1146000000	60316000	20	9	12	5	6	4	5	9	11	By MS/MS	By MS/MS	38.9	44	28.3744	29.5302	17562000	42754000
892	G5E897	G5E897	21	21	21	sp|G5E897|PLGT3_MOUSE Protein O-glucosyltransferase 3 OS=Mus musculus (Mouse) OX=10090 GN=Poglut3 PE=1 SV=1	Poglut3	1	21	21	21		46.1	46.1	46.1	57.685	503	503	42.2	0	112.18	8641900000	345680000	77	12	21	12	21	12	21	14	63	By MS/MS	By MS/MS	29	46.1	28.3413	32.8662	12856000	332820000
893	G5E8B9	G5E8B9	22	22	22	sp|G5E8B9|ZBT11_MOUSE Zinc finger and BTB domain-containing protein 11 OS=Mus musculus (Mouse) OX=10090 GN=Zbtb11 PE=2 SV=1	Zbtb11	1	22	22	22		26.5	26.5	26.5	118.56	1050	1050	27.2	0	159.89	1853600000	43108000	45	21	10	21	10	21	10	31	14	By MS/MS	By MS/MS	25.6	16.2	30.4277	28.7642	31870000	11238000
894	G5E8C2	G5E8C2	15	15	9	tr|G5E8C2|G5E8C2_MOUSE Kelch repeat and BTB (POZ) domain-containing 7 OS=Mus musculus (Mouse) OX=10090 GN=Kbtbd7 PE=4 SV=1	Kbtbd7	1	15	15	9		28.8	28.8	18.4	77.617	690	690	36	0	77.863	524510000	16920000	26	15	2	15	2	9	0	24	2	By MS/MS	By MS/MS	28.8	3.5	28.4878	27.1852	11864000	5056100
895	G5E8F4	G5E8F4	7	7	7	sp|G5E8F4|FPGT_MOUSE Fucose-1-phosphate guanylyltransferase OS=Mus musculus (Mouse) OX=10090 GN=Fpgt PE=1 SV=1	Fpgt	1	7	7	7		21.5	21.5	21.5	65.361	590	590	46.5	0	13.907	356710000	14863000	11	5	6	5	6	5	6	3	8	By MS/MS	By MS/MS	13.6	19.3	26.9878	27.727	5480200	9382700
896	G5E8J6	G5E8J6	3	3	3	tr|G5E8J6|G5E8J6_MOUSE Histidine-rich calcium-binding protein OS=Mus musculus (Mouse) OX=10090 GN=Hrc PE=1 SV=1	Hrc	1	3	3	3		4.7	4.7	4.7	85.171	738	738	28.5	0	8.1196	117670000	3677200	5	3	0	3	0	3	0	5	0	By MS/MS		4.7	0	26.8072		3677200	0
897	G5E8K5	G5E8K5	77	77	65	sp|G5E8K5|ANK3_MOUSE Ankyrin-3 OS=Mus musculus (Mouse) OX=10090 GN=Ank3 PE=1 SV=1	Ank3	1	77	77	65		49.8	49.8	44.8	214.06	1961	1961	36.9	0	285.1	8203000000	90143000	196	54	68	54	68	45	57	81	115	By MS/MS	By MS/MS	38	47.5	31.6392	32.1448	34749000	55394000
898	G5E8P0	G5E8P0	30	30	30	sp|G5E8P0|GCP6_MOUSE Gamma-tubulin complex component 6 OS=Mus musculus (Mouse) OX=10090 GN=Tubgcp6 PE=1 SV=1	Tubgcp6	1	30	30	30		26.1	26.1	26.1	197.19	1769	1769	36.7	0	256.68	2568500000	31710000	65	25	21	25	21	25	21	33	32	By MS/MS	By MS/MS	21	20.7	30.0311	30.4228	12792000	18918000
899	G5E8Q8	G5E8Q8	14	14	14	sp|G5E8Q8|AGRF5_MOUSE Adhesion G protein-coupled receptor F5 OS=Mus musculus (Mouse) OX=10090 GN=Adgrf5 PE=1 SV=1	Adgrf5	1	14	14	14		15.9	15.9	15.9	149.39	1348	1348	43.8	0	58.562	1328800000	23729000	27	7	13	7	13	7	13	6	21	By MS/MS	By MS/MS	7	15.4	25.8911	30.1945	1080900	22648000
900	G5E8V9	G5E8V9	17	17	17	tr|G5E8V9|G5E8V9_MOUSE ADP-ribosylation factor-interacting protein 1 OS=Mus musculus (Mouse) OX=10090 GN=Arfip1 PE=1 SV=1	Arfip1	1	17	17	17		56	56	56	41.518	373	373	32.1	0	323.31	11226000000	561300000	74	12	16	12	16	12	16	17	57	By MS/MS	By MS/MS	44.5	55.5	30.517	33.1001	72640000	488660000
901	G5E8X2	G5E8X2	11	10	10	tr|G5E8X2|G5E8X2_MOUSE Poly(A)-binding protein, cytoplasmic 4-like OS=Mus musculus (Mouse) OX=10090 GN=Pabpc4l PE=4 SV=1	Pabpc4l	1	11	10	10		34.3	31.9	31.9	41.936	370	370	46.4	0	16.168	656570000	29844000	24	9	9	8	8	8	8	8	16	By MS/MS	By MS/MS	24.9	28.9	27.1859	28.875	6752100	23092000
902	G5E8Z2	G5E8Z2	25	24	24	sp|G5E8Z2|TAF4B_MOUSE Transcription initiation factor TFIID subunit 4B OS=Mus musculus (Mouse) OX=10090 GN=Taf4b PE=2 SV=2	Taf4b	1	25	24	24		46.9	45.4	45.4	89.526	850	850	42.4	0	323.31	918210000	25506000	31	25	6	24	5	24	5	29	2	By MS/MS	By MS/MS	46.9	10.2	29.7399	24.8691	24645000	861420
903	G5E905	G5E905	6	6	6	tr|G5E905|G5E905_MOUSE Zinc finger protein 871 OS=Mus musculus (Mouse) OX=10090 GN=Zfp871 PE=4 SV=1	Zfp871	1	6	6	6		10.6	10.6	10.6	71.499	615	615	41.6	0	22.222	269380000	10361000	13	4	4	4	4	4	4	7	6	By MS/MS	By MS/MS	8.8	9.1	26.7982	27.1857	4476600	5884100
904	H3BJD6	H3BJD6	18	17	17	tr|H3BJD6|H3BJD6_MOUSE Protein phosphatase 1, regulatory subunit 9A OS=Mus musculus (Mouse) OX=10090 GN=Ppp1r9a PE=1 SV=1	Ppp1r9a	1	18	17	17		23.1	22.3	22.3	144.4	1292	1292	32.5	0	152.42	624750000	12014000	23	18	1	17	0	17	0	23	0	By MS/MS	By matching	23.1	0.8	29.2859		12014000	0
905	H3BKP8	H3BKP8	23	23	23	tr|H3BKP8|H3BKP8_MOUSE Bromo domain-containing protein OS=Mus musculus (Mouse) OX=10090 GN=9930021J03Rik PE=1 SV=1	9930021J03Rik	1	23	23	23		18	18	18	218.92	2027	2027	46.8	0	68.043	690970000	7593100	29	23	5	23	5	23	5	27	2	By MS/MS	By MS/MS	18	3.8	28.9912	27.3173	5691900	1901200
906	H3BKQ3	H3BKQ3	18	18	18	tr|H3BKQ3|H3BKQ3_MOUSE Rab-GAP TBC domain-containing protein OS=Mus musculus (Mouse) OX=10090 GN=Evi5l PE=1 SV=1	Evi5l	1	18	18	18		24.8	24.8	24.8	93.503	813	813	30.3	0	78.782	1482100000	37053000	30	6	17	6	17	6	17	6	24	By MS/MS	By MS/MS	9.2	22.8	25.3793	30.3826	1065000	35988000
907	H3BLB0;J3KMS0	H3BLB0	14;5	1;0	0;0	tr|H3BLB0|H3BLB0_MOUSE Zinc finger protein 989 OS=Mus musculus (Mouse) OX=10090 GN=Zfp989 PE=4 SV=1	Zfp989	2	14	1	0	+	22.2	1.2	0	77.462	661	661;136	40	1	-2	12502000	658000	1	14	0	1	0	0	0	1	0	By MS/MS		22.2	0	23.4834		658000	0
908	H7BX60	H7BX60	14	12	12	tr|H7BX60|H7BX60_MOUSE Telo_bind domain-containing protein OS=Mus musculus (Mouse) OX=10090 GN=Pot1b PE=1 SV=1	Pot1b	1	14	12	12		26.9	23.6	23.6	71.679	640	640	36.7	0	49.102	399230000	13767000	19	14	6	12	6	12	6	16	3	By MS/MS	By MS/MS	26.9	14.1	28.3174	25.9868	11457000	2309900
909	H7BX78	H7BX78	6	6	6	tr|H7BX78|H7BX78_MOUSE Zinc finger protein 408 OS=Mus musculus (Mouse) OX=10090 GN=Zfp408 PE=4 SV=1	Zfp408	1	6	6	6		11.8	11.8	11.8	77.837	710	710	47.3	9.83e-05	4.3254	40238000	1257400	5	6	2	6	2	6	2	5	0	By MS/MS	By matching	11.8	2.3	24.3639	24.1709	710440	546980
910	I3ITR1;Q9D924	I3ITR1;Q9D924	5;5	5;5	5;5	tr|I3ITR1|I3ITR1_MOUSE cDNA sequence AK157302 OS=Mus musculus (Mouse) OX=10090 GN=AK157302 PE=4 SV=1;sp|Q9D924|ISCA1_MOUSE Iron-sulfur cluster assembly 1 homolog, mitochondrial OS=Mus musculus (Mouse) OX=10090 GN=Isca1 PE=2 SV=1	AK157302	2	5	5	5		42.6	42.6	42.6	14.218	129	129;129	33.8	0	81.293	1183400000	131490000	16	5	4	5	4	5	4	9	7	By MS/MS	By MS/MS	42.6	41.9	28.8252	29.3692	50554000	80938000
911	I7HJS2	I7HJS2	5	5	5	tr|I7HJS2|I7HJS2_MOUSE Tafazzin family protein OS=Mus musculus (Mouse) OX=10090 GN=Taz PE=1 SV=1	Taz	1	5	5	5		20.5	20.5	20.5	30.432	263	263	31.1	0	12.479	85792000	5719500	9	1	5	1	5	1	5	1	8	By MS/MS	By MS/MS	4.6	20.5	21.8712	26.3996	269920	5449500
912	I7HPW8	I7HPW8	1	1	1	tr|I7HPW8|I7HPW8_MOUSE Myosin XVB OS=Mus musculus (Mouse) OX=10090 GN=Myo15b PE=1 SV=2	Myo15b	1	1	1	1		0.4	0.4	0.4	332.97	3033	3033	31	0.0068192	1.4303	17911000	128850	1	0	1	0	1	0	1	0	1		By MS/MS	0	0.4		24.2094	0	128850
913	O70518;J3KMS6;O70619;O70616;Q3UPR8;Q3V185	O70518;J3KMS6;O70619;O70616	4;4;3;3;1;1	1;1;1;0;0;0	1;1;1;0;0;0	tr|O70518|O70518_MOUSE 2-cell-stage, variable group, member 3 OS=Mus musculus (Mouse) OX=10090 GN=Tcstv3 PE=2 SV=1;tr|J3KMS6|J3KMS6_MOUSE Predicted gene, 21818 OS=Mus musculus (Mouse) OX=10090 GN=Gm21818 PE=4 SV=1;tr|O70619|O70619_MOUSE 2-cell-stage, varia	Tcstv3	6	4	1	1		32	13	13	19.215	169	169;170;171;171;151;167	21	0.0052432	1.5685	38284000	4253700	1	4	0	1	0	1	0	1	0	By MS/MS		32	0	25.1393		4253700	0
914	J3QK00;O70517	J3QK00;O70517	4;3	4;3	1;1	tr|J3QK00|J3QK00_MOUSE Predicted gene, 21761 OS=Mus musculus (Mouse) OX=10090 GN=Gm21761 PE=4 SV=1;tr|O70517|O70517_MOUSE Predicted gene, 20767 OS=Mus musculus (Mouse) OX=10090 GN=Gm20767 PE=2 SV=1	Gm21761	2	4	4	1		26.9	26.9	8.2	19.468	171	171;169	36.8	0.00056243	2.5245	56745000	6305100	4	4	0	4	0	1	0	4	0	By MS/MS		26.9	0	25.7217		6305100	0
915	J3QK54	J3QK54	14	14	14	tr|J3QK54|J3QK54_MOUSE AAA domain-containing protein OS=Mus musculus (Mouse) OX=10090 GN=Fignl2 PE=4 SV=1	Fignl2	1	14	14	14		34.5	34.5	34.5	65.921	644	644	37.8	0	60.962	504320000	16811000	17	14	2	14	2	14	2	16	1	By MS/MS	By MS/MS	34.5	4.8	28.8456	23.9668	16273000	537330
916	J3QMK2	J3QMK2	2	2	2	tr|J3QMK2|J3QMK2_MOUSE BBSome-interacting protein 1 OS=Mus musculus (Mouse) OX=10090 GN=Bbip1 PE=1 SV=1	Bbip1	1	2	2	2		38.8	38.8	38.8	7.5919	67	67	28.9	0	12.171	825360000	275120000	9	1	2	1	2	1	2	1	8	By MS/MS	By MS/MS	23.9	38.8	23.8935	29.6014	5213700	269910000
917	J3QMY9	J3QMY9	1	1	1	sp|J3QMY9|TO6BL_MOUSE Type 2 DNA topoisomerase 6 subunit B-like OS=Mus musculus (Mouse) OX=10090 GN=Top6bl PE=1 SV=2	Top6bl	1	1	1	1	+	1.6	1.6	1.6	63.797	579	579	25	1	-2	0	0	0	1	0	1	0	1	0	0	0	By MS/MS		1.6	0			0	0
918	J3QN89	J3QN89	12	12	12	tr|J3QN89|J3QN89_MOUSE WD_REPEATS_REGION domain-containing protein OS=Mus musculus (Mouse) OX=10090 GN=Aamp PE=1 SV=1	Aamp	1	12	12	12		40.1	40.1	40.1	46.966	436	436	34.8	0	200.98	4349300000	334560000	40	11	10	11	10	11	10	18	22	By MS/MS	By MS/MS	37.2	33.7	31.2034	30.8195	179930000	154630000
919	J3QNE4	J3QNE4	1	1	1	tr|J3QNE4|J3QNE4_MOUSE Coiled-coil domain-containing 180 OS=Mus musculus (Mouse) OX=10090 GN=Ccdc180 PE=4 SV=1	Ccdc180	1	1	1	1	+	1.1	1.1	1.1	195.84	1664	1664	21	1	-2	0	0	0	1	0	1	0	1	0	0	0	By MS/MS		1.1	0			0	0
920	J3QNX5	J3QNX5	2	2	2	sp|J3QNX5|SHSA8_MOUSE Protein shisa-8 OS=Mus musculus (Mouse) OX=10090 GN=Shisa8 PE=1 SV=1	Shisa8	1	2	2	2		7	7	7	42.462	399	399	46	0	5.3465	23093000	1358400	3	2	0	2	0	2	0	3	0	By MS/MS		7	0	24.3914		1358400	0
921	J3QPC3	J3QPC3	5	5	5	tr|J3QPC3|J3QPC3_MOUSE cDNA sequence BC024978 OS=Mus musculus (Mouse) OX=10090 GN=BC024978 PE=1 SV=1	BC024978	1	5	5	5		30.2	30.2	30.2	38.9	361	361	38.7	0	17.686	162910000	23272000	8	2	4	2	4	2	4	3	5	By MS/MS	By MS/MS	11.6	25.8	24.9783	26.987	4821600	18451000
922	J3QPC5	J3QPC5	3	2	2	tr|J3QPC5|J3QPC5_MOUSE Zinc finger protein 850 OS=Mus musculus (Mouse) OX=10090 GN=Zfp850 PE=4 SV=1	Zfp850	1	3	2	2		6.8	5.8	5.8	80.289	689	689	48.5	0.0035577	1.7895	25143000	698400	4	3	1	2	0	2	0	4	0	By MS/MS	By matching	6.8	1	24.5173		698400	0
923	J3QPU5	J3QPU5	1	1	1	tr|J3QPU5|J3QPU5_MOUSE Coiled-coil glutamate-rich protein 2 OS=Mus musculus (Mouse) OX=10090 GN=Ccer2 PE=4 SV=1	Ccer2	1	1	1	1	+	3.3	3.3	3.3	30.74	274	274	17	1	-2	0	0	0	0	1	0	1	0	1	0	0		By MS/MS	0	3.3			0	0
924	J3QPX0	J3QPX0	7	7	7	tr|J3QPX0|J3QPX0_MOUSE RIKEN cDNA 5730507C01 gene OS=Mus musculus (Mouse) OX=10090 GN=5730507C01Rik PE=1 SV=1	5730507C01Rik	1	7	7	7		17.1	17.1	17.1	47.508	416	416	45.6	9.95e-05	4.8134	451700000	16730000	13	6	4	6	4	6	4	12	1	By MS/MS	By MS/MS	14.2	12	28.5258	26.0244	14174000	2556000
925	J3QQ27	J3QQ27	8	8	8	tr|J3QQ27|J3QQ27_MOUSE Coiled-coil domain-containing 191 OS=Mus musculus (Mouse) OX=10090 GN=Ccdc191 PE=1 SV=1	Ccdc191	1	8	8	8		11.6	11.6	11.6	103.92	883	883	38.9	0	24.119	117120000	3165400	8	7	2	7	2	7	2	7	1	By MS/MS	By MS/MS	10.3	2.2	26.6749	22.2722	3037800	127590
926	J9S314	J9S314	3	2	2	tr|J9S314|J9S314_MOUSE Transient receptor potential cation channel, subfamily M, member 3 OS=Mus musculus (Mouse) OX=10090 GN=Trpm3 PE=1 SV=1	Trpm3	1	3	2	2		2.9	2.5	2.5	197.52	1731	1731	35.3	0.0069955	1.4235	86897000	905180	2	3	2	2	1	2	1	1	1	By MS/MS	By MS/MS	2.9	1.3	26.0078	24.0832	729950	175230
927	K7N6B3	K7N6B3	1	1	1	tr|K7N6B3|K7N6B3_MOUSE Olfactory receptor OS=Mus musculus (Mouse) OX=10090 GN=Olfr618 PE=3 SV=1	Olfr618	1	1	1	1	+	3.1	3.1	3.1	36.195	318	318	35	1	-2	0	0	0	1	0	1	0	1	0	0	0	By MS/MS		3.1	0			0	0
928	K7N6H3	K7N6H3	8	4	4	tr|K7N6H3|K7N6H3_MOUSE Zinc finger protein 934 OS=Mus musculus (Mouse) OX=10090 GN=Zfp934 PE=4 SV=2	Zfp934	1	8	4	4		24.1	10.6	10.6	55.969	473	473	39.8	9.52e-05	3.1084	69788000	4361800	5	8	1	4	0	4	0	5	0	By MS/MS	By matching	24.1	2.5	26.0285		4361800	0
929	K7N769;O88245;F7AIG4	K7N769	10;2;1	8;2;0	8;2;0	tr|K7N769|K7N769_MOUSE RIKEN cDNA 2410141K09 gene OS=Mus musculus (Mouse) OX=10090 GN=2410141K09Rik PE=1 SV=2	2410141K09Rik	3	10	8	8		23.3	19.4	19.4	53.746	464	464;57;85	41.5	0	12.471	202700000	6334200	10	10	1	8	1	8	1	10	0	By MS/MS	By matching	23.3	1.9	27.5064	21.2145	6263600	70649
930	K9J7B2;Q64435	K9J7B2;Q64435	9;8	3;2	3;2	tr|K9J7B2|K9J7B2_MOUSE UDP-glucuronosyltransferase OS=Mus musculus (Mouse) OX=10090 GN=Ugt1a6b PE=1 SV=1;sp|Q64435|UD16_MOUSE UDP-glucuronosyltransferase 1-6 OS=Mus musculus (Mouse) OX=10090 GN=Ugt1a6 PE=1 SV=1	Ugt1a6b	2	9	3	3		27.9	9.6	9.6	60.49	531	531;531	51	0.0042588	1.6356	63339000	2879000	5	0	9	0	3	0	3	0	5		By MS/MS	0	27.9		25.9612	0	2879000
931	K9J7E2	K9J7E2	5	2	2	tr|K9J7E2|K9J7E2_MOUSE RRM domain-containing protein OS=Mus musculus (Mouse) OX=10090 GN=Gm4301 PE=4 SV=1	Gm4301	1	5	2	2		18.7	8	8	33.006	289	289	29.3	0.0075208	1.3949	52042000	3061300	4	5	0	2	0	2	0	4	0	By MS/MS		18.7	0	25.5936		3061300	0
932	L0N7N1	L0N7N1	57	57	57	sp|L0N7N1|KIF14_MOUSE Kinesin-like protein KIF14 OS=Mus musculus (Mouse) OX=10090 GN=Kif14 PE=1 SV=1	Kif14	1	57	57	57		43	43	43	186.44	1674	1674	35.2	0	323.31	5858700000	62997000	140	50	43	50	43	50	43	87	53	By MS/MS	By MS/MS	39.1	32.1	31.8405	30.9637	39108000	23889000
933	L7N208	L7N208	10	8	7	tr|L7N208|L7N208_MOUSE Predicted gene 10324 OS=Mus musculus (Mouse) OX=10090 GN=Gm10324 PE=4 SV=1	Gm10324	1	10	8	7		31.3	23.8	17.9	70.027	604	604	39.9	0	28.912	406460000	10161000	12	10	0	8	0	7	0	12	0	By MS/MS		31.3	0	28.6514		10161000	0
934	L7N232	L7N232	3	1	1	tr|L7N232|L7N232_MOUSE Zinc finger protein 955B OS=Mus musculus (Mouse) OX=10090 GN=Zfp955b PE=4 SV=1	Zfp955b	1	3	1	1		13.6	5.1	5.1	63.989	545	545	26	0	6.1749	0	0	0	3	0	1	0	1	0	0	0	By MS/MS		13.6	0			0	0
935	L7N248	L7N248	19	19	18	tr|L7N248|L7N248_MOUSE Predicted gene 6871 OS=Mus musculus (Mouse) OX=10090 GN=Gm6871 PE=4 SV=1	Gm6871	1	19	19	18		37.1	37.1	35	62.379	545	545	43.4	0	195.27	2238600000	69956000	42	19	1	19	1	18	1	42	0	By MS/MS	By matching	37.1	2.4	31.007	19.248	69937000	18456
936	L7N2E7	L7N2E7	12	7	6	tr|L7N2E7|L7N2E7_MOUSE Zinc finger protein 977 OS=Mus musculus (Mouse) OX=10090 GN=Zfp977 PE=4 SV=1	Zfp977	1	12	7	6		27.9	16	13.9	51.79	438	438	32.9	0	13.066	129960000	4998600	6	12	0	7	0	6	0	6	0	By MS/MS		27.9	0	26.956		4998600	0
937	L7N466	L7N466	9	2	2	tr|L7N466|L7N466_MOUSE 5-formyltetrahydrofolate cyclo-ligase OS=Mus musculus (Mouse) OX=10090 GN=Mthfsl PE=1 SV=1	Mthfsl	1	9	2	2		49.8	14.8	14.8	23.183	203	203	40.5	9.97e-05	4.9084	197760000	14126000	5	8	8	2	2	2	2	2	3	By MS/MS	By MS/MS	49.3	49.8	26.3448	26.7541	6140600	7984900
938	M0QWN7	M0QWN7	13	13	13	tr|M0QWN7|M0QWN7_MOUSE USP domain-containing protein OS=Mus musculus (Mouse) OX=10090 GN=Usp35 PE=1 SV=1	Usp35	1	13	13	13		16.5	16.5	16.5	112.45	1009	1009	38.6	0	12.704	298510000	5632200	19	12	9	12	9	12	9	9	10	By MS/MS	By MS/MS	15	10.1	27.288	27.0058	3071500	2560800
939	O08528	O08528	47	47	41	sp|O08528|HXK2_MOUSE Hexokinase-2 OS=Mus musculus (Mouse) OX=10090 GN=Hk2 PE=1 SV=1	Hk2	1	47	47	41		58	58	54.7	102.53	917	917	38.1	0	323.31	75996000000	1519900000	416	46	38	46	38	40	32	264	152	By MS/MS	By MS/MS	57.1	48.9	35.6669	34.4787	988370000	531550000
940	O08529	O08529	39	38	38	sp|O08529|CAN2_MOUSE Calpain-2 catalytic subunit OS=Mus musculus (Mouse) OX=10090 GN=Capn2 PE=1 SV=4	Capn2	1	39	38	38		59.9	58.7	58.7	79.871	700	700	36	0	323.31	59579000000	1752300000	349	29	38	29	37	29	37	66	283	By MS/MS	By MS/MS	46.6	58.9	32.0336	35.5799	120120000	1632200000
941	O08530	O08530	3	3	3	sp|O08530|S1PR1_MOUSE Sphingosine 1-phosphate receptor 1 OS=Mus musculus (Mouse) OX=10090 GN=S1pr1 PE=1 SV=3	S1pr1	1	3	3	3		8.4	8.4	8.4	42.639	382	382	33.7	9.93e-05	4.712	195210000	12201000	5	0	3	0	3	0	3	0	5		By MS/MS	0	8.4		27.5137	0	12201000
942	O08532	O08532	36	36	35	sp|O08532|CA2D1_MOUSE Voltage-dependent calcium channel subunit alpha-2/delta-1 OS=Mus musculus (Mouse) OX=10090 GN=Cacna2d1 PE=1 SV=1	Cacna2d1	1	36	36	35		41.6	41.6	41.6	124.63	1103	1103	37.3	0	214.27	4138900000	75253000	75	14	34	14	34	13	33	14	61	By MS/MS	By MS/MS	16.8	39.6	27.503	31.7972	3279100	71974000
943	O08538	O08538	1	1	1	sp|O08538|ANGP1_MOUSE Angiopoietin-1 OS=Mus musculus (Mouse) OX=10090 GN=Angpt1 PE=1 SV=2	Angpt1	1	1	1	1	+	2	2	2	57.518	498	498	24	1	-2	0	0	0	1	0	1	0	1	0	0	0	By MS/MS		2	0			0	0
944	O08539	O08539	20	20	19	sp|O08539|BIN1_MOUSE Myc box-dependent-interacting protein 1 OS=Mus musculus (Mouse) OX=10090 GN=Bin1 PE=1 SV=1	Bin1	1	20	20	19		45.9	45.9	44.6	64.469	588	588	32.9	0	323.31	24173000000	863320000	105	16	20	16	20	15	19	31	74	By MS/MS	By MS/MS	39.8	45.9	30.8392	34.2915	64738000	798590000
945	O08543	O08543	3	3	3	sp|O08543|EFNA5_MOUSE Ephrin-A5 OS=Mus musculus (Mouse) OX=10090 GN=Efna5 PE=1 SV=1	Efna5	1	3	3	3		16.2	16.2	16.2	26.339	228	228	33.8	0.00037612	2.6475	130700000	10054000	2	0	3	0	3	0	3	0	2		By MS/MS	0	16.2		26.96	0	10054000
946	O08547	O08547	17	17	17	sp|O08547|SC22B_MOUSE Vesicle-trafficking protein SEC22b OS=Mus musculus (Mouse) OX=10090 GN=Sec22b PE=1 SV=3	Sec22b	1	17	17	17		60.9	60.9	60.9	24.74	215	215	35.2	0	277.61	9520300000	793360000	150	15	15	15	15	15	15	62	88	By MS/MS	By MS/MS	56.3	60.5	31.5685	32.5135	250860000	542500000
947	Q6PDK2	Q6PDK2	117	117	116	sp|Q6PDK2|KMT2D_MOUSE Histone-lysine N-methyltransferase 2D OS=Mus musculus (Mouse) OX=10090 GN=Kmt2d PE=1 SV=2	Kmt2d	1	117	117	116		34.3	34.3	34.1	600.24	5588	5588	37.5	0	323.31	10204000000	49056000	308	110	82	110	82	109	81	195	113	By MS/MS	By MS/MS	32.8	27	32.7345	31.5973	32468000	16588000
948	O08553	O08553	33	29	28	sp|O08553|DPYL2_MOUSE Dihydropyrimidinase-related protein 2 OS=Mus musculus (Mouse) OX=10090 GN=Dpysl2 PE=1 SV=2	Dpysl2	1	33	29	28		71.2	65	62.8	62.277	572	572	36.8	0	323.31	70830000000	2284800000	227	31	33	27	29	26	28	65	162	By MS/MS	By MS/MS	69.8	71.2	33.7065	35.6184	413150000	1871700000
949	O08573	O08573	11	11	11	sp|O08573|LEG9_MOUSE Galectin-9 OS=Mus musculus (Mouse) OX=10090 GN=Lgals9 PE=1 SV=1	Lgals9	1	11	11	11		38.5	38.5	38.5	40.035	353	353	35.4	0	46.671	2154800000	143660000	32	7	11	7	11	7	11	10	22	By MS/MS	By MS/MS	28.6	38.5	27.5727	30.7979	12712000	130940000
950	O08579	O08579	17	17	17	sp|O08579|EMD_MOUSE Emerin OS=Mus musculus (Mouse) OX=10090 GN=Emd PE=1 SV=1	Emd	1	17	17	17		69.5	69.5	69.5	29.435	259	259	38	0	323.31	23284000000	1940300000	132	16	17	16	17	16	17	64	68	By MS/MS	By MS/MS	68.3	69.5	33.0142	33.7192	676420000	1263900000
951	O08580	O08580	10	10	10	sp|O08580|ERR1_MOUSE Steroid hormone receptor ERR1 OS=Mus musculus (Mouse) OX=10090 GN=Esrra PE=1 SV=4	Esrra	1	10	10	10		37.2	37.2	37.2	45.464	422	422	41	0	100.95	1322000000	66102000	27	9	7	9	7	9	7	13	14	By MS/MS	By MS/MS	35.1	29.9	29.33	29.2617	32169000	33933000
952	O08581	O08581	4	4	4	sp|O08581|KCNK1_MOUSE Potassium channel subfamily K member 1 OS=Mus musculus (Mouse) OX=10090 GN=Kcnk1 PE=1 SV=2	Kcnk1	1	4	4	4		17.9	17.9	17.9	38.201	336	336	36.1	0	178.66	579990000	72498000	15	4	0	4	0	4	0	15	0	By MS/MS		17.9	0	29.176		72498000	0
953	O08582	O08582	31	31	31	sp|O08582|GTPB1_MOUSE GTP-binding protein 1 OS=Mus musculus (Mouse) OX=10090 GN=Gtpbp1 PE=1 SV=2	Gtpbp1	1	31	31	31		66.9	66.9	66.9	72.3	668	668	38	0	323.31	12125000000	404170000	85	26	23	26	23	26	23	45	40	By MS/MS	By MS/MS	65.4	54.5	32.9416	31.9257	259660000	144510000
954	O08583	O08583	11	11	7	sp|O08583|THOC4_MOUSE THO complex subunit 4 OS=Mus musculus (Mouse) OX=10090 GN=Alyref PE=1 SV=3	Alyref	1	11	11	7		39.2	39.2	30.2	26.94	255	255	32.6	0	323.31	25494000000	1961100000	155	11	9	11	9	7	5	97	58	By MS/MS	By MS/MS	39.2	38.8	34.2104	32.5829	1430100000	530980000
955	O08584	O08584	3	2	2	sp|O08584|KLF6_MOUSE Krueppel-like factor 6 OS=Mus musculus (Mouse) OX=10090 GN=Klf6 PE=2 SV=3	Klf6	1	3	2	2		12	8.8	8.8	31.877	283	283	23.3	9.94e-05	4.729	44081000	6297300	2	2	2	1	2	1	2	1	1	By MS/MS	By MS/MS	8.5	8.8	23.6821	24.9426	2023000	4274300
956	O08585	O08585	5	5	5	sp|O08585|CLCA_MOUSE Clathrin light chain A OS=Mus musculus (Mouse) OX=10090 GN=Clta PE=1 SV=2	Clta	1	5	5	5		17.9	17.9	17.9	25.604	235	235	25.4	0	21.093	47030000000	6718500000	56	4	5	4	5	4	5	27	29	By MS/MS	By MS/MS	14.5	17.9	33.7467	34.8487	1895400000	4823200000
957	O08586	O08586	10	10	10	sp|O08586|PTEN_MOUSE Phosphatidylinositol 3,4,5-trisphosphate 3-phosphatase and dual-specificity protein phosphatase PTEN OS=Mus musculus (Mouse) OX=10090 GN=Pten PE=1 SV=1	Pten	1	10	10	10		31.5	31.5	31.5	47.152	403	403	36.8	0	20.886	2004900000	105520000	27	10	9	10	9	10	9	12	15	By MS/MS	By MS/MS	31.5	29	29.2836	30.281	32557000	72963000
958	O08599	O08599	26	26	26	sp|O08599|STXB1_MOUSE Syntaxin-binding protein 1 OS=Mus musculus (Mouse) OX=10090 GN=Stxbp1 PE=1 SV=2	Stxbp1	1	26	26	26		48	48	48	67.568	594	594	36.4	0	138.61	7908900000	255130000	115	20	25	20	25	20	25	38	77	By MS/MS	By MS/MS	43.9	45.5	30.2044	32.5646	37749000	217380000
959	O08600	O08600	9	9	9	sp|O08600|NUCG_MOUSE Endonuclease G, mitochondrial OS=Mus musculus (Mouse) OX=10090 GN=Endog PE=1 SV=1	Endog	1	9	9	9		44.6	44.6	44.6	32.19	294	294	43.1	0	28.452	1408000000	82823000	30	8	9	8	9	8	9	16	14	By MS/MS	By MS/MS	40.5	44.6	29.6187	29.1365	46167000	36657000
960	O08601	O08601	22	22	22	sp|O08601|MTP_MOUSE Microsomal triglyceride transfer protein large subunit OS=Mus musculus (Mouse) OX=10090 GN=Mttp PE=1 SV=2	Mttp	1	22	22	22		26.4	26.4	26.4	99.098	894	894	37.1	0	55.111	1138700000	24228000	44	20	15	20	15	20	15	26	18	By MS/MS	By MS/MS	24.3	19.5	29.4016	28.7065	14445000	9782800
961	O08603;O08602	O08603;O08602	1;1	1;1	1;1	sp|O08603|RAE1B_MOUSE Retinoic acid early-inducible protein 1-beta OS=Mus musculus (Mouse) OX=10090 GN=Raet1b PE=1 SV=1;sp|O08602|RAE1A_MOUSE Retinoic acid early-inducible protein 1-alpha OS=Mus musculus (Mouse) OX=10090 GN=Raet1a PE=1 SV=1	Raet1b	2	1	1	1		5.1	5.1	5.1	28.625	253	253;253	17	0.0014804	2.1293	43660000	3358500	2	1	0	1	0	1	0	2	0	By MS/MS		5.1	0	25.3337		3358500	0
962	O08605	O08605	10	10	10	sp|O08605|MKNK1_MOUSE MAP kinase-interacting serine/threonine-protein kinase 1 OS=Mus musculus (Mouse) OX=10090 GN=Mknk1 PE=1 SV=2	Mknk1	1	10	10	10		31.1	31.1	31.1	47.914	427	427	32.2	0	42.567	624740000	31237000	33	8	9	8	9	8	9	14	19	By MS/MS	By MS/MS	24.1	28.6	27.488	28.6719	9148400	22089000
963	O08608	O08608	2	2	2	sp|O08608|OAZ2_MOUSE Ornithine decarboxylase antizyme 2 OS=Mus musculus (Mouse) OX=10090 GN=Oaz2 PE=1 SV=2	Oaz2	1	2	2	2		16.9	16.9	16.9	21.025	189	189	41.5	0	6.4213	27965000	2330400	3	2	0	2	0	2	0	3	0	By MS/MS		16.9	0	24.6746		2330400	0
964	O08609	O08609	6	6	6	sp|O08609|MLX_MOUSE Max-like protein X OS=Mus musculus (Mouse) OX=10090 GN=Mlx PE=1 SV=1	Mlx	1	6	6	6		29.5	29.5	29.5	33.339	298	298	35.6	0	37.104	984180000	75706000	20	5	5	5	5	5	5	10	10	By MS/MS	By MS/MS	24.8	25.8	28.669	29.0323	31533000	44173000
965	O08638	O08638	74	56	55	sp|O08638|MYH11_MOUSE Myosin-11 OS=Mus musculus (Mouse) OX=10090 GN=Myh11 PE=1 SV=1	Myh11	1	74	56	55		37.6	29.8	28.8	227.03	1972	1972	29.5	0	323.31	23481000000	237180000	167	23	74	8	56	8	55	9	158	By MS/MS	By MS/MS	11.7	37.6	31.2736	34.2017	24714000	212470000
966	O08641	O08641	4	4	4	sp|O08641|SH3Y1_MOUSE SH3 domain-containing YSC84-like protein 1 OS=Mus musculus (Mouse) OX=10090 GN=Sh3yl1 PE=1 SV=1	Sh3yl1	1	4	4	4		17.1	17.1	17.1	37.028	340	340	49.8	9.79e-05	4.1675	65058000	3614400	7	4	2	4	2	4	2	5	2	By MS/MS	By MS/MS	17.1	11.2	25.1593	24.7193	2166200	1448200
967	O08644	O08644	4	4	4	sp|O08644|EPHB6_MOUSE Ephrin type-B receptor 6 OS=Mus musculus (Mouse) OX=10090 GN=Ephb6 PE=2 SV=4	Ephb6	1	4	4	4		4.8	4.8	4.8	110.11	1014	1014	49.5	0.0064713	1.4622	5143000000	102860000	4	0	4	0	4	0	4	0	4		By MS/MS	0	4.8		32.1723	0	102860000
968	O08648	O08648	52	52	52	sp|O08648|M3K4_MOUSE Mitogen-activated protein kinase kinase kinase 4 OS=Mus musculus (Mouse) OX=10090 GN=Map3k4 PE=1 SV=2	Map3k4	1	52	52	52		39.9	39.9	39.9	179.83	1597	1597	39.2	0	313.13	4673400000	50798000	134	50	38	50	38	50	38	86	48	By MS/MS	By MS/MS	38.5	29.1	31.5698	30.5415	32778000	18020000
969	O08663	O08663	19	19	19	sp|O08663|MAP2_MOUSE Methionine aminopeptidase 2 OS=Mus musculus (Mouse) OX=10090 GN=Metap2 PE=1 SV=1	Metap2	1	19	19	19		57.3	57.3	57.3	52.921	478	478	39.1	0	323.31	15072000000	602900000	186	17	19	17	19	17	19	102	84	By MS/MS	By MS/MS	52.9	57.3	32.6635	32.9214	256340000	346560000
970	O08664	O08664	8	8	7	sp|O08664|BCL7C_MOUSE B-cell CLL/lymphoma 7 protein family member C OS=Mus musculus (Mouse) OX=10090 GN=Bcl7c PE=1 SV=1	Bcl7c	1	8	8	7		51.2	51.2	51.2	23.445	217	217	27.1	0	91.276	2492800000	276980000	26	8	7	8	7	7	6	12	14	By MS/MS	By MS/MS	51.2	50.7	29.91	30.4299	105860000	171130000
971	O08665	O08665	12	12	11	sp|O08665|SEM3A_MOUSE Semaphorin-3A OS=Mus musculus (Mouse) OX=10090 GN=Sema3a PE=1 SV=2	Sema3a	1	12	12	11		18.7	18.7	17.5	88.812	772	772	33.9	0	12.299	657720000	16443000	18	1	12	1	12	1	11	0	18	By matching	By MS/MS	1.2	18.7	22.0815	29.3364	113880	16329000
972	O08688	O08688	19	19	19	sp|O08688|CAN5_MOUSE Calpain-5 OS=Mus musculus (Mouse) OX=10090 GN=Capn5 PE=1 SV=1	Capn5	1	19	19	19		39.8	39.8	39.8	72.954	640	640	38.9	0	189.29	2862400000	77363000	59	19	13	19	13	19	13	39	20	By MS/MS	By MS/MS	39.8	25.2	31.2125	28.8402	63537000	13826000
973	O08691	O08691	5	5	5	sp|O08691|ARGI2_MOUSE Arginase-2, mitochondrial OS=Mus musculus (Mouse) OX=10090 GN=Arg2 PE=1 SV=1	Arg2	1	5	5	5		20.9	20.9	20.9	38.878	354	354	43.3	0	32.107	86523000	5768200	6	5	1	5	1	5	1	6	0	By MS/MS	By matching	20.9	3.1	26.2454	20.7631	5660600	107660
974	O08696	O08696	15	15	15	sp|O08696|FOXM1_MOUSE Forkhead box protein M1 OS=Mus musculus (Mouse) OX=10090 GN=Foxm1 PE=1 SV=2	Foxm1	1	15	15	15		30.3	30.3	30.3	83.693	760	760	45.3	0	118.39	1746700000	47209000	34	15	8	15	8	15	8	25	9	By MS/MS	By MS/MS	30.3	20.1	30.5255	27.9421	39868000	7340300
975	O08709;Q8BG37	O08709	24;6	24;6	24;6	sp|O08709|PRDX6_MOUSE Peroxiredoxin-6 OS=Mus musculus (Mouse) OX=10090 GN=Prdx6 PE=1 SV=3	Prdx6	2	24	24	24		84.4	84.4	84.4	24.87	224	224;224	42.5	0	323.31	230000000000	15366000000	468	24	20	24	20	24	20	244	224	By MS/MS	By MS/MS	84.4	74.1	36.9994	36.4712	8009400000	7356400000
976	O08712	O08712	7	7	7	sp|O08712|TR11B_MOUSE Tumor necrosis factor receptor superfamily member 11B OS=Mus musculus (Mouse) OX=10090 GN=Tnfrsf11b PE=1 SV=1	Tnfrsf11b	1	7	7	7		23.2	23.2	23.2	45.923	401	401	33.3	0	7.8949	185800000	8078300	11	0	7	0	7	0	7	0	11		By MS/MS	0	23.2		27.4453	0	8078300
977	O08715	O08715	24	24	24	sp|O08715|AKAP1_MOUSE A-kinase anchor protein 1, mitochondrial OS=Mus musculus (Mouse) OX=10090 GN=Akap1 PE=1 SV=4	Akap1	1	24	24	24		36.3	36.3	36.3	92.194	857	857	34.9	0	323.31	10306000000	322070000	101	23	18	23	18	23	18	63	38	By MS/MS	By MS/MS	36.3	32.9	32.6996	31.7038	205980000	116090000
978	O08734	O08734	7	7	7	sp|O08734|BAK_MOUSE Bcl-2 homologous antagonist/killer OS=Mus musculus (Mouse) OX=10090 GN=Bak1 PE=1 SV=3	Bak1	1	7	7	7		49.8	49.8	49.8	23.294	209	209	35	0	102.94	2561500000	232860000	20	6	7	6	7	6	7	7	13	By MS/MS	By MS/MS	37.8	49.8	29.5082	30.6867	65565000	167300000
979	O08736	O08736	12	12	11	sp|O08736|CASPC_MOUSE Caspase-12 OS=Mus musculus (Mouse) OX=10090 GN=Casp12 PE=1 SV=1	Casp12	1	12	12	11		35.1	35.1	33.2	47.853	419	419	30.5	0	17.053	1035500000	43148000	24	2	12	2	12	2	11	0	24	By matching	By MS/MS	3.8	35.1	20.9327	30.0078	85969	43062000
980	O08738	O08738	17	17	17	sp|O08738|CASP6_MOUSE Caspase-6 OS=Mus musculus (Mouse) OX=10090 GN=Casp6 PE=1 SV=1	Casp6	1	17	17	17		53.3	53.3	53.3	31.595	276	276	40.4	0	74.387	2489600000	177830000	47	12	16	12	16	12	16	15	32	By MS/MS	By MS/MS	40.9	53.3	28.8533	30.831	32770000	145060000
981	O08739;Q3V1D3	O08739	14;1	14;1	14;1	sp|O08739|AMPD3_MOUSE AMP deaminase 3 OS=Mus musculus (Mouse) OX=10090 GN=Ampd3 PE=1 SV=2	Ampd3	2	14	14	14		25.3	25.3	25.3	88.651	766	766;745	37.2	0	75.171	1925200000	55005000	32	9	14	9	14	9	14	11	21	By MS/MS	By MS/MS	17.4	25.3	28.8413	30.368	13037000	41967000
982	O08740	O08740	5	5	5	sp|O08740|RPB11_MOUSE DNA-directed RNA polymerase II subunit RPB11 OS=Mus musculus (Mouse) OX=10090 GN=Polr2j PE=1 SV=1	Polr2j	1	5	5	5		53	53	53	13.251	117	117	36.6	0	36.204	4322500000	720420000	21	5	4	5	4	5	4	13	8	By MS/MS	By MS/MS	53	41.9	30.9769	31.0283	333210000	387210000
983	O08746	O08746	15	15	15	sp|O08746|MATN2_MOUSE Matrilin-2 OS=Mus musculus (Mouse) OX=10090 GN=Matn2 PE=2 SV=2	Matn2	1	15	15	15		23.8	23.8	23.8	106.75	956	956	37.1	0	15.898	250010000	5435000	17	0	15	0	15	0	15	0	17		By MS/MS	0	23.8		27.8569	0	5435000
984	O08747	O08747	23	22	22	sp|O08747|UNC5C_MOUSE Netrin receptor UNC5C OS=Mus musculus (Mouse) OX=10090 GN=Unc5c PE=1 SV=1	Unc5c	1	23	22	22		37.5	36.6	36.6	103.06	931	931	36.5	0	106	1333800000	33346000	41	2	23	1	22	1	22	0	41	By matching	By MS/MS	2.1	37.5	24.6636	30.2604	654880	32691000
985	O08749	O08749	23	23	23	sp|O08749|DLDH_MOUSE Dihydrolipoyl dehydrogenase, mitochondrial OS=Mus musculus (Mouse) OX=10090 GN=Dld PE=1 SV=2	Dld	1	23	23	23		63.5	63.5	63.5	54.272	509	509	43	0	323.31	23996000000	1142700000	105	19	21	19	21	19	21	48	57	By MS/MS	By MS/MS	55.6	54.2	33.4316	33.5137	515360000	627310000
986	O08750	O08750	14	14	14	sp|O08750|NFIL3_MOUSE Nuclear factor interleukin-3-regulated protein OS=Mus musculus (Mouse) OX=10090 GN=Nfil3 PE=1 SV=1	Nfil3	1	14	14	14		40.3	40.3	40.3	50.943	462	462	32.8	0	9.3214	613060000	24523000	23	7	11	7	11	7	11	7	16	By MS/MS	By MS/MS	15.6	34.8	27.2391	28.7294	6170900	18352000
987	O08756	O08756	12	12	12	sp|O08756|HCD2_MOUSE 3-hydroxyacyl-CoA dehydrogenase type-2 OS=Mus musculus (Mouse) OX=10090 GN=Hsd17b10 PE=1 SV=4	Hsd17b10	1	12	12	12		55.2	55.2	55.2	27.418	261	261	48.6	0	253.96	56077000000	4005500000	79	11	12	11	12	11	12	34	45	By MS/MS	By MS/MS	54.4	55.2	34.403	34.9024	1483000000	2522500000
988	O08759	O08759	41	41	41	sp|O08759|UBE3A_MOUSE Ubiquitin-protein ligase E3A OS=Mus musculus (Mouse) OX=10090 GN=Ube3a PE=1 SV=2	Ube3a	1	41	41	41		41.7	41.7	41.7	99.818	870	870	36.9	0	323.31	13601000000	340030000	188	35	38	35	38	35	38	97	91	By MS/MS	By MS/MS	39.1	39.2	32.6421	32.6718	158030000	182000000
989	O08760	O08760	10	10	10	sp|O08760|OGG1_MOUSE N-glycosylase/DNA lyase OS=Mus musculus (Mouse) OX=10090 GN=Ogg1 PE=1 SV=2	Ogg1	1	10	10	10		42	42	42	38.883	345	345	41.8	0	37.762	215230000	11328000	13	9	4	9	4	9	4	10	3	By MS/MS	By MS/MS	38.8	14.8	27.5212	24.1497	10381000	947150
990	O08784	O08784	36	36	36	sp|O08784|TCOF_MOUSE Treacle protein OS=Mus musculus (Mouse) OX=10090 GN=Tcof1 PE=1 SV=1	Tcof1	1	36	36	36		34.5	34.5	34.5	135	1320	1320	40.3	0	323.31	39336000000	614630000	176	33	30	33	30	33	30	120	56	By MS/MS	By MS/MS	30.3	30.7	34.7091	33.5201	405400000	209230000
991	O08785	O08785	7	7	6	sp|O08785|CLOCK_MOUSE Circadian locomoter output cycles protein kaput OS=Mus musculus (Mouse) OX=10090 GN=Clock PE=1 SV=1	Clock	1	7	7	6		9.7	9.7	8.9	96.392	855	855	31.7	0	6.1166	217510000	8056100	8	1	6	1	6	1	5	1	7	By MS/MS	By MS/MS	1.4	8.3	23.2112	27.6922	370890	7685200
992	O08788	O08788	54	54	54	sp|O08788|DCTN1_MOUSE Dynactin subunit 1 OS=Mus musculus (Mouse) OX=10090 GN=Dctn1 PE=1 SV=3	Dctn1	1	54	54	54		46.3	46.3	46.3	141.67	1281	1281	33.9	0	323.31	48264000000	766090000	349	43	53	43	53	43	53	132	217	By MS/MS	By MS/MS	41.5	46.3	33.3744	35.0221	163020000	603070000
993	O08789	O08789	13	13	13	sp|O08789|MNT_MOUSE Max-binding protein MNT OS=Mus musculus (Mouse) OX=10090 GN=Mnt PE=2 SV=2	Mnt	1	13	13	13		31.8	31.8	31.8	63.273	591	591	36.6	0	96.683	2206300000	129780000	36	11	11	11	11	11	11	20	16	By MS/MS	By MS/MS	29.8	25.7	30.2862	29.762	72770000	57010000
994	O08791;Q8K4J2	O08791	16;5	7;1	6;1	sp|O08791|COE3_MOUSE Transcription factor COE3 OS=Mus musculus (Mouse) OX=10090 GN=Ebf3 PE=1 SV=1	Ebf3	2	16	7	6		32.9	17.1	15.4	64.877	596	596;599	36.4	0	10.081	334540000	13382000	7	0	16	0	7	0	6	0	7		By MS/MS	0	32.9		28.2646	0	13382000
995	O08792	O08792	11	5	5	sp|O08792|COE2_MOUSE Transcription factor COE2 OS=Mus musculus (Mouse) OX=10090 GN=Ebf2 PE=1 SV=4	Ebf2	1	11	5	5		21.9	9.6	9.6	62.605	575	575	27.9	0	6.836	145120000	5581600	7	1	11	1	5	1	5	0	7	By matching	By MS/MS	1.9	21.9	23.3586	27.0703	428380	5153200
996	O08795	O08795	17	17	17	sp|O08795|GLU2B_MOUSE Glucosidase 2 subunit beta OS=Mus musculus (Mouse) OX=10090 GN=Prkcsh PE=1 SV=1	Prkcsh	1	17	17	17		42.2	42.2	42.2	58.792	521	521	25.5	0	323.31	54580000000	3032200000	262	16	17	16	17	16	17	106	156	By MS/MS	By MS/MS	42.2	42.2	33.6512	35.1668	688320000	2343900000
997	O08796	O08796	26	26	26	sp|O08796|EF2K_MOUSE Eukaryotic elongation factor 2 kinase OS=Mus musculus (Mouse) OX=10090 GN=Eef2k PE=1 SV=1	Eef2k	1	26	26	26		44.1	44.1	44.1	81.738	724	724	38.7	0	182.97	4678100000	126430000	92	21	24	21	24	21	24	33	59	By MS/MS	By MS/MS	36.7	38.7	29.9044	31.7095	25683000	100750000
998	O08797	O08797	19	17	16	tr|O08797|O08797_MOUSE SERPIN domain-containing protein OS=Mus musculus (Mouse) OX=10090 GN=Serpinb9 PE=1 SV=1	Serpinb9	1	19	17	16		51.6	46.8	44.4	42.259	374	374	38.6	0	214.51	2723900000	129710000	75	15	19	13	17	12	16	25	50	By MS/MS	By MS/MS	41.7	51.6	29.2371	30.8951	28463000	101250000
999	O08800	O08800	9	9	9	sp|O08800|SPB8_MOUSE Serpin B8 OS=Mus musculus (Mouse) OX=10090 GN=Serpinb8 PE=1 SV=2	Serpinb8	1	9	9	9		39	39	39	42.15	374	374	37.7	0	60.605	397340000	26489000	19	3	9	3	9	3	9	3	16	By MS/MS	By MS/MS	8.8	39	24.2225	28.518	1321800	25168000
1000	O08804	O08804	8	4	4	tr|O08804|O08804_MOUSE SERPIN domain-containing protein OS=Mus musculus (Mouse) OX=10090 GN=Serpinb6b PE=1 SV=2	Serpinb6b	1	8	4	4		26.8	16.7	16.7	42.535	377	377	44.6	0	7.4921	199280000	9964100	6	4	7	2	4	2	4	1	5	By MS/MS	By MS/MS	15.1	24.7	24.4776	27.4299	1193300	8770700
1001	O08806	O08806	8	3	3	tr|O08806|O08806_MOUSE SERPIN domain-containing protein OS=Mus musculus (Mouse) OX=10090 GN=Serpinb9e PE=1 SV=2	Serpinb9e	1	8	3	3		30	13.8	13.8	42.783	377	377	35.5	0	42.599	89699000	5980000	3	8	1	3	0	3	0	3	0	By MS/MS	By matching	30	2.4	26.4017		5980000	0
1002	O08807	O08807	17	15	15	sp|O08807|PRDX4_MOUSE Peroxiredoxin-4 OS=Mus musculus (Mouse) OX=10090 GN=Prdx4 PE=1 SV=1	Prdx4	1	17	15	15		59.1	56.2	56.2	31.052	274	274	36.8	0	323.31	78755000000	4632600000	184	17	15	15	13	15	13	83	101	By MS/MS	By MS/MS	59.1	59.1	35.2403	35.1377	2157600000	2475100000
1003	O08808	O08808	46	46	46	sp|O08808|DIAP1_MOUSE Protein diaphanous homolog 1 OS=Mus musculus (Mouse) OX=10090 GN=Diaph1 PE=1 SV=1	Diaph1	1	46	46	46		43.4	43.4	43.4	139.34	1255	1255	35.9	0	323.31	36180000000	593120000	284	43	43	43	43	43	43	180	104	By MS/MS	By MS/MS	40.6	42.2	34.6392	33.2913	406360000	186760000
1004	O08810	O08810	70	68	68	sp|O08810|U5S1_MOUSE 116 kDa U5 small nuclear ribonucleoprotein component OS=Mus musculus (Mouse) OX=10090 GN=Eftud2 PE=1 SV=1	Eftud2	1	70	68	68		72.1	71.1	71.1	109.36	971	971	38.2	0	323.31	103000000000	2013800000	600	69	62	67	60	67	60	357	243	By MS/MS	By MS/MS	72.1	68.2	35.7998	35.3473	1051300000	962480000
1005	O08811	O08811	29	29	29	sp|O08811|ERCC2_MOUSE General transcription and DNA repair factor IIH helicase subunit XPD OS=Mus musculus (Mouse) OX=10090 GN=Ercc2 PE=1 SV=2	Ercc2	1	29	29	29		44.1	44.1	44.1	86.841	760	760	35.5	0	323.31	2984800000	76532000	81	29	23	29	23	29	23	49	32	By MS/MS	By MS/MS	44.1	40.3	30.8908	29.9511	48219000	28313000
1006	O08832	O08832	14	14	14	sp|O08832|GALT4_MOUSE Polypeptide N-acetylgalactosaminyltransferase 4 OS=Mus musculus (Mouse) OX=10090 GN=Galnt4 PE=1 SV=1	Galnt4	1	14	14	14		28.2	28.2	28.2	66.554	578	578	40.6	0	27.126	2790400000	103350000	26	3	14	3	14	3	14	3	23	By MS/MS	By MS/MS	7.6	28.2	25.4026	31.3015	1589400	101760000
1007	O08848	O08848	20	20	20	sp|O08848|RO60_MOUSE 60 kDa SS-A/Ro ribonucleoprotein OS=Mus musculus (Mouse) OX=10090 GN=RO60 PE=1 SV=1	RO60	1	20	20	20		48.1	48.1	48.1	60.123	538	538	40.7	0	323.31	7771000000	287810000	93	19	20	19	20	19	20	43	50	By MS/MS	By MS/MS	48	48.1	31.3482	32.186	95734000	192080000
1008	O08852	O08852	21	21	21	sp|O08852|PKD1_MOUSE Polycystin-1 OS=Mus musculus (Mouse) OX=10090 GN=Pkd1 PE=1 SV=2	Pkd1	1	21	21	21		7.7	7.7	7.7	466.57	4293	4293	41.1	0	26.552	648190000	4873600	27	4	21	4	21	4	21	4	23	By MS/MS	By MS/MS	1.2	7.7	24.6039	29.2148	191620	4682000
1009	O08856	O08856	21	21	21	sp|O08856|ELL_MOUSE RNA polymerase II elongation factor ELL OS=Mus musculus (Mouse) OX=10090 GN=Ell PE=2 SV=2	Ell	1	21	21	21		46.2	46.2	46.2	67.146	602	602	33.4	0	302.7	3983800000	132790000	63	21	15	21	15	21	15	43	20	By MS/MS	By MS/MS	46.2	37	31.6816	29.3539	108480000	24318000
1010	O08863	O08863	5	3	3	sp|O08863|BIRC3_MOUSE Baculoviral IAP repeat-containing protein 3 OS=Mus musculus (Mouse) OX=10090 GN=Birc3 PE=1 SV=2	Birc3	1	5	3	3		9.2	5.8	5.8	67.228	600	600	36.8	9.93e-05	4.694	71828000	2244600	5	3	5	1	3	1	3	1	4	By MS/MS	By MS/MS	5	9.2		26.1353	0	2244600
1011	O08901	O08901	27	27	27	sp|O08901|BUB1_MOUSE Mitotic checkpoint serine/threonine-protein kinase BUB1 OS=Mus musculus (Mouse) OX=10090 GN=Bub1 PE=1 SV=1	Bub1	1	27	27	27		37.1	37.1	37.1	119.56	1058	1058	37.8	0	323.31	4215000000	78055000	74	26	16	26	16	26	16	53	21	By MS/MS	By MS/MS	35.3	20.1	31.6245	29.9277	57976000	20079000
1012	O08908	O08908	33	33	31	sp|O08908|P85B_MOUSE Phosphatidylinositol 3-kinase regulatory subunit beta OS=Mus musculus (Mouse) OX=10090 GN=Pik3r2 PE=1 SV=2	Pik3r2	1	33	33	31		63.4	63.4	60.8	81.265	722	722	36.7	0	211.7	4290200000	104640000	105	32	22	32	22	30	20	59	46	By MS/MS	By MS/MS	62.3	49.4	31.2736	30.6874	59899000	44740000
1013	O08911	O08911	13	11	11	sp|O08911|MK12_MOUSE Mitogen-activated protein kinase 12 OS=Mus musculus (Mouse) OX=10090 GN=Mapk12 PE=1 SV=1	Mapk12	1	13	11	11		36.8	32.4	32.4	42.043	367	367	36.7	0	286.3	931560000	46578000	31	13	11	11	9	11	9	20	11	By MS/MS	By MS/MS	36.8	30	29.3595	27.9373	33178000	13400000
1014	O08912	O08912	24	24	18	sp|O08912|GALT1_MOUSE Polypeptide N-acetylgalactosaminyltransferase 1 OS=Mus musculus (Mouse) OX=10090 GN=Galnt1 PE=1 SV=1	Galnt1	1	24	24	18		44.9	44.9	35.1	64.254	559	559	41.2	0	323.31	5330400000	183810000	65	20	22	20	22	15	16	30	35	By MS/MS	By MS/MS	34.3	43.3	30.0839	31.9009	37125000	146680000
1015	O08914	O08914	5	5	5	sp|O08914|FAAH1_MOUSE Fatty-acid amide hydrolase 1 OS=Mus musculus (Mouse) OX=10090 GN=Faah PE=1 SV=1	Faah	1	5	5	5		16.2	16.2	16.2	63.221	579	579	43.2	0	28.838	181140000	8625800	7	5	1	5	1	5	1	7	0	By MS/MS	By matching	16.2	6.4	27.3363	22.0414	8433100	192680
1016	O08915	O08915	14	14	14	sp|O08915|AIP_MOUSE AH receptor-interacting protein OS=Mus musculus (Mouse) OX=10090 GN=Aip PE=1 SV=1	Aip	1	14	14	14		50	50	50	37.605	330	330	40.3	0	123.88	9799100000	653270000	89	13	14	13	14	13	14	31	58	By MS/MS	By MS/MS	46.1	50	31.5038	32.6018	191890000	461390000
1017	O08917	O08917	25	25	25	sp|O08917|FLOT1_MOUSE Flotillin-1 OS=Mus musculus (Mouse) OX=10090 GN=Flot1 PE=1 SV=1	Flot1	1	25	25	25		66.4	66.4	66.4	47.513	428	428	41.9	0	323.31	10718000000	396950000	141	22	23	22	23	22	23	67	74	By MS/MS	By MS/MS	64.3	62.1	31.5912	32.7479	113240000	283710000
1018	O08919	O08919	23	23	19	sp|O08919|NUMBL_MOUSE Numb-like protein OS=Mus musculus (Mouse) OX=10090 GN=Numbl PE=1 SV=3	Numbl	1	23	23	19		47.4	47.4	41.1	64.13	604	604	34.5	0	97.626	17230000000	749150000	80	17	21	17	21	13	18	29	51	By MS/MS	By MS/MS	36.9	44.4	31.6014	33.6317	133630000	615520000
1019	O08967	O08967	14	9	9	sp|O08967|CYH3_MOUSE Cytohesin-3 OS=Mus musculus (Mouse) OX=10090 GN=Cyth3 PE=1 SV=1	Cyth3	1	14	9	9		33.8	23.8	23.8	46.279	399	399	30	0	127.22	1215300000	63966000	33	9	14	5	9	5	9	7	26	By MS/MS	By MS/MS	27.3	33.8	26.8352	29.9792	6091700	57874000
1020	O08969	O08969	8	8	8	sp|O08969|PHLA2_MOUSE Pleckstrin homology-like domain family A member 2 OS=Mus musculus (Mouse) OX=10090 GN=Phlda2 PE=1 SV=1	Phlda2	1	8	8	8		24.3	24.3	24.3	16.727	144	144	41.8	9.9e-05	4.6067	784320000	87147000	15	7	1	7	1	7	1	14	1	By MS/MS	By MS/MS	24.3	6.9	29.4972	24.9697	83460000	3686800
1021	O08970	O08970	9	9	9	sp|O08970|TUFT1_MOUSE Tuftelin OS=Mus musculus (Mouse) OX=10090 GN=Tuft1 PE=1 SV=2	Tuft1	1	9	9	9		30.8	30.8	30.8	44.576	390	390	28.5	0	34.104	286170000	13627000	16	8	7	8	7	8	7	10	6	By MS/MS	By MS/MS	27.7	20.5	27.1332	27.0504	6972900	6654400
1022	O08983	O08983	9	9	9	sp|O08983|HPS1_MOUSE Hermansky-Pudlak syndrome 1 protein homolog OS=Mus musculus (Mouse) OX=10090 GN=Hps1 PE=2 SV=2	Hps1	1	9	9	9		14.2	14.2	14.2	79.852	704	704	38	0	19.636	297110000	9903700	17	8	4	8	4	8	4	10	7	By MS/MS	By MS/MS	12.9	6.1	27.5886	26.5124	6699700	3204000
1023	O08989	O08989	7	7	7	sp|O08989|RASM_MOUSE Ras-related protein M-Ras OS=Mus musculus (Mouse) OX=10090 GN=Mras PE=1 SV=1	Mras	1	7	7	7		37.5	37.5	37.5	23.901	208	208	42.9	0	15.545	538690000	41438000	19	3	7	3	7	3	7	5	14	By MS/MS	By MS/MS	13.5	37.5	25.1826	28.8942	2918100	38520000
1024	O08992	O08992	13	13	13	sp|O08992|SDCB1_MOUSE Syntenin-1 OS=Mus musculus (Mouse) OX=10090 GN=Sdcbp PE=1 SV=1	Sdcbp	1	13	13	13		70.2	70.2	70.2	32.379	299	299	35.6	0	296.3	6171100000	685680000	67	12	12	12	12	12	12	22	45	By MS/MS	By MS/MS	67.2	69.9	30.2014	32.1353	129780000	555900000
1025	O08997	O08997	7	7	7	sp|O08997|ATOX1_MOUSE Copper transport protein ATOX1 OS=Mus musculus (Mouse) OX=10090 GN=Atox1 PE=1 SV=1	Atox1	1	7	7	7		88.2	88.2	88.2	7.3384	68	68	25.4	0	323.31	10684000000	2670900000	190	7	7	7	7	7	7	103	87	By MS/MS	By MS/MS	88.2	88.2	32.4151	32.2088	1352600000	1318300000
1026	O08999	O08999	29	29	29	sp|O08999|LTBP2_MOUSE Latent-transforming growth factor beta-binding protein 2 OS=Mus musculus (Mouse) OX=10090 GN=Ltbp2 PE=1 SV=2	Ltbp2	1	29	29	29		22.4	22.4	22.4	195.83	1813	1813	35.5	0	55.961	2967000000	47855000	47	1	29	1	29	1	29	0	47	By matching	By MS/MS	0.9	22.4	20.3232	31.5109	21632	47833000
1027	O09000	O09000	49	49	49	sp|O09000|NCOA3_MOUSE Nuclear receptor coactivator 3 OS=Mus musculus (Mouse) OX=10090 GN=Ncoa3 PE=1 SV=2	Ncoa3	1	49	49	49		41.5	41.5	41.5	151.57	1398	1398	36.4	0	323.31	10246000000	173660000	142	48	34	48	34	48	34	105	37	By MS/MS	By MS/MS	40.6	33.5	33.0292	30.7809	140460000	33195000
1028	O09005	O09005	6	6	6	sp|O09005|DEGS1_MOUSE Sphingolipid delta(4)-desaturase DES1 OS=Mus musculus (Mouse) OX=10090 GN=Degs1 PE=1 SV=1	Degs1	1	6	6	6		26.3	26.3	26.3	38.241	323	323	31.7	0	323.31	3526500000	352650000	36	6	6	6	6	6	6	18	18	By MS/MS	By MS/MS	26.3	26.3	30.314	30.9893	126170000	226480000
1029	O09009	O09009	6	6	5	sp|O09009|RFNG_MOUSE Beta-1,3-N-acetylglucosaminyltransferase radical fringe OS=Mus musculus (Mouse) OX=10090 GN=Rfng PE=2 SV=1	Rfng	1	6	6	5		31	31	26.8	36.925	332	332	44.2	0	9.345	156230000	9764100	10	5	4	5	4	4	3	7	3	By MS/MS	By MS/MS	25.6	19.3	26.0391	26.3931	4379600	5384500
1030	O09010	O09010	1	1	1	sp|O09010|LFNG_MOUSE Beta-1,3-N-acetylglucosaminyltransferase lunatic fringe OS=Mus musculus (Mouse) OX=10090 GN=Lfng PE=1 SV=1	Lfng	1	1	1	1		4	4	4	41.952	378	378	26	0.00364	1.7272	6628600	331430	1	1	0	1	0	1	0	1	0	By MS/MS		4	0	22.5447		331430	0
1031	O09012	O09012	37	37	37	sp|O09012|PEX5_MOUSE Peroxisomal targeting signal 1 receptor OS=Mus musculus (Mouse) OX=10090 GN=Pex5 PE=1 SV=2	Pex5	1	37	37	37		72	72	72	70.755	639	639	32.8	0	323.31	13678000000	427430000	176	31	34	31	34	31	34	73	103	By MS/MS	By MS/MS	64.5	71.7	31.9592	33.0924	123150000	304280000
1032	O09030	O09030	4	4	4	sp|O09030|I13R1_MOUSE Interleukin-13 receptor subunit alpha-1 OS=Mus musculus (Mouse) OX=10090 GN=Il13ra1 PE=2 SV=1	Il13ra1	1	4	4	4		9.9	9.9	9.9	48.402	424	424	25.2	0.0057647	1.5184	70006000	2916900	6	1	4	1	4	1	4	0	6	By matching	By MS/MS	3.1	9.9	21.3042	26.1346	114720	2802200
1033	O09039	O09039	8	8	8	sp|O09039|SH2B3_MOUSE SH2B adapter protein 3 OS=Mus musculus (Mouse) OX=10090 GN=Sh2b3 PE=1 SV=2	Sh2b3	1	8	8	8		21.4	21.4	21.4	60.486	548	548	33.6	0	13.796	91931000	3404800	10	5	5	5	5	5	5	5	5	By MS/MS	By MS/MS	10.8	14.8	25.2869	25.6307	1563300	1841500
1034	O09044;P60879	O09044	15;1	15;1	15;1	sp|O09044|SNP23_MOUSE Synaptosomal-associated protein 23 OS=Mus musculus (Mouse) OX=10090 GN=Snap23 PE=1 SV=1	Snap23	2	15	15	15		70.5	70.5	70.5	23.261	210	210;206	25.2	0	323.31	10613000000	884400000	47	14	15	14	15	14	15	22	25	By MS/MS	By MS/MS	70.5	70.5	31.6638	32.6976	267920000	616490000
1035	O09053	O09053	39	39	39	sp|O09053|WRN_MOUSE Werner syndrome ATP-dependent helicase homolog OS=Mus musculus (Mouse) OX=10090 GN=Wrn PE=1 SV=3	Wrn	1	39	39	39		34.7	34.7	34.7	157.2	1401	1401	34.5	0	79.26	1130900000	15707000	62	36	12	36	12	36	12	51	11	By MS/MS	By MS/MS	32.5	12	29.8063	27.701	12542000	3164800
1036	O09061	O09061	13	13	13	sp|O09061|PSB1_MOUSE Proteasome subunit beta type-1 OS=Mus musculus (Mouse) OX=10090 GN=Psmb1 PE=1 SV=1	Psmb1	1	13	13	13		55	55	55	26.372	240	240	36.1	0	323.31	20383000000	1567900000	72	13	12	13	12	13	12	34	38	By MS/MS	By MS/MS	55	55	33.163	33.306	693480000	874460000
1037	O09100	O09100	3	3	3	sp|O09100|GATA2_MOUSE Endothelial transcription factor GATA-2 OS=Mus musculus (Mouse) OX=10090 GN=Gata2 PE=1 SV=2	Gata2	1	3	3	3		11.5	11.5	11.5	50.467	480	480	48.8	0.00010035	5.1942	60687000	4668300	5	3	1	3	1	3	1	5	0	By MS/MS	By matching	11.5	4.4	25.5106	23.4302	3858000	810240
1038	O09106	O09106	25	25	16	sp|O09106|HDAC1_MOUSE Histone deacetylase 1 OS=Mus musculus (Mouse) OX=10090 GN=Hdac1 PE=1 SV=1	Hdac1	1	25	25	16		54.4	54.4	36.7	55.074	482	482	37.8	0	323.31	23365000000	1112600000	159	24	22	24	22	16	15	118	41	By MS/MS	By MS/MS	54.4	49.4	34.1447	32.2736	848050000	264570000
1039	O09110	O09110	23	23	20	sp|O09110|MP2K3_MOUSE Dual specificity mitogen-activated protein kinase kinase 3 OS=Mus musculus (Mouse) OX=10090 GN=Map2k3 PE=1 SV=2	Map2k3	1	23	23	20		62.5	62.5	55.6	39.296	347	347	35.5	0	323.31	6586900000	286390000	89	18	23	18	23	15	20	38	51	By MS/MS	By MS/MS	58.8	62.5	31.0293	31.9863	90108000	196280000
1040	O09111	O09111	3	3	3	sp|O09111|NDUBB_MOUSE NADH dehydrogenase [ubiquinone] 1 beta subcomplex subunit 11, mitochondrial OS=Mus musculus (Mouse) OX=10090 GN=Ndufb11 PE=1 SV=2	Ndufb11	1	3	3	3		19.2	19.2	19.2	17.444	151	151	29	0	12.277	3999300000	499920000	5	3	3	3	3	3	3	2	3	By MS/MS	By MS/MS	19.2	19.2	30.4102	31.2172	168680000	331240000
1041	O09116	O09116	3	3	3	sp|O09116|SPRR3_MOUSE Small proline-rich protein 3 OS=Mus musculus (Mouse) OX=10090 GN=Sprr3 PE=2 SV=1	Sprr3	1	3	3	3		24.8	24.8	24.8	25.241	238	238	26	9.89e-05	4.5844	69515000	5792900	4	0	3	0	3	0	3	0	4		By MS/MS	0	24.8		26.09	0	5792900
1042	O09117	O09117	3	3	3	sp|O09117|SYPL1_MOUSE Synaptophysin-like protein 1 OS=Mus musculus (Mouse) OX=10090 GN=Sypl1 PE=1 SV=2	Sypl1	1	3	3	3		13.8	13.8	13.8	28.899	261	261	24.4	0	13.281	4268200000	533520000	18	3	3	3	3	3	3	7	11	By MS/MS	By MS/MS	13.8	13.8	29.5029	31.6368	89862000	443660000
1043	O09126	O09126	14	14	14	sp|O09126|SEM4D_MOUSE Semaphorin-4D OS=Mus musculus (Mouse) OX=10090 GN=Sema4d PE=1 SV=2	Sema4d	1	14	14	14		22	22	22	95.639	861	861	28.2	0	126.68	751450000	16336000	22	13	1	13	1	13	1	21	1	By MS/MS	By MS/MS	21.7	1.3	29.055	27.6037	11735000	4601100
1044	O09130	O09130	14	14	14	sp|O09130|NF2IP_MOUSE NFATC2-interacting protein OS=Mus musculus (Mouse) OX=10090 GN=Nfatc2ip PE=1 SV=1	Nfatc2ip	1	14	14	14		51.7	51.7	51.7	45.121	412	412	36.2	0	323.31	2935200000	225780000	49	14	8	14	8	14	8	42	7	By MS/MS	By MS/MS	51.7	30.6	31.46	26.5902	217630000	8153100
1045	O09131;Q8K2Q2	O09131	17;2	17;2	17;2	sp|O09131|GSTO1_MOUSE Glutathione S-transferase omega-1 OS=Mus musculus (Mouse) OX=10090 GN=Gsto1 PE=1 SV=2	Gsto1	2	17	17	17		69.2	69.2	69.2	27.497	240	240;248	37.5	0	323.31	67853000000	4240800000	149	16	17	16	17	16	17	34	115	By MS/MS	By MS/MS	65	69.2	32.757	35.708	418140000	3822700000
1046	O09159	O09159	33	33	33	sp|O09159|MA2B1_MOUSE Lysosomal alpha-mannosidase OS=Mus musculus (Mouse) OX=10090 GN=Man2b1 PE=1 SV=4	Man2b1	1	33	33	33		37	37	37	114.65	1013	1013	40.5	0	323.31	10100000000	240480000	154	29	28	29	28	29	28	74	80	By MS/MS	By MS/MS	34.4	36.5	31.7584	32.5476	81744000	158740000
1047	O09164	O09164	5	5	5	sp|O09164|SODE_MOUSE Extracellular superoxide dismutase [Cu-Zn] OS=Mus musculus (Mouse) OX=10090 GN=Sod3 PE=1 SV=1	Sod3	1	5	5	5		38.6	38.6	38.6	27.392	251	251	44.9	9.71e-05	3.7179	1005100000	100510000	14	1	5	1	5	1	5	2	12	By MS/MS	By MS/MS	6.4	38.6	28.7599	29.0175	43633000	56876000
1048	O09167	O09167	11	11	11	sp|O09167|RL21_MOUSE 60S ribosomal protein L21 OS=Mus musculus (Mouse) OX=10090 GN=Rpl21 PE=1 SV=3	Rpl21	1	11	11	11		51.9	51.9	51.9	18.562	160	160	40.1	0	213.79	108000000000	18061000000	158	11	9	11	9	11	9	106	52	By MS/MS	By MS/MS	51.9	40	35.5427	35.7181	7468200000	10593000000
1049	O09172	O09172	12	12	12	sp|O09172|GSH0_MOUSE Glutamate--cysteine ligase regulatory subunit OS=Mus musculus (Mouse) OX=10090 GN=Gclm PE=1 SV=1	Gclm	1	12	12	12		49.6	49.6	49.6	30.534	274	274	42.6	0	323.31	10218000000	928900000	76	12	12	12	12	12	12	44	32	By MS/MS	By MS/MS	49.6	49.6	32.6971	31.6735	598210000	330690000
1050	O09173	O09173	2	2	2	sp|O09173|HGD_MOUSE Homogentisate 1,2-dioxygenase OS=Mus musculus (Mouse) OX=10090 GN=Hgd PE=1 SV=2	Hgd	1	2	2	2		6.1	6.1	6.1	49.959	445	445	26.5	0.0077838	1.387	25242000	1147400	2	0	2	0	2	0	2	0	2		By MS/MS	0	6.1		24.6852	0	1147400
1051	O09174	O09174	20	20	20	sp|O09174|AMACR_MOUSE Alpha-methylacyl-CoA racemase OS=Mus musculus (Mouse) OX=10090 GN=Amacr PE=1 SV=4	Amacr	1	20	20	20		65.1	65.1	65.1	41.704	381	381	33.8	0	291.79	5291300000	264560000	85	18	18	18	18	18	18	45	40	By MS/MS	By MS/MS	63	63	31.1879	31.3863	115700000	148860000
1052	O19441	O19441	3	1	1	tr|O19441|O19441_MOUSE Ig-like domain-containing protein OS=Mus musculus (Mouse) OX=10090 GN=H2-Q1 PE=2 SV=1	H2-Q1	1	3	1	1	+	11.1	4.6	4.6	41.322	368	368	31	1	-2	71275000	4192700	1	3	2	1	0	1	0	1	0	By MS/MS	By matching	11.1	6.5	26.0598		4192700	0
1053	O35047	O35047	8	8	8	sp|O35047|HOP2_MOUSE Homologous-pairing protein 2 homolog OS=Mus musculus (Mouse) OX=10090 GN=Psmc3ip PE=1 SV=1	Psmc3ip	1	8	8	8		52.1	52.1	52.1	24.748	217	217	32.5	0	289.77	2970600000	247550000	18	7	6	7	6	7	6	12	6	By MS/MS	By MS/MS	52.1	40.6	31.3923	28.0791	222450000	25097000
1054	O35054	O35054	2	2	2	sp|O35054|CLD4_MOUSE Claudin-4 OS=Mus musculus (Mouse) OX=10090 GN=Cldn4 PE=1 SV=1	Cldn4	1	2	2	2		13.3	13.3	13.3	22.338	210	210	34.2	0	7.9923	339000000	48429000	5	2	0	2	0	2	0	5	0	By MS/MS		13.3	0	28.384		48429000	0
1055	O35066	O35066	23	16	16	sp|O35066|KIF3C_MOUSE Kinesin-like protein KIF3C OS=Mus musculus (Mouse) OX=10090 GN=Kif3c PE=1 SV=3	Kif3c	1	23	16	16		39.8	31	31	89.972	796	796	33.7	0	20.862	439710000	10226000	30	17	18	11	12	11	12	11	19	By MS/MS	By MS/MS	29.9	28.9	26.8536	28.2283	2774400	7451400
1056	O35071	O35071	38	34	34	sp|O35071|KIF1C_MOUSE Kinesin-like protein KIF1C OS=Mus musculus (Mouse) OX=10090 GN=Kif1c PE=1 SV=2	Kif1c	1	38	34	34		38.9	35.2	35.2	122.43	1100	1100	34.8	0	187.55	6542800000	109050000	103	35	33	31	29	31	29	44	59	By MS/MS	By MS/MS	37.7	34.6	30.2647	32.2245	20338000	88709000
1057	O35074	O35074	24	24	24	sp|O35074|PTGIS_MOUSE Prostacyclin synthase OS=Mus musculus (Mouse) OX=10090 GN=Ptgis PE=1 SV=1	Ptgis	1	24	24	24		56.3	56.3	56.3	57.046	501	501	38.9	0	323.31	12796000000	457010000	108	20	24	20	24	20	24	25	83	By MS/MS	By MS/MS	49.1	56.3	30.3053	33.3401	44804000	412210000
1058	O35075	O35075	8	8	8	sp|O35075|VP26C_MOUSE Vacuolar protein sorting-associated protein 26C OS=Mus musculus (Mouse) OX=10090 GN=Vps26c PE=1 SV=1	Vps26c	1	8	8	8		40.4	40.4	40.4	32.97	297	297	32.9	0	284.75	2314900000	144680000	35	7	8	7	8	7	8	14	21	By MS/MS	By MS/MS	38	40.4	29.526	30.4712	45655000	99025000
1059	O35083	O35083	8	8	8	sp|O35083|PLCA_MOUSE 1-acyl-sn-glycerol-3-phosphate acyltransferase alpha OS=Mus musculus (Mouse) OX=10090 GN=Agpat1 PE=1 SV=1	Agpat1	1	8	8	8		30.5	30.5	30.5	31.709	285	285	43.2	0	293.5	3588000000	299000000	25	6	8	6	8	6	8	9	16	By MS/MS	By MS/MS	22.5	30.5	29.1066	31.4122	45490000	253510000
1060	O35098	O35098	20	19	19	sp|O35098|DPYL4_MOUSE Dihydropyrimidinase-related protein 4 OS=Mus musculus (Mouse) OX=10090 GN=Dpysl4 PE=1 SV=1	Dpysl4	1	20	19	19		53	50.2	50.2	61.961	572	572	31.2	0	68.481	2003400000	66781000	39	16	13	15	12	15	12	19	20	By MS/MS	By MS/MS	47.9	35.3	28.1902	30.594	9716900	57064000
1061	O35099	O35099	26	26	21	sp|O35099|M3K5_MOUSE Mitogen-activated protein kinase kinase kinase 5 OS=Mus musculus (Mouse) OX=10090 GN=Map3k5 PE=1 SV=3	Map3k5	1	26	26	21		23.4	23.4	19.3	154.51	1380	1380	37.7	0	67.521	1038700000	14630000	32	25	5	25	5	20	4	30	2	By MS/MS	By MS/MS	22.5	5.9	29.0217	28.8757	7361400	7268200
1062	O35114	O35114	11	11	11	sp|O35114|SCRB2_MOUSE Lysosome membrane protein 2 OS=Mus musculus (Mouse) OX=10090 GN=Scarb2 PE=1 SV=3	Scarb2	1	11	11	11		25.7	25.7	25.7	54.043	478	478	39.9	0	323.31	12189000000	529980000	53	11	10	11	10	11	10	22	31	By MS/MS	By MS/MS	25.7	24.3	31.2372	33.1029	104010000	425970000
1063	O35126	O35126	22	21	21	sp|O35126|ATN1_MOUSE Atrophin-1 OS=Mus musculus (Mouse) OX=10090 GN=Atn1 PE=1 SV=1	Atn1	1	22	21	21		35.1	35.1	35.1	123.72	1175	1175	39.8	0	139.55	3496200000	94491000	82	19	19	18	19	18	19	38	44	By MS/MS	By MS/MS	31.1	32.3	30.2211	31.0197	31971000	62520000
1064	O35127	O35127	5	5	5	sp|O35127|C10_MOUSE Protein C10 OS=Mus musculus (Mouse) OX=10090 GN=Grcc10 PE=1 SV=1	Grcc10	1	5	5	5		69.8	69.8	69.8	13.194	126	126	48.8	0	177.76	2882500000	411790000	52	5	5	5	5	5	5	25	27	By MS/MS	By MS/MS	69.8	69.8	30.3286	30.4941	181950000	229840000
1065	O35129	O35129	17	17	17	sp|O35129|PHB2_MOUSE Prohibitin-2 OS=Mus musculus (Mouse) OX=10090 GN=Phb2 PE=1 SV=1	Phb2	1	17	17	17		57.5	57.5	57.5	33.296	299	299	42.1	0	323.31	26045000000	1183800000	126	17	15	17	15	17	15	84	42	By MS/MS	By MS/MS	57.5	55.5	34.1688	32.7949	819940000	363900000
1066	O35130	O35130	19	19	19	sp|O35130|NEP1_MOUSE Ribosomal RNA small subunit methyltransferase NEP1 OS=Mus musculus (Mouse) OX=10090 GN=Emg1 PE=1 SV=1	Emg1	1	19	19	19		77.9	77.9	77.9	26.974	244	244	40.2	0	244.11	10648000000	709840000	123	19	16	19	16	19	16	90	33	By MS/MS	By MS/MS	77.9	68.4	33.0101	31.1159	545110000	164730000
1067	O35134	O35134	87	87	87	sp|O35134|RPA1_MOUSE DNA-directed RNA polymerase I subunit RPA1 OS=Mus musculus (Mouse) OX=10090 GN=Polr1a PE=1 SV=2	Polr1a	1	87	87	87		62	62	62	194.11	1717	1717	38.7	0	323.31	24690000000	265480000	288	83	65	83	65	83	65	192	96	By MS/MS	By MS/MS	60.3	49	34.2335	32.3263	203460000	62022000
1068	O35137	O35137	7	6	6	sp|O35137|ALX4_MOUSE Homeobox protein aristaless-like 4 OS=Mus musculus (Mouse) OX=10090 GN=Alx4 PE=1 SV=1	Alx4	1	7	6	6		19.5	17.5	17.5	42.762	399	399	31.8	9.61e-05	3.4044	256260000	12813000	7	2	6	1	5	1	5	1	6	By MS/MS	By MS/MS	5.3	16.3	27.4928	25.9996	9478600	3334500
1069	O35143	O35143	5	5	5	sp|O35143|ATIF1_MOUSE ATPase inhibitor, mitochondrial OS=Mus musculus (Mouse) OX=10090 GN=ATP5IF1 PE=1 SV=2	ATP5IF1	1	5	5	5		38.7	38.7	38.7	12.159	106	106	31.1	0	70.69	16899000000	2816500000	21	5	4	5	4	5	4	14	7	By MS/MS	By MS/MS	38.7	31.1	32.912	33.0209	1266700000	1549800000
1070	O35144	O35144	20	20	20	sp|O35144|TERF2_MOUSE Telomeric repeat-binding factor 2 OS=Mus musculus (Mouse) OX=10090 GN=Terf2 PE=1 SV=3	Terf2	1	20	20	20		40.7	40.7	40.7	60.263	541	541	36.9	0	163.26	2130700000	76098000	53	19	12	19	12	19	12	35	18	By MS/MS	By MS/MS	38.3	31.1	30.601	29.0472	55037000	21061000
1071	O35149	O35149	4	4	4	sp|O35149|ZNT4_MOUSE Zinc transporter 4 OS=Mus musculus (Mouse) OX=10090 GN=Slc30a4 PE=1 SV=2	Slc30a4	1	4	4	4		14	14	14	47.8	430	430	37.5	0	6.8006	146630000	9775400	5	1	4	1	4	1	4	1	4	By MS/MS	By MS/MS	6	14	23.1799	27.1029	656860	9118600
1072	O35153	O35153	4	4	4	sp|O35153|BET1L_MOUSE BET1-like protein OS=Mus musculus (Mouse) OX=10090 GN=Bet1l PE=3 SV=1	Bet1l	1	4	4	4		46.8	46.8	46.8	12.428	111	111	38.9	0	53.16	2072700000	345440000	8	1	3	1	3	1	3	1	7	By MS/MS	By MS/MS	6.3	40.5	26.9359	30.7952	20547000	324900000
1073	O35161	O35161	11	11	11	sp|O35161|CELR1_MOUSE Cadherin EGF LAG seven-pass G-type receptor 1 OS=Mus musculus (Mouse) OX=10090 GN=Celsr1 PE=1 SV=3	Celsr1	1	11	11	11		4.7	4.7	4.7	330.47	3034	3034	41.2	0	5.9895	305610000	2332900	12	10	3	10	3	10	3	11	1	By MS/MS	By MS/MS	4.3	1.2	26.942	27.3928	977210	1355700
1074	O35166	O35166	8	8	8	sp|O35166|GOSR2_MOUSE Golgi SNAP receptor complex member 2 OS=Mus musculus (Mouse) OX=10090 GN=Gosr2 PE=1 SV=2	Gosr2	1	8	8	8		43.4	43.4	43.4	24.725	212	212	42.9	0	157.94	1648000000	235430000	16	8	8	8	8	8	8	9	7	By MS/MS	By MS/MS	43.4	43.4	28.5408	30.1711	53133000	182300000
1075	O35177	O35177	11	9	9	sp|O35177|CASL_MOUSE Enhancer of filamentation 1 OS=Mus musculus (Mouse) OX=10090 GN=Nedd9 PE=1 SV=2	Nedd9	1	11	9	9		19.4	17.5	17.5	93.051	833	833	30	0	7.7454	249260000	5665100	10	1	11	0	9	0	9	0	10	By matching	By MS/MS	1	19.4		27.8527	0	5665100
1076	O35185	O35185	11	11	9	sp|O35185|BHE40_MOUSE Class E basic helix-loop-helix protein 40 OS=Mus musculus (Mouse) OX=10090 GN=Bhlhe40 PE=1 SV=1	Bhlhe40	1	11	11	9		33.3	33.3	29	45.36	411	411	39.2	0	58.134	300710000	13669000	16	10	6	10	6	8	5	11	5	By MS/MS	By MS/MS	28.5	18.2	27.4271	26.8453	8150600	5517900
1077	O35188	O35188	5	5	5	sp|O35188|X3CL1_MOUSE Fractalkine OS=Mus musculus (Mouse) OX=10090 GN=Cx3cl1 PE=1 SV=3	Cx3cl1	1	5	5	5		15.2	15.2	15.2	42.098	395	395	25	0	5.4212	109290000	6429100	7	1	4	1	4	1	4	1	6	By MS/MS	By MS/MS	2.8	12.4	22.489	26.7165	362460	6066600
1078	O35206	O35206	17	17	17	sp|O35206|COFA1_MOUSE Collagen alpha-1(XV) chain OS=Mus musculus (Mouse) OX=10090 GN=Col15a1 PE=1 SV=2	Col15a1	1	17	17	17		17	17	17	140.47	1367	1367	40.4	0	39.922	1474100000	32759000	34	1	16	1	16	1	16	1	33	By MS/MS	By MS/MS	0.7	16.2	22.3573	30.4758	120810	32638000
1079	O35207;Q9CPY4	O35207	5;1	5;1	5;1	sp|O35207|CDKA1_MOUSE Cyclin-dependent kinase 2-associated protein 1 OS=Mus musculus (Mouse) OX=10090 GN=Cdk2ap1 PE=1 SV=2	Cdk2ap1	2	5	5	5		72.8	72.8	72.8	12.354	114	114;127	45.1	0	323.31	4353700000	1088400000	18	5	5	5	5	5	5	7	11	By MS/MS	By MS/MS	72.8	72.8	31.0551	30.9776	527680000	560750000
1080	O35215	O35215	13	13	13	sp|O35215|DOPD_MOUSE D-dopachrome decarboxylase OS=Mus musculus (Mouse) OX=10090 GN=Ddt PE=1 SV=3	Ddt	1	13	13	13		96.6	96.6	96.6	13.077	118	118	38.6	0	292.8	15169000000	1685500000	107	13	7	13	7	13	7	97	10	By MS/MS	By MS/MS	96.6	69.5	33.8651	28.3637	1644800000	40706000
1081	O35216	O35216	5	5	5	sp|O35216|CENPA_MOUSE Histone H3-like centromeric protein A OS=Mus musculus (Mouse) OX=10090 GN=Cenpa PE=2 SV=1	Cenpa	1	5	5	5		28.4	28.4	28.4	15.509	134	134	36.8	0	7.3278	701450000	140290000	8	5	3	5	3	5	3	5	3	By MS/MS	By MS/MS	28.4	14.2	29.2587	26.0554	126030000	14257000
1082	O35218	O35218	45	45	45	sp|O35218|CPSF2_MOUSE Cleavage and polyadenylation specificity factor subunit 2 OS=Mus musculus (Mouse) OX=10090 GN=Cpsf2 PE=1 SV=1	Cpsf2	1	45	45	45		62.4	62.4	62.4	88.382	782	782	35.8	0	323.31	25950000000	603490000	206	40	39	40	39	40	39	133	73	By MS/MS	By MS/MS	59.5	61.3	34.1892	32.7292	425650000	177840000
1083	O35219	O35219	1	1	1	sp|O35219|KCNH2_MOUSE Potassium voltage-gated channel subfamily H member 2 OS=Mus musculus (Mouse) OX=10090 GN=Kcnh2 PE=1 SV=2	Kcnh2	1	1	1	1		1.5	1.5	1.5	126.88	1162	1162	58	0.00018902	2.8514	14091000	256200	1	1	0	1	0	1	0	1	0	By MS/MS		1.5	0	23.6605		256200	0
1084	O35226	O35226	16	16	16	sp|O35226|PSMD4_MOUSE 26S proteasome non-ATPase regulatory subunit 4 OS=Mus musculus (Mouse) OX=10090 GN=Psmd4 PE=1 SV=1	Psmd4	1	16	16	16		47.3	47.3	47.3	40.703	376	376	32.8	0	323.31	24816000000	1772600000	127	15	15	15	15	15	15	70	57	By MS/MS	By MS/MS	46.8	46.5	33.4021	33.6227	757030000	1015500000
1085	O35231	O35231	29	29	28	sp|O35231|KIFC3_MOUSE Kinesin-like protein KIFC3 OS=Mus musculus (Mouse) OX=10090 GN=Kifc3 PE=1 SV=4	Kifc3	1	29	29	28		42	42	40.7	92.555	824	824	35	0	136.39	3531200000	69239000	76	26	22	26	22	25	21	46	30	By MS/MS	By MS/MS	39	32.3	29.9832	31.1474	19664000	49575000
1086	O35235	O35235	4	4	4	sp|O35235|TNF11_MOUSE Tumor necrosis factor ligand superfamily member 11 OS=Mus musculus (Mouse) OX=10090 GN=Tnfsf11 PE=1 SV=2	Tnfsf11	1	4	4	4		14.9	14.9	14.9	35.002	316	316	34.8	9.9e-05	4.5918	17809000	1187200	4	3	1	3	1	3	1	3	1	By MS/MS	By MS/MS	12	2.8	24.007		1187200	0
1087	O35239	O35239	23	23	23	sp|O35239|PTN9_MOUSE Tyrosine-protein phosphatase non-receptor type 9 OS=Mus musculus (Mouse) OX=10090 GN=Ptpn9 PE=1 SV=2	Ptpn9	1	23	23	23		47.6	47.6	47.6	67.969	593	593	36.5	0	189.23	3184300000	96494000	64	14	20	14	20	14	20	12	52	By MS/MS	By MS/MS	29	42.8	28.3418	31.3262	9753300	86741000
1088	O35242	O35242	19	19	19	sp|O35242|FAN_MOUSE Protein FAN OS=Mus musculus (Mouse) OX=10090 GN=Nsmaf PE=1 SV=2	Nsmaf	1	19	19	19		31.3	31.3	31.3	104.54	920	920	39.5	0	45.993	1473500000	40931000	42	13	17	13	17	13	17	16	26	By MS/MS	By MS/MS	23	28.5	28.4567	29.9888	9768700	31162000
1089	O35245	O35245	28	28	28	sp|O35245|PKD2_MOUSE Polycystin-2 OS=Mus musculus (Mouse) OX=10090 GN=Pkd2 PE=1 SV=2	Pkd2	1	28	28	28		33.4	33.4	33.4	108.98	966	966	29	0	214.11	8584700000	220120000	109	22	27	22	27	22	27	35	74	By MS/MS	By MS/MS	30.8	32.7	30.1279	32.7141	28454000	191670000
1090	O35250	O35250	28	28	28	sp|O35250|EXOC7_MOUSE Exocyst complex component 7 OS=Mus musculus (Mouse) OX=10090 GN=Exoc7 PE=1 SV=2	Exoc7	1	28	28	28		46.8	46.8	46.8	79.959	697	697	35.9	0	323.31	9655400000	268200000	114	25	28	25	28	25	28	50	64	By MS/MS	By MS/MS	42.9	46.8	31.5063	32.5705	80095000	188110000
1091	O35261;P56931	O35261	14;2	14;2	14;2	sp|O35261|E2F3_MOUSE Transcription factor E2F3 OS=Mus musculus (Mouse) OX=10090 GN=E2f3 PE=1 SV=2	E2f3	2	14	14	14		37.2	37.2	37.2	48.757	457	457;443	35.8	0	31.911	630110000	45008000	24	10	13	10	13	10	13	8	16	By MS/MS	By MS/MS	25.4	34.6	27.1747	28.8022	10537000	34471000
1092	O35280	O35280	22	22	22	sp|O35280|CHK1_MOUSE Serine/threonine-protein kinase Chk1 OS=Mus musculus (Mouse) OX=10090 GN=Chek1 PE=1 SV=2	Chek1	1	22	22	22		45.4	45.4	45.4	54.381	476	476	33.9	0	323.31	6823800000	310170000	51	21	14	21	14	21	14	40	11	By MS/MS	By MS/MS	45.4	38	32.5118	29.8551	263350000	46820000
1093	O35286	O35286	48	47	47	sp|O35286|DHX15_MOUSE Pre-mRNA-splicing factor ATP-dependent RNA helicase DHX15 OS=Mus musculus (Mouse) OX=10090 GN=Dhx15 PE=1 SV=2	Dhx15	1	48	47	47		61.1	60	60	91.006	795	795	44.6	0	323.31	93237000000	2390700000	591	46	42	45	41	45	41	399	192	By MS/MS	By MS/MS	57.7	54.3	35.9461	34.8091	1527800000	862860000
1094	O35295	O35295	13	10	10	sp|O35295|PURB_MOUSE Transcriptional activator protein Pur-beta OS=Mus musculus (Mouse) OX=10090 GN=Purb PE=1 SV=3	Purb	1	13	10	10		47.8	42.6	42.6	33.901	324	324	34.9	0	127.85	8611100000	956780000	42	9	13	8	10	8	10	19	23	By MS/MS	By MS/MS	38.6	47.8	30.6138	32.6306	172650000	784140000
1095	O35298	O35298	2	2	2	sp|O35298|AOAH_MOUSE Acyloxyacyl hydrolase OS=Mus musculus (Mouse) OX=10090 GN=Aoah PE=1 SV=1	Aoah	1	2	2	2		5.1	5.1	5.1	65.154	574	574	32	9.55e-05	3.1992	9621300	437330	5	2	0	2	0	2	0	5	0	By MS/MS		5.1	0	23.0959		437330	0
1096	O35309	O35309	11	11	11	sp|O35309|NMI_MOUSE N-myc-interactor OS=Mus musculus (Mouse) OX=10090 GN=Nmi PE=1 SV=1	Nmi	1	11	11	11		43.9	43.9	43.9	35.235	314	314	32	0	10.428	248280000	13794000	20	9	9	9	9	9	9	9	11	By MS/MS	By MS/MS	32.8	38.2	26.6777	27.0725	5965900	7827700
1097	O35316	O35316	7	7	7	sp|O35316|SC6A6_MOUSE Sodium- and chloride-dependent taurine transporter OS=Mus musculus (Mouse) OX=10090 GN=Slc6a6 PE=1 SV=2	Slc6a6	1	7	7	7		12.2	12.2	12.2	69.855	621	621	38	0	13.922	1528200000	95511000	16	5	6	5	6	5	6	8	8	By MS/MS	By MS/MS	8.2	8.7	28.7354	29.9604	26606000	68905000
1098	O35317	O35317	12	7	7	sp|O35317|PBX3_MOUSE Pre-B-cell leukemia transcription factor 3 OS=Mus musculus (Mouse) OX=10090 GN=Pbx3 PE=2 SV=1	Pbx3	1	12	7	7		48.2	31.6	31.6	47.203	434	434	34.3	0	47.314	757360000	54097000	17	8	12	6	7	6	7	5	12	By MS/MS	By MS/MS	32.5	48.2	26.6918	29.2365	7543300	46554000
1099	O35324;Q45HK4	O35324;Q45HK4	2;1	2;1	2;1	sp|O35324|SH21B_MOUSE SH2 domain-containing protein 1B OS=Mus musculus (Mouse) OX=10090 GN=Sh2d1b PE=1 SV=1;sp|Q45HK4|SH21C_MOUSE SH2 domain-containing protein 1B2 OS=Mus musculus (Mouse) OX=10090 GN=Sh2d1b2 PE=1 SV=1	Sh2d1b	2	2	2	2		18.2	18.2	18.2	15.258	132	132;132	47.5	0.0001885	2.7488	32800000	4100000	2	1	1	1	1	1	1	1	1	By MS/MS	By MS/MS	6.8	11.4	22.9189	24.6677	1052600	3047400
1100	O35326	O35326	8	7	7	sp|O35326|SRSF5_MOUSE Serine/arginine-rich splicing factor 5 OS=Mus musculus (Mouse) OX=10090 GN=Srsf5 PE=1 SV=2	Srsf5	1	8	7	7		25.7	22.3	22.3	30.891	269	269	26.5	0	69.143	10729000000	1341100000	60	8	8	7	7	7	7	30	30	By MS/MS	By MS/MS	25.7	25.7	32.6194	31.9785	779160000	561910000
1101	O35343	O35343	24	24	16	sp|O35343|IMA3_MOUSE Importin subunit alpha-3 OS=Mus musculus (Mouse) OX=10090 GN=Kpna4 PE=1 SV=1	Kpna4	1	24	24	16		50.1	50.1	35.9	57.922	521	521	40.3	0	323.31	24869000000	1554300000	117	19	21	19	21	11	14	50	67	By MS/MS	By MS/MS	49.9	46.4	33.167	33.7812	563080000	991210000
1102	O35344	O35344	20	12	12	sp|O35344|IMA4_MOUSE Importin subunit alpha-4 OS=Mus musculus (Mouse) OX=10090 GN=Kpna3 PE=1 SV=1	Kpna3	1	20	12	12		42	27.8	27.8	57.772	521	521	41.5	0	323.31	19228000000	1131000000	54	18	18	10	11	10	11	29	25	By MS/MS	By MS/MS	42	41.8	33.5592	32.6781	698960000	432080000
1103	O35345	O35345	28	28	22	sp|O35345|IMA7_MOUSE Importin subunit alpha-7 OS=Mus musculus (Mouse) OX=10090 GN=Kpna6 PE=1 SV=2	Kpna6	1	28	28	22		57.5	57.5	45.3	59.964	536	536	38.2	0	323.31	14882000000	647050000	148	26	28	26	28	20	22	66	82	By MS/MS	By MS/MS	56.3	57.5	32.6333	32.9118	272910000	374140000
1104	O35347	O35347	2	2	2	sp|O35347|DGCR6_MOUSE Protein DGCR6 OS=Mus musculus (Mouse) OX=10090 GN=Dgcr6 PE=2 SV=2	Dgcr6	1	2	2	2		15.2	15.2	15.2	22.837	198	198	42.8	0	12.333	236650000	23665000	4	2	1	2	1	2	1	3	1	By MS/MS	By MS/MS	15.2	11.1	26.9013	26.7321	12558000	11107000
1105	O35350	O35350	41	41	40	sp|O35350|CAN1_MOUSE Calpain-1 catalytic subunit OS=Mus musculus (Mouse) OX=10090 GN=Capn1 PE=1 SV=1	Capn1	1	41	41	40		55.1	55.1	54	82.105	713	713	36.6	0	323.31	16240000000	396090000	185	36	41	36	41	36	40	71	114	By MS/MS	By MS/MS	47.4	55.1	31.9599	33.4283	96052000	300040000
1106	O35375	O35375	23	23	23	sp|O35375|NRP2_MOUSE Neuropilin-2 OS=Mus musculus (Mouse) OX=10090 GN=Nrp2 PE=1 SV=2	Nrp2	1	23	23	23		36	36	36	104.63	931	931	37.5	0	35.207	1599200000	33316000	54	15	22	15	22	15	22	15	39	By MS/MS	By MS/MS	20.6	35.1	27.5719	30.3236	3986000	29330000
1107	O35379	O35379	45	45	43	sp|O35379|MRP1_MOUSE Multidrug resistance-associated protein 1 OS=Mus musculus (Mouse) OX=10090 GN=Abcc1 PE=1 SV=1	Abcc1	1	45	45	43		34.2	34.2	32.9	171.18	1528	1528	34.7	0	323.31	7160000000	99444000	132	35	43	35	43	34	41	45	87	By MS/MS	By MS/MS	29.1	32.7	30.6647	32.2844	22358000	77086000
1108	O35381;Q64G17	O35381	11;4	11;4	10;3	sp|O35381|AN32A_MOUSE Acidic leucine-rich nuclear phosphoprotein 32 family member A OS=Mus musculus (Mouse) OX=10090 GN=Anp32a PE=1 SV=1	Anp32a	2	11	11	10		32.8	32.8	32.8	28.537	247	247;123	32.2	0	323.31	74907000000	8323000000	113	11	9	11	9	10	8	74	39	By MS/MS	By MS/MS	32.8	29.6	35.4644	34.745	4768800000	3554200000
1109	O35382	O35382	36	36	36	sp|O35382|EXOC4_MOUSE Exocyst complex component 4 OS=Mus musculus (Mouse) OX=10090 GN=Exoc4 PE=1 SV=2	Exoc4	1	36	36	36		43.9	43.9	43.9	110.54	975	975	40.3	0	323.31	21321000000	387660000	218	34	35	34	35	34	35	107	111	By MS/MS	By MS/MS	43.1	43.1	32.8788	33.5979	134600000	253060000
1110	O35386	O35386	11	11	11	sp|O35386|PAHX_MOUSE Phytanoyl-CoA dioxygenase, peroxisomal OS=Mus musculus (Mouse) OX=10090 GN=Phyh PE=1 SV=1	Phyh	1	11	11	11		43.2	43.2	43.2	38.607	338	338	39.6	0	47.812	1235100000	68615000	24	11	6	11	6	11	6	16	8	By MS/MS	By MS/MS	43.2	23.1	29.7857	28.3087	49229000	19386000
1111	O35387	O35387	12	12	12	sp|O35387|HAX1_MOUSE HCLS1-associated protein X-1 OS=Mus musculus (Mouse) OX=10090 GN=Hax1 PE=1 SV=1	Hax1	1	12	12	12		55	55	55	31.654	280	280	39.8	0	323.31	4682400000	292650000	70	12	11	12	11	12	11	42	28	By MS/MS	By MS/MS	55	55	31.64	30.4129	197880000	94775000
1112	O35405	O35405	15	15	15	sp|O35405|PLD3_MOUSE 5-3 exonuclease PLD3 OS=Mus musculus (Mouse) OX=10090 GN=Pld3 PE=1 SV=1	Pld3	1	15	15	15		37.5	37.5	37.5	54.388	488	488	44.3	0	323.31	4068300000	271220000	52	14	14	14	14	14	14	21	31	By MS/MS	By MS/MS	37.5	36.1	29.778	31.4871	58009000	213210000
1113	O35425	O35425	3	3	3	sp|O35425|BOK_MOUSE Bcl-2-related ovarian killer protein OS=Mus musculus (Mouse) OX=10090 GN=Bok PE=1 SV=1	Bok	1	3	3	3		16	16	16	23.456	213	213	35.6	0	6.4246	176260000	13559000	6	2	3	2	3	2	3	3	3	By MS/MS	By MS/MS	11.3	16	24.8599	27.1548	2390500	11168000
1114	O35426	O35426	3	3	3	sp|O35426|XBP1_MOUSE X-box-binding protein 1 OS=Mus musculus (Mouse) OX=10090 GN=Xbp1 PE=1 SV=2	Xbp1	1	3	3	3		13.5	13.5	13.5	29.619	267	267	27	0.00083955	2.3582	33116000	2547400	4	2	3	2	3	2	3	1	3	By MS/MS	By MS/MS	10.1	13.5	23.2901	24.531	836060	1711300
1115	O35427	O35427	4	4	4	sp|O35427|RPC9_MOUSE DNA-directed RNA polymerase III subunit RPC9 OS=Mus musculus (Mouse) OX=10090 GN=Crcp PE=2 SV=1	Crcp	1	4	4	4		56.1	56.1	56.1	16.683	148	148	38.2	0	285.38	1061800000	151690000	13	4	3	4	3	4	3	10	3	By MS/MS	By MS/MS	56.1	45.9	29.4233	28.4006	98684000	53003000
1116	O35435	O35435	23	23	23	sp|O35435|PYRD_MOUSE Dihydroorotate dehydrogenase (quinone), mitochondrial OS=Mus musculus (Mouse) OX=10090 GN=Dhodh PE=1 SV=2	Dhodh	1	23	23	23		64.3	64.3	64.3	42.699	395	395	38.9	0	323.31	11328000000	539440000	92	22	20	22	20	22	20	57	35	By MS/MS	By MS/MS	64.3	60.8	33.0069	31.4762	388340000	151100000
1117	O35445	O35445	2	2	2	sp|O35445|RNF5_MOUSE E3 ubiquitin-protein ligase RNF5 OS=Mus musculus (Mouse) OX=10090 GN=Rnf5 PE=1 SV=1	Rnf5	1	2	2	2		12.2	12.2	12.2	19.837	180	180	39.3	0.0036403	1.7301	1244600000	248910000	6	2	1	2	1	2	1	4	2	By MS/MS	By MS/MS	12.2	8.3	29.4842	28.9006	143440000	105470000
1118	O35448	O35448	6	6	6	sp|O35448|PPT2_MOUSE Lysosomal thioesterase PPT2 OS=Mus musculus (Mouse) OX=10090 GN=Ppt2 PE=1 SV=1	Ppt2	1	6	6	6		34.8	34.8	34.8	34.366	302	302	44.2	0	62.422	1570300000	157030000	24	6	6	6	6	6	6	11	13	By MS/MS	By MS/MS	34.8	34.8	29.4068	29.6538	67598000	89435000
1119	O35450	O35450	13	13	13	sp|O35450|FKBPL_MOUSE FK506-binding protein-like OS=Mus musculus (Mouse) OX=10090 GN=Fkbpl PE=2 SV=1	Fkbpl	1	13	13	13		37.2	37.2	37.2	38.301	347	347	41	0	146.6	1792100000	112010000	44	12	10	12	10	12	10	18	26	By MS/MS	By MS/MS	37.2	32.3	29.3757	29.9903	41259000	70747000
1120	O35451	O35451	18	18	18	sp|O35451|ATF6B_MOUSE Cyclic AMP-dependent transcription factor ATF-6 beta OS=Mus musculus (Mouse) OX=10090 GN=Atf6b PE=1 SV=1	Atf6b	1	18	18	18		42.5	42.5	42.5	76.007	699	699	38	0	60.03	728830000	33129000	50	13	15	13	15	13	15	21	29	By MS/MS	By MS/MS	32	30	28.437	28.4368	15961000	17168000
1121	O35453	O35453	4	4	4	sp|O35453|HEPS_MOUSE Serine protease hepsin OS=Mus musculus (Mouse) OX=10090 GN=Hpn PE=1 SV=3	Hpn	1	4	4	4		11.7	11.7	11.7	46.821	436	436	42.8	0.00010028	5.1566	42698000	2511600	5	4	0	4	0	4	0	5	0	By MS/MS		11.7	0	25.3007		2511600	0
1122	O35454	O35454	16	16	16	sp|O35454|CLCN6_MOUSE Chloride transport protein 6 OS=Mus musculus (Mouse) OX=10090 GN=Clcn6 PE=1 SV=1	Clcn6	1	16	16	16		21.6	21.6	21.6	96.979	870	870	38.6	0	50.584	956780000	25859000	43	15	11	15	11	15	11	26	17	By MS/MS	By MS/MS	20.3	16.1	29.2362	28.3145	16433000	9425500
1123	O35459	O35459	16	16	16	sp|O35459|ECH1_MOUSE Delta(3,5)-Delta(2,4)-dienoyl-CoA isomerase, mitochondrial OS=Mus musculus (Mouse) OX=10090 GN=Ech1 PE=1 SV=1	Ech1	1	16	16	16		62.7	62.7	62.7	36.118	327	327	41.5	0	323.31	13468000000	673390000	136	14	14	14	14	14	14	55	81	By MS/MS	By MS/MS	60.6	60.2	31.712	33.1524	166090000	507290000
1124	O35464	O35464	11	11	11	sp|O35464|SEM6A_MOUSE Semaphorin-6A OS=Mus musculus (Mouse) OX=10090 GN=Sema6a PE=1 SV=2	Sema6a	1	11	11	11		17.8	17.8	17.8	114.43	1031	1031	31.1	0	27.667	210170000	4289300	15	10	5	10	5	10	5	10	5	By MS/MS	By MS/MS	16.6	7.5	26.998	26.1785	2756500	1532800
1125	O35465	O35465	15	15	15	sp|O35465|FKBP8_MOUSE Peptidyl-prolyl cis-trans isomerase FKBP8 OS=Mus musculus (Mouse) OX=10090 GN=Fkbp8 PE=1 SV=2	Fkbp8	1	15	15	15		43.5	43.5	43.5	43.528	402	402	43	0	323.31	11534000000	607040000	82	14	14	14	14	14	14	42	40	By MS/MS	By MS/MS	41.5	43.5	32.4447	32.3978	290540000	316500000
1126	O35473	O35473	4	4	4	sp|O35473|C1D_MOUSE Nuclear nucleic acid-binding protein C1D OS=Mus musculus (Mouse) OX=10090 GN=C1d PE=1 SV=1	C1d	1	4	4	4		38.3	38.3	38.3	15.945	141	141	30.3	0	31.468	1311300000	327820000	11	3	4	3	4	3	4	8	3	By MS/MS	By MS/MS	32.6	38.3	29.0509	29.4649	132640000	195180000
1127	O35474	O35474	15	15	15	sp|O35474|EDIL3_MOUSE EGF-like repeat and discoidin I-like domain-containing protein 3 OS=Mus musculus (Mouse) OX=10090 GN=Edil3 PE=1 SV=2	Edil3	1	15	15	15		41	41	41	53.711	480	480	35.9	0	122.49	1383500000	51241000	22	0	15	0	15	0	15	0	22		By MS/MS	0	41		30.2751	0	51241000
1128	O35488	O35488	28	28	28	sp|O35488|S27A2_MOUSE Very long-chain acyl-CoA synthetase OS=Mus musculus (Mouse) OX=10090 GN=Slc27a2 PE=1 SV=2	Slc27a2	1	28	28	28		48.5	48.5	48.5	70.422	620	620	38	0	259.26	1622100000	55935000	50	28	2	28	2	28	2	50	0	By MS/MS	By matching	48.5	3.4	30.5952	24.0214	55341000	594260
1129	O35491	O35491	9	8	8	sp|O35491|CLK2_MOUSE Dual specificity protein kinase CLK2 OS=Mus musculus (Mouse) OX=10090 GN=Clk2 PE=1 SV=2	Clk2	1	9	8	8		25.1	23.4	23.4	59.986	499	499	42.2	0	28.208	516840000	22471000	20	9	4	8	3	8	3	16	4	By MS/MS	By MS/MS	25.1	11.6	28.6975	26.3724	18623000	3848100
1130	O35492	O35492	13	13	13	sp|O35492|CLK3_MOUSE Dual specificity protein kinase CLK3 OS=Mus musculus (Mouse) OX=10090 GN=Clk3 PE=1 SV=2	Clk3	1	13	13	13		29	29	29	73.797	638	638	39.4	0	323.31	5113700000	146100000	35	13	9	13	9	13	9	23	12	By MS/MS	By MS/MS	29	17.9	31.894	30.2326	107870000	38235000
1131	O35493	O35493	13	8	8	sp|O35493|CLK4_MOUSE Dual specificity protein kinase CLK4 OS=Mus musculus (Mouse) OX=10090 GN=Clk4 PE=1 SV=1	Clk4	1	13	8	8		27.9	18.7	18.7	57.344	481	481	45	0	29.512	462070000	20090000	15	13	7	8	5	8	5	11	4	By MS/MS	By MS/MS	27.9	12.7	28.4126	26.694	15279000	4811200
1132	O35495	O35495	13	12	12	sp|O35495|CDK14_MOUSE Cyclin-dependent kinase 14 OS=Mus musculus (Mouse) OX=10090 GN=Cdk14 PE=1 SV=2	Cdk14	1	13	12	12		37.1	35.4	35.4	52.995	469	469	34	0	12.592	730680000	28103000	25	6	13	5	12	5	12	2	23	By MS/MS	By MS/MS	17.9	37.1	24.299	29.4068	794630	27308000
1133	O35516	O35516	44	44	42	sp|O35516|NOTC2_MOUSE Neurogenic locus notch homolog protein 2 OS=Mus musculus (Mouse) OX=10090 GN=Notch2 PE=1 SV=2	Notch2	1	44	44	42		28.7	28.7	27.9	265.63	2473	2473	38.5	0	282.16	9338100000	113880000	153	34	42	34	42	32	40	51	102	By MS/MS	By MS/MS	23.7	28.4	30.4965	32.7944	17468000	96412000
1134	O35544	O35544	7	7	7	sp|O35544|EAA4_MOUSE Excitatory amino acid transporter 4 OS=Mus musculus (Mouse) OX=10090 GN=Slc1a6 PE=1 SV=1	Slc1a6	1	7	7	7		16.9	16.9	16.9	60.784	561	561	33	0	7.4122	466840000	27461000	10	0	7	0	7	0	7	0	10		By MS/MS	0	16.9		28.7349	0	27461000
1135	O35551	O35551	33	33	33	sp|O35551|RABE1_MOUSE Rab GTPase-binding effector protein 1 OS=Mus musculus (Mouse) OX=10090 GN=Rabep1 PE=1 SV=2	Rabep1	1	33	33	33		43.2	43.2	43.2	99.523	862	862	28.6	0	323.31	8379500000	158100000	113	27	31	27	31	27	31	44	69	By MS/MS	By MS/MS	39.6	39.4	31.3086	32.3633	47450000	110650000
1136	O35566	O35566	5	5	5	sp|O35566|CD151_MOUSE CD151 antigen OS=Mus musculus (Mouse) OX=10090 GN=Cd151 PE=1 SV=2	Cd151	1	5	5	5		22.9	22.9	22.9	28.246	253	253	27.5	0	63.929	4754100000	396180000	9	3	5	3	5	3	5	3	6	By MS/MS	By MS/MS	19.4	22.9	26.2649	32.0503	6421400	389760000
1137	O35593	O35593	15	15	15	sp|O35593|PSDE_MOUSE 26S proteasome non-ATPase regulatory subunit 14 OS=Mus musculus (Mouse) OX=10090 GN=Psmd14 PE=1 SV=2	Psmd14	1	15	15	15		70.3	70.3	70.3	34.577	310	310	40.9	0	323.31	20675000000	1378300000	128	14	12	14	12	14	12	80	48	By MS/MS	By MS/MS	68.1	47.1	33.3424	33.1866	680350000	697960000
1138	O35594	O35594	23	23	23	sp|O35594|IFT81_MOUSE Intraflagellar transport protein 81 homolog OS=Mus musculus (Mouse) OX=10090 GN=Ift81 PE=1 SV=4	Ift81	1	23	23	23		34.2	34.2	34.2	79.284	676	676	26.3	0	106.9	7763100000	189340000	58	17	18	17	18	17	18	29	29	By MS/MS	By MS/MS	27.4	30.5	32.7724	29.5304	169290000	20059000
1139	O35595	O35595	3	3	3	sp|O35595|PTC2_MOUSE Protein patched homolog 2 OS=Mus musculus (Mouse) OX=10090 GN=Ptch2 PE=2 SV=2	Ptch2	1	3	3	3		3.9	3.9	3.9	128.58	1182	1182	31.3	0	6.1839	52732000	1171800	3	3	0	3	0	3	0	3	0	By MS/MS		3.9	0	25.6131		1171800	0
1140	O35598	O35598	31	31	31	sp|O35598|ADA10_MOUSE Disintegrin and metalloproteinase domain-containing protein 10 OS=Mus musculus (Mouse) OX=10090 GN=Adam10 PE=1 SV=2	Adam10	1	31	31	31		48.1	48.1	48.1	83.967	749	749	34	0	124.8	5413100000	135330000	97	24	29	24	29	24	29	34	63	By MS/MS	By MS/MS	42.1	44.9	30.3279	31.8612	31879000	103450000
1141	O35604	O35604	11	11	11	sp|O35604|NPC1_MOUSE NPC intracellular cholesterol transporter 1 OS=Mus musculus (Mouse) OX=10090 GN=Npc1 PE=1 SV=2	Npc1	1	11	11	11		8.8	8.8	8.8	142.88	1277	1277	46.1	0	72.854	4512300000	136740000	68	9	11	9	11	9	11	28	40	By MS/MS	By MS/MS	6.8	8.8	31.0229	31.104	62552000	74184000
1142	O35607	O35607	20	20	20	sp|O35607|BMPR2_MOUSE Bone morphogenetic protein receptor type-2 OS=Mus musculus (Mouse) OX=10090 GN=Bmpr2 PE=1 SV=1	Bmpr2	1	20	20	20		30.6	30.6	30.6	115.02	1038	1038	36.4	0	62.513	1215300000	28262000	39	10	17	10	17	10	17	8	31	By MS/MS	By MS/MS	13.7	28.6	27.1748	29.9354	3398700	24863000
1143	O35608	O35608	4	4	4	sp|O35608|ANGP2_MOUSE Angiopoietin-2 OS=Mus musculus (Mouse) OX=10090 GN=Angpt2 PE=2 SV=2	Angpt2	1	4	4	4		9.1	9.1	9.1	56.575	496	496	27	0.00018871	2.7914	43306000	1493300	3	1	3	1	3	1	3	0	3	By MS/MS	By MS/MS	2.2	6.9		25.4341	0	1493300
1144	O35609	O35609	13	13	13	sp|O35609|SCAM3_MOUSE Secretory carrier-associated membrane protein 3 OS=Mus musculus (Mouse) OX=10090 GN=Scamp3 PE=1 SV=3	Scamp3	1	13	13	13		54.7	54.7	54.7	38.458	349	349	32.4	0	323.31	6011200000	462400000	39	11	12	11	12	11	12	22	17	By MS/MS	By MS/MS	50.1	52.7	31.2165	31.6803	181530000	280860000
1145	O35613	O35613	20	20	20	sp|O35613|DAXX_MOUSE Death domain-associated protein 6 OS=Mus musculus (Mouse) OX=10090 GN=Daxx PE=1 SV=1	Daxx	1	20	20	20		42.2	42.2	42.2	81.488	739	739	33.7	0	315.23	2639300000	119970000	51	18	11	18	11	18	11	37	14	By MS/MS	By MS/MS	40.1	22.7	31.0669	28.8453	96637000	23329000
1146	O35615	O35615	13	13	13	sp|O35615|FOG1_MOUSE Zinc finger protein ZFPM1 OS=Mus musculus (Mouse) OX=10090 GN=Zfpm1 PE=1 SV=1	Zfpm1	1	13	13	13		24	24	24	105.98	995	995	39.4	0	130.4	501120000	9636900	23	11	8	11	8	11	8	12	11	By MS/MS	By MS/MS	20.2	16.6	28.0903	27.687	5363000	4273900
1147	O35618	O35618	9	9	9	sp|O35618|MDM4_MOUSE Protein Mdm4 OS=Mus musculus (Mouse) OX=10090 GN=Mdm4 PE=1 SV=2	Mdm4	1	9	9	9		27	27	27	54.963	489	489	38.5	0	74.711	445490000	17819000	18	9	4	9	4	9	4	15	3	By MS/MS	By MS/MS	27	10.2	28.5184	25.9232	15250000	2569500
1148	O35621	O35621	15	9	9	sp|O35621|PMM1_MOUSE Phosphomannomutase 1 OS=Mus musculus (Mouse) OX=10090 GN=Pmm1 PE=1 SV=1	Pmm1	1	15	9	9		44.3	36.6	36.6	29.774	262	262	32.9	0	95.209	6727400000	480530000	50	15	14	9	8	9	8	29	21	By MS/MS	By MS/MS	44.3	43.5	32.2655	30.6953	348760000	131770000
1149	O35622	O35622	2	2	2	sp|O35622|FGF15_MOUSE Fibroblast growth factor 15 OS=Mus musculus (Mouse) OX=10090 GN=Fgf15 PE=1 SV=1	Fgf15	1	2	2	2		9.2	9.2	9.2	25.236	218	218	32	0.0035545	1.773	36639000	2818400	3	2	0	2	0	2	0	3	0	By MS/MS		9.2	0	25.0743		2818400	0
1150	O35623	O35623	5	5	5	sp|O35623|BET1_MOUSE BET1 homolog OS=Mus musculus (Mouse) OX=10090 GN=Bet1 PE=1 SV=1	Bet1	1	5	5	5		56.8	56.8	56.8	13.274	118	118	28.9	0	237.17	1875300000	625110000	42	5	5	5	5	5	5	21	21	By MS/MS	By MS/MS	56.8	56.8	29.6676	29.9048	269060000	356050000
1151	O35625	O35625	15	15	15	sp|O35625|AXIN1_MOUSE Axin-1 OS=Mus musculus (Mouse) OX=10090 GN=Axin1 PE=1 SV=3	Axin1	1	15	15	15		27.9	27.9	27.9	96.275	863	863	43.2	0	51.183	866600000	20153000	43	12	12	12	12	12	12	25	18	By MS/MS	By MS/MS	22.5	23.9	28.3479	28.9414	7653900	12500000
1152	O35632	O35632	4	4	4	sp|O35632|HYAL2_MOUSE Hyaluronidase-2 OS=Mus musculus (Mouse) OX=10090 GN=Hyal2 PE=1 SV=2	Hyal2	1	4	4	4		14	14	14	53.617	473	473	36.2	0	10.561	688660000	38259000	17	4	3	4	3	4	3	11	6	By MS/MS	By MS/MS	14	11.6	28.5432	28.1547	21026000	17233000
1153	O35638	O35638	52	52	42	sp|O35638|STAG2_MOUSE Cohesin subunit SA-2 OS=Mus musculus (Mouse) OX=10090 GN=Stag2 PE=1 SV=3	Stag2	1	52	52	42		49.1	49.1	43.3	141.28	1231	1231	35.7	0	323.31	15309000000	246910000	212	51	42	51	42	42	34	131	81	By MS/MS	By MS/MS	48.4	41.2	33.0936	32.545	139230000	107680000
1154	O35639	O35639	25	25	25	sp|O35639|ANXA3_MOUSE Annexin A3 OS=Mus musculus (Mouse) OX=10090 GN=Anxa3 PE=1 SV=4	Anxa3	1	25	25	25		74	74	74	36.384	323	323	39.1	0	323.31	155000000000	7395000000	325	18	25	18	25	18	25	81	244	By MS/MS	By MS/MS	56	74	34.2375	36.8294	865230000	6529700000
1155	O35640	O35640	13	13	13	sp|O35640|ANXA8_MOUSE Annexin A8 OS=Mus musculus (Mouse) OX=10090 GN=Anxa8 PE=1 SV=2	Anxa8	1	13	13	13		52.6	52.6	52.6	36.724	327	327	32.2	0	230.99	5449900000	272490000	50	10	13	10	13	10	13	12	38	By MS/MS	By MS/MS	42.2	52.6	28.313	32.1674	15745000	256750000
1156	O35643	O35643	50	29	29	sp|O35643|AP1B1_MOUSE AP-1 complex subunit beta-1 OS=Mus musculus (Mouse) OX=10090 GN=Ap1b1 PE=1 SV=2	Ap1b1	1	50	29	29		63.3	42	42	103.93	943	943	45.4	0	323.31	42794000000	950990000	145	45	49	28	28	28	28	69	76	By MS/MS	By MS/MS	59.1	62.6	34.4686	34.1575	486160000	464830000
1157	O35646	O35646	18	18	18	sp|O35646|CAN6_MOUSE Calpain-6 OS=Mus musculus (Mouse) OX=10090 GN=Capn6 PE=1 SV=2	Capn6	1	18	18	18		38.1	38.1	38.1	74.542	641	641	40.6	0	45.719	2518400000	78701000	40	3	18	3	18	3	18	0	40	By matching	By MS/MS	5.9	38.1	22.7071	31.2241	213550	78487000
1158	O35648	O35648	5	5	5	sp|O35648|CETN3_MOUSE Centrin-3 OS=Mus musculus (Mouse) OX=10090 GN=Cetn3 PE=1 SV=1	Cetn3	1	5	5	5		38.3	38.3	38.3	19.519	167	167	25.2	0	14.095	585840000	53259000	11	4	2	4	2	4	2	7	4	By MS/MS	By MS/MS	31.1	19.2	28.8602	26.6631	43355000	9903700
1159	O35654	O35654	17	17	17	sp|O35654|DPOD2_MOUSE DNA polymerase delta subunit 2 OS=Mus musculus (Mouse) OX=10090 GN=Pold2 PE=1 SV=2	Pold2	1	17	17	17		58.8	58.8	58.8	51.354	469	469	41.5	0	323.31	3922600000	186790000	72	16	15	16	15	16	15	51	21	By MS/MS	By MS/MS	58.6	50.5	31.5904	29.6035	145510000	41282000
1160	O35657	O35657	10	10	10	sp|O35657|NEUR1_MOUSE Sialidase-1 OS=Mus musculus (Mouse) OX=10090 GN=Neu1 PE=1 SV=1	Neu1	1	10	10	10		34.5	34.5	34.5	44.591	409	409	35	0	25.199	752690000	35842000	28	9	8	9	8	9	8	16	12	By MS/MS	By MS/MS	31.1	24.4	28.5065	28.4615	17534000	18308000
1161	O35658	O35658	7	7	7	sp|O35658|C1QBP_MOUSE Complement component 1 Q subcomponent-binding protein, mitochondrial OS=Mus musculus (Mouse) OX=10090 GN=C1qbp PE=1 SV=1	C1qbp	1	7	7	7		29.1	29.1	29.1	31.013	278	278	25.9	0	217.58	25954000000	1853800000	121	7	7	7	7	7	7	70	51	By MS/MS	By MS/MS	29.1	29.1	34.0244	33.0625	1164700000	689130000
1162	O35660	O35660	8	6	6	sp|O35660|GSTM6_MOUSE Glutathione S-transferase Mu 6 OS=Mus musculus (Mouse) OX=10090 GN=Gstm6 PE=1 SV=4	Gstm6	1	8	6	6		40.8	33	33	25.621	218	218	40.7	0.0025721	1.9451	128270000	8016800	7	8	3	6	1	6	1	6	1	By MS/MS	By MS/MS	40.8	12.4	26.0965	25.7558	4583900	3432900
1163	O35664	O35664	4	4	4	sp|O35664|INAR2_MOUSE Interferon alpha/beta receptor 2 OS=Mus musculus (Mouse) OX=10090 GN=Ifnar2 PE=1 SV=2	Ifnar2	1	4	4	4		9	9	9	56.578	513	513	45.3	9.94e-05	4.7711	128140000	6406900	9	1	4	1	4	1	4	0	9	By matching	By MS/MS	1.9	9	23.3409	26.8803	551100	5855800
1164	O35668	O35668	7	7	7	sp|O35668|HAP1_MOUSE Huntingtin-associated protein 1 OS=Mus musculus (Mouse) OX=10090 GN=Hap1 PE=1 SV=1	Hap1	1	7	7	7		13.1	13.1	13.1	70.115	628	628	33.3	0	7.2883	59651000	1924200	6	7	0	7	0	7	0	6	0	By MS/MS		13.1	0	25.7957		1924200	0
1165	O35671	O35671	8	8	8	sp|O35671|ITBP1_MOUSE Integrin beta-1-binding protein 1 OS=Mus musculus (Mouse) OX=10090 GN=Itgb1bp1 PE=1 SV=1	Itgb1bp1	1	8	8	8		42.5	42.5	42.5	21.644	200	200	34.8	0	9.9626	500470000	38497000	14	5	8	5	8	5	8	4	10	By MS/MS	By MS/MS	20.5	42.5	26.4485	28.5861	6934500	31563000
1166	O35674	O35674	26	26	26	sp|O35674|ADA19_MOUSE Disintegrin and metalloproteinase domain-containing protein 19 OS=Mus musculus (Mouse) OX=10090 GN=Adam19 PE=2 SV=2	Adam19	1	26	26	26		36.4	36.4	36.4	100.86	920	920	34.1	0	68.757	4059800000	82853000	81	23	25	23	25	23	25	38	43	By MS/MS	By MS/MS	29	36.4	29.992	31.4193	20602000	62251000
1167	O35678	O35678	15	15	15	sp|O35678|MGLL_MOUSE Monoglyceride lipase OS=Mus musculus (Mouse) OX=10090 GN=Mgll PE=1 SV=1	Mgll	1	15	15	15		65	65	65	33.387	303	303	40.4	0	62.447	4541100000	252280000	54	10	14	10	14	10	14	9	45	By MS/MS	By MS/MS	45.5	60.7	28.1687	31.8966	15837000	236450000
1168	O35680	O35680	4	4	4	sp|O35680|RT12_MOUSE 28S ribosomal protein S12, mitochondrial OS=Mus musculus (Mouse) OX=10090 GN=Mrps12 PE=2 SV=1	Mrps12	1	4	4	4		32.4	32.4	32.4	15.437	139	139	34.8	0	14.777	2137100000	305300000	15	4	3	4	3	4	3	10	5	By MS/MS	By MS/MS	32.4	14.4	29.8647	30.0863	131990000	173320000
1169	O35682	O35682	6	6	6	sp|O35682|MYADM_MOUSE Myeloid-associated differentiation marker OS=Mus musculus (Mouse) OX=10090 GN=Myadm PE=1 SV=2	Myadm	1	6	6	6		20.9	20.9	20.9	35.284	320	320	47.4	0	111.73	2460800000	273420000	91	6	6	6	6	6	6	34	57	By MS/MS	By MS/MS	20.9	20.9	29.1797	30.723	63859000	209570000
1170	O35683	O35683	1	1	1	sp|O35683|NDUA1_MOUSE NADH dehydrogenase [ubiquinone] 1 alpha subcomplex subunit 1 OS=Mus musculus (Mouse) OX=10090 GN=Ndufa1 PE=1 SV=1	Ndufa1	1	1	1	1		14.3	14.3	14.3	8.1384	70	70	40.5	9.48e-05	2.9604	225270000	112640000	4	1	1	1	1	1	1	2	2	By MS/MS	By MS/MS	14.3	14.3	26.3406	27.0703	42692000	69943000
1171	O35684	O35684	8	8	8	sp|O35684|NEUS_MOUSE Neuroserpin OS=Mus musculus (Mouse) OX=10090 GN=Serpini1 PE=1 SV=1	Serpini1	1	8	8	8		21	21	21	46.347	410	410	33.2	0	24.663	178640000	10508000	12	8	4	8	4	8	4	8	4	By MS/MS	By MS/MS	21	12	26.7846	25.9008	6891700	3616400
1172	O35685	O35685	24	24	24	sp|O35685|NUDC_MOUSE Nuclear migration protein nudC OS=Mus musculus (Mouse) OX=10090 GN=Nudc PE=1 SV=1	Nudc	1	24	24	24		54.5	54.5	54.5	38.358	332	332	33.2	0	323.31	57442000000	2735300000	127	23	19	23	19	23	19	79	48	By MS/MS	By MS/MS	54.5	44.9	35.2378	34.1122	1762400000	972910000
1173	O35691	O35691	23	23	23	sp|O35691|PININ_MOUSE Pinin OS=Mus musculus (Mouse) OX=10090 GN=Pnn PE=1 SV=4	Pnn	1	23	23	23		24.6	24.6	24.6	82.435	725	725	38.6	0	323.31	45437000000	1376900000	198	21	18	21	18	21	18	121	77	By MS/MS	By MS/MS	24.4	22.6	34.866	33.8265	872620000	504250000
1174	O35696	O35696	1	1	1	sp|O35696|SIA8B_MOUSE Alpha-2,8-sialyltransferase 8B OS=Mus musculus (Mouse) OX=10090 GN=St8sia2 PE=1 SV=2	St8sia2	1	1	1	1		4.5	4.5	4.5	42.41	375	375	37	0.0056782	1.5278	27648000	1455200	2	0	1	0	1	0	1	0	2		By MS/MS	0	4.5		24.8115	0	1455200
1175	O35701	O35701	4	4	4	sp|O35701|MATN3_MOUSE Matrilin-3 OS=Mus musculus (Mouse) OX=10090 GN=Matn3 PE=1 SV=2	Matn3	1	4	4	4		11	11	11	51.845	481	481	31.2	9.73e-05	3.7939	46106000	1844200	4	4	0	4	0	4	0	4	0	By MS/MS		11	0	25.4143		1844200	0
1176	O35704	O35704	15	15	15	sp|O35704|SPTC1_MOUSE Serine palmitoyltransferase 1 OS=Mus musculus (Mouse) OX=10090 GN=Sptlc1 PE=1 SV=2	Sptlc1	1	15	15	15		35.9	35.9	35.9	52.534	473	473	36.1	0	323.31	6381100000	319060000	70	13	13	13	13	13	13	33	37	By MS/MS	By MS/MS	32.3	34.2	31.4465	31.6651	138370000	180690000
1177	O35709	O35709	22	22	22	sp|O35709|ENC1_MOUSE Ectoderm-neural cortex protein 1 OS=Mus musculus (Mouse) OX=10090 GN=Enc1 PE=2 SV=2	Enc1	1	22	22	22		44.3	44.3	44.3	66.112	589	589	42.5	0	66.405	779140000	19978000	37	22	7	22	7	22	7	31	6	By MS/MS	By MS/MS	44.3	15.4	29.4418	25.8967	18340000	1638000
1178	O35710	O35710	14	14	14	sp|O35710|NOCT_MOUSE Nocturnin OS=Mus musculus (Mouse) OX=10090 GN=Noct PE=1 SV=3	Noct	1	14	14	14		53.6	53.6	53.6	48.3	429	429	37.6	0	279.65	3120400000	130020000	54	13	9	13	9	13	9	35	19	By MS/MS	By MS/MS	51	32.4	30.942	30.0371	81202000	48816000
1179	O35711	O35711	33	31	31	sp|O35711|LIPB2_MOUSE Liprin-beta-2 OS=Mus musculus (Mouse) OX=10090 GN=Ppfibp2 PE=1 SV=3	Ppfibp2	1	33	31	31		53.4	50.8	50.8	98.752	882	882	30.1	0	323.31	1619700000	33055000	56	33	15	31	13	31	13	42	14	By MS/MS	By MS/MS	53.4	20.4	30.5142	27.0507	30091000	2964300
1180	O35717	O35717	5	5	5	sp|O35717|SOCS2_MOUSE Suppressor of cytokine signaling 2 OS=Mus musculus (Mouse) OX=10090 GN=Socs2 PE=2 SV=1	Socs2	1	5	5	5		34.3	34.3	34.3	22.433	198	198	35.1	0	54.181	287140000	20510000	7	5	2	5	2	5	2	5	2	By MS/MS	By MS/MS	34.3	15.7	27.9889	23.8702	19448000	1061900
1181	O35719	O35719	8	8	8	sp|O35719|RA51B_MOUSE DNA repair protein RAD51 homolog 2 OS=Mus musculus (Mouse) OX=10090 GN=Rad51b PE=2 SV=2	Rad51b	1	8	8	8		24.9	24.9	24.9	38.152	350	350	43.6	0	27.89	279000000	19929000	14	8	3	8	3	8	3	12	2	By MS/MS	By MS/MS	24.9	12	27.9548	23.6081	19047000	881800
1182	O35730	O35730	10	7	7	sp|O35730|RING1_MOUSE E3 ubiquitin-protein ligase RING1 OS=Mus musculus (Mouse) OX=10090 GN=Ring1 PE=1 SV=2	Ring1	1	10	7	7		33	25.4	25.4	42.63	406	406	29.3	0	174.96	1042900000	69523000	25	8	10	5	7	5	7	11	14	By MS/MS	By MS/MS	24.6	33	28.4466	29.3	23417000	46107000
1183	O35732	O35732	8	8	8	sp|O35732|CFLAR_MOUSE CASP8 and FADD-like apoptosis regulator OS=Mus musculus (Mouse) OX=10090 GN=Cflar PE=1 SV=3	Cflar	1	8	8	8		18.5	18.5	18.5	54.874	481	481	36.5	0	6.3216	89800000	3592000	9	0	8	0	8	0	8	0	9		By MS/MS	0	18.5		26.4437	0	3592000
1184	O35737	O35737	23	23	14	sp|O35737|HNRH1_MOUSE Heterogeneous nuclear ribonucleoprotein H OS=Mus musculus (Mouse) OX=10090 GN=Hnrnph1 PE=1 SV=3	Hnrnph1	1	23	23	14		57.5	57.5	33.6	49.199	449	449	30.2	0	323.31	82535000000	4585300000	473	22	20	22	20	13	14	260	213	By MS/MS	By MS/MS	57.5	51.7	35.2877	35.2223	2102900000	2482400000
1185	O35738	O35738	4	3	3	sp|O35738|KLF12_MOUSE Krueppel-like factor 12 OS=Mus musculus (Mouse) OX=10090 GN=Klf12 PE=1 SV=2	Klf12	1	4	3	3		15.7	13.4	13.4	44.104	402	402	38.8	0	10.44	713260000	54866000	9	4	2	3	2	3	2	7	2	By MS/MS	By MS/MS	15.7	10.4	29.351	24.9821	52297000	2569200
1186	O35739	O35739	3	3	3	sp|O35739|KLF9_MOUSE Krueppel-like factor 9 OS=Mus musculus (Mouse) OX=10090 GN=Klf9 PE=2 SV=1	Klf9	1	3	3	3		13.9	13.9	13.9	27.169	244	244	36.8	0.0069961	1.4235	70819000	7868800	4	3	0	3	0	3	0	4	0	By MS/MS		13.9	0	26.0502		7868800	0
1187	O35740	O35740	3	3	3	sp|O35740|CITE2_MOUSE Cbp/p300-interacting transactivator 2 OS=Mus musculus (Mouse) OX=10090 GN=Cited2 PE=1 SV=2	Cited2	1	3	3	3		19.3	19.3	19.3	28.321	269	269	33.7	0	35.868	357000000	71400000	8	3	3	3	3	3	3	4	4	By MS/MS	By MS/MS	19.3	19.3	27.3213	27.4911	33103000	38296000
1188	O35841	O35841	26	26	26	sp|O35841|API5_MOUSE Apoptosis inhibitor 5 OS=Mus musculus (Mouse) OX=10090 GN=Api5 PE=1 SV=2	Api5	1	26	26	26		53.4	53.4	53.4	56.784	504	504	35.5	0	323.31	38815000000	1552600000	241	25	25	25	25	25	25	156	85	By MS/MS	By MS/MS	48.6	53.4	34.3908	33.9475	831480000	721100000
1189	O35855	O35855	24	24	24	sp|O35855|BCAT2_MOUSE Branched-chain-amino-acid aminotransferase, mitochondrial OS=Mus musculus (Mouse) OX=10090 GN=Bcat2 PE=1 SV=2	Bcat2	1	24	24	24		53.9	53.9	53.9	44.127	393	393	41.3	0	323.31	17392000000	869590000	76	23	19	23	19	23	19	47	29	By MS/MS	By MS/MS	51.4	45.5	33.0968	32.9336	431690000	437900000
1190	O35857	O35857	18	18	18	sp|O35857|TIM44_MOUSE Mitochondrial import inner membrane translocase subunit TIM44 OS=Mus musculus (Mouse) OX=10090 GN=Timm44 PE=1 SV=2	Timm44	1	18	18	18		40.3	40.3	40.3	51.091	452	452	37	0	323.31	22125000000	790170000	115	17	17	17	17	17	17	65	50	By MS/MS	By MS/MS	40	36.1	33.6365	33.0638	446350000	343820000
1191	O35864	O35864	22	22	22	sp|O35864|CSN5_MOUSE COP9 signalosome complex subunit 5 OS=Mus musculus (Mouse) OX=10090 GN=Cops5 PE=1 SV=3	Cops5	1	22	22	22		68.3	68.3	68.3	37.548	334	334	37.3	0	323.31	12513000000	736040000	131	20	20	20	20	20	20	75	56	By MS/MS	By MS/MS	60.8	65	32.6999	32.3765	387320000	348730000
1192	O35874	O35874	6	6	6	sp|O35874|SATT_MOUSE Neutral amino acid transporter A OS=Mus musculus (Mouse) OX=10090 GN=Slc1a4 PE=1 SV=1	Slc1a4	1	6	6	6		16.9	16.9	16.9	56.061	532	532	25.4	0	55.407	4312700000	253690000	21	5	5	5	5	5	5	8	13	By MS/MS	By MS/MS	15	14.8	30.1964	31.4663	68447000	185240000
1193	O35887	O35887	16	16	16	sp|O35887|CALU_MOUSE Calumenin OS=Mus musculus (Mouse) OX=10090 GN=Calu PE=1 SV=1	Calu	1	16	16	16		54.3	54.3	54.3	37.063	315	315	24.1	0	323.31	89603000000	5600200000	205	7	16	7	16	7	16	46	159	By MS/MS	By MS/MS	27.9	54.3	33.194	36.0936	561370000	5038800000
1194	O35900	O35900	7	7	7	sp|O35900|LSM2_MOUSE U6 snRNA-associated Sm-like protein LSm2 OS=Mus musculus (Mouse) OX=10090 GN=Lsm2 PE=1 SV=1	Lsm2	1	7	7	7		82.1	82.1	82.1	10.834	95	95	38	0	48.289	681680000	113610000	22	6	6	6	6	6	6	10	12	By MS/MS	By MS/MS	81.1	70.5	28.3084	28.3698	53614000	60000000
1195	O35904	O35904	7	5	5	sp|O35904|PK3CD_MOUSE Phosphatidylinositol 4,5-bisphosphate 3-kinase catalytic subunit delta isoform OS=Mus musculus (Mouse) OX=10090 GN=Pik3cd PE=1 SV=2	Pik3cd	1	7	5	5		9.1	7.7	7.7	119.71	1043	1043	44.1	0	9.1859	167020000	3151400	12	7	6	5	4	5	4	7	5	By MS/MS	By MS/MS	9.1	7.6	26.9008	25.2678	2409100	742250
1196	O35927	O35927	24	21	21	sp|O35927|CTND2_MOUSE Catenin delta-2 OS=Mus musculus (Mouse) OX=10090 GN=Ctnnd2 PE=1 SV=1	Ctnnd2	1	24	21	21		30.6	28.4	28.4	135	1247	1247	39.3	0	43.182	793770000	13013000	33	9	23	6	20	6	20	5	28	By MS/MS	By MS/MS	10	29.4	25.8532	29.4208	975400	12037000
1197	O35929	O35929	4	3	3	sp|O35929|REM1_MOUSE GTP-binding protein REM 1 OS=Mus musculus (Mouse) OX=10090 GN=Rem1 PE=1 SV=1	Rem1	1	4	3	3		17.8	14.8	14.8	32.909	297	297	36.5	9.93e-05	4.6967	90904000	5347300	5	2	4	2	3	2	3	2	3	By MS/MS	By MS/MS	7.7	17.8	23.397	26.329	676990	4670300
1198	O35942	O35942	7	6	6	sp|O35942|NEK2_MOUSE Serine/threonine-protein kinase Nek2 OS=Mus musculus (Mouse) OX=10090 GN=Nek2 PE=1 SV=2	Nek2	1	7	6	6		21.2	19.4	19.4	51.242	443	443	33.6	9.89e-05	4.5461	67503000	3068300	7	7	1	6	0	6	0	7	0	By MS/MS	By matching	21.2	1.8	25.9791		3068300	0
1199	O35943	O35943	5	5	5	sp|O35943|FRDA_MOUSE Frataxin, mitochondrial OS=Mus musculus (Mouse) OX=10090 GN=Fxn PE=1 SV=1	Fxn	1	5	5	5		28.5	28.5	28.5	22.924	207	207	40.7	0	25.121	3672200000	262300000	12	4	4	4	4	4	4	8	4	By MS/MS	By MS/MS	25.1	22.7	31.6767	28.5905	231560000	30741000
1200	O35945	O35945	9	3	3	sp|O35945|AL1A7_MOUSE Aldehyde dehydrogenase, cytosolic 1 OS=Mus musculus (Mouse) OX=10090 GN=Aldh1a7 PE=1 SV=1	Aldh1a7	1	9	3	3		24.2	8.6	8.6	54.587	501	501	47.8	0	10.052	2513100000	100520000	5	2	9	0	3	0	3	0	5	By matching	By MS/MS	1.8	24.2		31.1413	0	100520000
1201	O35954	O35954	29	29	28	sp|O35954|PITM1_MOUSE Membrane-associated phosphatidylinositol transfer protein 1 OS=Mus musculus (Mouse) OX=10090 GN=Pitpnm1 PE=1 SV=1	Pitpnm1	1	29	29	28		37.1	37.1	36.4	134.94	1243	1243	39.5	0	55.903	1576000000	27173000	55	14	28	14	28	14	27	14	41	By MS/MS	By MS/MS	16.2	36.1	27.9234	30.2408	4199500	22974000
1202	O35955	O35955	7	7	7	sp|O35955|PSB10_MOUSE Proteasome subunit beta type-10 OS=Mus musculus (Mouse) OX=10090 GN=Psmb10 PE=1 SV=1	Psmb10	1	7	7	7		31.1	31.1	31.1	29.063	273	273	40.5	0	52.355	921370000	76780000	20	7	5	7	5	7	5	12	8	By MS/MS	By MS/MS	31.1	24.5	28.8797	28.6708	39577000	37203000
1203	O35963	O35963	9	9	7	sp|O35963|RB33B_MOUSE Ras-related protein Rab-33B OS=Mus musculus (Mouse) OX=10090 GN=Rab33b PE=1 SV=1	Rab33b	1	9	9	7		43.2	43.2	38.4	25.766	229	229	35	0	155.03	3494200000	268780000	29	6	9	6	9	5	7	9	20	By MS/MS	By MS/MS	34.9	43.2	27.9492	31.5105	18881000	249900000
1204	O35969	O35969	14	14	14	sp|O35969|GAMT_MOUSE Guanidinoacetate N-methyltransferase OS=Mus musculus (Mouse) OX=10090 GN=Gamt PE=1 SV=1	Gamt	1	14	14	14		76.3	76.3	76.3	26.336	236	236	42	0	323.31	3655100000	365510000	55	8	14	8	14	8	14	8	47	By MS/MS	By MS/MS	50	76.3	27.1015	31.6338	13712000	351800000
1205	O35972	O35972	8	8	8	sp|O35972|RM23_MOUSE 39S ribosomal protein L23, mitochondrial OS=Mus musculus (Mouse) OX=10090 GN=Mrpl23 PE=1 SV=1	Mrpl23	1	8	8	8		63.7	63.7	63.7	17.121	146	146	49.2	0	233.01	3421700000	380180000	49	8	7	8	7	8	7	33	16	By MS/MS	By MS/MS	63.7	63.7	31.3305	29.6088	283440000	96745000
1206	O35973	O35973	22	22	22	sp|O35973|PER1_MOUSE Period circadian protein homolog 1 OS=Mus musculus (Mouse) OX=10090 GN=Per1 PE=1 SV=2	Per1	1	22	22	22		25.6	25.6	25.6	136.37	1291	1291	33.2	0	106.82	851200000	19346000	45	17	19	17	19	17	19	22	23	By MS/MS	By MS/MS	21.9	22.8	28.2038	28.9839	6774100	12571000
1207	O35980	O35980	5	5	5	sp|O35980|NTH_MOUSE Endonuclease III-like protein 1 OS=Mus musculus (Mouse) OX=10090 GN=Nthl1 PE=2 SV=2	Nthl1	1	5	5	5		20.3	20.3	20.3	33.636	300	300	38	0	30.707	206880000	12930000	10	5	1	5	1	5	1	9	1	By MS/MS	By MS/MS	20.3	5.7	27.4133	24.5837	11404000	1526500
1208	O35984	O35984	16	16	9	sp|O35984|PBX2_MOUSE Pre-B-cell leukemia transcription factor 2 OS=Mus musculus (Mouse) OX=10090 GN=Pbx2 PE=1 SV=1	Pbx2	1	16	16	9		53.3	53.3	35.3	45.809	430	430	35.6	0	311.87	1578800000	87713000	42	12	13	12	13	8	6	18	24	By MS/MS	By MS/MS	46.3	48.4	29.4003	29.6722	37384000	50329000
1209	O54692	O54692	44	44	44	sp|O54692|ZW10_MOUSE Centromere/kinetochore protein zw10 homolog OS=Mus musculus (Mouse) OX=10090 GN=Zw10 PE=1 SV=3	Zw10	1	44	44	44		61.7	61.7	61.7	88.062	779	779	37.9	0	323.31	27549000000	655930000	185	38	40	38	40	38	40	87	98	By MS/MS	By MS/MS	55.5	57.6	33.3885	33.8836	249450000	406480000
1210	O54714	O54714	12	11	11	sp|O54714|PIAS3_MOUSE E3 SUMO-protein ligase PIAS3 OS=Mus musculus (Mouse) OX=10090 GN=Pias3 PE=1 SV=3	Pias3	1	12	11	11		33.1	31.7	31.7	68.317	628	628	45.3	0	57.259	1277000000	44033000	37	12	9	11	8	11	8	27	10	By MS/MS	By MS/MS	33.1	25.8	29.6916	28.6678	28562000	15471000
1211	O54724	O54724	19	19	19	sp|O54724|CAVN1_MOUSE Caveolae-associated protein 1 OS=Mus musculus (Mouse) OX=10090 GN=Cavin1 PE=1 SV=1	Cavin1	1	19	19	19		46.2	46.2	46.2	43.953	392	392	30	0	323.31	31384000000	1743600000	114	11	19	11	19	11	19	12	102	By MS/MS	By MS/MS	39.5	46.2	29.565	34.7476	41701000	1701900000
1212	O54732	O54732	4	3	3	sp|O54732|MMP15_MOUSE Matrix metalloproteinase-15 OS=Mus musculus (Mouse) OX=10090 GN=Mmp15 PE=2 SV=1	Mmp15	1	4	3	3		6.7	5.6	5.6	74.665	657	657	52.3	9.76e-05	3.9959	27853000	960460	3	3	1	3	0	3	0	3	0	By MS/MS	By matching	5.6	1.1	24.6687		960460	0
1213	O54734	O54734	19	19	19	sp|O54734|OST48_MOUSE Dolichyl-diphosphooligosaccharide--protein glycosyltransferase 48 kDa subunit OS=Mus musculus (Mouse) OX=10090 GN=Ddost PE=1 SV=2	Ddost	1	19	19	19		51	51	51	49.027	441	441	44.3	0	323.31	18514000000	841570000	131	17	18	17	18	17	18	73	58	By MS/MS	By MS/MS	51	51	33.2444	32.9651	434280000	407290000
1214	O54750;G3UZ38;Q924D1;G3UXT0;Q3UNV4;Q3UNV2;A0A140T8U1;O54749	O54750	15;4;2;2;2;2;1;1	15;4;2;2;2;2;1;1	15;4;2;2;2;2;1;1	sp|O54750|CP2J6_MOUSE Cytochrome P450 2J6 OS=Mus musculus (Mouse) OX=10090 GN=Cyp2j6 PE=2 SV=2	Cyp2j6	8	15	15	15		35.3	35.3	35.3	57.791	501	501;503;502;502;503;504;504;501	43.7	0	13.226	669160000	23898000	23	2	15	2	15	2	15	0	23	By matching	By MS/MS	3.2	35.3	22.8171	29.34	268970	23629000
1215	O54754	O54754	8	8	8	sp|O54754|AOXA_MOUSE Aldehyde oxidase 1 OS=Mus musculus (Mouse) OX=10090 GN=Aox1 PE=1 SV=2	Aox1	1	8	8	8		7.7	7.7	7.7	146.68	1333	1333	40.5	0.0029344	1.9046	130590000	1978700	8	0	8	0	8	0	8	0	8		By MS/MS	0	7.7		26.9589	0	1978700
1216	O54774	O54774	45	45	45	sp|O54774|AP3D1_MOUSE AP-3 complex subunit delta-1 OS=Mus musculus (Mouse) OX=10090 GN=Ap3d1 PE=1 SV=1	Ap3d1	1	45	45	45		45.5	45.5	45.5	135.08	1199	1199	38.3	0	323.31	19525000000	348660000	170	41	39	41	39	41	39	70	100	By MS/MS	By MS/MS	42.7	39.1	32.5047	33.589	102250000	246420000
1217	O54775	O54775	10	10	10	sp|O54775|WISP1_MOUSE WNT1-inducible-signaling pathway protein 1 OS=Mus musculus (Mouse) OX=10090 GN=Wisp1 PE=2 SV=1	Wisp1	1	10	10	10		39.8	39.8	39.8	40.702	367	367	25.4	0	14.342	938610000	44696000	16	1	10	1	10	1	10	0	16	By matching	By MS/MS	5.4	39.8	22.4615	29.8326	279900	44416000
1218	O54781	O54781	22	19	19	sp|O54781|SRPK2_MOUSE SRSF protein kinase 2 OS=Mus musculus (Mouse) OX=10090 GN=Srpk2 PE=1 SV=2	Srpk2	1	22	19	19		38.8	34.5	34.5	76.756	681	681	33.5	0	122.61	4955100000	170870000	74	20	17	17	15	17	15	46	28	By MS/MS	By MS/MS	37.7	28.5	31.5394	30.8142	101820000	69049000
1219	O54782	O54782	26	26	26	sp|O54782|MA2B2_MOUSE Epididymis-specific alpha-mannosidase OS=Mus musculus (Mouse) OX=10090 GN=Man2b2 PE=1 SV=2	Man2b2	1	26	26	26		31.4	31.4	31.4	115.61	1018	1018	37.5	0	119.43	6786700000	154240000	66	17	24	17	24	17	24	18	48	By MS/MS	By MS/MS	25	29.4	28.497	32.4933	8134100	146110000
1220	O54784	O54784	17	17	16	sp|O54784|DAPK3_MOUSE Death-associated protein kinase 3 OS=Mus musculus (Mouse) OX=10090 GN=Dapk3 PE=1 SV=1	Dapk3	1	17	17	16		33.7	33.7	33.7	51.421	448	448	35	0	76.358	6564400000	345500000	66	14	17	14	17	13	16	27	39	By MS/MS	By MS/MS	33.5	33.7	30.1765	32.2497	60421000	285070000
1221	O54785	O54785	22	22	21	sp|O54785|LIMK2_MOUSE LIM domain kinase 2 OS=Mus musculus (Mouse) OX=10090 GN=Limk2 PE=1 SV=2	Limk2	1	22	22	21		40.8	40.8	39.7	72.201	638	638	36.1	0	144.86	2212200000	65066000	59	19	14	19	14	18	13	38	21	By MS/MS	By MS/MS	35	24.8	30.5951	29.2491	45098000	19968000
1222	O54786	O54786	16	16	16	sp|O54786|DFFA_MOUSE DNA fragmentation factor subunit alpha OS=Mus musculus (Mouse) OX=10090 GN=Dffa PE=1 SV=2	Dffa	1	16	16	16		55.3	55.3	55.3	36.572	331	331	33.3	0	123.25	3654900000	228430000	43	14	14	14	14	14	14	23	20	By MS/MS	By MS/MS	48.6	50.8	30.6052	30.8883	96526000	131910000
1223	O54788	O54788	7	7	7	sp|O54788|DFFB_MOUSE DNA fragmentation factor subunit beta OS=Mus musculus (Mouse) OX=10090 GN=Dffb PE=1 SV=1	Dffb	1	7	7	7		24.4	24.4	24.4	39.449	344	344	49.1	0	43.44	745340000	43844000	15	7	3	7	3	7	3	12	3	By MS/MS	By MS/MS	24.4	12.8	29.3494	26.137	39396000	4447900
1224	O54790	O54790	5	4	4	sp|O54790|MAFG_MOUSE Transcription factor MafG OS=Mus musculus (Mouse) OX=10090 GN=Mafg PE=1 SV=1	Mafg	1	5	4	4		38.3	34	34	17.876	162	162	40.3	0	15.304	1144800000	104070000	20	5	5	4	4	4	4	9	11	By MS/MS	By MS/MS	38.3	38.3	29.6605	28.235	73978000	30091000
1225	O54791	O54791	6	6	5	sp|O54791|MAFF_MOUSE Transcription factor MafF OS=Mus musculus (Mouse) OX=10090 GN=Maff PE=2 SV=1	Maff	1	6	6	5		34	34	29.5	16.954	156	156	35.8	0	11.777	1940200000	242520000	24	6	4	6	4	5	3	16	8	By MS/MS	By MS/MS	34	28.2	30.4126	29.0406	169220000	73298000
1226	O54804	O54804	20	20	20	sp|O54804|CHKA_MOUSE Choline kinase alpha OS=Mus musculus (Mouse) OX=10090 GN=Chka PE=1 SV=3	Chka	1	20	20	20		50.6	50.6	50.6	51.984	453	453	37.4	0	101.09	1991500000	90525000	45	20	10	20	10	20	10	34	11	By MS/MS	By MS/MS	50.6	22.3	30.5742	28.7409	68893000	21632000
1227	O54818	O54818	9	9	9	sp|O54818|TPD53_MOUSE Tumor protein D53 OS=Mus musculus (Mouse) OX=10090 GN=Tpd52l1 PE=1 SV=1	Tpd52l1	1	9	9	9		57.4	57.4	57.4	22.515	204	204	30.7	0	163.58	1372600000	152510000	29	9	7	9	7	9	7	15	14	By MS/MS	By MS/MS	57.4	41.7	29.6928	28.9462	91890000	60619000
1228	O54819	O54819	8	8	8	sp|O54819|TFPI1_MOUSE Tissue factor pathway inhibitor OS=Mus musculus (Mouse) OX=10090 GN=Tfpi PE=2 SV=1	Tfpi	1	8	8	8		39.9	39.9	39.9	34.986	306	306	35.1	0	40.917	338530000	21158000	12	8	3	8	3	8	3	9	3	By MS/MS	By MS/MS	39.9	19.9	27.6948	26.863	13444000	7714100
1229	O54825	O54825	18	18	18	sp|O54825|BYST_MOUSE Bystin OS=Mus musculus (Mouse) OX=10090 GN=Bysl PE=1 SV=3	Bysl	1	18	18	18		42	42	42	49.783	436	436	37.3	0	323.31	13522000000	563420000	91	18	15	18	15	18	15	59	32	By MS/MS	By MS/MS	42	35.8	33.3348	31.5285	426260000	137160000
1230	O54826	O54826	18	18	17	sp|O54826|AF10_MOUSE Protein AF-10 OS=Mus musculus (Mouse) OX=10090 GN=Mllt10 PE=1 SV=2	Mllt10	1	18	18	17		35.6	35.6	34.7	113.03	1068	1068	35.3	0	323.31	1512200000	63006000	42	16	14	16	14	16	13	26	16	By MS/MS	By MS/MS	33.7	28.7	30.0282	28.7288	43433000	19573000
1231	O54828	O54828	3	3	3	sp|O54828|RGS9_MOUSE Regulator of G-protein signaling 9 OS=Mus musculus (Mouse) OX=10090 GN=Rgs9 PE=1 SV=3	Rgs9	1	3	3	3		5.5	5.5	5.5	76.977	675	675	38.6	0.0079585	1.3763	33397000	795170	4	3	1	3	1	3	1	4	0	By MS/MS	By matching	5.5	1	24.4168	23.3272	565460	229710
1232	O54833	O54833	25	25	25	sp|O54833|CSK22_MOUSE Casein kinase II subunit alpha OS=Mus musculus (Mouse) OX=10090 GN=Csnk2a2 PE=1 SV=1	Csnk2a2	1	25	25	25		67.1	67.1	67.1	41.215	350	350	33.5	0	323.31	11867000000	624580000	127	24	24	24	24	24	24	66	61	By MS/MS	By MS/MS	66.9	66.6	32.6091	32.3157	325540000	299030000
1233	O54834	O54834	14	14	14	sp|O54834|RHG06_MOUSE Rho GTPase-activating protein 6 OS=Mus musculus (Mouse) OX=10090 GN=Arhgap6 PE=1 SV=3	Arhgap6	1	14	14	14		17.9	17.9	17.9	108.84	987	987	37.1	0	9.6982	275140000	5732000	19	6	12	6	12	6	12	5	14	By MS/MS	By MS/MS	6.8	15.8	23.9619	27.9882	347650	5384400
1234	O54836	O54836	12	12	12	sp|O54836|ZMAT3_MOUSE Zinc finger matrin-type protein 3 OS=Mus musculus (Mouse) OX=10090 GN=Zmat3 PE=2 SV=1	Zmat3	1	12	12	12		56.2	56.2	56.2	32.001	290	290	35.7	0	119.51	1991400000	142240000	46	11	9	11	9	11	9	22	24	By MS/MS	By MS/MS	50	46.2	29.4358	30.1925	49085000	93157000
1235	O54839;Q64336	O54839	3;1	3;1	3;1	sp|O54839|EOMES_MOUSE Eomesodermin homolog OS=Mus musculus (Mouse) OX=10090 GN=Eomes PE=1 SV=3	Eomes	2	3	3	3		5.5	5.5	5.5	74.8	707	707;681	40.7	0.0035607	1.8048	18727000	624240	3	3	0	3	0	3	0	3	0	By MS/MS		5.5	0	24.0814		624240	0
1236	Q9Z148	Q9Z148	31	31	31	sp|Q9Z148|EHMT2_MOUSE Histone-lysine N-methyltransferase EHMT2 OS=Mus musculus (Mouse) OX=10090 GN=Ehmt2 PE=1 SV=2	Ehmt2	1	31	31	31		37.8	37.8	37.8	138.04	1263	1263	32.2	0	323.31	10166000000	199330000	102	31	26	31	26	31	26	64	38	By MS/MS	By MS/MS	37.8	31.9	32.7297	31.5909	131980000	67355000
1237	O54865	O54865	9	9	9	sp|O54865|GCYB1_MOUSE Guanylate cyclase soluble subunit beta-1 OS=Mus musculus (Mouse) OX=10090 GN=Gucy1b1 PE=1 SV=1	Gucy1b1	1	9	9	9		17.1	17.1	17.1	70.597	620	620	41.8	0	21.782	130740000	3352300	12	1	9	1	9	1	9	1	11	By MS/MS	By MS/MS	1.8	17.1	21.4835	27.0377	79177	3273100
1238	O54879	O54879	12	11	11	sp|O54879|HMGB3_MOUSE High mobility group protein B3 OS=Mus musculus (Mouse) OX=10090 GN=Hmgb3 PE=1 SV=3	Hmgb3	1	12	11	11		37	33.5	33.5	23.01	200	200	35	0	249	5890300000	981710000	39	8	12	8	11	8	11	17	22	By MS/MS	By MS/MS	27	37	30.5093	31.9644	240970000	740740000
1239	O54890	O54890	25	25	25	sp|O54890|ITB3_MOUSE Integrin beta-3 OS=Mus musculus (Mouse) OX=10090 GN=Itgb3 PE=1 SV=2	Itgb3	1	25	25	25		42.2	42.2	42.2	86.738	787	787	33.3	0	238.82	5300500000	139490000	73	13	23	13	23	13	23	23	50	By MS/MS	By MS/MS	25.4	36	28.6227	32.1035	10273000	129210000
1240	O54891	O54891	3	3	2	sp|O54891|LEG6_MOUSE Galectin-6 OS=Mus musculus (Mouse) OX=10090 GN=Lgals6 PE=2 SV=1	Lgals6	1	3	3	2		13	13	6.6	34.112	301	301	37.7	0.00018914	2.8771	18113000	1293800	3	3	0	3	0	2	0	3	0	By MS/MS		13	0	24.032		1293800	0
1241	O54901	O54901	3	3	3	sp|O54901|OX2G_MOUSE OX-2 membrane glycoprotein OS=Mus musculus (Mouse) OX=10090 GN=Cd200 PE=1 SV=1	Cd200	1	3	3	3		11.2	11.2	11.2	31.256	278	278	39.2	0.0014798	2.1234	44391000	4439100	6	3	3	3	3	3	3	2	4	By MS/MS	By MS/MS	11.2	11.2	23.8169	24.8887	1553700	2885400
1242	O54910	O54910	9	9	9	sp|O54910|IKBE_MOUSE NF-kappa-B inhibitor epsilon OS=Mus musculus (Mouse) OX=10090 GN=Nfkbie PE=1 SV=2	Nfkbie	1	9	9	9		43.1	43.1	43.1	39.2	364	364	36.3	0	10.846	267990000	20615000	14	2	8	2	8	2	8	2	12	By MS/MS	By MS/MS	6.9	40.1	23.9091	27.9529	1238500	19376000
1243	O54916	O54916	27	27	26	sp|O54916|REPS1_MOUSE RalBP1-associated Eps domain-containing protein 1 OS=Mus musculus (Mouse) OX=10090 GN=Reps1 PE=1 SV=2	Reps1	1	27	27	26		42.8	42.8	41.5	86.518	795	795	37.1	0	323.31	11014000000	268620000	119	25	24	25	24	24	23	57	62	By MS/MS	By MS/MS	39.7	42.8	32.133	32.5247	108510000	160110000
1244	O54917	O54917	8	8	8	sp|O54917|E2F6_MOUSE Transcription factor E2F6 OS=Mus musculus (Mouse) OX=10090 GN=E2f6 PE=2 SV=2	E2f6	1	8	8	8		37.1	37.1	37.1	30.852	272	272	31.6	0	52.491	339310000	22620000	9	8	1	8	1	8	1	8	1	By MS/MS	By MS/MS	37.1	5.9	28.0437	25.912	18404000	4216500
1245	O54918	O54918	9	9	9	sp|O54918|B2L11_MOUSE Bcl-2-like protein 11 OS=Mus musculus (Mouse) OX=10090 GN=Bcl2l11 PE=1 SV=1	Bcl2l11	1	9	9	9		62.2	62.2	62.2	22.066	196	196	35.2	0	46.115	457860000	38155000	18	8	3	8	3	8	3	14	4	By MS/MS	By MS/MS	57.7	22.4	28.5973	25.6866	33623000	4531900
1246	O54926	O54926	8	8	8	sp|O54926|SIVA_MOUSE Apoptosis regulatory protein Siva OS=Mus musculus (Mouse) OX=10090 GN=Siva1 PE=1 SV=1	Siva1	1	8	8	8		47.4	47.4	47.4	18.769	175	175	31	0	16.372	594890000	59489000	14	5	6	5	6	5	6	6	8	By MS/MS	By MS/MS	28.6	42.9	27.9095	28.3347	24486000	35003000
1247	O54929	O54929	5	5	5	sp|O54929|WSB2_MOUSE WD repeat and SOCS box-containing protein 2 OS=Mus musculus (Mouse) OX=10090 GN=Wsb2 PE=2 SV=2	Wsb2	1	5	5	5		15.8	15.8	15.8	45.261	404	404	35.2	0	6.8248	913420000	60895000	10	5	5	5	5	5	5	6	4	By MS/MS	By MS/MS	15.8	15.8	29.6909	25.9445	56475000	4419800
1248	O54931	O54931	27	27	27	sp|O54931|AKAP2_MOUSE A-kinase anchor protein 2 OS=Mus musculus (Mouse) OX=10090 GN=Akap2 PE=1 SV=3	Akap2	1	27	27	27		46.5	46.5	46.5	98.577	893	893	27.7	0	323.31	19076000000	515580000	199	24	27	24	27	24	27	34	165	By MS/MS	By MS/MS	44.1	46.5	30.4691	33.9538	37960000	477620000
1249	O54940	O54940	4	4	4	sp|O54940|BNIP2_MOUSE BCL2/adenovirus E1B 19 kDa protein-interacting protein 2 OS=Mus musculus (Mouse) OX=10090 GN=Bnip2 PE=1 SV=2	Bnip2	1	4	4	4		9.5	9.5	9.5	37.768	326	326	39.7	0.003642	1.7337	255680000	19668000	5	1	4	1	4	1	4	1	4	By MS/MS	By MS/MS	2.5	9.5	21.4248	28.0053	226220	19442000
1250	O54941	O54941	11	11	11	sp|O54941|SMCE1_MOUSE SWI/SNF-related matrix-associated actin-dependent regulator of chromatin subfamily E member 1 OS=Mus musculus (Mouse) OX=10090 GN=Smarce1 PE=1 SV=1	Smarce1	1	11	11	11		36.3	36.3	36.3	46.638	411	411	45.4	0	323.31	6616200000	330810000	77	11	11	11	11	11	11	41	36	By MS/MS	By MS/MS	36.3	36.3	31.4716	31.7376	140800000	190010000
1251	O54946;Q9QYI8	O54946	13;2	13;2	13;2	sp|O54946|DNJB6_MOUSE DnaJ homolog subfamily B member 6 OS=Mus musculus (Mouse) OX=10090 GN=Dnajb6 PE=1 SV=4	Dnajb6	2	13	13	13		41.4	41.4	41.4	39.807	365	365;312	41.8	0	237.02	9739300000	695660000	67	13	10	13	10	13	10	47	20	By MS/MS	By MS/MS	41.4	30.1	32.9212	30.8465	549260000	146400000
1252	O54949	O54949	4	4	4	sp|O54949|NLK_MOUSE Serine/threonine-protein kinase NLK OS=Mus musculus (Mouse) OX=10090 GN=Nlk PE=1 SV=2	Nlk	1	4	4	4		7.8	7.8	7.8	58.312	527	527	31.5	0	12.14	53659000	2146400	4	2	2	2	2	2	2	3	1	By MS/MS	By MS/MS	4.4	3.4	24.5636	24.8189	1036500	1109800
1253	O54950	O54950	16	16	13	sp|O54950|AAKG1_MOUSE 5-AMP-activated protein kinase subunit gamma-1 OS=Mus musculus (Mouse) OX=10090 GN=Prkag1 PE=1 SV=2	Prkag1	1	16	16	13		65.8	65.8	60.6	37.52	330	330	35.2	0	189.13	2682900000	127760000	39	13	15	13	15	11	12	16	23	By MS/MS	By MS/MS	58.5	62.7	29.9089	30.5987	45329000	82427000
1254	O54956	O54956	19	19	19	sp|O54956|DPOE2_MOUSE DNA polymerase epsilon subunit 2 OS=Mus musculus (Mouse) OX=10090 GN=Pole2 PE=2 SV=2	Pole2	1	19	19	19		50.1	50.1	50.1	59.386	527	527	42.6	0	248.1	2458300000	94550000	42	19	10	19	10	19	10	32	10	By MS/MS	By MS/MS	50.1	29	31.0551	28.2697	81345000	13205000
1255	O54957	O54957	1	1	1	sp|O54957|LAT_MOUSE Linker for activation of T-cells family member 1 OS=Mus musculus (Mouse) OX=10090 GN=Lat PE=1 SV=1	Lat	1	1	1	1		5.8	5.8	5.8	26.014	242	242	20	0	9.5703	15366000	1920800	1	1	0	1	0	1	0	1	0	By MS/MS		5.8	0	23.7887		1920800	0
1256	O54962	O54962	13	13	13	sp|O54962|BAF_MOUSE Barrier-to-autointegration factor OS=Mus musculus (Mouse) OX=10090 GN=Banf1 PE=1 SV=1	Banf1	1	13	13	13		75.3	75.3	75.3	10.102	89	89	40	0	323.31	54924000000	9154000000	199	12	10	12	10	12	10	120	79	By MS/MS	By MS/MS	75.3	64	35.0927	34.1822	5582500000	3571500000
1257	O54965	O54965	9	9	9	sp|O54965|RNF13_MOUSE E3 ubiquitin-protein ligase RNF13 OS=Mus musculus (Mouse) OX=10090 GN=Rnf13 PE=1 SV=2	Rnf13	1	9	9	9		26.5	26.5	26.5	42.732	381	381	33.2	0	24.263	1919400000	174490000	29	6	9	6	9	6	9	9	20	By MS/MS	By MS/MS	19.9	26.5	28.1932	30.5217	26571000	147920000
1258	O54967	O54967	26	26	26	sp|O54967|ACK1_MOUSE Activated CDC42 kinase 1 OS=Mus musculus (Mouse) OX=10090 GN=Tnk2 PE=1 SV=2	Tnk2	1	26	26	26		40.6	40.6	40.6	116.97	1055	1055	37.2	0	78.362	1918800000	37623000	58	20	23	20	23	20	23	28	30	By MS/MS	By MS/MS	33.3	33.6	29.3017	30.1801	12288000	25335000
1259	O54974	O54974	4	4	4	sp|O54974|LEG7_MOUSE Galectin-7 OS=Mus musculus (Mouse) OX=10090 GN=Lgals7 PE=2 SV=3	Lgals7	1	4	4	4		46.3	46.3	46.3	15.173	136	136	30	9.99e-05	4.9959	91724000	10192000	8	2	4	2	4	2	4	3	5	By MS/MS	By MS/MS	26.5	46.3	25.0431	25.8051	3963100	6228500
1260	O54982	O54982	1	1	1	sp|O54982|KCNU1_MOUSE Potassium channel subfamily U member 1 OS=Mus musculus (Mouse) OX=10090 GN=Kcnu1 PE=1 SV=2	Kcnu1	1	1	1	1	+	1.1	1.1	1.1	126.87	1121	1121	17	1	-2	0	0	0	1	0	1	0	1	0	0	0	By MS/MS		1.1	0			0	0
1261	O54983	O54983	11	11	11	sp|O54983|CRYM_MOUSE Ketimine reductase mu-crystallin OS=Mus musculus (Mouse) OX=10090 GN=Crym PE=1 SV=1	Crym	1	11	11	11		42.5	42.5	42.5	33.523	313	313	36.9	0	38.483	3261100000	232940000	23	10	5	10	5	10	5	18	5	By MS/MS	By MS/MS	37.4	23	31.5508	27.9878	212740000	20200000
1262	O54984	O54984	17	17	17	sp|O54984|ASNA_MOUSE ATPase Asna1 OS=Mus musculus (Mouse) OX=10090 GN=Asna1 PE=1 SV=2	Asna1	1	17	17	17		66.1	66.1	66.1	38.822	348	348	38.1	0	323.31	16347000000	1089800000	98	16	14	16	14	16	14	58	40	By MS/MS	By MS/MS	62.4	56	33.414	32.2836	718410000	371420000
1263	O54988	O54988	31	31	29	sp|O54988|SLK_MOUSE STE20-like serine/threonine-protein kinase OS=Mus musculus (Mouse) OX=10090 GN=Slk PE=1 SV=2	Slk	1	31	31	29		34.1	34.1	33.3	141.46	1233	1233	27.3	0	323.31	15904000000	269570000	129	24	30	24	30	22	28	55	74	By MS/MS	By MS/MS	28.8	33.9	32.4176	33.1986	91586000	177980000
1264	O54990	O54990	17	17	17	sp|O54990|PROM1_MOUSE Prominin-1 OS=Mus musculus (Mouse) OX=10090 GN=Prom1 PE=1 SV=1	Prom1	1	17	17	17		25.8	25.8	25.8	97.112	867	867	37.6	0	257.68	775220000	20401000	26	17	2	17	2	17	2	23	3	By MS/MS	By MS/MS	25.8	3.5	29.4739	25.1422	19414000	986310
1265	O54991	O54991	4	4	4	sp|O54991|CNTP1_MOUSE Contactin-associated protein 1 OS=Mus musculus (Mouse) OX=10090 GN=Cntnap1 PE=1 SV=2	Cntnap1	1	4	4	4		4.2	4.2	4.2	156.31	1385	1385	33.2	9.77e-05	4.0382	42018000	677710	4	1	3	1	3	1	3	1	3	By MS/MS	By MS/MS	1.2	3	23.6049	24.8792	216770	460940
1266	O54992	O54992	13	13	13	sp|O54992|MAPK5_MOUSE MAP kinase-activated protein kinase 5 OS=Mus musculus (Mouse) OX=10090 GN=Mapkapk5 PE=1 SV=1	Mapkapk5	1	13	13	13		40.6	40.6	40.6	54.152	473	473	40.7	0	174.02	2009000000	95667000	29	12	8	12	8	12	8	21	8	By MS/MS	By MS/MS	38.5	23.9	30.5441	28.8834	70631000	25036000
1267	O54998	O54998	9	9	9	sp|O54998|FKBP7_MOUSE Peptidyl-prolyl cis-trans isomerase FKBP7 OS=Mus musculus (Mouse) OX=10090 GN=Fkbp7 PE=1 SV=1	Fkbp7	1	9	9	9		40.8	40.8	40.8	24.913	218	218	30	0	36.912	6451300000	460800000	53	7	9	7	9	7	9	5	48	By MS/MS	By MS/MS	32.1	40.8	26.8038	32.477	7935200	452870000
1268	O55003	O55003	7	7	7	sp|O55003|BNIP3_MOUSE BCL2/adenovirus E1B 19 kDa protein-interacting protein 3 OS=Mus musculus (Mouse) OX=10090 GN=Bnip3 PE=1 SV=1	Bnip3	1	7	7	7		36.4	36.4	36.4	20.978	187	187	44.5	9.77e-05	4.0516	1744700000	145390000	22	6	4	6	4	6	4	16	6	By MS/MS	By MS/MS	32.1	20.3	30.0699	29.2475	89041000	56347000
1269	O55013	O55013	6	6	6	sp|O55013|TPPC3_MOUSE Trafficking protein particle complex subunit 3 OS=Mus musculus (Mouse) OX=10090 GN=Trappc3 PE=1 SV=1	Trappc3	1	6	6	6		35	35	35	20.302	180	180	42.2	0	101.45	6319000000	702110000	38	5	6	5	6	5	6	13	25	By MS/MS	By MS/MS	35	35	30.5633	32.0808	166750000	535350000
1270	O55017	O55017	1	1	1	sp|O55017|CAC1B_MOUSE Voltage-dependent N-type calcium channel subunit alpha-1B OS=Mus musculus (Mouse) OX=10090 GN=Cacna1b PE=1 SV=1	Cacna1b	1	1	1	1		0.6	0.6	0.6	261.48	2327	2327	42	0.00083846	2.3112	16398000	169050	2	1	0	1	0	1	0	2	0	By MS/MS		0.6	0	23.8848		169050	0
1271	O55022	O55022	10	9	9	sp|O55022|PGRC1_MOUSE Membrane-associated progesterone receptor component 1 OS=Mus musculus (Mouse) OX=10090 GN=Pgrmc1 PE=1 SV=4	Pgrmc1	1	10	9	9		41	36.4	36.4	21.694	195	195	39.5	0	206.42	24793000000	3099200000	88	9	10	8	9	8	9	22	66	By MS/MS	By MS/MS	41	41	32.3184	34.1049	627710000	2471400000
1272	O55023	O55023	17	17	17	sp|O55023|IMPA1_MOUSE Inositol monophosphatase 1 OS=Mus musculus (Mouse) OX=10090 GN=Impa1 PE=1 SV=1	Impa1	1	17	17	17		53.4	53.4	53.4	30.436	277	277	34.1	0	277.28	25322000000	1582600000	142	16	15	16	15	16	15	70	72	By MS/MS	By MS/MS	50.5	48	33.3513	33.7086	639240000	943380000
1273	O55026	O55026	3	3	3	sp|O55026|ENTP2_MOUSE Ectonucleoside triphosphate diphosphohydrolase 2 OS=Mus musculus (Mouse) OX=10090 GN=Entpd2 PE=1 SV=2	Entpd2	1	3	3	3		6.1	6.1	6.1	54.319	495	495	50.2	9.59e-05	3.3111	65277000	2967100	5	3	1	3	1	3	1	4	1	By MS/MS	By MS/MS	6.1	2.2	25.8208	21.0159	2879900	87248
1274	O55028	O55028	12	12	12	sp|O55028|BCKD_MOUSE [3-methyl-2-oxobutanoate dehydrogenase [lipoamide]] kinase, mitochondrial OS=Mus musculus (Mouse) OX=10090 GN=Bckdk PE=1 SV=1	Bckdk	1	12	12	12		46.6	46.6	46.6	46.587	412	412	42.7	0	211.97	5814500000	276880000	70	12	11	12	11	12	11	36	34	By MS/MS	By MS/MS	46.6	45.6	31.5478	31.3206	141380000	135500000
1275	O55029	O55029	53	53	53	sp|O55029|COPB2_MOUSE Coatomer subunit beta OS=Mus musculus (Mouse) OX=10090 GN=Copb2 PE=1 SV=2	Copb2	1	53	53	53		66	66	66	102.45	905	905	34	0	323.31	45303000000	943800000	288	43	51	43	51	43	51	122	166	By MS/MS	By MS/MS	57.9	63.8	33.8687	34.7193	300840000	642960000
1276	O55033	O55033	18	16	16	sp|O55033|NCK2_MOUSE Cytoplasmic protein NCK2 OS=Mus musculus (Mouse) OX=10090 GN=Nck2 PE=1 SV=1	Nck2	1	18	16	16		53.7	49.7	49.7	42.879	380	380	28.4	0	62.901	3617000000	157260000	41	13	17	11	15	11	15	14	27	By MS/MS	By MS/MS	41.1	49.7	29.3019	31.3887	27175000	130080000
1277	O55042	O55042	4	4	3	sp|O55042|SYUA_MOUSE Alpha-synuclein OS=Mus musculus (Mouse) OX=10090 GN=Snca PE=1 SV=2	Snca	1	4	4	3		41.4	41.4	35	14.485	140	140	27.6	0	23.164	199040000	33173000	6	4	0	4	0	3	0	6	0	By MS/MS		41.4	0	27.5931		33173000	0
1278	O55047	O55047	26	26	22	sp|O55047|TLK2_MOUSE Serine/threonine-protein kinase tousled-like 2 OS=Mus musculus (Mouse) OX=10090 GN=Tlk2 PE=1 SV=2	Tlk2	1	26	26	22		40.4	40.4	35.4	82.26	718	718	33.7	0	323.31	3589000000	102540000	79	23	22	23	22	19	19	39	40	By MS/MS	By MS/MS	38.2	38.3	31.0766	30.3445	61171000	41372000
1279	O55055	O55055	15	15	15	sp|O55055|TRDMT_MOUSE tRNA (cytosine(38)-C(5))-methyltransferase OS=Mus musculus (Mouse) OX=10090 GN=Trdmt1 PE=1 SV=2	Trdmt1	1	15	15	15		51.1	51.1	51.1	46.794	415	415	43.3	0	149.49	1827400000	76143000	49	14	12	14	12	14	12	26	23	By MS/MS	By MS/MS	49.2	39.8	30.024	29.4769	43074000	33069000
1280	O55057	O55057	3	3	3	sp|O55057|PDE6D_MOUSE Retinal rod rhodopsin-sensitive cGMP 3,5-cyclic phosphodiesterase subunit delta OS=Mus musculus (Mouse) OX=10090 GN=Pde6d PE=1 SV=1	Pde6d	1	3	3	3		25.3	25.3	25.3	17.348	150	150	43.8	0	8.9932	2421400000	605360000	25	3	3	3	3	3	3	12	13	By MS/MS	By MS/MS	25.3	25.3	29.8621	30.3915	230420000	374940000
1281	O55060	O55060	14	14	14	sp|O55060|TPMT_MOUSE Thiopurine S-methyltransferase OS=Mus musculus (Mouse) OX=10090 GN=Tpmt PE=1 SV=1	Tpmt	1	14	14	14		64.6	64.6	64.6	27.585	240	240	38.3	0	70.424	2723300000	181550000	41	13	13	13	13	13	13	25	16	By MS/MS	By MS/MS	58.3	64.2	30.5198	30.1516	96930000	84621000
1282	O55087	O55087	4	4	4	sp|O55087|MEF2B_MOUSE Myocyte-specific enhancer factor 2B OS=Mus musculus (Mouse) OX=10090 GN=Mef2b PE=1 SV=1	Mef2b	1	4	4	4		10	10	10	37.434	349	349	49	0.0022991	1.9761	41421000	2301200	6	3	2	3	2	3	2	4	2	By MS/MS	By MS/MS	10	5.2	24.0899	24.5399	1043700	1257500
1283	O55091	O55091	13	13	13	sp|O55091|IMPCT_MOUSE Protein IMPACT OS=Mus musculus (Mouse) OX=10090 GN=Impact PE=1 SV=2	Impact	1	13	13	13		45.6	45.6	45.6	36.276	318	318	40.8	0	323.31	16864000000	1054000000	86	11	13	11	13	11	13	40	46	By MS/MS	By MS/MS	38.1	45.6	32.2616	33.3926	303050000	750950000
1284	O55098	O55098	23	21	21	sp|O55098|STK10_MOUSE Serine/threonine-protein kinase 10 OS=Mus musculus (Mouse) OX=10090 GN=Stk10 PE=1 SV=2	Stk10	1	23	21	21		28.7	26.6	26.6	111.9	966	966	33.3	0	52.167	3329200000	79267000	50	19	20	17	18	17	18	20	30	By MS/MS	By MS/MS	24	27.1	30.1654	30.941	27090000	52177000
1285	O55100	O55100	1	1	1	sp|O55100|SNG1_MOUSE Synaptogyrin-1 OS=Mus musculus (Mouse) OX=10090 GN=Syngr1 PE=1 SV=2	Syngr1	1	1	1	1		5.1	5.1	5.1	25.652	234	234	36.5	0	6.4186	296500000	59300000	3	1	1	1	1	1	1	2	1	By MS/MS	By MS/MS	5.1	5.1	27.111	27.174	28803000	30498000
1286	O55101	O55101	2	2	2	sp|O55101|SNG2_MOUSE Synaptogyrin-2 OS=Mus musculus (Mouse) OX=10090 GN=Syngr2 PE=2 SV=1	Syngr2	1	2	2	2		12.5	12.5	12.5	24.778	224	224	32.3	0	23.23	53815000	13454000	1	2	2	2	2	2	2	1	0	By MS/MS	By MS/MS	12.5	12.5	24.7615	24.615	7431800	6021900
1287	O55102	O55102	6	6	6	sp|O55102|BL1S1_MOUSE Biogenesis of lysosome-related organelles complex 1 subunit 1 OS=Mus musculus (Mouse) OX=10090 GN=Bloc1s1 PE=1 SV=2	Bloc1s1	1	6	6	6		68	68	68	14.281	125	125	40.7	0	203.92	2198900000	314130000	27	5	6	5	6	5	6	12	15	By MS/MS	By MS/MS	60	68	29.3602	30.4378	93088000	221050000
1288	O55103	O55103	4	4	4	sp|O55103|PRAX_MOUSE Periaxin OS=Mus musculus (Mouse) OX=10090 GN=Prx PE=1 SV=1	Prx	1	4	4	4		4.1	4.1	4.1	147.69	1391	1391	39	9.59e-05	3.3131	25127000	411910	5	4	0	4	0	4	0	5	0	By MS/MS		4.1	0	24.5163		411910	0
1289	O55106	O55106	32	32	31	sp|O55106|STRN_MOUSE Striatin OS=Mus musculus (Mouse) OX=10090 GN=Strn PE=1 SV=2	Strn	1	32	32	31		55.8	55.8	54.9	85.965	780	780	31.4	0	323.31	12130000000	319210000	162	27	30	27	30	26	29	65	97	By MS/MS	By MS/MS	52.8	49.7	31.2672	33.0867	64270000	254940000
1290	O55111	O55111	38	38	38	sp|O55111|DSG2_MOUSE Desmoglein-2 OS=Mus musculus (Mouse) OX=10090 GN=Dsg2 PE=1 SV=3	Dsg2	1	38	38	38		47.1	47.1	47.1	122.38	1122	1122	33.9	0	323.31	4794800000	87177000	96	38	3	38	3	38	3	96	0	By MS/MS	By matching	47.1	2.7	32.181	22.9672	87025000	152060
1291	O55125	O55125	13	13	13	sp|O55125|NIPS1_MOUSE Protein NipSnap homolog 1 OS=Mus musculus (Mouse) OX=10090 GN=Nipsnap1 PE=1 SV=1	Nipsnap1	1	13	13	13		50.4	50.4	50.4	33.363	284	284	40.5	0	286.78	6468500000	462040000	64	12	11	12	11	12	11	46	18	By MS/MS	By MS/MS	50	44	32.3819	30.044	378170000	83866000
1292	O55126	O55126	13	13	13	sp|O55126|NIPS2_MOUSE Protein NipSnap homolog 2 OS=Mus musculus (Mouse) OX=10090 GN=Nipsnap2 PE=1 SV=1	Nipsnap2	1	13	13	13		49.8	49.8	49.8	32.932	281	281	33.7	0	72.044	5069100000	316820000	54	13	10	13	10	13	10	25	29	By MS/MS	By MS/MS	49.8	37	30.8792	31.4908	116780000	200040000
1293	O55128	O55128	10	10	10	sp|O55128|SAP18_MOUSE Histone deacetylase complex subunit SAP18 OS=Mus musculus (Mouse) OX=10090 GN=Sap18 PE=1 SV=1	Sap18	1	10	10	10		58.2	58.2	58.2	17.595	153	153	46.2	0	236.74	14477000000	1316100000	68	10	9	10	9	10	9	40	28	By MS/MS	By MS/MS	58.2	57.5	33.2255	32.1316	860880000	455210000
1294	O55131	O55131	26	25	23	sp|O55131|SEPT7_MOUSE Septin-7 OS=Mus musculus (Mouse) OX=10090 GN=Septin7 PE=1 SV=1	Septin7	1	26	25	23		54.8	54.6	52.5	50.549	436	436	37.4	0	323.31	58233000000	2531900000	228	21	25	21	24	19	22	80	148	By MS/MS	By MS/MS	44.7	54.8	33.8245	35.2333	605990000	1925900000
1295	O55135	O55135	11	11	11	sp|O55135|IF6_MOUSE Eukaryotic translation initiation factor 6 OS=Mus musculus (Mouse) OX=10090 GN=Eif6 PE=1 SV=2	Eif6	1	11	11	11		56.7	56.7	56.7	26.511	245	245	32.8	0	323.31	5842800000	649200000	67	10	10	10	10	10	10	36	31	By MS/MS	By MS/MS	56.7	56.7	31.5709	31.3107	335210000	314000000
1296	O55137	O55137	19	11	7	sp|O55137|ACOT1_MOUSE Acyl-coenzyme A thioesterase 1 OS=Mus musculus (Mouse) OX=10090 GN=Acot1 PE=1 SV=1	Acot1	1	19	11	7		57.5	36	20.5	46.135	419	419	29.6	0	323.31	2168900000	98588000	48	19	17	11	9	7	6	31	17	By MS/MS	By MS/MS	57.5	54.9	30.7698	28.6072	78861000	19728000
1297	O55142	O55142	12	12	12	sp|O55142|RL35A_MOUSE 60S ribosomal protein L35a OS=Mus musculus (Mouse) OX=10090 GN=Rpl35a PE=1 SV=2	Rpl35a	1	12	12	12		68.2	68.2	68.2	12.554	110	110	41.2	0	30.899	68746000000	9820900000	128	9	11	9	11	9	11	67	61	By MS/MS	By MS/MS	40	68.2	34.9962	34.9838	4442800000	5378100000
1298	O55143	O55143	51	51	36	sp|O55143|AT2A2_MOUSE Sarcoplasmic/endoplasmic reticulum calcium ATPase 2 OS=Mus musculus (Mouse) OX=10090 GN=Atp2a2 PE=1 SV=2	Atp2a2	1	51	51	36		49.4	49.4	36.8	114.86	1044	1044	37	0	323.31	81397000000	1731800000	497	47	49	47	49	33	34	252	245	By MS/MS	By MS/MS	46.9	46.9	35.1393	35.3031	727120000	1004700000
1299	O55176	O55176	15	15	13	sp|O55176|PJA1_MOUSE E3 ubiquitin-protein ligase Praja-1 OS=Mus musculus (Mouse) OX=10090 GN=Pja1 PE=1 SV=3	Pja1	1	15	15	13		25.6	25.6	19.2	63.905	578	578	33.1	0	63.342	1067500000	41058000	34	13	13	13	13	11	11	17	17	By MS/MS	By MS/MS	25.4	21.8	28.6358	29.2471	15386000	25672000
1300	O55186	O55186	1	1	1	sp|O55186|CD59A_MOUSE CD59A glycoprotein OS=Mus musculus (Mouse) OX=10090 GN=Cd59a PE=2 SV=1	Cd59a	1	1	1	1		7.3	7.3	7.3	13.648	123	123	37	0	31.75	71879000	17970000	1	0	1	0	1	0	1	0	1		By MS/MS	0	7.3		26.1363	0	17970000
1301	O55187	O55187	7	7	7	sp|O55187|CBX4_MOUSE E3 SUMO-protein ligase CBX4 OS=Mus musculus (Mouse) OX=10090 GN=Cbx4 PE=1 SV=2	Cbx4	1	7	7	7		17.4	17.4	17.4	60.522	551	551	29	0	7.2486	213550000	6888800	12	3	6	3	6	3	6	2	10	By MS/MS	By MS/MS	5.8	16	24.3959	27.552	727230	6161500
1302	O55201	O55201	44	44	44	sp|O55201|SPT5H_MOUSE Transcription elongation factor SPT5 OS=Mus musculus (Mouse) OX=10090 GN=Supt5h PE=1 SV=1	Supt5h	1	44	44	44		48.2	48.2	48.2	120.66	1082	1082	33.9	0	323.31	23469000000	442800000	232	43	39	43	39	43	39	150	82	By MS/MS	By MS/MS	48.2	42.6	34.0282	32.6182	309490000	133320000
1303	O55203	O55203	4	3	3	sp|O55203|LDB2_MOUSE LIM domain-binding protein 2 OS=Mus musculus (Mouse) OX=10090 GN=Ldb2 PE=1 SV=2	Ldb2	1	4	3	3		15.8	12.1	12.1	42.691	373	373	46	9.51e-05	3.072	64499000	4607100	4	1	4	0	3	0	3	0	4	By matching	By MS/MS	3.8	15.8		25.9864	0	4607100
1304	O55222	O55222	20	20	20	sp|O55222|ILK_MOUSE Integrin-linked protein kinase OS=Mus musculus (Mouse) OX=10090 GN=Ilk PE=1 SV=2	Ilk	1	20	20	20		51.1	51.1	51.1	51.373	452	452	39.1	0	268.08	43142000000	1797600000	266	18	19	18	19	18	19	64	202	By MS/MS	By MS/MS	49.8	51.1	32.4885	35.0173	233490000	1564100000
1305	O55229	O55229	17	17	17	sp|O55229|CHKB_MOUSE Choline/ethanolamine kinase OS=Mus musculus (Mouse) OX=10090 GN=Chkb PE=1 SV=3	Chkb	1	17	17	17		45.4	45.4	45.4	45.126	394	394	36.8	0	155.06	2528300000	114920000	39	13	15	13	15	13	15	16	23	By MS/MS	By MS/MS	37.6	42.9	29.1818	30.773	26159000	88763000
1306	O55230	O55230	9	9	9	sp|O55230|RA51D_MOUSE DNA repair protein RAD51 homolog 4 OS=Mus musculus (Mouse) OX=10090 GN=Rad51d PE=1 SV=1	Rad51d	1	9	9	9		40.4	40.4	40.4	35.259	329	329	40.6	0	61.928	390390000	26026000	20	8	7	8	7	8	7	11	9	By MS/MS	By MS/MS	35.6	31.6	28.1319	26.5511	19384000	6641300
1307	O55234	O55234	21	21	21	sp|O55234|PSB5_MOUSE Proteasome subunit beta type-5 OS=Mus musculus (Mouse) OX=10090 GN=Psmb5 PE=1 SV=3	Psmb5	1	21	21	21		70.5	70.5	70.5	28.532	264	264	45.9	0	297.99	12700000000	793730000	147	20	17	20	17	20	17	105	42	By MS/MS	By MS/MS	67.8	66.7	33.191	31.5916	578820000	214910000
1308	O55236	O55236	25	25	25	sp|O55236|MCE1_MOUSE mRNA-capping enzyme OS=Mus musculus (Mouse) OX=10090 GN=Rngtt PE=1 SV=1	Rngtt	1	25	25	25		49.6	49.6	49.6	68.683	597	597	38.8	0	323.31	3864200000	128810000	100	23	21	23	21	23	21	60	40	By MS/MS	By MS/MS	48.1	45.6	31.2597	30.33	81043000	47763000
1309	O55239	O55239	9	9	9	sp|O55239|NNMT_MOUSE Nicotinamide N-methyltransferase OS=Mus musculus (Mouse) OX=10090 GN=Nnmt PE=1 SV=1	Nnmt	1	9	9	9		44.7	44.7	44.7	29.597	264	264	40.5	0	137.36	1976000000	197600000	30	0	9	0	9	0	9	0	30		By MS/MS	0	44.7		30.7933	0	197600000
1310	O55242	O55242	4	4	4	sp|O55242|SGMR1_MOUSE Sigma non-opioid intracellular receptor 1 OS=Mus musculus (Mouse) OX=10090 GN=Sigmar1 PE=1 SV=1	Sigmar1	1	4	4	4		34.1	34.1	34.1	25.25	223	223	35	0	51.855	1254300000	209060000	14	3	4	3	4	3	4	7	7	By MS/MS	By MS/MS	28.7	34.1	29.7308	28.5122	142000000	67061000
1311	O70126	O70126	21	19	19	sp|O70126|AURKB_MOUSE Aurora kinase B OS=Mus musculus (Mouse) OX=10090 GN=Aurkb PE=1 SV=2	Aurkb	1	21	19	19		61.7	58.8	58.8	39.384	345	345	38	0	221.34	4380500000	243360000	74	21	13	19	11	19	11	56	18	By MS/MS	By MS/MS	61.7	45.5	31.989	28.3132	223630000	19728000
1312	O70131	O70131	3	3	3	sp|O70131|NINJ1_MOUSE Ninjurin-1 OS=Mus musculus (Mouse) OX=10090 GN=Ninj1 PE=1 SV=1	Ninj1	1	3	3	3		21.7	21.7	21.7	16.555	152	152	47.8	0	323.31	1343600000	191940000	11	3	3	3	3	3	3	3	8	By MS/MS	By MS/MS	21.7	21.7	28.3344	29.8546	46256000	145680000
1313	O70133	O70133	63	63	63	sp|O70133|DHX9_MOUSE ATP-dependent RNA helicase A OS=Mus musculus (Mouse) OX=10090 GN=Dhx9 PE=1 SV=2	Dhx9	1	63	63	63		47.2	47.2	47.2	149.47	1380	1380	37.6	0	323.31	79107000000	1255700000	322	58	57	58	57	58	57	202	120	By MS/MS	By MS/MS	44.1	44.4	35.3862	35.0105	644040000	611620000
1314	O70139	O70139	5	5	5	sp|O70139|IPKG_MOUSE cAMP-dependent protein kinase inhibitor gamma OS=Mus musculus (Mouse) OX=10090 GN=Pkig PE=1 SV=1	Pkig	1	5	5	5		44.7	44.7	44.7	7.9434	76	76	21.2	0	28.74	451210000	112800000	11	2	4	2	4	2	4	3	8	By MS/MS	By MS/MS	22.4	43.4	26.7263	28.3228	27317000	85485000
1315	O70145	O70145	7	7	7	sp|O70145|NCF2_MOUSE Neutrophil cytosol factor 2 OS=Mus musculus (Mouse) OX=10090 GN=Ncf2 PE=1 SV=1	Ncf2	1	7	7	7		18.5	18.5	18.5	59.485	525	525	27.3	0.0005628	2.5511	708830000	22865000	10	2	7	2	7	2	7	2	8	By MS/MS	By MS/MS	3	18.5	28.8178	27.849	14772000	8093600
1316	O70146	O70146	7	7	7	sp|O70146|TESK1_MOUSE Dual specificity testis-specific protein kinase 1 OS=Mus musculus (Mouse) OX=10090 GN=Tesk1 PE=1 SV=3	Tesk1	1	7	7	7		24.2	24.2	24.2	68.051	627	627	47.6	0	12.181	189200000	6524100	10	5	6	5	6	5	6	3	7	By MS/MS	By MS/MS	18.7	21.5	25.6454	27.0463	1834200	4690000
1317	O70152	O70152	16	16	16	sp|O70152|DPM1_MOUSE Dolichol-phosphate mannosyltransferase subunit 1 OS=Mus musculus (Mouse) OX=10090 GN=Dpm1 PE=1 SV=1	Dpm1	1	16	16	16		65.4	65.4	65.4	29.174	260	260	43.6	0	110.8	6988800000	411100000	67	16	14	16	14	16	14	35	32	By MS/MS	By MS/MS	65.4	60.8	31.375	31.9343	154910000	256200000
1318	O70157	O70157	25	24	24	sp|O70157|TOP3A_MOUSE DNA topoisomerase 3-alpha OS=Mus musculus (Mouse) OX=10090 GN=Top3a PE=2 SV=1	Top3a	1	25	24	24		27	25.9	25.9	112.36	1003	1003	31.6	0	323.31	1738800000	36996000	55	24	14	23	13	23	13	43	12	By MS/MS	By MS/MS	25.8	18.6	30.4043	28.4476	28765000	8231600
1319	O70161	O70161	17	15	15	sp|O70161|PI51C_MOUSE Phosphatidylinositol 4-phosphate 5-kinase type-1 gamma OS=Mus musculus (Mouse) OX=10090 GN=Pip5k1c PE=1 SV=2	Pip5k1c	1	17	15	15		33.7	30.4	30.4	72.407	661	661	40.3	0	117.67	1302700000	44920000	50	15	17	13	15	13	15	19	31	By MS/MS	By MS/MS	31.9	33.7	28.2754	29.8155	10727000	34193000
1320	O70172	O70172	13	8	8	sp|O70172|PI42A_MOUSE Phosphatidylinositol 5-phosphate 4-kinase type-2 alpha OS=Mus musculus (Mouse) OX=10090 GN=Pip4k2a PE=1 SV=1	Pip4k2a	1	13	8	8		29.4	18.5	18.5	46.151	405	405	37.6	0	57.082	737880000	40993000	20	9	12	4	7	4	7	5	15	By MS/MS	By MS/MS	22.5	27.4	26.9994	29.1317	7246600	33747000
1321	O70194	O70194	31	31	31	sp|O70194|EIF3D_MOUSE Eukaryotic translation initiation factor 3 subunit D OS=Mus musculus (Mouse) OX=10090 GN=Eif3d PE=1 SV=2	Eif3d	1	31	31	31		61.1	61.1	61.1	63.988	548	548	36.3	0	323.31	56215000000	2248600000	279	31	27	31	27	31	27	173	106	By MS/MS	By MS/MS	61.1	53.8	34.6961	34.7037	1016500000	1232100000
1322	O70201	O70201	7	7	7	sp|O70201|BIRC5_MOUSE Baculoviral IAP repeat-containing protein 5 OS=Mus musculus (Mouse) OX=10090 GN=Birc5 PE=1 SV=1	Birc5	1	7	7	7		55.7	55.7	55.7	16.297	140	140	41	0	45.66	2475800000	309480000	20	7	5	7	5	7	5	18	2	By MS/MS	By MS/MS	55.7	45	30.8981	29.0331	236400000	73079000
1323	O70209	O70209	13	13	13	sp|O70209|PDLI3_MOUSE PDZ and LIM domain protein 3 OS=Mus musculus (Mouse) OX=10090 GN=Pdlim3 PE=1 SV=1	Pdlim3	1	13	13	13		49.4	49.4	49.4	34.299	316	316	39.5	0	213.07	1631000000	101940000	32	13	3	13	3	13	3	26	6	By MS/MS	By MS/MS	49.4	18.7	30.5972	25.6081	98636000	3303700
1324	O70228	O70228	14	11	11	sp|O70228|ATP9A_MOUSE Probable phospholipid-transporting ATPase IIA OS=Mus musculus (Mouse) OX=10090 GN=Atp9a PE=1 SV=3	Atp9a	1	14	11	11		16.6	13.8	13.8	118.61	1047	1047	33.6	0	19.994	149930000	2828900	18	11	10	10	7	10	7	9	9	By MS/MS	By MS/MS	14	11.9	26.182	26.146	1461400	1367500
1325	O70230	O70230	14	14	9	sp|O70230|ZN143_MOUSE Zinc finger protein 143 OS=Mus musculus (Mouse) OX=10090 GN=Znf143 PE=1 SV=2	Znf143	1	14	14	9		21.8	21.8	17.4	69.04	638	638	45.3	0	53.381	2233200000	93051000	61	12	8	12	8	8	5	44	17	By MS/MS	By MS/MS	20.4	12.5	30.9321	28.0083	81153000	11898000
1326	O70238	O70238	4	4	4	tr|O70238|O70238_MOUSE Homeobox domain-containing protein OS=Mus musculus (Mouse) OX=10090 GN=Rhox6 PE=1 SV=2	Rhox6	1	4	4	4		16.7	16.7	16.7	25.484	227	227	30.9	0	25.916	542940000	67867000	9	4	0	4	0	4	0	9	0	By MS/MS		16.7	0	29.0784		67867000	0
1327	O70250	O70250	9	5	5	sp|O70250|PGAM2_MOUSE Phosphoglycerate mutase 2 OS=Mus musculus (Mouse) OX=10090 GN=Pgam2 PE=1 SV=3	Pgam2	1	9	5	5		37.5	22.9	22.9	28.827	253	253	25.9	0	8.1606	401660000	28690000	10	9	8	5	4	5	4	6	4	By MS/MS	By MS/MS	37.5	31.2	28.1092	26.7679	20397000	8292500
1328	O70251	O70251	14	11	11	sp|O70251|EF1B_MOUSE Elongation factor 1-beta OS=Mus musculus (Mouse) OX=10090 GN=Eef1b PE=1 SV=5	Eef1b	1	14	11	11		65.3	60.4	60.4	24.693	225	225	36	0	323.31	53746000000	4478800000	149	14	13	11	10	11	10	96	53	By MS/MS	By MS/MS	65.3	65.3	34.4888	34.7476	1837400000	2641400000
1329	O70252	O70252	18	18	18	sp|O70252|HMOX2_MOUSE Heme oxygenase 2 OS=Mus musculus (Mouse) OX=10090 GN=Hmox2 PE=1 SV=1	Hmox2	1	18	18	18		63.2	63.2	63.2	35.738	315	315	37.8	0	323.31	13559000000	753250000	119	17	17	17	17	17	17	54	65	By MS/MS	By MS/MS	60.6	63.2	32.547	32.7416	328800000	424450000
1330	O70255	O70255	4	4	4	sp|O70255|MPZL2_MOUSE Myelin protein zero-like protein 2 OS=Mus musculus (Mouse) OX=10090 GN=Mpzl2 PE=1 SV=1	Mpzl2	1	4	4	4		22.8	22.8	22.8	24.162	215	215	38.9	9.84e-05	4.3779	131820000	18831000	10	4	0	4	0	4	0	10	0	By MS/MS		22.8	0	26.9773		18831000	0
1331	O70258	O70258	4	4	4	sp|O70258|SGCE_MOUSE Epsilon-sarcoglycan OS=Mus musculus (Mouse) OX=10090 GN=Sgce PE=1 SV=2	Sgce	1	4	4	4		14.2	14.2	14.2	49.735	437	437	30.8	0	6.9376	899330000	44966000	11	3	4	3	4	3	4	3	8	By MS/MS	By MS/MS	11.9	14.2	25.9775	29.5998	3231200	41735000
1332	O70263	O70263	11	11	11	sp|O70263|LNX1_MOUSE E3 ubiquitin-protein ligase LNX OS=Mus musculus (Mouse) OX=10090 GN=Lnx1 PE=1 SV=1	Lnx1	1	11	11	11		20.9	20.9	20.9	80.156	728	728	33.1	0	21.321	238070000	7001900	16	11	0	11	0	11	0	16	0	By MS/MS		20.9	0	27.8602		7001900	0
1333	O70274	O70274	8	8	5	sp|O70274|TP4A2_MOUSE Protein tyrosine phosphatase type IVA 2 OS=Mus musculus (Mouse) OX=10090 GN=Ptp4a2 PE=1 SV=1	Ptp4a2	1	8	8	5		52.7	52.7	34.7	19.127	167	167	43.4	0	52.352	4095400000	409540000	24	8	8	8	8	5	5	11	13	By MS/MS	By MS/MS	52.7	52.7	29.8278	31.4856	90073000	319460000
1334	O70279	O70279	15	15	15	sp|O70279|ESS2_MOUSE Splicing factor ESS-2 homolog OS=Mus musculus (Mouse) OX=10090 GN=Ess2 PE=1 SV=2	Ess2	1	15	15	15		46.8	46.8	46.8	52.603	479	479	35.1	0	323.31	2719000000	118220000	68	13	15	13	15	13	15	37	31	By MS/MS	By MS/MS	39.9	46.8	30.97	29.3583	86361000	31858000
1335	O70281	O70281	13	13	12	sp|O70281|TPST1_MOUSE Protein-tyrosine sulfotransferase 1 OS=Mus musculus (Mouse) OX=10090 GN=Tpst1 PE=1 SV=1	Tpst1	1	13	13	12		34.3	34.3	32.4	42.132	370	370	38.4	0	59.323	2876200000	151380000	39	11	13	11	13	11	12	19	20	By MS/MS	By MS/MS	30.5	34.3	30.4167	30.4144	71252000	80127000
1336	O70293;O70291	O70293	19;2	19;2	15;1	sp|O70293|GRK6_MOUSE G protein-coupled receptor kinase 6 OS=Mus musculus (Mouse) OX=10090 GN=Grk6 PE=1 SV=1	Grk6	2	19	19	15		38	38	31.4	65.978	576	576;574	37.1	0	86.25	2632700000	94026000	60	16	17	16	17	12	14	25	35	By MS/MS	By MS/MS	32.3	35.9	30.5028	30.0654	51313000	42714000
1337	O70305	O70305	35	35	35	sp|O70305|ATX2_MOUSE Ataxin-2 OS=Mus musculus (Mouse) OX=10090 GN=Atxn2 PE=1 SV=1	Atxn2	1	35	35	35		37.7	37.7	37.7	136.48	1285	1285	31.7	0	293.16	15387000000	314020000	152	30	28	30	28	30	28	84	68	By MS/MS	By MS/MS	32.1	31.4	32.748	32.9092	138620000	175390000
1338	O70306	O70306	18	18	15	sp|O70306|TBX15_MOUSE T-box transcription factor TBX15 OS=Mus musculus (Mouse) OX=10090 GN=Tbx15 PE=1 SV=2	Tbx15	1	18	18	15		46.7	46.7	41.4	65.801	602	602	38.2	0	150.04	1902600000	86481000	35	3	18	3	18	2	15	1	34	By MS/MS	By MS/MS	10.1	46.7	25.1178	30.7558	1613300	84868000
1339	O70309	O70309	29	29	29	sp|O70309|ITB5_MOUSE Integrin beta-5 OS=Mus musculus (Mouse) OX=10090 GN=Itgb5 PE=1 SV=2	Itgb5	1	29	29	29		44.4	44.4	44.4	87.908	798	798	34.8	0	323.31	10739000000	249750000	121	21	28	21	28	21	28	39	82	By MS/MS	By MS/MS	36.5	42.9	30.2571	33.0633	28220000	221530000
1340	O70310	O70310	28	28	23	sp|O70310|NMT1_MOUSE Glycylpeptide N-tetradecanoyltransferase 1 OS=Mus musculus (Mouse) OX=10090 GN=Nmt1 PE=1 SV=1	Nmt1	1	28	28	23		51.2	51.2	42.9	56.888	496	496	40.7	0	323.31	55574000000	2646400000	143	25	24	25	24	20	20	76	67	By MS/MS	By MS/MS	47.8	43.5	34.6851	34.6827	1201300000	1445000000
1341	O70311	O70311	25	20	20	sp|O70311|NMT2_MOUSE Glycylpeptide N-tetradecanoyltransferase 2 OS=Mus musculus (Mouse) OX=10090 GN=Nmt2 PE=1 SV=1	Nmt2	1	25	20	20		57.1	52.2	52.2	60.484	529	529	40.8	0	323.31	15859000000	634370000	107	24	19	19	15	19	15	69	38	By MS/MS	By MS/MS	52.6	51.2	33.5759	31.728	482990000	151380000
1342	O70318	O70318	45	45	40	sp|O70318|E41L2_MOUSE Band 4.1-like protein 2 OS=Mus musculus (Mouse) OX=10090 GN=Epb41l2 PE=1 SV=2	Epb41l2	1	45	45	40		51	51	47.5	109.94	988	988	29.4	0	323.31	37386000000	644590000	229	34	45	34	45	30	40	78	151	By MS/MS	By MS/MS	43.1	51	32.7214	34.7325	113590000	531000000
1343	O70324	O70324	1	1	1	sp|O70324|MOT8_MOUSE Monocarboxylate transporter 8 OS=Mus musculus (Mouse) OX=10090 GN=Slc16a2 PE=1 SV=2	Slc16a2	1	1	1	1		4.2	4.2	4.2	60.024	545	545	18.1	9.49e-05	3.0351	75996000	6908800	8	1	1	1	1	1	1	4	4	By MS/MS	By MS/MS	4.2	4.2	24.04	25.8737	1631200	5277600
1344	O70325	O70325	10	10	10	sp|O70325|GPX4_MOUSE Phospholipid hydroperoxide glutathione peroxidase OS=Mus musculus (Mouse) OX=10090 GN=Gpx4 PE=1 SV=4	Gpx4	1	10	10	10		50.3	50.3	50.3	22.228	197	197	28.9	0	49.102	10730000000	894190000	37	9	6	9	6	9	6	27	10	By MS/MS	By MS/MS	44.7	34.5	33.2728	29.6841	817920000	76270000
1345	O70326	O70326	2	2	2	sp|O70326|GREM1_MOUSE Gremlin-1 OS=Mus musculus (Mouse) OX=10090 GN=Grem1 PE=2 SV=1	Grem1	1	2	2	2		22.3	22.3	22.3	20.71	184	184	35	0	7.777	87796000	9755100	4	0	2	0	2	0	2	0	4		By MS/MS	0	22.3		26.4125	0	9755100
1346	O70333	O70333	4	4	4	sp|O70333|CRIPT_MOUSE Cysteine-rich PDZ-binding protein OS=Mus musculus (Mouse) OX=10090 GN=Cript PE=1 SV=1	Cript	1	4	4	4		33.7	33.7	33.7	11.271	101	101	32.9	0	8.108	610160000	152540000	9	4	3	4	3	4	3	6	3	By MS/MS	By MS/MS	33.7	32.7	28.4363	27.8916	88128000	64412000
1347	O70338	O70338	5	5	5	sp|O70338|RNH1_MOUSE Ribonuclease H1 OS=Mus musculus (Mouse) OX=10090 GN=Rnaseh1 PE=2 SV=1	Rnaseh1	1	5	5	5		26.3	26.3	26.3	31.805	285	285	42.5	0	95.499	1254300000	96485000	18	5	3	5	3	5	3	12	6	By MS/MS	By MS/MS	26.3	14.4	30.0054	27.6405	79659000	16826000
1348	O70340	O70340	11	11	11	sp|O70340|NPTX2_MOUSE Neuronal pentraxin-2 OS=Mus musculus (Mouse) OX=10090 GN=Nptx2 PE=2 SV=1	Nptx2	1	11	11	11		29.4	29.4	29.4	47.136	429	429	36.7	0	128.46	323930000	13497000	16	10	6	10	6	10	6	12	4	By MS/MS	By MS/MS	26.8	24	27.735	26.5946	9242200	4255000
1349	O70348	O70348	11	11	11	sp|O70348|DXO_MOUSE Decapping and exoribonuclease protein OS=Mus musculus (Mouse) OX=10090 GN=Dxo PE=1 SV=2	Dxo	1	11	11	11		43.1	43.1	43.1	45.28	397	397	40.2	0	32.74	1468300000	77279000	34	11	7	11	7	11	7	20	14	By MS/MS	By MS/MS	43.1	30.7	30.0226	28.5985	54718000	22561000
1350	O70361	O70361	4	4	4	sp|O70361|PER3_MOUSE Period circadian protein homolog 3 OS=Mus musculus (Mouse) OX=10090 GN=Per3 PE=1 SV=2	Per3	1	4	4	4		4.1	4.1	4.1	120.91	1113	1113	40	9.86e-05	4.4462	38819000	882240	4	4	1	4	1	4	1	3	1	By MS/MS	By MS/MS	4.1	1.3	24.6855	23.4142	648200	234040
1351	O70372	O70372	5	5	5	sp|O70372|TERT_MOUSE Telomerase reverse transcriptase OS=Mus musculus (Mouse) OX=10090 GN=Tert PE=1 SV=1	Tert	1	5	5	5		4.8	4.8	4.8	127.98	1122	1122	43.7	0.001298	2.2003	774740000	13358000	5	4	1	4	1	4	1	4	1	By MS/MS	By MS/MS	4.1	0.7	25.4444	29.4201	776540	12581000
1352	O70374;O54972	O70374	24;2	24;2	22;0	sp|O70374|MTG8R_MOUSE Protein CBFA2T2 OS=Mus musculus (Mouse) OX=10090 GN=Cbfa2t2 PE=1 SV=3	Cbfa2t2	2	24	24	22		53.5	53.5	50.7	65.904	594	594;620	34.3	0	69.115	1831200000	52321000	48	21	14	21	14	19	13	32	16	By MS/MS	By MS/MS	44.1	37.4	30.1264	29.339	31716000	20605000
1353	O70378	O70378	8	8	8	sp|O70378|EMC8_MOUSE ER membrane protein complex subunit 8 OS=Mus musculus (Mouse) OX=10090 GN=Emc8 PE=1 SV=1	Emc8	1	8	8	8		52.2	52.2	52.2	23.348	207	207	26.6	0	323.31	9473800000	861260000	15	8	8	8	8	8	8	9	6	By MS/MS	By MS/MS	52.2	52.2	32.5823	31.5745	552570000	308690000
1354	O70400	O70400	22	22	22	sp|O70400|PDLI1_MOUSE PDZ and LIM domain protein 1 OS=Mus musculus (Mouse) OX=10090 GN=Pdlim1 PE=1 SV=4	Pdlim1	1	22	22	22		79.8	79.8	79.8	35.774	327	327	33.9	0	323.31	73223000000	4576400000	137	20	22	20	22	20	22	53	84	By MS/MS	By MS/MS	72.2	79.8	33.5231	35.714	705590000	3870800000
1355	O70401	O70401	5	5	5	sp|O70401|TSN6_MOUSE Tetraspanin-6 OS=Mus musculus (Mouse) OX=10090 GN=Tspan6 PE=1 SV=1	Tspan6	1	5	5	5		23.7	23.7	23.7	27.333	245	245	28.7	0	74.977	4726200000	363550000	12	3	5	3	5	3	5	2	10	By MS/MS	By MS/MS	15.1	23.7	27.46	31.9969	13452000	350100000
1356	O70404	O70404	1	1	1	sp|O70404|VAMP8_MOUSE Vesicle-associated membrane protein 8 OS=Mus musculus (Mouse) OX=10090 GN=Vamp8 PE=1 SV=1	Vamp8	1	1	1	1		8.9	8.9	8.9	11.451	101	101	23.7	0.0062938	1.47	2152500000	358740000	6	1	1	1	1	1	1	2	4	By MS/MS	By MS/MS	8.9	8.9	28.8884	30.5607	78448000	280300000
1357	O70405	O70405	40	40	39	sp|O70405|ULK1_MOUSE Serine/threonine-protein kinase ULK1 OS=Mus musculus (Mouse) OX=10090 GN=Ulk1 PE=1 SV=1	Ulk1	1	40	40	39		53.9	53.9	53.1	112.46	1051	1051	43.4	0	323.31	6122700000	115520000	116	38	26	38	26	37	26	86	30	By MS/MS	By MS/MS	50.9	40.3	32.1091	30.6121	82672000	32850000
1358	O70421	O70421	6	4	4	sp|O70421|FZD1_MOUSE Frizzled-1 OS=Mus musculus (Mouse) OX=10090 GN=Fzd1 PE=1 SV=3	Fzd1	1	6	4	4		10.6	8.9	8.9	71.126	642	642	46.5	0	26.833	3310800000	137950000	8	3	6	2	4	2	4	1	7	By MS/MS	By MS/MS	6.9	10.6	25.7075	31.5415	2200100	135750000
1359	O70422	O70422	17	17	17	sp|O70422|TF2H4_MOUSE General transcription factor IIH subunit 4 OS=Mus musculus (Mouse) OX=10090 GN=Gtf2h4 PE=1 SV=1	Gtf2h4	1	17	17	17		39.7	39.7	39.7	52.224	463	463	45	0	323.31	4724700000	214760000	51	17	11	17	11	17	11	33	18	By MS/MS	By MS/MS	39.7	32.4	31.7482	30.2042	155110000	59649000
1360	O70423;Q812C9	O70423	11;4	11;4	11;4	sp|O70423|AOC3_MOUSE Membrane primary amine oxidase OS=Mus musculus (Mouse) OX=10090 GN=Aoc3 PE=1 SV=3	Aoc3	2	11	11	11		20.7	20.7	20.7	84.533	765	765;757	35.1	0	14.43	294750000	8931900	15	0	11	0	11	0	11	0	15		By MS/MS	0	20.7		28.0867	0	8931900
1361	O70433	O70433	20	20	20	sp|O70433|FHL2_MOUSE Four and a half LIM domains protein 2 OS=Mus musculus (Mouse) OX=10090 GN=Fhl2 PE=1 SV=1	Fhl2	1	20	20	20		72.4	72.4	72.4	32.072	279	279	32.1	0	206.17	23563000000	1309100000	64	8	20	8	20	8	20	8	56	By MS/MS	By MS/MS	33	72.4	28.6128	34.3463	21568000	1287500000
1362	O70435	O70435	14	14	14	sp|O70435|PSA3_MOUSE Proteasome subunit alpha type-3 OS=Mus musculus (Mouse) OX=10090 GN=Psma3 PE=1 SV=3	Psma3	1	14	14	14		47.8	47.8	47.8	28.405	255	255	39.2	0	214.59	43816000000	3370500000	178	13	13	13	13	13	13	100	78	By MS/MS	By MS/MS	47.8	47.1	33.9051	34.6303	1139700000	2230700000
1363	O70439	O70439	10	10	10	sp|O70439|STX7_MOUSE Syntaxin-7 OS=Mus musculus (Mouse) OX=10090 GN=Stx7 PE=1 SV=3	Stx7	1	10	10	10		59.4	59.4	59.4	29.82	261	261	29.7	0	285.74	5473400000	456110000	29	9	10	9	10	9	10	11	18	By MS/MS	By MS/MS	49.4	59.4	31.1005	31.5327	181490000	274620000
1364	O70443	O70443	7	6	6	sp|O70443|GNAZ_MOUSE Guanine nucleotide-binding protein G(z) subunit alpha OS=Mus musculus (Mouse) OX=10090 GN=Gnaz PE=1 SV=4	Gnaz	1	7	6	6		26.8	24.5	24.5	40.849	355	355	36.5	0	7.7753	70393000	4140800	6	7	1	6	0	6	0	6	0	By MS/MS	By matching	26.8	2.3	26.0413		4140800	0
1365	O70445	O70445	26	26	26	sp|O70445|BARD1_MOUSE BRCA1-associated RING domain protein 1 OS=Mus musculus (Mouse) OX=10090 GN=Bard1 PE=2 SV=1	Bard1	1	26	26	26		52.4	52.4	52.4	84.253	765	765	34.9	0	149.87	3555400000	114690000	55	25	12	25	12	25	12	42	13	By MS/MS	By MS/MS	51.4	20.3	31.6353	28.5005	101650000	13044000
1366	O70456	O70456	14	12	12	sp|O70456|1433S_MOUSE 14-3-3 protein sigma OS=Mus musculus (Mouse) OX=10090 GN=Sfn PE=1 SV=2	Sfn	1	14	12	12		61.3	57.3	57.3	27.706	248	248	29.3	0	323.31	77452000000	4840700000	328	13	13	11	11	11	11	254	74	By MS/MS	By MS/MS	58.5	57.7	35.7346	34.4282	3236500000	1604200000
1367	O70458	O70458	25	25	25	sp|O70458|OSMR_MOUSE Oncostatin-M-specific receptor subunit beta OS=Mus musculus (Mouse) OX=10090 GN=Osmr PE=1 SV=1	Osmr	1	25	25	25		30.8	30.8	30.8	110.23	971	971	40.1	0	214.23	11501000000	221180000	74	3	25	3	25	3	25	2	72	By MS/MS	By MS/MS	3.4	30.8	24.4535	33.3522	424000	220750000
1368	O70469	O70469	3	3	3	sp|O70469|DOK2_MOUSE Docking protein 2 OS=Mus musculus (Mouse) OX=10090 GN=Dok2 PE=1 SV=1	Dok2	1	3	3	3		13.1	13.1	13.1	45.522	412	412	25.3	0	5.5009	56964000	2712600	4	3	0	3	0	3	0	4	0	By MS/MS		13.1	0	25.7274		2712600	0
1369	O70472	O70472	51	51	51	sp|O70472|TM131_MOUSE Transmembrane protein 131 OS=Mus musculus (Mouse) OX=10090 GN=Tmem131 PE=2 SV=2	Tmem131	1	51	51	51		34.7	34.7	34.7	204.65	1877	1877	39.3	0	260.46	7238700000	100540000	131	47	43	47	43	47	43	83	48	By MS/MS	By MS/MS	32.6	32.6	31.5579	31.8986	41518000	59020000
1370	O70475	O70475	35	35	35	sp|O70475|UGDH_MOUSE UDP-glucose 6-dehydrogenase OS=Mus musculus (Mouse) OX=10090 GN=Ugdh PE=1 SV=1	Ugdh	1	35	35	35		69.4	69.4	69.4	54.831	493	493	39.1	0	323.31	44820000000	1600700000	157	30	35	30	35	30	35	39	118	By MS/MS	By MS/MS	58	69.4	32.3314	35.1024	179590000	1421100000
1371	O70477	O70477	8	8	7	sp|O70477|PKNX1_MOUSE Homeobox protein PKNOX1 OS=Mus musculus (Mouse) OX=10090 GN=Pknox1 PE=1 SV=3	Pknox1	1	8	8	7		24.5	24.5	22.7	47.538	436	436	33.3	0	88.662	649310000	59028000	21	8	7	8	7	7	6	12	9	By MS/MS	By MS/MS	24.5	18.8	28.397	28.1411	31130000	27898000
1372	O70479	O70479	9	5	5	sp|O70479|BACD2_MOUSE BTB/POZ domain-containing adapter for CUL3-mediated RhoA degradation protein 2 OS=Mus musculus (Mouse) OX=10090 GN=Tnfaip1 PE=2 SV=1	Tnfaip1	1	9	5	5		30.4	19.9	19.9	36.134	316	316	30	9.98e-05	4.9408	150260000	7155400	11	6	7	3	5	3	5	3	8	By MS/MS	By MS/MS	20.6	25	24.7813	26.8957	1406000	5749500
1373	O70480	O70480	2	2	2	sp|O70480|VAMP4_MOUSE Vesicle-associated membrane protein 4 OS=Mus musculus (Mouse) OX=10090 GN=Vamp4 PE=1 SV=1	Vamp4	1	2	2	2		23.4	23.4	23.4	16.353	141	141	25.3	0	122.14	934210000	155700000	3	2	2	2	2	2	2	1	2	By MS/MS	By MS/MS	23.4	23.4	27.9791	29.2795	42492000	113210000
1374	O70481	O70481	40	40	40	sp|O70481|UBR1_MOUSE E3 ubiquitin-protein ligase UBR1 OS=Mus musculus (Mouse) OX=10090 GN=Ubr1 PE=1 SV=2	Ubr1	1	40	40	40		30.2	30.2	30.2	200.24	1757	1757	35.9	0	323.31	6812200000	80143000	134	37	35	37	35	37	35	70	64	By MS/MS	By MS/MS	27.9	27.1	31.409	31.8527	31722000	48421000
1375	O70492	O70492	12	12	10	sp|O70492|SNX3_MOUSE Sorting nexin-3 OS=Mus musculus (Mouse) OX=10090 GN=Snx3 PE=1 SV=3	Snx3	1	12	12	10		62.3	62.3	52.5	18.757	162	162	34.7	0	212.74	14883000000	1488300000	60	11	12	11	12	9	10	19	41	By MS/MS	By MS/MS	61.1	62.3	32.3104	33.1092	502060000	986210000
1376	O70493	O70493	11	9	9	sp|O70493|SNX12_MOUSE Sorting nexin-12 OS=Mus musculus (Mouse) OX=10090 GN=Snx12 PE=1 SV=1	Snx12	1	11	9	9		60.6	56.4	56.4	19.116	165	165	35.2	0	146.42	10808000000	1080800000	59	11	11	9	9	9	9	25	34	By MS/MS	By MS/MS	60.6	60.6	31.4214	32.8269	271810000	809030000
1377	O70494	O70494	6	6	6	sp|O70494|SP3_MOUSE Transcription factor Sp3 OS=Mus musculus (Mouse) OX=10090 GN=Sp3 PE=1 SV=2	Sp3	1	6	6	6		15.3	15.3	15.3	82.361	783	783	37.9	0	47.091	1198100000	149760000	23	6	4	6	4	6	4	18	5	By MS/MS	By MS/MS	15.3	8.7	29.528	28.6985	92543000	57217000
1378	O70496	O70496	12	12	12	sp|O70496|CLCN7_MOUSE H(+)/Cl(-) exchange transporter 7 OS=Mus musculus (Mouse) OX=10090 GN=Clcn7 PE=1 SV=1	Clcn7	1	12	12	12		17.7	17.7	17.7	88.712	803	803	33.9	0	30.971	1070600000	46547000	32	10	10	10	10	10	10	16	16	By MS/MS	By MS/MS	16.3	15.4	28.1049	29.4993	12064000	34484000
1379	O70503	O70503	16	16	16	sp|O70503|DHB12_MOUSE Very-long-chain 3-oxoacyl-CoA reductase OS=Mus musculus (Mouse) OX=10090 GN=Hsd17b12 PE=1 SV=1	Hsd17b12	1	16	16	16		46.5	46.5	46.5	34.741	312	312	37.2	0	63.603	13222000000	826380000	75	15	13	15	13	15	13	36	39	By MS/MS	By MS/MS	46.5	41.7	31.8355	33.073	226140000	600240000
1380	O70546	O70546	47	47	41	sp|O70546|KDM6A_MOUSE Lysine-specific demethylase 6A OS=Mus musculus (Mouse) OX=10090 GN=Kdm6a PE=1 SV=2	Kdm6a	1	47	47	41		50.2	50.2	46.3	154.35	1401	1401	36.6	0	323.31	4243200000	67352000	116	42	35	42	35	36	30	78	38	By MS/MS	By MS/MS	46.8	35.5	31.5327	30.1955	46638000	20714000
1381	O70551;Q9Z0G2	O70551	25;3	25;3	22;0	sp|O70551|SRPK1_MOUSE SRSF protein kinase 1 OS=Mus musculus (Mouse) OX=10090 GN=Srpk1 PE=1 SV=2	Srpk1	2	25	25	22		45.5	45.5	41	73.088	648	648;565	36.5	0	323.31	15106000000	503540000	113	23	22	23	22	20	20	65	48	By MS/MS	By MS/MS	42.6	41.7	32.9596	32.6619	262250000	241300000
1382	O70562	O70562	2	2	2	sp|O70562|SPR2K_MOUSE Small proline-rich protein 2K OS=Mus musculus (Mouse) OX=10090 GN=Sprr2k PE=2 SV=1	Sprr2k	1	2	2	2		35.3	35.3	35.3	7.4989	68	68	23	0	7.9842	209480000	41897000	3	0	2	0	2	0	2	0	3		By MS/MS	0	35.3		27.6115	0	41897000
1383	O70566	O70566	33	33	33	sp|O70566|DIAP2_MOUSE Protein diaphanous homolog 2 OS=Mus musculus (Mouse) OX=10090 GN=Diaph2 PE=1 SV=2	Diaph2	1	33	33	33		33.4	33.4	33.4	124.87	1098	1098	37.5	0	323.31	8161500000	153990000	102	24	32	24	32	24	32	37	65	By MS/MS	By MS/MS	26.8	32.5	30.5808	32.5434	28654000	125340000
1384	O70571	O70571	3	3	3	sp|O70571|PDK4_MOUSE [Pyruvate dehydrogenase (acetyl-transferring)] kinase isozyme 4, mitochondrial OS=Mus musculus (Mouse) OX=10090 GN=Pdk4 PE=1 SV=1	Pdk4	1	3	3	3		8	8	8	46.596	412	412	44.5	0.004615	1.6001	43881000	1907900	4	1	3	1	3	1	3	1	3	By MS/MS	By MS/MS	3.6	8	23.5726	24.9833	571060	1336800
1385	O70572	O70572	15	15	15	sp|O70572|NSMA_MOUSE Sphingomyelin phosphodiesterase 2 OS=Mus musculus (Mouse) OX=10090 GN=Smpd2 PE=1 SV=1	Smpd2	1	15	15	15		47.3	47.3	47.3	47.466	419	419	36.1	0	323.31	3211400000	123510000	68	14	14	14	14	14	14	34	34	By MS/MS	By MS/MS	45.3	44.2	30.2576	30.808	46645000	76869000
1386	O70576	O70576	15	14	14	sp|O70576|STAG3_MOUSE Cohesin subunit SA-3 OS=Mus musculus (Mouse) OX=10090 GN=Stag3 PE=1 SV=2	Stag3	1	15	14	14		18.3	17.6	17.6	141.17	1240	1240	44.6	0	31.205	461880000	8103200	21	14	2	14	1	14	1	21	0	By MS/MS	By matching	17.6	1.9	28.7147	20.7016	8075100	28059
1387	O70579	O70579	10	10	10	sp|O70579|PM34_MOUSE Peroxisomal membrane protein PMP34 OS=Mus musculus (Mouse) OX=10090 GN=Slc25a17 PE=1 SV=1	Slc25a17	1	10	10	10		35.8	35.8	35.8	34.412	307	307	51.3	0	47.632	1966300000	163860000	34	9	10	9	10	9	10	20	14	By MS/MS	By MS/MS	35.2	35.8	30.3397	29.2536	107170000	56684000
1388	O70583	O70583	18	18	18	sp|O70583|TRI18_MOUSE E3 ubiquitin-protein ligase Midline-1 OS=Mus musculus (Mouse) OX=10090 GN=Mid1 PE=1 SV=2	Mid1	1	18	18	18		30	30	30	76.135	680	680	30.4	0	59.379	1359600000	46882000	30	5	17	5	17	5	17	4	26	By MS/MS	By MS/MS	8.8	27.9	25.6981	30.2398	1828700	45054000
1389	O70585	O70585	19	19	16	sp|O70585|DTNB_MOUSE Dystrobrevin beta OS=Mus musculus (Mouse) OX=10090 GN=Dtnb PE=1 SV=3	Dtnb	1	19	19	16		44.8	44.8	40.5	74.398	659	659	39	0	323.31	2793200000	75492000	53	18	13	18	13	15	10	34	19	By MS/MS	By MS/MS	44.8	34.9	30.7605	29.9124	46428000	29064000
1390	O70589	O70589	43	43	43	sp|O70589|CSKP_MOUSE Peripheral plasma membrane protein CASK OS=Mus musculus (Mouse) OX=10090 GN=Cask PE=1 SV=2	Cask	1	43	43	43		53.7	53.7	53.7	105.11	926	926	39.4	0	287.75	9500900000	193900000	182	29	42	29	42	29	42	56	126	By MS/MS	By MS/MS	36.6	50.5	30.4868	32.8255	29036000	164860000
1391	O70591	O70591	5	5	5	sp|O70591|PFD2_MOUSE Prefoldin subunit 2 OS=Mus musculus (Mouse) OX=10090 GN=Pfdn2 PE=1 SV=2	Pfdn2	1	5	5	5		41.6	41.6	41.6	16.534	154	154	31.7	0	323.31	11581000000	1158100000	38	5	5	5	5	5	5	25	13	By MS/MS	By MS/MS	41.6	41.6	32.7508	32.0594	682560000	475580000
1392	O70622	O70622	3	3	3	sp|O70622|RTN2_MOUSE Reticulon-2 OS=Mus musculus (Mouse) OX=10090 GN=Rtn2 PE=1 SV=1	Rtn2	1	3	3	3		11	11	11	51.346	471	471	47.9	0	27.004	252900000	18064000	6	3	2	3	2	3	2	5	1	By MS/MS	By MS/MS	11	7.2	27.351	26.2836	12250000	5813600
1393	O70628	O70628	1	1	1	sp|O70628|PDE9A_MOUSE High affinity cGMP-specific 3,5-cyclic phosphodiesterase 9A OS=Mus musculus (Mouse) OX=10090 GN=Pde9a PE=1 SV=1	Pde9a	1	1	1	1		2.2	2.2	2.2	61.635	534	534	55.5	0.0096162	1.2884	21929000	730980	1	1	0	1	0	1	0	1	0	By MS/MS		2.2	0	24.3149		730980	0
1394	O88196	O88196	56	56	56	sp|O88196|TTC3_MOUSE E3 ubiquitin-protein ligase TTC3 OS=Mus musculus (Mouse) OX=10090 GN=Ttc3 PE=1 SV=2	Ttc3	1	56	56	56		36.1	36.1	36.1	223.93	1979	1979	37.1	0	194.19	4478100000	48675000	136	36	52	36	52	36	52	46	90	By MS/MS	By MS/MS	24.5	33.6	30.0339	31.593	11300000	37374000
1395	O88200	O88200	1	1	1	sp|O88200|CLC11_MOUSE C-type lectin domain family 11 member A OS=Mus musculus (Mouse) OX=10090 GN=Clec11a PE=1 SV=1	Clec11a	1	1	1	1		4.3	4.3	4.3	36.451	328	328	43	0.0036417	1.733	34035000	2127200	2	0	1	0	1	0	1	0	2		By MS/MS	0	4.3		25.0998	0	2127200
1396	O88207;Q64739	O88207	75;4	75;4	67;1	sp|O88207|CO5A1_MOUSE Collagen alpha-1(V) chain OS=Mus musculus (Mouse) OX=10090 GN=Col5a1 PE=1 SV=2	Col5a1	2	75	75	67		58.3	58.3	52.4	183.67	1838	1838;1736	35.1	0	323.31	122000000000	1420300000	313	16	75	16	75	15	67	4	309	By MS/MS	By MS/MS	14.4	58.3	26.9878	36.7419	1463200	1418800000
1397	O88271	O88271	14	14	14	sp|O88271|CFDP1_MOUSE Craniofacial development protein 1 OS=Mus musculus (Mouse) OX=10090 GN=Cfdp1 PE=1 SV=1	Cfdp1	1	14	14	14		33.2	33.2	33.2	32.921	295	295	38.5	0	323.31	37953000000	2919500000	152	13	13	13	13	13	13	110	42	By MS/MS	By MS/MS	27.8	33.2	34.7815	33.1875	2103600000	815870000
1398	O88286	O88286	45	45	45	sp|O88286|WIZ_MOUSE Protein Wiz OS=Mus musculus (Mouse) OX=10090 GN=Wiz PE=1 SV=2	Wiz	1	45	45	45		31.7	31.7	31.7	184.29	1684	1684	39	0	323.31	14046000000	182410000	158	44	30	44	30	44	30	95	63	By MS/MS	By MS/MS	30.7	23.1	33.1689	32.112	118280000	64132000
1399	O88291	O88291	23	23	23	sp|O88291|ZN326_MOUSE DBIRD complex subunit ZNF326 OS=Mus musculus (Mouse) OX=10090 GN=Znf326 PE=1 SV=1	Znf326	1	23	23	23		41.7	41.7	41.7	65.225	580	580	33.7	0	301.21	7343100000	262250000	85	22	22	22	22	22	22	46	39	By MS/MS	By MS/MS	41.7	40	32.0805	31.4196	153370000	108890000
1400	O88307	O88307	39	39	39	sp|O88307|SORL_MOUSE Sortilin-related receptor OS=Mus musculus (Mouse) OX=10090 GN=Sorl1 PE=1 SV=3	Sorl1	1	39	39	39		23.4	23.4	23.4	247.08	2215	2215	36.1	0	161.6	1061800000	9313900	47	39	2	39	2	39	2	47	0	By MS/MS	By matching	23.4	1.3	29.9609	23.3761	9219200	94681
1401	O88322	O88322	56	56	55	sp|O88322|NID2_MOUSE Nidogen-2 OS=Mus musculus (Mouse) OX=10090 GN=Nid2 PE=1 SV=2	Nid2	1	56	56	55		62.5	62.5	61.8	153.91	1403	1403	33.2	0	323.31	14376000000	247860000	183	55	40	55	40	54	39	118	65	By MS/MS	By MS/MS	62.4	49.2	33.5105	31.305	199250000	48607000
1402	O88325	O88325	13	13	13	tr|O88325|O88325_MOUSE Alpha-N-acetylglucosaminidase OS=Mus musculus (Mouse) OX=10090 GN=Naglu PE=1 SV=1	Naglu	1	13	13	13		21.4	21.4	21.4	82.595	739	739	41.7	0	37.565	2557100000	82487000	51	10	12	10	12	10	12	16	35	By MS/MS	By MS/MS	18.9	20.3	28.5186	30.9434	11749000	70739000
1403	O88327	O88327	30	30	30	sp|O88327|CTNL1_MOUSE Alpha-catulin OS=Mus musculus (Mouse) OX=10090 GN=Ctnnal1 PE=1 SV=1	Ctnnal1	1	30	30	30		53.1	53.1	53.1	81.462	731	731	41.1	0	323.31	1675500000	40865000	48	28	12	28	12	28	12	37	11	By MS/MS	By MS/MS	52	19	30.5175	27.5295	35908000	4957100
1404	O88329	O88329	8	1	1	sp|O88329|MYO1A_MOUSE Unconventional myosin-Ia OS=Mus musculus (Mouse) OX=10090 GN=Myo1a PE=2 SV=2	Myo1a	1	8	1	1	+	8	1	1	118.69	1043	1043	23	1	-2	440680000	7224300	1	7	7	1	0	1	0	1	0	By MS/MS	By matching	7.5	7	28.7704		7224300	0
1405	O88342	O88342	41	41	41	sp|O88342|WDR1_MOUSE WD repeat-containing protein 1 OS=Mus musculus (Mouse) OX=10090 GN=Wdr1 PE=1 SV=3	Wdr1	1	41	41	41		78.1	78.1	78.1	66.406	606	606	34.6	0	323.31	92094000000	3069800000	334	33	40	33	40	33	40	103	231	By MS/MS	By MS/MS	72.8	78.1	33.8236	36.0418	460430000	2609400000
1406	O88343	O88343	11	11	11	sp|O88343|S4A4_MOUSE Electrogenic sodium bicarbonate cotransporter 1 OS=Mus musculus (Mouse) OX=10090 GN=Slc4a4 PE=1 SV=2	Slc4a4	1	11	11	11		14.6	14.6	14.6	121.48	1079	1079	38.4	0	29.599	449710000	10968000	19	3	10	3	10	3	10	3	16	By MS/MS	By MS/MS	4.7	14.6	25.2235	28.6134	954810	10014000
1407	O88351	O88351	32	32	31	sp|O88351|IKKB_MOUSE Inhibitor of nuclear factor kappa-B kinase subunit beta OS=Mus musculus (Mouse) OX=10090 GN=Ikbkb PE=1 SV=1	Ikbkb	1	32	32	31		50.1	50.1	49	86.689	757	757	37.3	0	135.2	5018400000	106770000	74	21	31	21	31	20	30	21	53	By MS/MS	By MS/MS	35.9	46.6	29.6718	31.8846	17208000	89566000
1408	O88379	O88379	42	42	42	sp|O88379|BAZ1A_MOUSE Bromodomain adjacent to zinc finger domain protein 1A OS=Mus musculus (Mouse) OX=10090 GN=Baz1a PE=1 SV=3	Baz1a	1	42	42	42		28.2	28.2	28.2	178.46	1555	1555	38.6	0	323.31	9003600000	138520000	133	39	28	39	28	39	28	85	48	By MS/MS	By MS/MS	26.9	22.1	32.811	30.721	109610000	28903000
1409	O88384	O88384	11	11	11	sp|O88384|VTI1B_MOUSE Vesicle transport through interaction with t-SNAREs homolog 1B OS=Mus musculus (Mouse) OX=10090 GN=Vti1b PE=1 SV=1	Vti1b	1	11	11	11		44.4	44.4	44.4	26.713	232	232	25	0	220.5	4313400000	359450000	29	8	11	8	11	8	11	8	21	By MS/MS	By MS/MS	40.9	44.4	30.3371	31.4111	106910000	252540000
1410	O88393	O88393	6	6	6	sp|O88393|TGBR3_MOUSE Transforming growth factor beta receptor type 3 OS=Mus musculus (Mouse) OX=10090 GN=Tgfbr3 PE=1 SV=1	Tgfbr3	1	6	6	6		11.6	11.6	11.6	93.827	850	850	41.3	0	18.759	95839000	2662200	8	0	6	0	6	0	6	0	8		By MS/MS	0	11.6		26.5334	0	2662200
1411	O88396	O88396	9	9	9	sp|O88396|GRPE2_MOUSE GrpE protein homolog 2, mitochondrial OS=Mus musculus (Mouse) OX=10090 GN=Grpel2 PE=2 SV=2	Grpel2	1	9	9	9		44.2	44.2	44.2	25.029	224	224	34.3	0	27.352	2631500000	202420000	32	9	6	9	6	9	6	20	12	By MS/MS	By MS/MS	44.2	33	31.0219	28.9995	158480000	43945000
1412	O88413	O88413	17	17	17	sp|O88413|TULP3_MOUSE Tubby-related protein 3 OS=Mus musculus (Mouse) OX=10090 GN=Tulp3 PE=1 SV=1	Tulp3	1	17	17	17		55	55	55	51.23	460	460	31	0	162.49	4914300000	196570000	70	12	17	12	17	12	17	23	47	By MS/MS	By MS/MS	41.7	55	30.5755	31.5781	60550000	136020000
1413	O88425	O88425	7	7	7	sp|O88425|NDK6_MOUSE Nucleoside diphosphate kinase 6 OS=Mus musculus (Mouse) OX=10090 GN=Nme6 PE=1 SV=1	Nme6	1	7	7	7		44.4	44.4	44.4	21.778	189	189	27.3	0	65.915	590780000	49231000	21	7	5	7	5	7	5	10	11	By MS/MS	By MS/MS	44.4	33.9	28.3334	27.9184	27373000	21859000
1414	O88428	O88428	29	27	27	sp|O88428|PAPS2_MOUSE Bifunctional 3-phosphoadenosine 5-phosphosulfate synthase 2 OS=Mus musculus (Mouse) OX=10090 GN=Papss2 PE=1 SV=2	Papss2	1	29	27	27		51.4	47	47	70.35	621	621	35.2	0	76.814	9123100000	260660000	73	12	29	11	27	11	27	13	60	By MS/MS	By MS/MS	25.1	51.4	28.6715	32.9353	11552000	249110000
1415	O88441	O88441	12	12	12	sp|O88441|MTX2_MOUSE Metaxin-2 OS=Mus musculus (Mouse) OX=10090 GN=Mtx2 PE=1 SV=1	Mtx2	1	12	12	12		57.8	57.8	57.8	29.758	263	263	37.9	0	323.31	4403500000	366960000	74	10	11	10	11	10	11	36	38	By MS/MS	By MS/MS	50.2	51.3	30.8393	31.183	151450000	215500000
1416	O88445	O88445	9	9	9	sp|O88445|AURKC_MOUSE Aurora kinase C OS=Mus musculus (Mouse) OX=10090 GN=Aurkc PE=1 SV=1	Aurkc	1	9	9	9		37.6	37.6	37.6	32.907	282	282	35.6	0	25.852	576340000	36021000	13	9	0	9	0	9	0	13	0	By MS/MS		37.6	0	29.1666		36021000	0
1417	O88447	O88447	28	20	17	sp|O88447|KLC1_MOUSE Kinesin light chain 1 OS=Mus musculus (Mouse) OX=10090 GN=Klc1 PE=1 SV=3	Klc1	1	28	20	17		51.9	48.8	41.6	61.449	541	541	40.4	0	323.31	10133000000	281480000	63	22	28	14	20	12	17	18	45	By MS/MS	By MS/MS	37.9	51.9	29.768	33.0244	24019000	257460000
1418	O88448	O88448	25	18	18	sp|O88448|KLC2_MOUSE Kinesin light chain 2 OS=Mus musculus (Mouse) OX=10090 GN=Klc2 PE=1 SV=1	Klc2	1	25	18	18		45.1	36.4	36.4	66.662	599	599	37.1	0	323.31	6134900000	165810000	75	23	24	17	17	17	17	35	40	By MS/MS	By MS/MS	44.4	44.4	31.2524	31.7055	65385000	100420000
1419	O88452	O88452	2	2	2	sp|O88452|STC2_MOUSE Stanniocalcin-2 OS=Mus musculus (Mouse) OX=10090 GN=Stc2 PE=1 SV=1	Stc2	1	2	2	2		11.8	11.8	11.8	32.601	296	296	34.8	0.0032013	1.8534	105250000	13156000	9	2	1	2	1	2	1	8	1	By MS/MS	By MS/MS	11.8	4.7	24.5342	26.3214	3132900	10023000
1420	O88455	O88455	4	4	4	sp|O88455|DHCR7_MOUSE 7-dehydrocholesterol reductase OS=Mus musculus (Mouse) OX=10090 GN=Dhcr7 PE=1 SV=1	Dhcr7	1	4	4	4		11	11	11	53.918	471	471	34.1	0	15.673	2083600000	189420000	19	4	3	4	3	4	3	10	9	By MS/MS	By MS/MS	11	9.1	30.2075	29.6743	106540000	82879000
1421	O88456;Q9D7J7	O88456	15;3	15;3	15;3	sp|O88456|CPNS1_MOUSE Calpain small subunit 1 OS=Mus musculus (Mouse) OX=10090 GN=Capns1 PE=1 SV=1	Capns1	2	15	15	15		78.4	78.4	78.4	28.463	269	269;247	39.4	0	323.31	50893000000	4626600000	187	12	14	12	14	12	14	48	139	By MS/MS	By MS/MS	68	59.1	32.4674	35.2878	500920000	4125700000
1422	O88466	O88466	66	66	66	sp|O88466|ZN106_MOUSE Zinc finger protein 106 OS=Mus musculus (Mouse) OX=10090 GN=Znf106 PE=1 SV=3	Znf106	1	66	66	66		46.6	46.6	46.6	208.96	1888	1888	32.4	0	323.31	10029000000	104470000	167	66	24	66	24	66	24	143	24	By MS/MS	By MS/MS	46.6	18.6	33.227	28.8626	99078000	5393200
1423	O88477	O88477	32	32	30	sp|O88477|IF2B1_MOUSE Insulin-like growth factor 2 mRNA-binding protein 1 OS=Mus musculus (Mouse) OX=10090 GN=Igf2bp1 PE=1 SV=1	Igf2bp1	1	32	32	30		49.7	49.7	47.3	63.45	577	577	43.1	0	323.31	73474000000	2449100000	265	32	25	32	25	30	24	182	83	By MS/MS	By MS/MS	49.7	48.2	35.8522	33.8429	1881900000	567230000
[truncated: 10,069 more rows]
