# Supplementary material for: Decoding protein methylation function with thermal stability analysis
Source: Nat Commun. 2023 May 25;14:3016. doi: 10.1038/s41467-023-38863-1 (PMC10212966; doi:10.1038/s41467-023-38863-1)
Supplement: Supplementary file 5 — Supplementary Data 2 [file 41467_2023_38863_MOESM5_ESM.xlsx]

## Sheet: S2 Legend
Supplementary Data 2. Protein isoforms identified in mESCs and MEFs. S2 All IDs trypsin-chymo sheet: Results from MaxQuant containing all the protein isoforms identified in mESCs and MEFs resulting from the combined analysis of trypsin and chymotrypsin data sets using the Ensembl database. S2 RMTs-KMTs-KDMs: Detailed information for all the protein isoforms identified in arginine methyl-transfera…

## Sheet: S2 All IDs trypsin-chymo
id	Protein IDs	Majority protein IDs	Peptide counts (all)	Peptide counts (razor+unique)	Peptide counts (unique)	Fasta headers	Gene_From_Ensemble_Fasta	Number of proteins	Peptides	Razor + unique peptides	Unique peptides	MS/MS count	Only identified by site	Sequence coverage [%]	Unique + razor sequence coverage [%]	Unique sequence coverage [%]	Mol. weight [kDa]	Sequence length	Sequence lengths	Fraction average	Q-value	Score	iBAQ	Intensity	Peptides ESC_chymo	Peptides ESC_trypsin	Peptides MEF_chymo	Peptides MEF_trypsin	Razor + unique peptides ESC_chymo	Razor + unique peptides ESC_trypsin	Razor + unique peptides MEF_chymo	Razor + unique peptides MEF_trypsin	Unique peptides ESC_chymo	Unique peptides ESC_trypsin	Unique peptides MEF_chymo	Unique peptides MEF_trypsin	MS/MS count ESC_chymo	MS/MS count ESC_trypsin	MS/MS count MEF_chymo	MS/MS count MEF_trypsin	Sequence coverage ESC_chymo [%]	Sequence coverage ESC_trypsin [%]	Sequence coverage MEF_chymo [%]	Sequence coverage MEF_trypsin [%]	Intensity ESC_chymo	Intensity ESC_trypsin	Intensity MEF_chymo	Intensity MEF_trypsin	iBAQ ESC_chymo
129	ENSMUSP00000000001.4pepchromosome=GRCm38=3=108107280=108146146=-1gene=ENSMUSG00000000001.4transcript=ENSMUST00000000001.4gene_biotype=protein_codingtranscript_biotype=protein_codingGN=Gnai3description=guaninenucleotidebindingprotein(Gprotein),alphainhibiting3[Source=MGISymbol;Acc=MGI=95773];ENSMUSP00000120425.1pepchromosome=GRCm38=3=108093138=108098417=1gene=ENSMUSG00000009108.15transcript=ENSMUS…	ENSMUSP00000000001.4pepchromosome=GRCm38=3=108107280=108146146=-1gene=ENSMUSG00000000001.4transcript=ENSMUST00000000001.4gene_biotype=protein_codingtranscript_biotype=protein_codingGN=Gnai3description=guaninenucleotidebindingprotein(Gprotein),alphainhibiting3[Source=MGISymbol;Acc=MGI=95773]	62;8;8;7;6;2	38;1;1;0;0;1	36;1;1;0;0;1	ENSMUSP00000000001.4 pep chromosome=GRCm38=3=108107280=108146146=-1 gene=ENSMUSG00000000001.4 transcript=ENSMUST00000000001.4 gene_biotype=protein_coding transcript_biotype=protein_coding GN=Gnai3 description=guanine nucleotide binding protein (G protein),	Gnai3	6	62	38	36	151		87.6	58.5	54.8	40.538	354	354;232;354;350;112;249	21.1	0	323.31	1595000000	23925000000	42	13	42	14	29	8	26	8	27	8	24	8	63	13	54	21	78.5	41.2	82.8	42.7	8986800000	1724100000	10841000000	2373000000	427940000
130	ENSMUSP00000000010.8pepchromosome=GRCm38=11=96271457=96276595=1gene=ENSMUSG00000020875.9transcript=ENSMUST00000000010.8gene_biotype=protein_codingtranscript_biotype=protein_codingGN=Hoxb9description=homeoboxB9[Source=MGISymbol;Acc=MGI=96190];ENSMUSP00000133919.1pepchromosome=GRCm38=11=96271523=96276595=1gene=ENSMUSG00000020875.9transcript=ENSMUST00000174042.2gene_biotype=protein_codingtranscript_…	ENSMUSP00000000010.8pepchromosome=GRCm38=11=96271457=96276595=1gene=ENSMUSG00000020875.9transcript=ENSMUST00000000010.8gene_biotype=protein_codingtranscript_biotype=protein_codingGN=Hoxb9description=homeoboxB9[Source=MGISymbol;Acc=MGI=96190]	8;1	8;1	7;1	ENSMUSP00000000010.8 pep chromosome=GRCm38=11=96271457=96276595=1 gene=ENSMUSG00000020875.9 transcript=ENSMUST00000000010.8 gene_biotype=protein_coding transcript_biotype=protein_coding GN=Hoxb9 description=homeobox B9 [Source=MGI Symbol;Acc=MGI=96190]	Hoxb9	2	8	8	7	12		49.2	49.2	46.4	28.015	250	250;136	31.5	9.6117e-05	7.1059	19381000	271330000	0	0	2	6	0	0	2	6	0	0	2	5	0	0	3	9	0	0	14.8	40.4	0	0	143170000	128150000	0
131	ENSMUSP00000000028.7pepchromosome=GRCm38=16=18780447=18811972=-1gene=ENSMUSG00000000028.15transcript=ENSMUST00000000028.13gene_biotype=protein_codingtranscript_biotype=protein_codingGN=Cdc45description=celldivisioncycle45[Source=MGISymbol;Acc=MGI=1338073];ENSMUSP00000094753.3pepchromosome=GRCm38=16=18780453=18811626=-1gene=ENSMUSG00000000028.15transcript=ENSMUST00000096990.9gene_biotype=protein_c…	ENSMUSP00000000028.7pepchromosome=GRCm38=16=18780447=18811972=-1gene=ENSMUSG00000000028.15transcript=ENSMUST00000000028.13gene_biotype=protein_codingtranscript_biotype=protein_codingGN=Cdc45description=celldivisioncycle45[Source=MGISymbol;Acc=MGI=1338073];ENSMUSP00000094753.3pepchromosome=GRCm38=16=18780453=18811626=-1gene=ENSMUSG00000000028.15transcript=ENSMUST00000096990.9gene_biotype=protein_c…	26;25;5	26;25;5	26;25;5	ENSMUSP00000000028.7 pep chromosome=GRCm38=16=18780447=18811972=-1 gene=ENSMUSG00000000028.15 transcript=ENSMUST00000000028.13 gene_biotype=protein_coding transcript_biotype=protein_coding GN=Cdc45 description=cell division cycle 45 [Source=MGI Symbol;Acc=	Cdc45	3	26	26	26	52		44.3	44.3	44.3	65.384	566	566;520;136	35	0	97.307	87323000	2183100000	10	15	1	7	10	15	1	7	10	15	1	7	15	28	1	8	27.2	30.2	2.8	18.6	900740000	1016400000	23811000	242150000	33361000
132	ENSMUSP00000101556.1pepchromosome=GRCm38=7=142650769=142661305=-1gene=ENSMUSG00000048583.16transcript=ENSMUST00000105936.7gene_biotype=protein_codingtranscript_biotype=protein_codingGN=Igf2description=insulin-likegrowthfactor2[Source=MGISymbol;Acc=MGI=96434];ENSMUSP00000101555.1pepchromosome=GRCm38=7=142653756=142666816=-1gene=ENSMUSG00000048583.16transcript=ENSMUST00000105935.7gene_biotype=prote…	ENSMUSP00000101556.1pepchromosome=GRCm38=7=142650769=142661305=-1gene=ENSMUSG00000048583.16transcript=ENSMUST00000105936.7gene_biotype=protein_codingtranscript_biotype=protein_codingGN=Igf2description=insulin-likegrowthfactor2[Source=MGISymbol;Acc=MGI=96434];ENSMUSP00000101555.1pepchromosome=GRCm38=7=142653756=142666816=-1gene=ENSMUSG00000048583.16transcript=ENSMUST00000105935.7gene_biotype=prote…	17;17;17;17;17;6;5	17;17;17;17;17;6;5	17;17;17;17;17;6;5	ENSMUSP00000101556.1 pep chromosome=GRCm38=7=142650769=142661305=-1 gene=ENSMUSG00000048583.16 transcript=ENSMUST00000105936.7 gene_biotype=protein_coding transcript_biotype=protein_coding GN=Igf2 description=insulin-like growth factor 2 [Source=MGI Symbol	Igf2	7	17	17	17	53		63.3	63.3	63.3	20.03	180	180;180;180;180;191;103;121	26.8	0	93.193	1166100000	9328800000	2	5	10	7	2	5	10	7	2	5	10	7	3	10	19	21	17.2	31.1	53.9	36.7	117000000	320110000	5664600000	3227100000	14625000
133	ENSMUSP00000000049.5pepchromosome=GRCm38=11=108395293=108414396=1gene=ENSMUSG00000000049.11transcript=ENSMUST00000000049.5gene_biotype=protein_codingtranscript_biotype=protein_codingGN=Apohdescription=apolipoproteinH[Source=MGISymbol;Acc=MGI=88058]	ENSMUSP00000000049.5pepchromosome=GRCm38=11=108395293=108414396=1gene=ENSMUSG00000000049.11transcript=ENSMUST00000000049.5gene_biotype=protein_codingtranscript_biotype=protein_codingGN=Apohdescription=apolipoproteinH[Source=MGISymbol;Acc=MGI=88058]	2	1	1	ENSMUSP00000000049.5 pep chromosome=GRCm38=11=108395293=108414396=1 gene=ENSMUSG00000000049.11 transcript=ENSMUST00000000049.5 gene_biotype=protein_coding transcript_biotype=protein_coding GN=Apoh description=apolipoprotein H [Source=MGI Symbol;Acc=MGI=880	Apoh	1	2	1	1	0	+	5.8	3.2	3.2	38.618	345	345	30.7	1	-2	0	0	0	2	0	2	0	1	0	1	0	1	0	1	0	0	0	0	0	5.8	0	5.8	0	0	0	0	0
134	ENSMUSP00000000058.6pepchromosome=GRCm38=6=17281185=17289115=1gene=ENSMUSG00000000058.6transcript=ENSMUST00000000058.6gene_biotype=protein_codingtranscript_biotype=protein_codingGN=Cav2description=caveolin2[Source=MGISymbol;Acc=MGI=107571];ENSMUSP00000111119.1pepchromosome=GRCm38=6=17281327=17282684=1gene=ENSMUSG00000000058.6transcript=ENSMUST00000115459.1gene_biotype=protein_codingtranscript_bio…	ENSMUSP00000000058.6pepchromosome=GRCm38=6=17281185=17289115=1gene=ENSMUSG00000000058.6transcript=ENSMUST00000000058.6gene_biotype=protein_codingtranscript_biotype=protein_codingGN=Cav2description=caveolin2[Source=MGISymbol;Acc=MGI=107571];ENSMUSP00000111119.1pepchromosome=GRCm38=6=17281327=17282684=1gene=ENSMUSG00000000058.6transcript=ENSMUST00000115459.1gene_biotype=protein_codingtranscript_bio…	8;6	8;6	3;1	ENSMUSP00000000058.6 pep chromosome=GRCm38=6=17281185=17289115=1 gene=ENSMUSG00000000058.6 transcript=ENSMUST00000000058.6 gene_biotype=protein_coding transcript_biotype=protein_coding GN=Cav2 description=caveolin 2 [Source=MGI Symbol;Acc=MGI=107571];ENSMU	Cav2	2	8	8	3	23		48.8	48.8	18.5	18.227	162	162;113	14	0	93.251	358290000	3224600000	1	2	4	4	1	2	4	4	0	1	1	2	1	1	11	10	8.6	18.5	32.1	45.1	38446000	5996200	2372800000	807360000	5492400
135	ENSMUSP00000000080.6pepchromosome=GRCm38=13=5861482=5870394=1gene=ENSMUSG00000000078.7transcript=ENSMUST00000000080.7gene_biotype=protein_codingtranscript_biotype=protein_codingGN=Klf6description=Kruppel-likefactor6[Source=MGISymbol;Acc=MGI=1346318]	ENSMUSP00000000080.6pepchromosome=GRCm38=13=5861482=5870394=1gene=ENSMUSG00000000078.7transcript=ENSMUST00000000080.7gene_biotype=protein_codingtranscript_biotype=protein_codingGN=Klf6description=Kruppel-likefactor6[Source=MGISymbol;Acc=MGI=1346318]	6	4	4	ENSMUSP00000000080.6 pep chromosome=GRCm38=13=5861482=5870394=1 gene=ENSMUSG00000000078.7 transcript=ENSMUST00000000080.7 gene_biotype=protein_coding transcript_biotype=protein_coding GN=Klf6 description=Kruppel-like factor 6 [Source=MGI Symbol;Acc=MGI=134	Klf6	1	6	4	4	5		18.9	12.9	12.9	35.592	318	318	19.2	0.00018605	5.3207	9820400	78563000	2	2	2	2	1	1	1	2	1	1	1	2	1	1	2	1	5.7	7.5	8.2	7.9	0	14161000	34482000	29920000	0
136	ENSMUSP00000101905.3pepchromosome=GRCm38=4=120462080=120529259=1gene=ENSMUSG00000000085.16transcript=ENSMUST00000106298.9gene_biotype=protein_codingtranscript_biotype=protein_codingGN=Scmh1description=sexcombonmidleghomolog1[Source=MGISymbol;Acc=MGI=1352762];ENSMUSP00000000087.6pepchromosome=GRCm38=4=120405307=120530184=1gene=ENSMUSG00000000085.16transcript=ENSMUST00000000087.12gene_biotype=prote…	ENSMUSP00000101905.3pepchromosome=GRCm38=4=120462080=120529259=1gene=ENSMUSG00000000085.16transcript=ENSMUST00000106298.9gene_biotype=protein_codingtranscript_biotype=protein_codingGN=Scmh1description=sexcombonmidleghomolog1[Source=MGISymbol;Acc=MGI=1352762];ENSMUSP00000000087.6pepchromosome=GRCm38=4=120405307=120530184=1gene=ENSMUSG00000000085.16transcript=ENSMUST00000000087.12gene_biotype=prote…	13;13;13;13;1	13;13;13;13;1	13;13;13;13;1	ENSMUSP00000101905.3 pep chromosome=GRCm38=4=120462080=120529259=1 gene=ENSMUSG00000000085.16 transcript=ENSMUST00000106298.9 gene_biotype=protein_coding transcript_biotype=protein_coding GN=Scmh1 description=sex comb on midleg homolog 1 [Source=MGI Symbol	Scmh1	5	13	13	13	31		22.6	22.6	22.6	73.732	664	664;664;706;706;177	34.3	0	94.744	17725000	602650000	1	11	0	9	1	11	0	9	1	11	0	9	1	15	0	15	2.4	19.7	0	15.7	71808000	287490000	0	243350000	2564600
137	ENSMUSP00000000090.6pepchromosome=GRCm38=9=57521279=57532426=1gene=ENSMUSG00000000088.7transcript=ENSMUST00000000090.7gene_biotype=protein_codingtranscript_biotype=protein_codingGN=Cox5adescription=cytochromecoxidasesubunit5A[Source=MGISymbol;Acc=MGI=88474]	ENSMUSP00000000090.6pepchromosome=GRCm38=9=57521279=57532426=1gene=ENSMUSG00000000088.7transcript=ENSMUST00000000090.7gene_biotype=protein_codingtranscript_biotype=protein_codingGN=Cox5adescription=cytochromecoxidasesubunit5A[Source=MGISymbol;Acc=MGI=88474]	41	41	41	ENSMUSP00000000090.6 pep chromosome=GRCm38=9=57521279=57532426=1 gene=ENSMUSG00000000088.7 transcript=ENSMUST00000000090.7 gene_biotype=protein_coding transcript_biotype=protein_coding GN=Cox5a description=cytochrome c oxidase subunit 5A [Source=MGI Symbol	Cox5a	1	41	41	41	257		92.5	92.5	92.5	16.101	146	146	25.4	0	323.31	10183000000	112010000000	22	14	23	11	22	14	23	11	22	14	23	11	70	47	81	59	74.7	67.1	74.7	58.9	40805000000	15325000000	32867000000	23013000000	5100600000
138	ENSMUSP00000000095.6pepchromosome=GRCm38=11=85832551=85841948=1gene=ENSMUSG00000000093.6transcript=ENSMUST00000000095.6gene_biotype=protein_codingtranscript_biotype=protein_codingGN=Tbx2description=T-box2[Source=MGISymbol;Acc=MGI=98494]	ENSMUSP00000000095.6pepchromosome=GRCm38=11=85832551=85841948=1gene=ENSMUSG00000000093.6transcript=ENSMUST00000000095.6gene_biotype=protein_codingtranscript_biotype=protein_codingGN=Tbx2description=T-box2[Source=MGISymbol;Acc=MGI=98494]	10	3	3	ENSMUSP00000000095.6 pep chromosome=GRCm38=11=85832551=85841948=1 gene=ENSMUSG00000000093.6 transcript=ENSMUST00000000095.6 gene_biotype=protein_coding transcript_biotype=protein_coding GN=Tbx2 description=T-box 2 [Source=MGI Symbol;Acc=MGI=98494]	Tbx2	1	10	3	3	4		15.2	7.3	7.3	75.08	711	711	47.5	0.0001835	4.5774	9894500	257260000	2	5	1	4	0	1	0	3	0	1	0	3	0	1	0	3	1.8	6.5	2.1	8.9	0	105140000	0	152120000	0
139	ENSMUSP00000133063.1pepchromosome=GRCm38=15=92051165=92341967=1gene=ENSMUSG00000055022.14transcript=ENSMUST00000169825.7gene_biotype=protein_codingtranscript_biotype=protein_codingGN=Cntn1description=contactin1[Source=MGISymbol;Acc=MGI=105980];ENSMUSP00000067842.5pepchromosome=GRCm38=15=92161357=92340114=1gene=ENSMUSG00000055022.14transcript=ENSMUST00000068378.5gene_biotype=protein_codingtranscri…	ENSMUSP00000133063.1pepchromosome=GRCm38=15=92051165=92341967=1gene=ENSMUSG00000055022.14transcript=ENSMUST00000169825.7gene_biotype=protein_codingtranscript_biotype=protein_codingGN=Cntn1description=contactin1[Source=MGISymbol;Acc=MGI=105980];ENSMUSP00000067842.5pepchromosome=GRCm38=15=92161357=92340114=1gene=ENSMUSG00000055022.14transcript=ENSMUST00000068378.5gene_biotype=protein_codingtranscri…	2;2;2	2;2;2	2;2;2	ENSMUSP00000133063.1 pep chromosome=GRCm38=15=92051165=92341967=1 gene=ENSMUSG00000055022.14 transcript=ENSMUST00000169825.7 gene_biotype=protein_coding transcript_biotype=protein_coding GN=Cntn1 description=contactin 1 [Source=MGI Symbol;Acc=MGI=105980];E	Cntn1	3	2	2	2	2		3.4	3.4	3.4	113.39	1020	1020;1020;1020	40.3	0.00069565	2.6959	335870	17465000	0	2	0	1	0	2	0	1	0	2	0	1	0	1	0	1	0	3.4	0	1.5	0	17465000	0	0	0
140	ENSMUSP00000000122.6pepchromosome=GRCm38=11=95568818=95587735=-1gene=ENSMUSG00000000120.6transcript=ENSMUST00000000122.6gene_biotype=protein_codingtranscript_biotype=protein_codingGN=Ngfrdescription=nervegrowthfactorreceptor(TNFRsuperfamily,member16)[Source=MGISymbol;Acc=MGI=97323]	ENSMUSP00000000122.6pepchromosome=GRCm38=11=95568818=95587735=-1gene=ENSMUSG00000000120.6transcript=ENSMUST00000000122.6gene_biotype=protein_codingtranscript_biotype=protein_codingGN=Ngfrdescription=nervegrowthfactorreceptor(TNFRsuperfamily,member16)[Source=MGISymbol;Acc=MGI=97323]	11	11	11	ENSMUSP00000000122.6 pep chromosome=GRCm38=11=95568818=95587735=-1 gene=ENSMUSG00000000120.6 transcript=ENSMUST00000000122.6 gene_biotype=protein_coding transcript_biotype=protein_coding GN=Ngfr description=nerve growth factor receptor (TNFR superfamily, m	Ngfr	1	11	11	11	19		40.5	40.5	40.5	45.647	427	427	25.9	0	307.05	48773000	829140000	5	6	0	1	5	6	0	1	5	6	0	1	5	13	0	1	16.6	30.7	0	5.6	129150000	691660000	0	8336700	5381100
141	ENSMUSP00000000127.5pepchromosome=GRCm38=11=103774150=103817957=1gene=ENSMUSG00000000125.5transcript=ENSMUST00000000127.5gene_biotype=protein_codingtranscript_biotype=protein_codingGN=Wnt3description=wingless-typeMMTVintegrationsitefamily,member3[Source=MGISymbol;Acc=MGI=98955];ENSMUSP00000010044.7pepchromosome=GRCm38=11=59248033=59290752=-1gene=ENSMUSG00000009900.7transcript=ENSMUST00000010044.7…	ENSMUSP00000000127.5pepchromosome=GRCm38=11=103774150=103817957=1gene=ENSMUSG00000000125.5transcript=ENSMUST00000000127.5gene_biotype=protein_codingtranscript_biotype=protein_codingGN=Wnt3description=wingless-typeMMTVintegrationsitefamily,member3[Source=MGISymbol;Acc=MGI=98955];ENSMUSP00000010044.7pepchromosome=GRCm38=11=59248033=59290752=-1gene=ENSMUSG00000009900.7transcript=ENSMUST00000010044.7…	2;1	2;1	2;1	ENSMUSP00000000127.5 pep chromosome=GRCm38=11=103774150=103817957=1 gene=ENSMUSG00000000125.5 transcript=ENSMUST00000000127.5 gene_biotype=protein_coding transcript_biotype=protein_coding GN=Wnt3 description=wingless-type MMTV integration site family, memb	Wnt3	2	2	2	2	2		8.2	8.2	8.2	39.659	355	355;352	20.5	0.0097158	1.2571	239380	4548300	1	1	0	0	1	1	0	0	1	1	0	0	1	1	0	0	3.7	4.5	0	0	0	4548300	0	0	0
142	ENSMUSP00000000129.6pepchromosome=GRCm38=17=63896022=64139463=1gene=ENSMUSG00000000127.15transcript=ENSMUST00000000129.13gene_biotype=protein_codingtranscript_biotype=protein_codingGN=Ferdescription=fer(fms/fpsrelated)proteinkinase[Source=MGISymbol;Acc=MGI=105917];ENSMUSP00000156523.1pepchromosome=GRCm38=17=63878066=64139496=1gene=ENSMUSG00000000127.15transcript=ENSMUST00000233190.1gene_biotype=p…	ENSMUSP00000000129.6pepchromosome=GRCm38=17=63896022=64139463=1gene=ENSMUSG00000000127.15transcript=ENSMUST00000000129.13gene_biotype=protein_codingtranscript_biotype=protein_codingGN=Ferdescription=fer(fms/fpsrelated)proteinkinase[Source=MGISymbol;Acc=MGI=105917];ENSMUSP00000156523.1pepchromosome=GRCm38=17=63878066=64139496=1gene=ENSMUSG00000000127.15transcript=ENSMUST00000233190.1gene_biotype=p…	49;45;7	49;45;7	2;2;0	ENSMUSP00000000129.6 pep chromosome=GRCm38=17=63896022=64139463=1 gene=ENSMUSG00000000127.15 transcript=ENSMUST00000000129.13 gene_biotype=protein_coding transcript_biotype=protein_coding GN=Fer description=fer (fms/fps related) protein kinase [Source=MGI	Fer	3	49	49	2	122		69	69	5.7	94.578	823	823;765;160	30.7	0	244.43	133470000	5739200000	9	21	19	26	9	21	19	26	0	1	1	1	9	36	27	50	18.7	37.1	40.1	40.3	472180000	926220000	1571400000	2769300000	11517000
143	ENSMUSP00000000137.7pepchromosome=GRCm38=11=20062304=20112913=-1gene=ENSMUSG00000020152.7transcript=ENSMUST00000000137.7gene_biotype=protein_codingtranscript_biotype=protein_codingGN=Actr2description=ARP2actin-relatedprotein2[Source=MGISymbol;Acc=MGI=1913963]	ENSMUSP00000000137.7pepchromosome=GRCm38=11=20062304=20112913=-1gene=ENSMUSG00000020152.7transcript=ENSMUST00000000137.7gene_biotype=protein_codingtranscript_biotype=protein_codingGN=Actr2description=ARP2actin-relatedprotein2[Source=MGISymbol;Acc=MGI=1913963]	95	95	95	ENSMUSP00000000137.7 pep chromosome=GRCm38=11=20062304=20112913=-1 gene=ENSMUSG00000020152.7 transcript=ENSMUST00000000137.7 gene_biotype=protein_coding transcript_biotype=protein_coding GN=Actr2 description=ARP2 actin-related protein 2 [Source=MGI Symbol;	Actr2	1	95	95	95	803		93.9	93.9	93.9	44.76	394	394	32.8	0	323.31	12941000000	168230000000	61	20	69	18	61	20	69	18	61	20	69	18	127	176	173	327	88.8	49.5	92.1	47	34186000000	17496000000	68181000000	48367000000	2136600000
144	ENSMUSP00000000145.5pepchromosome=GRCm38=11=54304005=54361535=1gene=ENSMUSG00000020333.17transcript=ENSMUST00000000145.11gene_biotype=protein_codingtranscript_biotype=protein_codingGN=Acsl6description=acyl-CoAsynthetaselong-chainfamilymember6[Source=MGISymbol;Acc=MGI=894291];ENSMUSP00000098773.2pepchromosome=GRCm38=11=54314936=54361535=1gene=ENSMUSG00000020333.17transcript=ENSMUST00000101213.8gen…	ENSMUSP00000000145.5pepchromosome=GRCm38=11=54304005=54361535=1gene=ENSMUSG00000020333.17transcript=ENSMUST00000000145.11gene_biotype=protein_codingtranscript_biotype=protein_codingGN=Acsl6description=acyl-CoAsynthetaselong-chainfamilymember6[Source=MGISymbol;Acc=MGI=894291];ENSMUSP00000098773.2pepchromosome=GRCm38=11=54314936=54361535=1gene=ENSMUSG00000020333.17transcript=ENSMUST00000101213.8gen…	8;8;8;8;8;8;8;8;4;4;3;2;2;1	7;7;7;7;7;7;7;7;4;4;2;2;2;1	7;7;7;7;7;7;7;7;4;4;2;2;2;1	ENSMUSP00000000145.5 pep chromosome=GRCm38=11=54304005=54361535=1 gene=ENSMUSG00000020333.17 transcript=ENSMUST00000000145.11 gene_biotype=protein_coding transcript_biotype=protein_coding GN=Acsl6 description=acyl-CoA synthetase long-chain family member 6	Acsl6	14	8	7	7	6		14.3	12.7	12.7	69.57	622	622;697;697;697;697;697;722;722;365;424;126;192;359;139	31.7	0.00018459	4.8546	2040200	73447000	2	6	0	0	1	6	0	0	1	6	0	0	1	5	0	0	4.2	10.1	0	0	34716000	38731000	0	0	1084900
145	ENSMUSP00000000153.4pepchromosome=GRCm38=5=140758408=140830431=-1gene=ENSMUSG00000000149.10transcript=ENSMUST00000000153.8gene_biotype=protein_codingtranscript_biotype=protein_codingGN=Gna12description=guaninenucleotidebindingprotein,alpha12[Source=MGISymbol;Acc=MGI=95767];ENSMUSP00000143414.1pepchromosome=GRCm38=5=140760193=140830157=-1gene=ENSMUSG00000000149.10transcript=ENSMUST00000198447.1gen…	ENSMUSP00000000153.4pepchromosome=GRCm38=5=140758408=140830431=-1gene=ENSMUSG00000000149.10transcript=ENSMUST00000000153.8gene_biotype=protein_codingtranscript_biotype=protein_codingGN=Gna12description=guaninenucleotidebindingprotein,alpha12[Source=MGISymbol;Acc=MGI=95767];ENSMUSP00000143414.1pepchromosome=GRCm38=5=140760193=140830157=-1gene=ENSMUSG00000000149.10transcript=ENSMUST00000198447.1gen…	26;19	23;17	23;17	ENSMUSP00000000153.4 pep chromosome=GRCm38=5=140758408=140830431=-1 gene=ENSMUSG00000000149.10 transcript=ENSMUST00000000153.8 gene_biotype=protein_coding transcript_biotype=protein_coding GN=Gna12 description=guanine nucleotide binding protein, alpha 12 [	Gna12	2	26	23	23	44		49.1	43.5	43.5	44.095	379	379;316	32.9	0	27.794	57461000	1206700000	4	13	11	13	4	12	9	12	4	12	9	12	4	15	10	15	11.6	37.2	30.6	32.5	86684000	284840000	217720000	617440000	4334200
146	ENSMUSP00000000175.4pepchromosome=GRCm38=9=50596357=50603812=-1gene=ENSMUSG00000000171.5transcript=ENSMUST00000000175.5gene_biotype=protein_codingtranscript_biotype=protein_codingGN=Sdhddescription=succinatedehydrogenasecomplex,subunitD,integralmembraneprotein[Source=MGISymbol;Acc=MGI=1914175]	ENSMUSP00000000175.4pepchromosome=GRCm38=9=50596357=50603812=-1gene=ENSMUSG00000000171.5transcript=ENSMUST00000000175.5gene_biotype=protein_codingtranscript_biotype=protein_codingGN=Sdhddescription=succinatedehydrogenasecomplex,subunitD,integralmembraneprotein[Source=MGISymbol;Acc=MGI=1914175]	7	7	7	ENSMUSP00000000175.4 pep chromosome=GRCm38=9=50596357=50603812=-1 gene=ENSMUSG00000000171.5 transcript=ENSMUST00000000175.5 gene_biotype=protein_coding transcript_biotype=protein_coding GN=Sdhd description=succinate dehydrogenase complex, subunit D, integr	Sdhd	1	7	7	7	12		32.1	32.1	32.1	17.014	159	159	35.5	0.0017904	2.2186	192210000	1153200000	2	3	3	3	2	3	3	3	2	3	3	3	2	4	3	3	11.3	11.3	20.8	11.3	109130000	450980000	243290000	349840000	12126000
147	ENSMUSP00000000188.8pepchromosome=GRCm38=6=127125162=127151060=-1gene=ENSMUSG00000000184.12transcript=ENSMUST00000000188.11gene_biotype=protein_codingtranscript_biotype=protein_codingGN=Ccnd2description=cyclinD2[Source=MGISymbol;Acc=MGI=88314];ENSMUSP00000144006.1pepchromosome=GRCm38=6=127146023=127152193=-1gene=ENSMUSG00000000184.12transcript=ENSMUST00000201902.3gene_biotype=protein_codingtransc…	ENSMUSP00000000188.8pepchromosome=GRCm38=6=127125162=127151060=-1gene=ENSMUSG00000000184.12transcript=ENSMUST00000000188.11gene_biotype=protein_codingtranscript_biotype=protein_codingGN=Ccnd2description=cyclinD2[Source=MGISymbol;Acc=MGI=88314];ENSMUSP00000144006.1pepchromosome=GRCm38=6=127146023=127152193=-1gene=ENSMUSG00000000184.12transcript=ENSMUST00000201902.3gene_biotype=protein_codingtransc…	16;12;10;10	14;10;8;8	14;10;8;8	ENSMUSP00000000188.8 pep chromosome=GRCm38=6=127125162=127151060=-1 gene=ENSMUSG00000000184.12 transcript=ENSMUST00000000188.11 gene_biotype=protein_coding transcript_biotype=protein_coding GN=Ccnd2 description=cyclin D2 [Source=MGI Symbol;Acc=MGI=88314];E	Ccnd2	4	16	14	14	45		60.2	51.9	51.9	32.897	289	289;189;156;156	29.5	0	132.55	396930000	6747800000	0	0	4	12	0	0	3	11	0	0	3	11	0	0	9	36	0	0	23.9	44.3	0	0	876970000	5870800000	0
148	ENSMUSP00000000199.7pepchromosome=GRCm38=2=31245823=31295989=1gene=ENSMUSG00000062661.6transcript=ENSMUST00000000199.7gene_biotype=protein_codingtranscript_biotype=protein_codingGN=Ncs1description=neuronalcalciumsensor1[Source=MGISymbol;Acc=MGI=109166];ENSMUSP00000142269.1pepchromosome=GRCm38=2=31246166=31292319=1gene=ENSMUSG00000062661.6transcript=ENSMUST00000150670.1gene_biotype=protein_codingt…	ENSMUSP00000000199.7pepchromosome=GRCm38=2=31245823=31295989=1gene=ENSMUSG00000062661.6transcript=ENSMUST00000000199.7gene_biotype=protein_codingtranscript_biotype=protein_codingGN=Ncs1description=neuronalcalciumsensor1[Source=MGISymbol;Acc=MGI=109166]	22;2	22;2	22;2	ENSMUSP00000000199.7 pep chromosome=GRCm38=2=31245823=31295989=1 gene=ENSMUSG00000062661.6 transcript=ENSMUST00000000199.7 gene_biotype=protein_coding transcript_biotype=protein_coding GN=Ncs1 description=neuronal calcium sensor 1 [Source=MGI Symbol;Acc=MG	Ncs1	2	22	22	22	49		86.8	86.8	86.8	21.878	190	190;82	29	0	316.47	676060000	7436600000	0	8	9	13	0	8	9	13	0	8	9	13	0	7	13	29	0	44.2	67.9	63.2	0	299760000	840190000	6296700000	0
149	ENSMUSP00000000260.5pepchromosome=GRCm38=13=45507444=45546382=1gene=ENSMUSG00000000253.13transcript=ENSMUST00000000260.12gene_biotype=protein_codingtranscript_biotype=protein_codingGN=Gmprdescription=guanosinemonophosphatereductase[Source=MGISymbol;Acc=MGI=1913605];ENSMUSP00000120825.1pepchromosome=GRCm38=13=45513840=45545898=1gene=ENSMUSG00000000253.13transcript=ENSMUST00000128873.1gene_biotype=…	ENSMUSP00000000260.5pepchromosome=GRCm38=13=45507444=45546382=1gene=ENSMUSG00000000253.13transcript=ENSMUST00000000260.12gene_biotype=protein_codingtranscript_biotype=protein_codingGN=Gmprdescription=guanosinemonophosphatereductase[Source=MGISymbol;Acc=MGI=1913605];ENSMUSP00000120825.1pepchromosome=GRCm38=13=45513840=45545898=1gene=ENSMUSG00000000253.13transcript=ENSMUST00000128873.1gene_biotype=…	27;15	22;12	22;12	ENSMUSP00000000260.5 pep chromosome=GRCm38=13=45507444=45546382=1 gene=ENSMUSG00000000253.13 transcript=ENSMUST00000000260.12 gene_biotype=protein_coding transcript_biotype=protein_coding GN=Gmpr description=guanosine monophosphate reductase [Source=MGI Sy	Gmpr	2	27	22	22	46		83.2	71.6	71.6	37.482	345	345;290	24.4	0	159.6	162340000	2597400000	11	8	16	8	7	7	13	7	7	7	13	7	8	9	13	16	44.3	37.7	59.1	35.7	378100000	419560000	923540000	876160000	21006000
150	ENSMUSP00000116277.1pepchromosome=GRCm38=11=89039220=89060748=-1gene=ENSMUSG00000000276.11transcript=ENSMUST00000152772.1gene_biotype=protein_codingtranscript_biotype=nonsense_mediated_decayGN=Dgkedescription=diacylglycerolkinase,epsilon[Source=MGISymbol;Acc=MGI=1889276];ENSMUSP00000103526.1pepchromosome=GRCm38=11=89035179=89066850=-1gene=ENSMUSG00000000276.11transcript=ENSMUST00000107894.7gene_b…	ENSMUSP00000116277.1pepchromosome=GRCm38=11=89039220=89060748=-1gene=ENSMUSG00000000276.11transcript=ENSMUST00000152772.1gene_biotype=protein_codingtranscript_biotype=nonsense_mediated_decayGN=Dgkedescription=diacylglycerolkinase,epsilon[Source=MGISymbol;Acc=MGI=1889276];ENSMUSP00000103526.1pepchromosome=GRCm38=11=89035179=89066850=-1gene=ENSMUSG00000000276.11transcript=ENSMUST00000107894.7gene_b…	18;18;18	18;18;18	18;18;18	ENSMUSP00000116277.1 pep chromosome=GRCm38=11=89039220=89060748=-1 gene=ENSMUSG00000000276.11 transcript=ENSMUST00000152772.1 gene_biotype=protein_coding transcript_biotype=nonsense_mediated_decay GN=Dgke description=diacylglycerol kinase, epsilon [Source=	Dgke	3	18	18	18	52		46.1	46.1	46.1	46.079	406	406;564;564	36.7	0	36.91	79731000	1355400000	3	7	7	9	3	7	7	9	3	7	7	9	3	17	7	25	8.6	25.1	23.6	31.8	62919000	450950000	223060000	618500000	2860000
151	ENSMUSP00000000287.8pepchromosome=GRCm38=11=88924020=88955465=-1gene=ENSMUSG00000000278.10transcript=ENSMUST00000000287.8gene_biotype=protein_codingtranscript_biotype=protein_codingGN=Scpep1description=serinecarboxypeptidase1[Source=MGISymbol;Acc=MGI=1921867]	ENSMUSP00000000287.8pepchromosome=GRCm38=11=88924020=88955465=-1gene=ENSMUSG00000000278.10transcript=ENSMUST00000000287.8gene_biotype=protein_codingtranscript_biotype=protein_codingGN=Scpep1description=serinecarboxypeptidase1[Source=MGISymbol;Acc=MGI=1921867]	66	66	66	ENSMUSP00000000287.8 pep chromosome=GRCm38=11=88924020=88955465=-1 gene=ENSMUSG00000000278.10 transcript=ENSMUST00000000287.8 gene_biotype=protein_coding transcript_biotype=protein_coding GN=Scpep1 description=serine carboxypeptidase 1 [Source=MGI Symbol;A	Scpep1	1	66	66	66	269		75.7	75.7	75.7	50.964	452	452	26.2	0	323.31	3888500000	77769000000	29	15	40	17	29	15	40	17	29	15	40	17	39	55	73	102	54.2	36.7	64.6	40	11953000000	13324000000	19222000000	33270000000	498040000
152	ENSMUSP00000000291.2pepchromosome=GRCm38=11=74830920=74845725=1gene=ENSMUSG00000000282.12transcript=ENSMUST00000000291.8gene_biotype=protein_codingtranscript_biotype=protein_codingGN=Mntdescription=maxbindingprotein[Source=MGISymbol;Acc=MGI=109150];ENSMUSP00000118435.1pepchromosome=GRCm38=11=74837468=74843775=1gene=ENSMUSG00000000282.12transcript=ENSMUST00000132150.1gene_biotype=protein_codingtra…	ENSMUSP00000000291.2pepchromosome=GRCm38=11=74830920=74845725=1gene=ENSMUSG00000000282.12transcript=ENSMUST00000000291.8gene_biotype=protein_codingtranscript_biotype=protein_codingGN=Mntdescription=maxbindingprotein[Source=MGISymbol;Acc=MGI=109150]	21;7	21;7	21;7	ENSMUSP00000000291.2 pep chromosome=GRCm38=11=74830920=74845725=1 gene=ENSMUSG00000000282.12 transcript=ENSMUST00000000291.8 gene_biotype=protein_coding transcript_biotype=protein_coding GN=Mnt description=max binding protein [Source=MGI Symbol;Acc=MGI=109	Mnt	2	21	21	21	57		44.7	44.7	44.7	63.273	591	591;207	27.6	0	127.52	234140000	3980400000	9	11	6	10	9	11	6	10	9	11	6	10	14	20	7	16	24.4	29.8	19	24.2	1300900000	1164900000	580990000	933590000	40654000
153	ENSMUSP00000000299.7pepchromosome=GRCm38=10=77530252=77565686=1gene=ENSMUSG00000000290.13transcript=ENSMUST00000000299.13gene_biotype=protein_codingtranscript_biotype=protein_codingGN=Itgb2description=integrinbeta2[Source=MGISymbol;Acc=MGI=96611];ENSMUSP00000137734.1pepchromosome=GRCm38=10=77530380=77565708=1gene=ENSMUSG00000000290.13transcript=ENSMUST00000153541.1gene_biotype=protein_codingtrans…	ENSMUSP00000000299.7pepchromosome=GRCm38=10=77530252=77565686=1gene=ENSMUSG00000000290.13transcript=ENSMUST00000000299.13gene_biotype=protein_codingtranscript_biotype=protein_codingGN=Itgb2description=integrinbeta2[Source=MGISymbol;Acc=MGI=96611];ENSMUSP00000137734.1pepchromosome=GRCm38=10=77530380=77565708=1gene=ENSMUSG00000000290.13transcript=ENSMUST00000153541.1gene_biotype=protein_codingtrans…	11;8;3	10;7;2	10;7;2	ENSMUSP00000000299.7 pep chromosome=GRCm38=10=77530252=77565686=1 gene=ENSMUSG00000000290.13 transcript=ENSMUST00000000299.13 gene_biotype=protein_coding transcript_biotype=protein_coding GN=Itgb2 description=integrin beta 2 [Source=MGI Symbol;Acc=MGI=9661	Itgb2	3	11	10	10	15		17.7	16.8	16.8	84.893	770	770;480;130	32.2	0	15.409	9408700	451620000	2	1	2	9	1	1	1	9	1	1	1	9	1	1	1	12	2.1	1.6	2.1	15.6	73779000	10775000	54789000	312270000	1891800
154	ENSMUSP00000000304.6pepchromosome=GRCm38=10=31313383=31328204=1gene=ENSMUSG00000000295.13transcript=ENSMUST00000000304.13gene_biotype=protein_codingtranscript_biotype=protein_codingGN=Hddc2description=HDdomaincontaining2[Source=MGISymbol;Acc=MGI=1916942];ENSMUSP00000124106.2pepchromosome=GRCm38=10=31313472=31328184=1gene=ENSMUSG00000000295.13transcript=ENSMUST00000159194.2gene_biotype=protein_cod…	ENSMUSP00000000304.6pepchromosome=GRCm38=10=31313383=31328204=1gene=ENSMUSG00000000295.13transcript=ENSMUST00000000304.13gene_biotype=protein_codingtranscript_biotype=protein_codingGN=Hddc2description=HDdomaincontaining2[Source=MGISymbol;Acc=MGI=1916942]	23;10	23;10	23;10	ENSMUSP00000000304.6 pep chromosome=GRCm38=10=31313383=31328204=1 gene=ENSMUSG00000000295.13 transcript=ENSMUST00000000304.13 gene_biotype=protein_coding transcript_biotype=protein_coding GN=Hddc2 description=HD domain containing 2 [Source=MGI Symbol;Acc=M	Hddc2	2	23	23	23	150		84.9	84.9	84.9	22.753	199	199;127	26.5	0	323.31	1494900000	14949000000	9	9	11	10	9	9	11	10	9	9	11	10	27	46	24	53	62.8	61.3	53.3	61.3	2999300000	4099400000	2460500000	5390100000	249950000
155	ENSMUSP00000000305.5pepchromosome=GRCm38=10=31332376=31445958=-1gene=ENSMUSG00000000296.8transcript=ENSMUST00000000305.6gene_biotype=protein_codingtranscript_biotype=protein_codingGN=Tpd52l1description=tumorproteinD52-like1[Source=MGISymbol;Acc=MGI=1298386];ENSMUSP00000149177.1pepchromosome=GRCm38=10=31332627=31445855=-1gene=ENSMUSG00000000296.8transcript=ENSMUST00000213528.1gene_biotype=protein_…	ENSMUSP00000000305.5pepchromosome=GRCm38=10=31332376=31445958=-1gene=ENSMUSG00000000296.8transcript=ENSMUST00000000305.6gene_biotype=protein_codingtranscript_biotype=protein_codingGN=Tpd52l1description=tumorproteinD52-like1[Source=MGISymbol;Acc=MGI=1298386];ENSMUSP00000149177.1pepchromosome=GRCm38=10=31332627=31445855=-1gene=ENSMUSG00000000296.8transcript=ENSMUST00000213528.1gene_biotype=protein_…	18;18;16;15;14	18;18;16;15;14	18;18;16;15;14	ENSMUSP00000000305.5 pep chromosome=GRCm38=10=31332376=31445958=-1 gene=ENSMUSG00000000296.8 transcript=ENSMUST00000000305.6 gene_biotype=protein_coding transcript_biotype=protein_coding GN=Tpd52l1 description=tumor protein D52-like 1 [Source=MGI Symbol;Ac	Tpd52l1	5	18	18	18	49		80.9	80.9	80.9	22.515	204	204;209;191;144;131	23.2	0	135.25	254970000	2294700000	8	9	4	6	8	9	4	6	8	9	4	6	10	17	6	16	53.9	57.4	35.8	37.3	465820000	1004000000	260130000	564730000	35832000
156	ENSMUSP00000132112.1pepchromosome=GRCm38=8=106603379=106669362=1gene=ENSMUSG00000000303.12transcript=ENSMUST00000167688.1gene_biotype=protein_codingtranscript_biotype=protein_codingGN=Cdh1description=cadherin1[Source=MGISymbol;Acc=MGI=88354];ENSMUSP00000000312.5pepchromosome=GRCm38=8=106603351=106670246=1gene=ENSMUSG00000000303.12transcript=ENSMUST00000000312.11gene_biotype=protein_codingtranscri…	ENSMUSP00000132112.1pepchromosome=GRCm38=8=106603379=106669362=1gene=ENSMUSG00000000303.12transcript=ENSMUST00000167688.1gene_biotype=protein_codingtranscript_biotype=protein_codingGN=Cdh1description=cadherin1[Source=MGISymbol;Acc=MGI=88354];ENSMUSP00000000312.5pepchromosome=GRCm38=8=106603351=106670246=1gene=ENSMUSG00000000303.12transcript=ENSMUST00000000312.11gene_biotype=protein_codingtranscri…	73;73	73;73	72;72	ENSMUSP00000132112.1 pep chromosome=GRCm38=8=106603379=106669362=1 gene=ENSMUSG00000000303.12 transcript=ENSMUST00000167688.1 gene_biotype=protein_coding transcript_biotype=protein_coding GN=Cdh1 description=cadherin 1 [Source=MGI Symbol;Acc=MGI=88354];ENS	Cdh1	2	73	73	72	176		62.3	62.3	60.9	98.283	884	884;884	22.6	0	323.31	774450000	24782000000	45	28	2	0	45	28	2	0	44	28	1	0	86	87	3	0	49	39.6	3.4	0	12237000000	12298000000	247250000	0	249730000
157	ENSMUSP00000077349.2pepchromosome=GRCm38=2=121357776=121363737=1gene=ENSMUSG00000000308.14transcript=ENSMUST00000078222.8gene_biotype=protein_codingtranscript_biotype=protein_codingGN=Ckmt1description=creatinekinase,mitochondrial1,ubiquitous[Source=MGISymbol;Acc=MGI=99441];ENSMUSP00000000317.5pepchromosome=GRCm38=2=121358610=121363737=1gene=ENSMUSG00000000308.14transcript=ENSMUST00000000317.12gen…	ENSMUSP00000077349.2pepchromosome=GRCm38=2=121357776=121363737=1gene=ENSMUSG00000000308.14transcript=ENSMUST00000078222.8gene_biotype=protein_codingtranscript_biotype=protein_codingGN=Ckmt1description=creatinekinase,mitochondrial1,ubiquitous[Source=MGISymbol;Acc=MGI=99441];ENSMUSP00000000317.5pepchromosome=GRCm38=2=121358610=121363737=1gene=ENSMUSG00000000308.14transcript=ENSMUST00000000317.12gen…	32;32;16;10;7;7;6;1;1	27;27;14;5;7;7;6;1;1	27;27;14;5;7;7;6;1;1	ENSMUSP00000077349.2 pep chromosome=GRCm38=2=121357776=121363737=1 gene=ENSMUSG00000000308.14 transcript=ENSMUST00000078222.8 gene_biotype=protein_coding transcript_biotype=protein_coding GN=Ckmt1 description=creatine kinase, mitochondrial 1, ubiquitous [S	Ckmt1	9	32	27	27	43		66.5	64.4	64.4	47.003	418	418;418;251;419;117;149;204;59;76	30.7	0	79.272	108530000	2279200000	18	13	3	2	13	13	0	2	13	13	0	2	20	20	0	3	50.2	42.3	7.7	6.5	809750000	1326200000	0	143290000	40487000
158	ENSMUSP00000115739.1pepchromosome=GRCm38=11=70167695=70169153=1gene=ENSMUSG00000000318.16transcript=ENSMUST00000152635.1gene_biotype=protein_codingtranscript_biotype=protein_codingGN=Clec10adescription=C-typelectindomainfamily10,memberA[Source=MGISymbol;Acc=MGI=96975];ENSMUSP00000136322.1pepchromosome=GRCm38=11=70166731=70168696=1gene=ENSMUSG00000000318.16transcript=ENSMUST00000178567.2gene_bioty…	ENSMUSP00000115739.1pepchromosome=GRCm38=11=70167695=70169153=1gene=ENSMUSG00000000318.16transcript=ENSMUST00000152635.1gene_biotype=protein_codingtranscript_biotype=protein_codingGN=Clec10adescription=C-typelectindomainfamily10,memberA[Source=MGISymbol;Acc=MGI=96975];ENSMUSP00000136322.1pepchromosome=GRCm38=11=70166731=70168696=1gene=ENSMUSG00000000318.16transcript=ENSMUST00000178567.2gene_bioty…	1;1;1;1;1;1	1;1;1;1;1;1	1;1;1;1;1;1	ENSMUSP00000115739.1 pep chromosome=GRCm38=11=70167695=70169153=1 gene=ENSMUSG00000000318.16 transcript=ENSMUST00000152635.1 gene_biotype=protein_coding transcript_biotype=protein_coding GN=Clec10a description=C-type lectin domain family 10, member A [Sour	Clec10a	6	1	1	1	0	+	32.1	32.1	32.1	3.3917	28	28;57;214;304;305;308	42	1	-2	0	0	0	1	0	0	0	1	0	0	0	1	0	0	0	0	0	0	0	32.1	0	0	0	0	0	0	0
159	ENSMUSP00000104214.2pepchromosome=GRCm38=11=70248963=70255341=-1gene=ENSMUSG00000000320.10transcript=ENSMUST00000108574.2gene_biotype=protein_codingtranscript_biotype=protein_codingGN=Alox12description=arachidonate12-lipoxygenase[Source=MGISymbol;Acc=MGI=87998];ENSMUSP00000000329.2pepchromosome=GRCm38=11=70241457=70255353=-1gene=ENSMUSG00000000320.10transcript=ENSMUST00000000329.8gene_biotype=pro…	ENSMUSP00000104214.2pepchromosome=GRCm38=11=70248963=70255341=-1gene=ENSMUSG00000000320.10transcript=ENSMUST00000108574.2gene_biotype=protein_codingtranscript_biotype=protein_codingGN=Alox12description=arachidonate12-lipoxygenase[Source=MGISymbol;Acc=MGI=87998];ENSMUSP00000000329.2pepchromosome=GRCm38=11=70241457=70255353=-1gene=ENSMUSG00000000320.10transcript=ENSMUST00000000329.8gene_biotype=pro…	4;4	4;4	4;4	ENSMUSP00000104214.2 pep chromosome=GRCm38=11=70248963=70255341=-1 gene=ENSMUSG00000000320.10 transcript=ENSMUST00000108574.2 gene_biotype=protein_coding transcript_biotype=protein_coding GN=Alox12 description=arachidonate 12-lipoxygenase [Source=MGI Symbo	Alox12	2	4	4	4	3		13.6	13.6	13.6	44.53	390	390;663	37.2	0.0053568	1.5533	724870	13048000	0	4	0	0	0	4	0	0	0	4	0	0	0	3	0	0	0	13.6	0	0	0	13048000	0	0	0
160	ENSMUSP00000141683.1pepchromosome=GRCm38=CHR_MG3833_MG4220_PATCH=18408430=18427490=-1gene=ENSMUSG00000098892.9transcript=ENSMUST00000195169.7gene_biotype=protein_codingtranscript_biotype=protein_codingGN=Comtdescription=catechol-O-methyltransferase[Source=MGISymbol;Acc=MGI=88470];ENSMUSP00000139196.1pepchromosome=GRCm38=CHR_MG3833_MG4220_PATCH=18408152=18427738=-1gene=ENSMUSG00000098892.9transcri…	ENSMUSP00000141683.1pepchromosome=GRCm38=CHR_MG3833_MG4220_PATCH=18408430=18427490=-1gene=ENSMUSG00000098892.9transcript=ENSMUST00000195169.7gene_biotype=protein_codingtranscript_biotype=protein_codingGN=Comtdescription=catechol-O-methyltransferase[Source=MGISymbol;Acc=MGI=88470];ENSMUSP00000139196.1pepchromosome=GRCm38=CHR_MG3833_MG4220_PATCH=18408152=18427738=-1gene=ENSMUSG00000098892.9transcri…	48;48;48;48;48;48;22;22	48;48;48;48;48;48;22;22	48;48;48;48;48;48;22;22	ENSMUSP00000141683.1 pep chromosome=GRCm38=CHR_MG3833_MG4220_PATCH=18408430=18427490=-1 gene=ENSMUSG00000098892.9 transcript=ENSMUST00000195169.7 gene_biotype=protein_coding transcript_biotype=protein_coding GN=Comt description=catechol-O-methyltransferase	Comt	8	48	48	48	140		86.8	86.8	86.8	29.486	265	265;265;265;265;265;265;171;171	30.6	0	323.31	1129000000	18064000000	8	16	27	21	8	16	27	21	8	16	27	21	12	22	47	59	44.5	62.3	68.3	75.8	730990000	688090000	8146000000	8499200000	66454000
161	ENSMUSP00000000348.8pepchromosome=GRCm38=3=116488963=116508208=-1gene=ENSMUSG00000000339.14transcript=ENSMUST00000000348.14gene_biotype=protein_codingtranscript_biotype=protein_codingGN=Rtcadescription=RNA3'-terminalphosphatecyclase[Source=MGISymbol;Acc=MGI=1913618];ENSMUSP00000119463.1pepchromosome=GRCm38=3=116495691=116508065=-1gene=ENSMUSG00000000339.14transcript=ENSMUST00000153005.1gene_bioty…	ENSMUSP00000000348.8pepchromosome=GRCm38=3=116488963=116508208=-1gene=ENSMUSG00000000339.14transcript=ENSMUST00000000348.14gene_biotype=protein_codingtranscript_biotype=protein_codingGN=Rtcadescription=RNA3'-terminalphosphatecyclase[Source=MGISymbol;Acc=MGI=1913618]	44;15;6;2	44;15;6;2	44;15;6;2	ENSMUSP00000000348.8 pep chromosome=GRCm38=3=116488963=116508208=-1 gene=ENSMUSG00000000339.14 transcript=ENSMUST00000000348.14 gene_biotype=protein_coding transcript_biotype=protein_coding GN=Rtca description=RNA 3-terminal phosphate cyclase [Source=MGI	Rtca	4	44	44	44	189		85.2	85.2	85.2	39.254	366	366;142;113;52	28.4	0	323.31	873400000	16595000000	22	13	23	12	22	13	23	12	22	13	23	12	33	70	31	55	68	48.4	60.4	49.2	2428900000	6009000000	2089600000	6067100000	121450000
162	ENSMUSP00000000349.6pepchromosome=GRCm38=3=116513070=116549981=1gene=ENSMUSG00000000340.10transcript=ENSMUST00000000349.10gene_biotype=protein_codingtranscript_biotype=protein_codingGN=Dbtdescription=dihydrolipoamidebranchedchaintransacylaseE2[Source=MGISymbol;Acc=MGI=105386];ENSMUSP00000143696.1pepchromosome=GRCm38=3=116513119=116539157=1gene=ENSMUSG00000000340.10transcript=ENSMUST00000197201.4g…	ENSMUSP00000000349.6pepchromosome=GRCm38=3=116513070=116549981=1gene=ENSMUSG00000000340.10transcript=ENSMUST00000000349.10gene_biotype=protein_codingtranscript_biotype=protein_codingGN=Dbtdescription=dihydrolipoamidebranchedchaintransacylaseE2[Source=MGISymbol;Acc=MGI=105386]	47;2	47;2	47;2	ENSMUSP00000000349.6 pep chromosome=GRCm38=3=116513070=116549981=1 gene=ENSMUSG00000000340.10 transcript=ENSMUST00000000349.10 gene_biotype=protein_coding transcript_biotype=protein_coding GN=Dbt description=dihydrolipoamide branched chain transacylase E2	Dbt	2	47	47	47	273		75.7	75.7	75.7	53.246	482	482;27	32.1	0	323.31	1438800000	41726000000	19	25	17	25	19	25	17	25	19	25	17	25	52	94	49	78	59.5	60.8	55.4	60.2	6575800000	14304000000	6080300000	14767000000	285910000
163	ENSMUSP00000000356.8pepchromosome=GRCm38=15=100615349=100620761=1gene=ENSMUSG00000000346.9transcript=ENSMUST00000000356.9gene_biotype=protein_codingtranscript_biotype=protein_codingGN=Dazap2description=DAZassociatedprotein2[Source=MGISymbol;Acc=MGI=1344344]	ENSMUSP00000000356.8pepchromosome=GRCm38=15=100615349=100620761=1gene=ENSMUSG00000000346.9transcript=ENSMUST00000000356.9gene_biotype=protein_codingtranscript_biotype=protein_codingGN=Dazap2description=DAZassociatedprotein2[Source=MGISymbol;Acc=MGI=1344344]	15	15	15	ENSMUSP00000000356.8 pep chromosome=GRCm38=15=100615349=100620761=1 gene=ENSMUSG00000000346.9 transcript=ENSMUST00000000356.9 gene_biotype=protein_coding transcript_biotype=protein_coding GN=Dazap2 description=DAZ associated protein 2 [Source=MGI Symbol;Ac	Dazap2	1	15	15	15	45		100	100	100	17.288	168	168	30	0	117.48	4161600000	4161600000	8	2	11	2	8	2	11	2	8	2	11	2	14	5	16	10	58.3	31	69	31	1585000000	67221000	2113200000	396180000	198130000
164	ENSMUSP00000000365.2pepchromosome=GRCm38=X=38600655=38613426=1gene=ENSMUSG00000000355.13transcript=ENSMUST00000000365.2gene_biotype=protein_codingtranscript_biotype=protein_codingGN=Mcts1description=malignantTcellamplifiedsequence1[Source=MGISymbol;Acc=MGI=1916245]	ENSMUSP00000000365.2pepchromosome=GRCm38=X=38600655=38613426=1gene=ENSMUSG00000000355.13transcript=ENSMUST00000000365.2gene_biotype=protein_codingtranscript_biotype=protein_codingGN=Mcts1description=malignantTcellamplifiedsequence1[Source=MGISymbol;Acc=MGI=1916245]	35	35	24	ENSMUSP00000000365.2 pep chromosome=GRCm38=X=38600655=38613426=1 gene=ENSMUSG00000000355.13 transcript=ENSMUST00000000365.2 gene_biotype=protein_coding transcript_biotype=protein_coding GN=Mcts1 description=malignant T cell amplified sequence 1 [Source=MGI	Mcts1	1	35	35	24	196		98.3	98.3	82.9	20.555	181	181	35.8	0	323.31	4032400000	40324000000	20	9	20	9	20	9	20	9	14	5	14	5	55	34	54	53	90.6	65.7	90.6	66.9	13914000000	5873700000	15198000000	5338100000	1546000000
165	ENSMUSP00000000369.3pepchromosome=GRCm38=2=152626951=152635194=1gene=ENSMUSG00000000359.3transcript=ENSMUST00000000369.3gene_biotype=protein_codingtranscript_biotype=protein_codingGN=Rem1description=radandgemrelatedGTPbindingprotein1[Source=MGISymbol;Acc=MGI=1097696];ENSMUSP00000119532.1pepchromosome=GRCm38=2=152626953=152628303=1gene=ENSMUSG00000000359.3transcript=ENSMUST00000150913.1gene_biotyp…	ENSMUSP00000000369.3pepchromosome=GRCm38=2=152626951=152635194=1gene=ENSMUSG00000000359.3transcript=ENSMUST00000000369.3gene_biotype=protein_codingtranscript_biotype=protein_codingGN=Rem1description=radandgemrelatedGTPbindingprotein1[Source=MGISymbol;Acc=MGI=1097696]	8;1	8;1	7;1	ENSMUSP00000000369.3 pep chromosome=GRCm38=2=152626951=152635194=1 gene=ENSMUSG00000000359.3 transcript=ENSMUST00000000369.3 gene_biotype=protein_coding transcript_biotype=protein_coding GN=Rem1 description=rad and gem related GTP binding protein 1 [Source	Rem1	2	8	8	7	11		32.7	32.7	29.6	32.909	297	297;69	25.7	0	8.8777	11337000	192740000	0	2	4	4	0	2	4	4	0	2	4	3	0	2	5	4	0	7.7	19.9	17.8	0	11509000	88336000	92892000	0
166	ENSMUSP00000000384.6pepchromosome=GRCm38=10=78186725=78244641=-1gene=ENSMUSG00000000374.8transcript=ENSMUST00000000384.7gene_biotype=protein_codingtranscript_biotype=protein_codingGN=Trappc10description=traffickingproteinparticlecomplex10[Source=MGISymbol;Acc=MGI=1336209];ENSMUSP00000152048.1pepchromosome=GRCm38=10=78200820=78204220=-1gene=ENSMUSG00000000374.8transcript=ENSMUST00000217858.1gene_b…	ENSMUSP00000000384.6pepchromosome=GRCm38=10=78186725=78244641=-1gene=ENSMUSG00000000374.8transcript=ENSMUST00000000384.7gene_biotype=protein_codingtranscript_biotype=protein_codingGN=Trappc10description=traffickingproteinparticlecomplex10[Source=MGISymbol;Acc=MGI=1336209]	40;5;3	40;5;3	40;5;3	ENSMUSP00000000384.6 pep chromosome=GRCm38=10=78186725=78244641=-1 gene=ENSMUSG00000000374.8 transcript=ENSMUST00000000384.7 gene_biotype=protein_coding transcript_biotype=protein_coding GN=Trappc10 description=trafficking protein particle complex 10 [Sour	Trappc10	3	40	40	40	75		37.8	37.8	37.8	141.49	1258	1258;181;100	30.1	0	135.82	64619000	3618700000	5	15	12	21	5	15	12	21	5	15	12	21	7	19	13	36	5.9	18.2	14	24.6	251060000	1056400000	536510000	1774700000	3692000
167	ENSMUSP00000000388.8pepchromosome=GRCm38=11=6546887=6596744=1gene=ENSMUSG00000000378.15transcript=ENSMUST00000000388.14gene_biotype=protein_codingtranscript_biotype=protein_codingGN=Ccm2description=cerebralcavernousmalformation2[Source=MGISymbol;Acc=MGI=2384924];ENSMUSP00000105344.2pepchromosome=GRCm38=11=6560183=6596734=1gene=ENSMUSG00000000378.15transcript=ENSMUST00000109722.8gene_biotype=prote…	ENSMUSP00000000388.8pepchromosome=GRCm38=11=6546887=6596744=1gene=ENSMUSG00000000378.15transcript=ENSMUST00000000388.14gene_biotype=protein_codingtranscript_biotype=protein_codingGN=Ccm2description=cerebralcavernousmalformation2[Source=MGISymbol;Acc=MGI=2384924];ENSMUSP00000105344.2pepchromosome=GRCm38=11=6560183=6596734=1gene=ENSMUSG00000000378.15transcript=ENSMUST00000109722.8gene_biotype=prote…	34;25;25;21;13;11	34;25;25;21;13;11	34;25;25;21;13;11	ENSMUSP00000000388.8 pep chromosome=GRCm38=11=6546887=6596744=1 gene=ENSMUSG00000000378.15 transcript=ENSMUST00000000388.14 gene_biotype=protein_coding transcript_biotype=protein_coding GN=Ccm2 description=cerebral cavernous malformation 2 [Source=MGI Symb	Ccm2	6	34	34	34	101		69.8	69.8	69.8	49.917	453	453;389;389;243;113;126	32.4	0	185.61	223570000	5365600000	6	19	11	20	6	19	11	20	6	19	11	20	7	31	13	50	22.3	53.2	38.9	56.3	383790000	882070000	863120000	3236600000	13707000
168	ENSMUSP00000140835.1pepchromosome=GRCm38=11=6615599=6626067=-1gene=ENSMUSG00000000384.15transcript=ENSMUST00000189268.6gene_biotype=protein_codingtranscript_biotype=protein_codingGN=Tbrg4description=transforminggrowthfactorbetaregulatedgene4[Source=MGISymbol;Acc=MGI=1100868];ENSMUSP00000114256.1pepchromosome=GRCm38=11=6615598=6626043=-1gene=ENSMUSG00000000384.15transcript=ENSMUST00000156969.7gene…	ENSMUSP00000140835.1pepchromosome=GRCm38=11=6615599=6626067=-1gene=ENSMUSG00000000384.15transcript=ENSMUST00000189268.6gene_biotype=protein_codingtranscript_biotype=protein_codingGN=Tbrg4description=transforminggrowthfactorbetaregulatedgene4[Source=MGISymbol;Acc=MGI=1100868];ENSMUSP00000114256.1pepchromosome=GRCm38=11=6615598=6626043=-1gene=ENSMUSG00000000384.15transcript=ENSMUST00000156969.7gene…	59;59;59;35;14;11	59;59;59;35;14;11	59;59;59;35;14;11	ENSMUSP00000140835.1 pep chromosome=GRCm38=11=6615599=6626067=-1 gene=ENSMUSG00000000384.15 transcript=ENSMUST00000189268.6 gene_biotype=protein_coding transcript_biotype=protein_coding GN=Tbrg4 description=transforming growth factor beta regulated gene 4	Tbrg4	6	59	59	59	219		71.9	71.9	71.9	71.513	630	630;630;630;365;158;112	37	0	323.31	679480000	22423000000	27	29	11	23	27	29	11	23	27	29	11	23	55	100	19	45	50.8	54.8	25.9	49.5	6990200000	10535000000	1277100000	3620200000	268850000
169	ENSMUSP00000000402.9pepchromosome=GRCm38=2=62501184=62573851=-1gene=ENSMUSG00000000392.17transcript=ENSMUST00000000402.15gene_biotype=protein_codingtranscript_biotype=protein_codingGN=Fapdescription=fibroblastactivationprotein[Source=MGISymbol;Acc=MGI=109608];ENSMUSP00000133792.1pepchromosome=GRCm38=2=62501184=62573851=-1gene=ENSMUSG00000000392.17transcript=ENSMUST00000174234.7gene_biotype=protei…	ENSMUSP00000000402.9pepchromosome=GRCm38=2=62501184=62573851=-1gene=ENSMUSG00000000392.17transcript=ENSMUST00000000402.15gene_biotype=protein_codingtranscript_biotype=protein_codingGN=Fapdescription=fibroblastactivationprotein[Source=MGISymbol;Acc=MGI=109608];ENSMUSP00000133792.1pepchromosome=GRCm38=2=62501184=62573851=-1gene=ENSMUSG00000000392.17transcript=ENSMUST00000174234.7gene_biotype=protei…	9;9;9;9	9;9;9;9	9;9;9;9	ENSMUSP00000000402.9 pep chromosome=GRCm38=2=62501184=62573851=-1 gene=ENSMUSG00000000392.17 transcript=ENSMUST00000000402.15 gene_biotype=protein_coding transcript_biotype=protein_coding GN=Fap description=fibroblast activation protein [Source=MGI Symbol;	Fap	4	9	9	9	13		13.6	13.6	13.6	84.095	728	728;736;756;761	32.5	0	7.629	7307100	328820000	0	0	3	6	0	0	3	6	0	0	3	6	0	0	3	10	0	0	5.9	10.2	0	0	126050000	202770000	0
170	ENSMUSP00000137427.1pepchromosome=GRCm38=18=24232597=24286810=1gene=ENSMUSG00000000420.15transcript=ENSMUST00000178605.1gene_biotype=protein_codingtranscript_biotype=protein_codingGN=Galnt1description=polypeptideN-acetylgalactosaminyltransferase1[Source=MGISymbol;Acc=MGI=894693];ENSMUSP00000132142.1pepchromosome=GRCm38=18=24205767=24286810=1gene=ENSMUSG00000000420.15transcript=ENSMUST00000170243.…	ENSMUSP00000137427.1pepchromosome=GRCm38=18=24232597=24286810=1gene=ENSMUSG00000000420.15transcript=ENSMUST00000178605.1gene_biotype=protein_codingtranscript_biotype=protein_codingGN=Galnt1description=polypeptideN-acetylgalactosaminyltransferase1[Source=MGISymbol;Acc=MGI=894693];ENSMUSP00000132142.1pepchromosome=GRCm38=18=24205767=24286810=1gene=ENSMUSG00000000420.15transcript=ENSMUST00000170243.…	45;45;45;6	45;45;45;6	38;38;38;6	ENSMUSP00000137427.1 pep chromosome=GRCm38=18=24232597=24286810=1 gene=ENSMUSG00000000420.15 transcript=ENSMUST00000178605.1 gene_biotype=protein_coding transcript_biotype=protein_coding GN=Galnt1 description=polypeptide N-acetylgalactosaminyltransferase 1	Galnt1	4	45	45	38	112		59.6	59.6	54.9	64.254	559	559;559;559;142	31.7	0	323.31	301410000	8741000000	12	20	19	21	12	20	19	21	11	15	18	16	16	30	31	35	34.2	34.3	41.3	42	937990000	1060000000	2724700000	4018300000	39083000
171	ENSMUSP00000000449.7pepchromosome=GRCm38=6=115601902=115622624=1gene=ENSMUSG00000000439.9transcript=ENSMUST00000000449.8gene_biotype=protein_codingtranscript_biotype=protein_codingGN=Mkrn2description=makorin,ringfingerprotein,2[Source=MGISymbol;Acc=MGI=1914277]	ENSMUSP00000000449.7pepchromosome=GRCm38=6=115601902=115622624=1gene=ENSMUSG00000000439.9transcript=ENSMUST00000000449.8gene_biotype=protein_codingtranscript_biotype=protein_codingGN=Mkrn2description=makorin,ringfingerprotein,2[Source=MGISymbol;Acc=MGI=1914277]	25	25	25	ENSMUSP00000000449.7 pep chromosome=GRCm38=6=115601902=115622624=1 gene=ENSMUSG00000000439.9 transcript=ENSMUST00000000449.8 gene_biotype=protein_coding transcript_biotype=protein_coding GN=Mkrn2 description=makorin, ring finger protein, 2 [Source=MGI Symb	Mkrn2	1	25	25	25	65		56.5	56.5	56.5	46.596	416	416	22.9	0	73.636	147590000	3247100000	9	11	10	10	9	11	10	10	9	11	10	10	15	17	13	20	30.5	35.6	35.8	29.1	1081300000	735080000	572260000	858480000	51488000
172	ENSMUSP00000108571.1pepchromosome=GRCm38=6=115618569=115675964=-1gene=ENSMUSG00000000441.17transcript=ENSMUST00000112949.7gene_biotype=protein_codingtranscript_biotype=protein_codingGN=Raf1description=v-raf-leukemiaviraloncogene1[Source=MGISymbol;Acc=MGI=97847];ENSMUSP00000000451.7pepchromosome=GRCm38=6=115618569=115676635=-1gene=ENSMUSG00000000441.17transcript=ENSMUST00000000451.13gene_biotype=p…	ENSMUSP00000108571.1pepchromosome=GRCm38=6=115618569=115675964=-1gene=ENSMUSG00000000441.17transcript=ENSMUST00000112949.7gene_biotype=protein_codingtranscript_biotype=protein_codingGN=Raf1description=v-raf-leukemiaviraloncogene1[Source=MGISymbol;Acc=MGI=97847];ENSMUSP00000000451.7pepchromosome=GRCm38=6=115618569=115676635=-1gene=ENSMUSG00000000441.17transcript=ENSMUST00000000451.13gene_biotype=p…	54;54;8;7;6	54;54;8;7;6	45;45;6;2;5	ENSMUSP00000108571.1 pep chromosome=GRCm38=6=115618569=115675964=-1 gene=ENSMUSG00000000441.17 transcript=ENSMUST00000112949.7 gene_biotype=protein_coding transcript_biotype=protein_coding GN=Raf1 description=v-raf-leukemia viral oncogene 1 [Source=MGI Sym	Raf1	5	54	54	45	129		66.8	66.8	65	72.917	648	648;648;205;96;118	31.5	0	323.31	225140000	8330200000	19	25	17	23	19	25	17	23	17	19	15	18	32	44	19	34	36.7	48.1	31.6	47.1	2362800000	2438000000	1381300000	2148200000	63859000
173	ENSMUSP00000000466.6pepchromosome=GRCm38=4=86656565=86670060=-1gene=ENSMUSG00000028494.12transcript=ENSMUST00000000466.12gene_biotype=protein_codingtranscript_biotype=protein_codingGN=Plin2description=perilipin2[Source=MGISymbol;Acc=MGI=87920];ENSMUSP00000123456.1pepchromosome=GRCm38=4=86661934=86669768=-1gene=ENSMUSG00000028494.12transcript=ENSMUST00000140382.2gene_biotype=protein_codingtranscri…	ENSMUSP00000000466.6pepchromosome=GRCm38=4=86656565=86670060=-1gene=ENSMUSG00000028494.12transcript=ENSMUST00000000466.12gene_biotype=protein_codingtranscript_biotype=protein_codingGN=Plin2description=perilipin2[Source=MGISymbol;Acc=MGI=87920]	36;17;17;11	36;17;17;11	36;17;17;11	ENSMUSP00000000466.6 pep chromosome=GRCm38=4=86656565=86670060=-1 gene=ENSMUSG00000028494.12 transcript=ENSMUST00000000466.12 gene_biotype=protein_coding transcript_biotype=protein_coding GN=Plin2 description=perilipin 2 [Source=MGI Symbol;Acc=MGI=87920]	Plin2	4	36	36	36	141		92.2	92.2	92.2	46.646	425	425;196;196;157	32.4	0	323.31	462340000	11559000000	13	17	18	15	13	17	18	15	13	17	18	15	19	50	25	47	57.6	58.4	70.6	55.3	2167400000	3074400000	2932400000	3384400000	127490000
174	ENSMUSP00000127173.1pepchromosome=GRCm38=5=75155899=75198201=1gene=ENSMUSG00000029231.15transcript=ENSMUST00000168162.4gene_biotype=protein_codingtranscript_biotype=protein_codingGN=Pdgfradescription=plateletderivedgrowthfactorreceptor,alphapolypeptide[Source=MGISymbol;Acc=MGI=97530];ENSMUSP00000000476.8pepchromosome=GRCm38=5=75152306=75198215=1gene=ENSMUSG00000029231.15transcript=ENSMUST00000000…	ENSMUSP00000127173.1pepchromosome=GRCm38=5=75155899=75198201=1gene=ENSMUSG00000029231.15transcript=ENSMUST00000168162.4gene_biotype=protein_codingtranscript_biotype=protein_codingGN=Pdgfradescription=plateletderivedgrowthfactorreceptor,alphapolypeptide[Source=MGISymbol;Acc=MGI=97530];ENSMUSP00000000476.8pepchromosome=GRCm38=5=75152306=75198215=1gene=ENSMUSG00000029231.15transcript=ENSMUST00000000…	28;28;20;20;12;4;1;1	26;26;19;19;12;4;1;1	26;26;19;19;12;4;1;1	ENSMUSP00000127173.1 pep chromosome=GRCm38=5=75155899=75198201=1 gene=ENSMUSG00000029231.15 transcript=ENSMUST00000168162.4 gene_biotype=protein_coding transcript_biotype=protein_coding GN=Pdgfra description=platelet derived growth factor receptor, alpha p	Pdgfra	8	28	26	26	35		35.4	33.2	33.2	122.68	1089	1089;1089;790;790;481;243;88;139	28.1	0	72.34	31952000	1565600000	0	1	5	22	0	1	4	21	0	1	4	21	0	1	5	29	0	3.3	7.2	29.5	0	48383000	314820000	1202400000	0
175	ENSMUSP00000155133.1pepchromosome=GRCm38=15=80000329=80013203=-1gene=ENSMUSG00000000489.7transcript=ENSMUST00000229912.1gene_biotype=protein_codingtranscript_biotype=protein_codingGN=Pdgfbdescription=plateletderivedgrowthfactor,Bpolypeptide[Source=MGISymbol;Acc=MGI=97528];ENSMUSP00000000500.6pepchromosome=GRCm38=15=79995874=80014808=-1gene=ENSMUSG00000000489.7transcript=ENSMUST00000000500.7gene_b…	ENSMUSP00000155133.1pepchromosome=GRCm38=15=80000329=80013203=-1gene=ENSMUSG00000000489.7transcript=ENSMUST00000229912.1gene_biotype=protein_codingtranscript_biotype=protein_codingGN=Pdgfbdescription=plateletderivedgrowthfactor,Bpolypeptide[Source=MGISymbol;Acc=MGI=97528];ENSMUSP00000000500.6pepchromosome=GRCm38=15=79995874=80014808=-1gene=ENSMUSG00000000489.7transcript=ENSMUST00000000500.7gene_b…	1;1	1;1	1;1	ENSMUSP00000155133.1 pep chromosome=GRCm38=15=80000329=80013203=-1 gene=ENSMUSG00000000489.7 transcript=ENSMUST00000229912.1 gene_biotype=protein_coding transcript_biotype=protein_coding GN=Pdgfb description=platelet derived growth factor, B polypeptide [S	Pdgfb	2	1	1	1	1		7.1	7.1	7.1	19.058	169	169;241	53	0.0047127	1.6066	1612100	17733000	0	1	0	0	0	1	0	0	0	1	0	0	0	1	0	0	0	7.1	0	0	0	17733000	0	0	0
176	ENSMUSP00000000505.9pepchromosome=GRCm38=5=138164583=138172422=-1gene=ENSMUSG00000029730.16transcript=ENSMUST00000000505.15gene_biotype=protein_codingtranscript_biotype=protein_codingGN=Mcm7description=minichromosomemaintenancecomplexcomponent7[Source=MGISymbol;Acc=MGI=1298398];ENSMUSP00000116131.1pepchromosome=GRCm38=5=138164600=138171818=-1gene=ENSMUSG00000029730.16transcript=ENSMUST00000148879…	ENSMUSP00000000505.9pepchromosome=GRCm38=5=138164583=138172422=-1gene=ENSMUSG00000029730.16transcript=ENSMUST00000000505.15gene_biotype=protein_codingtranscript_biotype=protein_codingGN=Mcm7description=minichromosomemaintenancecomplexcomponent7[Source=MGISymbol;Acc=MGI=1298398]	154;59;14;12;12;7	154;59;14;12;12;7	154;59;14;12;12;7	ENSMUSP00000000505.9 pep chromosome=GRCm38=5=138164583=138172422=-1 gene=ENSMUSG00000029730.16 transcript=ENSMUST00000000505.15 gene_biotype=protein_coding transcript_biotype=protein_coding GN=Mcm7 description=minichromosome maintenance complex component 7	Mcm7	6	154	154	154	683		97.6	97.6	97.6	81.21	719	719;389;142;110;110;50	27.5	0	323.31	4658400000	172360000000	109	42	62	38	109	42	62	38	109	42	62	38	307	197	96	83	92.4	64.1	79	54.4	79734000000	62615000000	14518000000	15494000000	2098300000
177	ENSMUSP00000108326.2pepchromosome=GRCm38=1=107590006=107610484=1gene=ENSMUSG00000026315.13transcript=ENSMUST00000112706.3gene_biotype=protein_codingtranscript_biotype=protein_codingGN=Serpinb8description=serine(orcysteine)peptidaseinhibitor,cladeB,member8[Source=MGISymbol;Acc=MGI=894657];ENSMUSP00000000514.4pepchromosome=GRCm38=1=107590006=107608909=1gene=ENSMUSG00000026315.13transcript=ENSMUST00…	ENSMUSP00000108326.2pepchromosome=GRCm38=1=107590006=107610484=1gene=ENSMUSG00000026315.13transcript=ENSMUST00000112706.3gene_biotype=protein_codingtranscript_biotype=protein_codingGN=Serpinb8description=serine(orcysteine)peptidaseinhibitor,cladeB,member8[Source=MGISymbol;Acc=MGI=894657];ENSMUSP00000000514.4pepchromosome=GRCm38=1=107590006=107608909=1gene=ENSMUSG00000026315.13transcript=ENSMUST00…	12;12	12;12	12;12	ENSMUSP00000108326.2 pep chromosome=GRCm38=1=107590006=107610484=1 gene=ENSMUSG00000026315.13 transcript=ENSMUST00000112706.3 gene_biotype=protein_coding transcript_biotype=protein_coding GN=Serpinb8 description=serine (or cysteine) peptidase inhibitor, cl	Serpinb8	2	12	12	12	21		44.4	44.4	44.4	42.15	374	374;374	35.6	0	83.84	32108000	481620000	0	3	2	10	0	3	2	10	0	3	2	10	0	3	2	16	0	8.8	6.4	41.2	0	19827000	84017000	377780000	0
178	ENSMUSP00000114027.1pepchromosome=GRCm38=15=101128924=101143638=1gene=ENSMUSG00000000530.16transcript=ENSMUST00000121718.7gene_biotype=protein_codingtranscript_biotype=protein_codingGN=Acvrl1description=activinAreceptor,typeII-like1[Source=MGISymbol;Acc=MGI=1338946];ENSMUSP00000113536.1pepchromosome=GRCm38=15=101128922=101143640=1gene=ENSMUSG00000000530.16transcript=ENSMUST00000119063.7gene_bioty…	ENSMUSP00000114027.1pepchromosome=GRCm38=15=101128924=101143638=1gene=ENSMUSG00000000530.16transcript=ENSMUST00000121718.7gene_biotype=protein_codingtranscript_biotype=protein_codingGN=Acvrl1description=activinAreceptor,typeII-like1[Source=MGISymbol;Acc=MGI=1338946];ENSMUSP00000113536.1pepchromosome=GRCm38=15=101128922=101143640=1gene=ENSMUSG00000000530.16transcript=ENSMUST00000119063.7gene_bioty…	2;2;2;2;2;2	2;2;2;2;2;2	2;2;2;2;2;2	ENSMUSP00000114027.1 pep chromosome=GRCm38=15=101128924=101143638=1 gene=ENSMUSG00000000530.16 transcript=ENSMUST00000121718.7 gene_biotype=protein_coding transcript_biotype=protein_coding GN=Acvrl1 description=activin A receptor, type II-like 1 [Source=MG	Acvrl1	6	2	2	2	4		5.8	5.8	5.8	56.518	502	502;502;502;502;502;502	38.5	0.00018288	4.4212	5493900	137350000	0	0	0	2	0	0	0	2	0	0	0	2	0	0	0	4	0	0	0	5.8	0	0	0	137350000	0
179	ENSMUSP00000000543.4pepchromosome=GRCm38=15=101224188=101232756=1gene=ENSMUSG00000000531.5transcript=ENSMUST00000000543.5gene_biotype=protein_codingtranscript_biotype=protein_codingGN=Graspdescription=GRP1(generalreceptorforphosphoinositides1)-associatedscaffoldprotein[Source=MGISymbol;Acc=MGI=1860303]	ENSMUSP00000000543.4pepchromosome=GRCm38=15=101224188=101232756=1gene=ENSMUSG00000000531.5transcript=ENSMUST00000000543.5gene_biotype=protein_codingtranscript_biotype=protein_codingGN=Graspdescription=GRP1(generalreceptorforphosphoinositides1)-associatedscaffoldprotein[Source=MGISymbol;Acc=MGI=1860303]	9	9	9	ENSMUSP00000000543.4 pep chromosome=GRCm38=15=101224188=101232756=1 gene=ENSMUSG00000000531.5 transcript=ENSMUST00000000543.5 gene_biotype=protein_coding transcript_biotype=protein_coding GN=Grasp description=GRP1 (general receptor for phosphoinositides 1)	Grasp	1	9	9	9	15		33.7	33.7	33.7	42.337	392	392	30.2	0	25.36	11647000	232950000	1	4	2	4	1	4	2	4	1	4	2	4	1	5	3	6	5.6	19.1	5.4	21.4	15929000	27432000	86124000	103460000	758510
180	ENSMUSP00000000544.9pepchromosome=GRCm38=15=101174067=101213684=1gene=ENSMUSG00000000532.11transcript=ENSMUST00000000544.11gene_biotype=protein_codingtranscript_biotype=protein_codingGN=Acvr1bdescription=activinAreceptor,type1B[Source=MGISymbol;Acc=MGI=1338944]	ENSMUSP00000000544.9pepchromosome=GRCm38=15=101174067=101213684=1gene=ENSMUSG00000000532.11transcript=ENSMUST00000000544.11gene_biotype=protein_codingtranscript_biotype=protein_codingGN=Acvr1bdescription=activinAreceptor,type1B[Source=MGISymbol;Acc=MGI=1338944]	7	5	5	ENSMUSP00000000544.9 pep chromosome=GRCm38=15=101174067=101213684=1 gene=ENSMUSG00000000532.11 transcript=ENSMUST00000000544.11 gene_biotype=protein_coding transcript_biotype=protein_coding GN=Acvr1b description=activin A receptor, type 1B [Source=MGI Symb	Acvr1b	1	7	5	5	4		17.4	13.9	13.9	56.7	505	505	29.8	0.00018425	4.7762	3440200	75685000	0	5	1	1	0	4	0	1	0	4	0	1	0	3	0	1	0	13.5	2.2	3	0	69442000	0	6243000	0
181	ENSMUSP00000000579.2pepchromosome=GRCm38=11=112782224=112787760=1gene=ENSMUSG00000000567.5transcript=ENSMUST00000000579.2gene_biotype=protein_codingtranscript_biotype=protein_codingGN=Sox9description=SRY(sexdeterminingregionY)-box9[Source=MGISymbol;Acc=MGI=98371];ENSMUSP00000133742.1pepchromosome=GRCm38=17=25567988=25570214=-1gene=ENSMUSG00000024176.10transcript=ENSMUST00000174560.1gene_biotype=p…	ENSMUSP00000000579.2pepchromosome=GRCm38=11=112782224=112787760=1gene=ENSMUSG00000000567.5transcript=ENSMUST00000000579.2gene_biotype=protein_codingtranscript_biotype=protein_codingGN=Sox9description=SRY(sexdeterminingregionY)-box9[Source=MGISymbol;Acc=MGI=98371]	8;1;1;1	8;1;1;1	7;0;0;0	ENSMUSP00000000579.2 pep chromosome=GRCm38=11=112782224=112787760=1 gene=ENSMUSG00000000567.5 transcript=ENSMUST00000000579.2 gene_biotype=protein_coding transcript_biotype=protein_coding GN=Sox9 description=SRY (sex determining region Y)-box 9 [Source=MGI	Sox9	4	8	8	7	8		21.1	21.1	18.1	56.076	507	507;119;221;464	22.8	9.4922e-05	6.3724	22732000	295520000	0	0	4	4	0	0	4	4	0	0	4	3	0	0	3	5	0	0	11.4	11.2	0	0	93743000	201780000	0
182	ENSMUSP00000000590.8pepchromosome=GRCm38=9=52048115=52088729=1gene=ENSMUSG00000032050.18transcript=ENSMUST00000000590.15gene_biotype=protein_codingtranscript_biotype=protein_codingGN=Rdxdescription=radixin[Source=MGISymbol;Acc=MGI=97887];ENSMUSP00000128249.1pepchromosome=GRCm38=9=52047173=52088735=1gene=ENSMUSG00000032050.18transcript=ENSMUST00000163153.8gene_biotype=protein_codingtranscript_biot…	ENSMUSP00000000590.8pepchromosome=GRCm38=9=52048115=52088729=1gene=ENSMUSG00000032050.18transcript=ENSMUST00000000590.15gene_biotype=protein_codingtranscript_biotype=protein_codingGN=Rdxdescription=radixin[Source=MGISymbol;Acc=MGI=97887];ENSMUSP00000128249.1pepchromosome=GRCm38=9=52047173=52088735=1gene=ENSMUSG00000032050.18transcript=ENSMUST00000163153.8gene_biotype=protein_codingtranscript_biot…	128;128;128	81;81;81	23;23;23	ENSMUSP00000000590.8 pep chromosome=GRCm38=9=52048115=52088729=1 gene=ENSMUSG00000032050.18 transcript=ENSMUST00000000590.15 gene_biotype=protein_coding transcript_biotype=protein_coding GN=Rdx description=radixin [Source=MGI Symbol;Acc=MGI=97887];ENSMUSP0	Rdx	3	128	81	23	360		81.6	65	25	68.542	583	583;583;604	19.9	0	323.31	3379900000	104780000000	66	37	74	41	47	22	49	22	15	6	15	7	123	48	123	66	76.5	52	76.3	52	37128000000	5458300000	41918000000	20274000000	1326000000
183	ENSMUSP00000000594.2pepchromosome=GRCm38=11=17257594=17269176=1gene=ENSMUSG00000000581.8transcript=ENSMUST00000000594.8gene_biotype=protein_codingtranscript_biotype=protein_codingGN=C1ddescription=C1Dnuclearreceptorco-repressor[Source=MGISymbol;Acc=MGI=1927354];ENSMUSP00000121134.1pepchromosome=GRCm38=11=17257688=17266624=1gene=ENSMUSG00000000581.8transcript=ENSMUST00000156784.1gene_biotype=prote…	ENSMUSP00000000594.2pepchromosome=GRCm38=11=17257594=17269176=1gene=ENSMUSG00000000581.8transcript=ENSMUST00000000594.8gene_biotype=protein_codingtranscript_biotype=protein_codingGN=C1ddescription=C1Dnuclearreceptorco-repressor[Source=MGISymbol;Acc=MGI=1927354];ENSMUSP00000121134.1pepchromosome=GRCm38=11=17257688=17266624=1gene=ENSMUSG00000000581.8transcript=ENSMUST00000156784.1gene_biotype=prote…	19;17	19;17	19;17	ENSMUSP00000000594.2 pep chromosome=GRCm38=11=17257594=17269176=1 gene=ENSMUSG00000000581.8 transcript=ENSMUST00000000594.8 gene_biotype=protein_coding transcript_biotype=protein_coding GN=C1d description=C1D nuclear receptor co-repressor [Source=MGI Symbo	C1d	2	19	19	19	68		94.3	94.3	94.3	15.945	141	141;118	23.1	0	202.11	2310500000	9242100000	15	4	9	3	15	4	9	3	15	4	9	3	34	9	21	4	93.6	38.3	93.6	33.3	5731500000	534320000	2185800000	790590000	818780000
184	ENSMUSP00000000608.7pepchromosome=GRCm38=11=55098115=55113029=1gene=ENSMUSG00000000594.7transcript=ENSMUST00000000608.7gene_biotype=protein_codingtranscript_biotype=protein_codingGN=Gm2adescription=GM2gangliosideactivatorprotein[Source=MGISymbol;Acc=MGI=95762]	ENSMUSP00000000608.7pepchromosome=GRCm38=11=55098115=55113029=1gene=ENSMUSG00000000594.7transcript=ENSMUST00000000608.7gene_biotype=protein_codingtranscript_biotype=protein_codingGN=Gm2adescription=GM2gangliosideactivatorprotein[Source=MGISymbol;Acc=MGI=95762]	15	15	15	ENSMUSP00000000608.7 pep chromosome=GRCm38=11=55098115=55113029=1 gene=ENSMUSG00000000594.7 transcript=ENSMUST00000000608.7 gene_biotype=protein_coding transcript_biotype=protein_coding GN=Gm2a description=GM2 ganglioside activator protein [Source=MGI Symb	Gm2a	1	15	15	15	52		65.8	65.8	65.8	20.824	193	193	29.7	0	95.325	1082700000	8661400000	7	7	7	4	7	7	7	4	7	7	7	4	14	15	12	11	59.1	42	58	25.9	2162200000	2977700000	1197400000	2324000000	216220000
185	ENSMUSP00000147562.1pepchromosome=GRCm38=7=7284102=7299262=-1gene=ENSMUSG00000000605.9transcript=ENSMUST00000210594.1gene_biotype=protein_codingtranscript_biotype=protein_codingGN=Clcn4description=chloridechannel,voltage-sensitive4[Source=MGISymbol;Acc=MGI=104571];ENSMUSP00000148174.1pepchromosome=GRCm38=7=7284055=7298806=-1gene=ENSMUSG00000000605.9transcript=ENSMUST00000210061.1gene_biotype=prot…	ENSMUSP00000147562.1pepchromosome=GRCm38=7=7284102=7299262=-1gene=ENSMUSG00000000605.9transcript=ENSMUST00000210594.1gene_biotype=protein_codingtranscript_biotype=protein_codingGN=Clcn4description=chloridechannel,voltage-sensitive4[Source=MGISymbol;Acc=MGI=104571];ENSMUSP00000148174.1pepchromosome=GRCm38=7=7284055=7298806=-1gene=ENSMUSG00000000605.9transcript=ENSMUST00000210061.1gene_biotype=prot…	10;10;10	9;9;9	9;9;9	ENSMUSP00000147562.1 pep chromosome=GRCm38=7=7284102=7299262=-1 gene=ENSMUSG00000000605.9 transcript=ENSMUST00000210594.1 gene_biotype=protein_coding transcript_biotype=protein_coding GN=Clcn4 description=chloride channel, voltage-sensitive 4 [Source=MGI S	Clcn4	3	10	9	9	16		14.7	13.7	13.7	76.475	687	687;716;747	33.9	0	19.78	28688000	803270000	0	2	2	7	0	1	2	6	0	1	2	6	0	1	3	12	0	2	4.7	13.7	0	4958600	47234000	751080000	0
186	ENSMUSP00000104763.2pepchromosome=GRCm38=11=50811086=50827690=-1gene=ENSMUSG00000044807.13transcript=ENSMUST00000109135.8gene_biotype=protein_codingtranscript_biotype=protein_codingGN=Zfp354cdescription=zincfingerprotein354C[Source=MGISymbol;Acc=MGI=1353621];ENSMUSP00000000632.6pepchromosome=GRCm38=11=50814564=50826458=-1gene=ENSMUSG00000044807.13transcript=ENSMUST00000000632.6gene_biotype=protei…	ENSMUSP00000104763.2pepchromosome=GRCm38=11=50811086=50827690=-1gene=ENSMUSG00000044807.13transcript=ENSMUST00000109135.8gene_biotype=protein_codingtranscript_biotype=protein_codingGN=Zfp354cdescription=zincfingerprotein354C[Source=MGISymbol;Acc=MGI=1353621];ENSMUSP00000000632.6pepchromosome=GRCm38=11=50814564=50826458=-1gene=ENSMUSG00000044807.13transcript=ENSMUST00000000632.6gene_biotype=protei…	9;9	9;9	8;8	ENSMUSP00000104763.2 pep chromosome=GRCm38=11=50811086=50827690=-1 gene=ENSMUSG00000044807.13 transcript=ENSMUST00000109135.8 gene_biotype=protein_coding transcript_biotype=protein_coding GN=Zfp354c description=zinc finger protein 354C [Source=MGI Symbol;A	Zfp354c	2	9	9	8	12		21.1	21.1	17.7	64.064	560	560;560	26.3	0.00027201	4.057	7422800	215260000	2	3	0	6	2	3	0	6	2	3	0	5	2	3	0	7	6.4	7.7	0	13.8	99029000	30691000	0	85542000	3194500
187	ENSMUSP00000099546.1pepchromosome=GRCm38=11=77772151=77865980=1gene=ENSMUSG00000000631.20transcript=ENSMUST00000102488.7gene_biotype=protein_codingtranscript_biotype=protein_codingGN=Myo18adescription=myosinXVIIIA[Source=MGISymbol;Acc=MGI=2667185];ENSMUSP00000090563.4pepchromosome=GRCm38=11=77777265=77865980=1gene=ENSMUSG00000000631.20transcript=ENSMUST00000092887.10gene_biotype=protein_codingtra…	ENSMUSP00000099546.1pepchromosome=GRCm38=11=77772151=77865980=1gene=ENSMUSG00000000631.20transcript=ENSMUST00000102488.7gene_biotype=protein_codingtranscript_biotype=protein_codingGN=Myo18adescription=myosinXVIIIA[Source=MGISymbol;Acc=MGI=2667185];ENSMUSP00000090563.4pepchromosome=GRCm38=11=77777265=77865980=1gene=ENSMUSG00000000631.20transcript=ENSMUST00000092887.10gene_biotype=protein_codingtra…	124;124;124;124;124;124;124;122;99;99;99;99;91	124;124;124;124;124;124;124;122;99;99;99;99;91	25;25;25;25;25;25;25;25;0;0;0;0;0	ENSMUSP00000099546.1 pep chromosome=GRCm38=11=77772151=77865980=1 gene=ENSMUSG00000000631.20 transcript=ENSMUST00000102488.7 gene_biotype=protein_coding transcript_biotype=protein_coding GN=Myo18a description=myosin XVIIIA [Source=MGI Symbol;Acc=MGI=266718	Myo18a	13	124	124	25	399		59	59	10.4	230.9	2035	2035;2035;2036;2047;2050;2062;2083;1998;1704;1716;1719;1722;1642	27.5	0	323.31	203950000	21211000000	40	70	33	61	40	70	33	61	7	18	4	14	56	167	49	127	30.2	36.3	24.5	35.8	3000300000	8158500000	2939000000	7113400000	29415000
188	ENSMUSP00000133281.1pepchromosome=GRCm38=11=96292476=96301569=1gene=ENSMUSG00000000690.5transcript=ENSMUST00000173432.2gene_biotype=protein_codingtranscript_biotype=protein_codingGN=Hoxb6description=homeoboxB6[Source=MGISymbol;Acc=MGI=96187];ENSMUSP00000000704.3pepchromosome=GRCm38=11=96299171=96301568=1gene=ENSMUSG00000000690.5transcript=ENSMUST00000000704.5gene_biotype=protein_codingtranscript_…	ENSMUSP00000133281.1pepchromosome=GRCm38=11=96292476=96301569=1gene=ENSMUSG00000000690.5transcript=ENSMUST00000173432.2gene_biotype=protein_codingtranscript_biotype=protein_codingGN=Hoxb6description=homeoboxB6[Source=MGISymbol;Acc=MGI=96187];ENSMUSP00000000704.3pepchromosome=GRCm38=11=96299171=96301568=1gene=ENSMUSG00000000690.5transcript=ENSMUST00000000704.5gene_biotype=protein_codingtranscript_…	4;4	4;4	4;4	ENSMUSP00000133281.1 pep chromosome=GRCm38=11=96292476=96301569=1 gene=ENSMUSG00000000690.5 transcript=ENSMUST00000173432.2 gene_biotype=protein_coding transcript_biotype=protein_coding GN=Hoxb6 description=homeobox B6 [Source=MGI Symbol;Acc=MGI=96187];ENS	Hoxb6	2	4	4	4	5		27.7	27.7	27.7	25.31	224	224;224	27.2	0.00044291	3.2735	6211300	68325000	0	0	0	4	0	0	0	4	0	0	0	4	0	0	0	5	0	0	0	27.7	0	0	0	68325000	0
189	ENSMUSP00000000707.2pepchromosome=GRCm38=6=83034173=83052562=1gene=ENSMUSG00000000693.10transcript=ENSMUST00000000707.8gene_biotype=protein_codingtranscript_biotype=protein_codingGN=Loxl3description=lysyloxidase-like3[Source=MGISymbol;Acc=MGI=1337004];ENSMUSP00000098815.3pepchromosome=GRCm38=6=83034173=83052562=1gene=ENSMUSG00000000693.10transcript=ENSMUST00000101257.3gene_biotype=protein_codingt…	ENSMUSP00000000707.2pepchromosome=GRCm38=6=83034173=83052562=1gene=ENSMUSG00000000693.10transcript=ENSMUST00000000707.8gene_biotype=protein_codingtranscript_biotype=protein_codingGN=Loxl3description=lysyloxidase-like3[Source=MGISymbol;Acc=MGI=1337004];ENSMUSP00000098815.3pepchromosome=GRCm38=6=83034173=83052562=1gene=ENSMUSG00000000693.10transcript=ENSMUST00000101257.3gene_biotype=protein_codingt…	68;44	68;44	68;44	ENSMUSP00000000707.2 pep chromosome=GRCm38=6=83034173=83052562=1 gene=ENSMUSG00000000693.10 transcript=ENSMUST00000000707.8 gene_biotype=protein_coding transcript_biotype=protein_coding GN=Loxl3 description=lysyl oxidase-like 3 [Source=MGI Symbol;Acc=MGI=1	Loxl3	2	68	68	68	155		69.8	69.8	69.8	83.739	754	754;472	25.5	0	323.31	480260000	18250000000	0	1	41	27	0	1	41	27	0	1	41	27	0	1	78	76	0	1.6	54.8	42.7	0	0	11091000000	7158400000	0
190	ENSMUSP00000000724.8pepchromosome=GRCm38=17=53566971=53672720=1gene=ENSMUSG00000000708.14transcript=ENSMUST00000000724.14gene_biotype=protein_codingtranscript_biotype=protein_codingGN=Kat2bdescription=K(lysine)acetyltransferase2B[Source=MGISymbol;Acc=MGI=1343094];ENSMUSP00000127659.1pepchromosome=GRCm38=17=53584126=53638422=1gene=ENSMUSG00000000708.14transcript=ENSMUST00000164390.1gene_biotype=pr…	ENSMUSP00000000724.8pepchromosome=GRCm38=17=53566971=53672720=1gene=ENSMUSG00000000708.14transcript=ENSMUST00000000724.14gene_biotype=protein_codingtranscript_biotype=protein_codingGN=Kat2bdescription=K(lysine)acetyltransferase2B[Source=MGISymbol;Acc=MGI=1343094]	23;4;1	16;4;1	16;4;1	ENSMUSP00000000724.8 pep chromosome=GRCm38=17=53566971=53672720=1 gene=ENSMUSG00000000708.14 transcript=ENSMUST00000000724.14 gene_biotype=protein_coding transcript_biotype=protein_coding GN=Kat2b description=K(lysine) acetyltransferase 2B [Source=MGI Symb	Kat2b	3	23	16	16	20		34.8	27.4	27.4	91.768	813	813;211;118	33.4	0	90.402	19840000	753910000	9	13	2	4	4	11	0	3	4	11	0	3	4	12	0	4	13.2	23.6	2.6	4.9	199570000	492840000	0	61493000	4867600
191	ENSMUSP00000000727.2pepchromosome=GRCm38=10=128677175=128696264=-1gene=ENSMUSG00000000711.3transcript=ENSMUST00000000727.3gene_biotype=protein_codingtranscript_biotype=protein_codingGN=Rab5bdescription=RAB5B,memberRASoncogenefamily[Source=MGISymbol;Acc=MGI=105938]	ENSMUSP00000000727.2pepchromosome=GRCm38=10=128677175=128696264=-1gene=ENSMUSG00000000711.3transcript=ENSMUST00000000727.3gene_biotype=protein_codingtranscript_biotype=protein_codingGN=Rab5bdescription=RAB5B,memberRASoncogenefamily[Source=MGISymbol;Acc=MGI=105938]	35	18	18	ENSMUSP00000000727.2 pep chromosome=GRCm38=10=128677175=128696264=-1 gene=ENSMUSG00000000711.3 transcript=ENSMUST00000000727.3 gene_biotype=protein_coding transcript_biotype=protein_coding GN=Rab5b description=RAB5B, member RAS oncogene family [Source=MGI	Rab5b	1	35	18	18	70		93	67	67	23.707	215	215	27.4	0	124.93	699910000	7699000000	16	9	23	10	5	6	11	7	5	6	11	7	9	22	18	21	64.2	54	70.7	60.5	1062100000	908130000	2772800000	2956000000	81701000
192	ENSMUSP00000121562.1pepchromosome=GRCm38=10=78042287=78063622=1gene=ENSMUSG00000000730.13transcript=ENSMUST00000138785.7gene_biotype=protein_codingtranscript_biotype=protein_codingGN=Dnmt3ldescription=DNA(cytosine-5-)-methyltransferase3-like[Source=MGISymbol;Acc=MGI=1859287];ENSMUSP00000116970.1pepchromosome=GRCm38=10=78049959=78063616=1gene=ENSMUSG00000000730.13transcript=ENSMUST00000151242.7gen…	ENSMUSP00000121562.1pepchromosome=GRCm38=10=78042287=78063622=1gene=ENSMUSG00000000730.13transcript=ENSMUST00000138785.7gene_biotype=protein_codingtranscript_biotype=protein_codingGN=Dnmt3ldescription=DNA(cytosine-5-)-methyltransferase3-like[Source=MGISymbol;Acc=MGI=1859287];ENSMUSP00000116970.1pepchromosome=GRCm38=10=78049959=78063616=1gene=ENSMUSG00000000730.13transcript=ENSMUST00000151242.7gen…	65;65;65;22;22;22	65;65;65;22;22;22	65;65;65;22;22;22	ENSMUSP00000121562.1 pep chromosome=GRCm38=10=78042287=78063622=1 gene=ENSMUSG00000000730.13 transcript=ENSMUST00000138785.7 gene_biotype=protein_coding transcript_biotype=protein_coding GN=Dnmt3l description=DNA (cytosine-5-)-methyltransferase 3-like [Sou	Dnmt3l	6	65	65	65	264		80.8	80.8	80.8	47.992	421	421;421;421;126;126;126	23.4	0	323.31	4032200000	88708000000	48	17	0	1	48	17	0	1	48	17	0	1	133	130	0	1	79.3	48.7	0	4	44349000000	44354000000	0	5905900	1773900000
193	ENSMUSP00000000755.7pepchromosome=GRCm38=8=123140192=123158270=-1gene=ENSMUSG00000000739.14transcript=ENSMUST00000000755.14gene_biotype=protein_codingtranscript_biotype=protein_codingGN=Sult5a1description=sulfotransferasefamily5A,member1[Source=MGISymbol;Acc=MGI=1931463];ENSMUSP00000122415.1pepchromosome=GRCm38=8=123145446=123158257=-1gene=ENSMUSG00000000739.14transcript=ENSMUST00000137998.1gene_…	ENSMUSP00000000755.7pepchromosome=GRCm38=8=123140192=123158270=-1gene=ENSMUSG00000000739.14transcript=ENSMUST00000000755.14gene_biotype=protein_codingtranscript_biotype=protein_codingGN=Sult5a1description=sulfotransferasefamily5A,member1[Source=MGISymbol;Acc=MGI=1931463];ENSMUSP00000122415.1pepchromosome=GRCm38=8=123145446=123158257=-1gene=ENSMUSG00000000739.14transcript=ENSMUST00000137998.1gene_…	3;2;1;1	3;2;1;1	3;2;1;1	ENSMUSP00000000755.7 pep chromosome=GRCm38=8=123140192=123158270=-1 gene=ENSMUSG00000000739.14 transcript=ENSMUST00000000755.14 gene_biotype=protein_coding transcript_biotype=protein_coding GN=Sult5a1 description=sulfotransferase family 5A, member 1 [Sourc	Sult5a1	4	3	3	3	3		13.1	13.1	13.1	33.702	291	291;218;58;171	45.3	0.0016266	2.3188	1061100	18039000	0	3	0	0	0	3	0	0	0	3	0	0	0	3	0	0	0	13.1	0	0	0	18039000	0	0	0
194	ENSMUSP00000000756.5pepchromosome=GRCm38=8=123102350=123105244=1gene=ENSMUSG00000000740.12transcript=ENSMUST00000000756.5gene_biotype=protein_codingtranscript_biotype=protein_codingGN=Rpl13description=ribosomalproteinL13[Source=MGISymbol;Acc=MGI=105922]	ENSMUSP00000000756.5pepchromosome=GRCm38=8=123102350=123105244=1gene=ENSMUSG00000000740.12transcript=ENSMUST00000000756.5gene_biotype=protein_codingtranscript_biotype=protein_codingGN=Rpl13description=ribosomalproteinL13[Source=MGISymbol;Acc=MGI=105922]	39	39	39	ENSMUSP00000000756.5 pep chromosome=GRCm38=8=123102350=123105244=1 gene=ENSMUSG00000000740.12 transcript=ENSMUST00000000756.5 gene_biotype=protein_coding transcript_biotype=protein_coding GN=Rpl13 description=ribosomal protein L13 [Source=MGI Symbol;Acc=MG	Rpl13	1	39	39	39	222		81	81	81	24.305	211	211	36.9	0	323.31	31086000000	279770000000	17	16	17	17	17	16	17	17	17	16	17	17	72	64	52	34	52.6	42.7	55.5	51.2	138730000000	29308000000	89711000000	22025000000	15415000000
195	ENSMUSP00000000759.8pepchromosome=GRCm38=8=123204264=123212760=-1gene=ENSMUSG00000000743.9transcript=ENSMUST00000000759.8gene_biotype=protein_codingtranscript_biotype=protein_codingGN=Chmp1adescription=chargedmultivesicularbodyprotein1A[Source=MGISymbol;Acc=MGI=1920159]	ENSMUSP00000000759.8pepchromosome=GRCm38=8=123204264=123212760=-1gene=ENSMUSG00000000743.9transcript=ENSMUST00000000759.8gene_biotype=protein_codingtranscript_biotype=protein_codingGN=Chmp1adescription=chargedmultivesicularbodyprotein1A[Source=MGISymbol;Acc=MGI=1920159]	30	30	30	ENSMUSP00000000759.8 pep chromosome=GRCm38=8=123204264=123212760=-1 gene=ENSMUSG00000000743.9 transcript=ENSMUST00000000759.8 gene_biotype=protein_coding transcript_biotype=protein_coding GN=Chmp1a description=charged multivesicular body protein 1A [Source	Chmp1a	1	30	30	30	129		91.8	91.8	91.8	21.607	196	196	25.2	0	123.73	1995500000	17959000000	14	8	15	9	14	8	15	9	14	8	15	9	43	27	34	25	85.7	24.5	65.8	26	6095000000	3995900000	4150800000	3717700000	468850000
196	ENSMUSP00000000769.7pepchromosome=GRCm38=11=75409769=75422701=-1gene=ENSMUSG00000000753.15transcript=ENSMUST00000000769.13gene_biotype=protein_codingtranscript_biotype=protein_codingGN=Serpinf1description=serine(orcysteine)peptidaseinhibitor,cladeF,member1[Source=MGISymbol;Acc=MGI=108080];ENSMUSP00000121180.1pepchromosome=GRCm38=11=75413914=75422586=-1gene=ENSMUSG00000000753.15transcript=ENSMUST0…	ENSMUSP00000000769.7pepchromosome=GRCm38=11=75409769=75422701=-1gene=ENSMUSG00000000753.15transcript=ENSMUST00000000769.13gene_biotype=protein_codingtranscript_biotype=protein_codingGN=Serpinf1description=serine(orcysteine)peptidaseinhibitor,cladeF,member1[Source=MGISymbol;Acc=MGI=108080]	38;18;17;11;11;2;1	38;18;17;11;11;2;1	32;13;13;10;8;0;0	ENSMUSP00000000769.7 pep chromosome=GRCm38=11=75409769=75422701=-1 gene=ENSMUSG00000000753.15 transcript=ENSMUST00000000769.13 gene_biotype=protein_coding transcript_biotype=protein_coding GN=Serpinf1 description=serine (or cysteine) peptidase inhibitor, c	Serpinf1	7	38	38	32	82		72.9	72.9	63.8	46.233	417	417;206;213;125;147;64;55	29.2	0	226.83	601610000	12032000000	2	5	21	14	2	5	21	14	1	3	19	11	1	5	38	38	6.5	15.8	54.2	41.7	1797300000	239740000	5737600000	4257600000	89863000
197	ENSMUSP00000000776.8pepchromosome=GRCm38=8=12614277=12672248=-1gene=ENSMUSG00000000759.14transcript=ENSMUST00000000776.14gene_biotype=protein_codingtranscript_biotype=protein_codingGN=Tubgcp3description=tubulin,gammacomplexassociatedprotein3[Source=MGISymbol;Acc=MGI=2183752];ENSMUSP00000127741.1pepchromosome=GRCm38=8=12614277=12672099=-1gene=ENSMUSG00000000759.14transcript=ENSMUST00000164774.7gen…	ENSMUSP00000000776.8pepchromosome=GRCm38=8=12614277=12672248=-1gene=ENSMUSG00000000759.14transcript=ENSMUST00000000776.14gene_biotype=protein_codingtranscript_biotype=protein_codingGN=Tubgcp3description=tubulin,gammacomplexassociatedprotein3[Source=MGISymbol;Acc=MGI=2183752]	74;32;9;3	74;32;9;3	74;32;9;3	ENSMUSP00000000776.8 pep chromosome=GRCm38=8=12614277=12672248=-1 gene=ENSMUSG00000000759.14 transcript=ENSMUST00000000776.14 gene_biotype=protein_coding transcript_biotype=protein_coding GN=Tubgcp3 description=tubulin, gamma complex associated protein 3 [	Tubgcp3	4	74	74	74	199		74.7	74.7	74.7	103.47	905	905;364;70;86	32.4	0	323.31	197630000	9486400000	25	34	27	31	25	34	27	31	25	34	27	31	32	65	36	66	37.8	41.5	39.8	37.9	1986000000	2317900000	1752100000	3430500000	42254000
198	ENSMUSP00000137614.1pepchromosome=GRCm38=14=70438796=70443290=-1gene=ENSMUSG00000000776.13transcript=ENSMUST00000180358.2gene_biotype=protein_codingtranscript_biotype=protein_codingGN=Polr3ddescription=polymerase(RNA)III(DNAdirected)polypeptideD[Source=MGISymbol;Acc=MGI=1914315];ENSMUSP00000000793.5pepchromosome=GRCm38=14=70438757=70443447=-1gene=ENSMUSG00000000776.13transcript=ENSMUST00000000793…	ENSMUSP00000137614.1pepchromosome=GRCm38=14=70438796=70443290=-1gene=ENSMUSG00000000776.13transcript=ENSMUST00000180358.2gene_biotype=protein_codingtranscript_biotype=protein_codingGN=Polr3ddescription=polymerase(RNA)III(DNAdirected)polypeptideD[Source=MGISymbol;Acc=MGI=1914315];ENSMUSP00000000793.5pepchromosome=GRCm38=14=70438757=70443447=-1gene=ENSMUSG00000000776.13transcript=ENSMUST00000000793…	28;28	28;28	28;28	ENSMUSP00000137614.1 pep chromosome=GRCm38=14=70438796=70443290=-1 gene=ENSMUSG00000000776.13 transcript=ENSMUST00000180358.2 gene_biotype=protein_coding transcript_biotype=protein_coding GN=Polr3d description=polymerase (RNA) III (DNA directed) polypeptid	Polr3d	2	28	28	28	75		69.8	69.8	69.8	44.356	398	398;398	30.9	0	224.91	211420000	4651200000	7	19	3	12	7	19	3	12	7	19	3	12	9	35	6	25	34.2	51.3	10.6	33.9	850150000	2285100000	408560000	1107400000	47231000
199	ENSMUSP00000000804.6pepchromosome=GRCm38=X=13280970=13294052=1gene=ENSMUSG00000000787.12transcript=ENSMUST00000000804.6gene_biotype=protein_codingtranscript_biotype=protein_codingGN=Ddx3xdescription=DEAD/H(Asp-Glu-Ala-Asp/His)boxpolypeptide3,X-linked[Source=MGISymbol;Acc=MGI=103064]	ENSMUSP00000000804.6pepchromosome=GRCm38=X=13280970=13294052=1gene=ENSMUSG00000000787.12transcript=ENSMUST00000000804.6gene_biotype=protein_codingtranscript_biotype=protein_codingGN=Ddx3xdescription=DEAD/H(Asp-Glu-Ala-Asp/His)boxpolypeptide3,X-linked[Source=MGISymbol;Acc=MGI=103064]	163	154	38	ENSMUSP00000000804.6 pep chromosome=GRCm38=X=13280970=13294052=1 gene=ENSMUSG00000000787.12 transcript=ENSMUST00000000804.6 gene_biotype=protein_coding transcript_biotype=protein_coding GN=Ddx3x description=DEAD/H (Asp-Glu-Ala-Asp/His) box polypeptide 3, X	Ddx3x	1	163	154	38	1294		93.5	93.5	36.9	73.101	662	662	28.2	0	323.31	11601000000	452430000000	108	43	96	45	100	42	90	44	32	6	24	6	286	463	229	316	86	72.1	87.2	72.4	170720000000	93154000000	106940000000	81618000000	4492600000
200	ENSMUSP00000000828.6pepchromosome=GRCm38=6=89643988=89675529=1gene=ENSMUSG00000000811.13transcript=ENSMUST00000000828.12gene_biotype=protein_codingtranscript_biotype=protein_codingGN=Txnrd3description=thioredoxinreductase3[Source=MGISymbol;Acc=MGI=2386711];ENSMUSP00000098730.1pepchromosome=GRCm38=6=89643988=89675529=1gene=ENSMUSG00000000811.13transcript=ENSMUST00000101171.1gene_biotype=protein_co…	ENSMUSP00000000828.6pepchromosome=GRCm38=6=89643988=89675529=1gene=ENSMUSG00000000811.13transcript=ENSMUST00000000828.12gene_biotype=protein_codingtranscript_biotype=protein_codingGN=Txnrd3description=thioredoxinreductase3[Source=MGISymbol;Acc=MGI=2386711];ENSMUSP00000098730.1pepchromosome=GRCm38=6=89643988=89675529=1gene=ENSMUSG00000000811.13transcript=ENSMUST00000101171.1gene_biotype=protein_co…	41;34	37;30	37;30	ENSMUSP00000000828.6 pep chromosome=GRCm38=6=89643988=89675529=1 gene=ENSMUSG00000000811.13 transcript=ENSMUST00000000828.12 gene_biotype=protein_coding transcript_biotype=protein_coding GN=Txnrd3 description=thioredoxin reductase 3 [Source=MGI Symbol;Acc=	Txnrd3	2	41	37	37	69		67.5	65.9	65.9	67.551	615	615;501	29.9	0	124.37	133520000	4005600000	10	18	18	15	8	18	14	15	8	18	14	15	10	22	19	18	19.5	36.7	34	35.1	641580000	608510000	1924500000	830980000	18331000
201	ENSMUSP00000000844.8pepchromosome=GRCm38=2=181497181=181517371=1gene=ENSMUSG00000000827.18transcript=ENSMUST00000000844.14gene_biotype=protein_codingtranscript_biotype=protein_codingGN=Tpd52l2description=tumorproteinD52-like2[Source=MGISymbol;Acc=MGI=1913564]	ENSMUSP00000000844.8pepchromosome=GRCm38=2=181497181=181517371=1gene=ENSMUSG00000000827.18transcript=ENSMUST00000000844.14gene_biotype=protein_codingtranscript_biotype=protein_codingGN=Tpd52l2description=tumorproteinD52-like2[Source=MGISymbol;Acc=MGI=1913564]	31	2	0	ENSMUSP00000000844.8 pep chromosome=GRCm38=2=181497181=181517371=1 gene=ENSMUSG00000000827.18 transcript=ENSMUST00000000844.14 gene_biotype=protein_coding transcript_biotype=protein_coding GN=Tpd52l2 description=tumor protein D52-like 2 [Source=MGI Symbol;	Tpd52l2	1	31	2	0	19		86.4	9.7	0	22.466	206	206	27.4	0	20.448	920910000	10130000000	16	11	18	13	2	0	2	0	0	0	0	0	10	0	9	0	79.6	53.9	79.6	63.6	6062500000	0	4067500000	0	433040000
202	ENSMUSP00000000895.6pepchromosome=GRCm38=2=154544399=154558866=-1gene=ENSMUSG00000027489.15transcript=ENSMUST00000000895.12gene_biotype=protein_codingtranscript_biotype=protein_codingGN=Necab3description=N-terminalEF-handcalciumbindingprotein3[Source=MGISymbol;Acc=MGI=1861721];ENSMUSP00000105338.2pepchromosome=GRCm38=2=154544399=154558851=-1gene=ENSMUSG00000027489.15transcript=ENSMUST00000109716.…	ENSMUSP00000000895.6pepchromosome=GRCm38=2=154544399=154558866=-1gene=ENSMUSG00000027489.15transcript=ENSMUST00000000895.12gene_biotype=protein_codingtranscript_biotype=protein_codingGN=Necab3description=N-terminalEF-handcalciumbindingprotein3[Source=MGISymbol;Acc=MGI=1861721];ENSMUSP00000105338.2pepchromosome=GRCm38=2=154544399=154558851=-1gene=ENSMUSG00000027489.15transcript=ENSMUST00000109716.…	3;3;1	3;3;1	3;3;1	ENSMUSP00000000895.6 pep chromosome=GRCm38=2=154544399=154558866=-1 gene=ENSMUSG00000027489.15 transcript=ENSMUST00000000895.12 gene_biotype=protein_coding transcript_biotype=protein_coding GN=Necab3 description=N-terminal EF-hand calcium binding protein 3	Necab3	3	3	3	3	2	+	7.4	7.4	7.4	39.905	353	353;329;168	27.7	1	-2	890450	18699000	0	0	1	2	0	0	1	2	0	0	1	2	0	0	0	2	0	0	2.3	6.2	0	0	0	18699000	0
203	ENSMUSP00000000896.4pepchromosome=GRCm38=2=154585758=154603708=-1gene=ENSMUSG00000000876.11transcript=ENSMUST00000000896.10gene_biotype=protein_codingtranscript_biotype=protein_codingGN=Pxmp4description=peroxisomalmembraneprotein4[Source=MGISymbol;Acc=MGI=1891701];ENSMUSP00000105325.2pepchromosome=GRCm38=2=154595246=154603688=-1gene=ENSMUSG00000000876.11transcript=ENSMUST00000109703.2gene_biotype…	ENSMUSP00000000896.4pepchromosome=GRCm38=2=154585758=154603708=-1gene=ENSMUSG00000000876.11transcript=ENSMUST00000000896.10gene_biotype=protein_codingtranscript_biotype=protein_codingGN=Pxmp4description=peroxisomalmembraneprotein4[Source=MGISymbol;Acc=MGI=1891701];ENSMUSP00000105325.2pepchromosome=GRCm38=2=154595246=154603688=-1gene=ENSMUSG00000000876.11transcript=ENSMUST00000109703.2gene_biotype…	4;3	4;3	4;3	ENSMUSP00000000896.4 pep chromosome=GRCm38=2=154585758=154603708=-1 gene=ENSMUSG00000000876.11 transcript=ENSMUST00000000896.10 gene_biotype=protein_coding transcript_biotype=protein_coding GN=Pxmp4 description=peroxisomal membrane protein 4 [Source=MGI Sy	Pxmp4	2	4	4	4	16		16	16	16	24.196	212	212;92	46.6	0.00026843	3.6325	26019000	234170000	1	2	1	3	1	2	1	3	1	2	1	3	1	7	2	6	4.2	11.8	4.2	11.8	25755000	60875000	45703000	101830000	6438900
204	ENSMUSP00000000901.6pepchromosome=GRCm38=X=100767722=100818406=1gene=ENSMUSG00000000881.12transcript=ENSMUST00000000901.12gene_biotype=protein_codingtranscript_biotype=protein_codingGN=Dlg3description=discslargeMAGUKscaffoldprotein3[Source=MGISymbol;Acc=MGI=1888986];ENSMUSP00000109365.2pepchromosome=GRCm38=X=100767723=100818408=1gene=ENSMUSG00000000881.12transcript=ENSMUST00000113736.8gene_biotyp…	ENSMUSP00000000901.6pepchromosome=GRCm38=X=100767722=100818406=1gene=ENSMUSG00000000881.12transcript=ENSMUST00000000901.12gene_biotype=protein_codingtranscript_biotype=protein_codingGN=Dlg3description=discslargeMAGUKscaffoldprotein3[Source=MGISymbol;Acc=MGI=1888986];ENSMUSP00000109365.2pepchromosome=GRCm38=X=100767723=100818408=1gene=ENSMUSG00000000881.12transcript=ENSMUST00000113736.8gene_biotyp…	38;38;38	33;33;33	4;4;4	ENSMUSP00000000901.6 pep chromosome=GRCm38=X=100767722=100818406=1 gene=ENSMUSG00000000881.12 transcript=ENSMUST00000000901.12 gene_biotype=protein_coding transcript_biotype=protein_coding GN=Dlg3 description=discs large MAGUK scaffold protein 3 [Source=MG	Dlg3	3	38	33	4	101		42	40.5	9.9	90.327	817	817;835;849	28	0	245.72	167760000	6542800000	14	21	9	17	12	18	8	15	0	4	0	0	20	43	11	27	18.6	30.1	16.6	22.6	2132600000	2219100000	862880000	1328200000	41012000
205	ENSMUSP00000112940.1pepchromosome=GRCm38=10=75923222=75932475=-1gene=ENSMUSG00000000901.17transcript=ENSMUST00000120281.7gene_biotype=protein_codingtranscript_biotype=protein_codingGN=Mmp11description=matrixmetallopeptidase11[Source=MGISymbol;Acc=MGI=97008];ENSMUSP00000000924.6pepchromosome=GRCm38=10=75923222=75932502=-1gene=ENSMUSG00000000901.17transcript=ENSMUST00000000924.12gene_biotype=protei…	ENSMUSP00000112940.1pepchromosome=GRCm38=10=75923222=75932475=-1gene=ENSMUSG00000000901.17transcript=ENSMUST00000120281.7gene_biotype=protein_codingtranscript_biotype=protein_codingGN=Mmp11description=matrixmetallopeptidase11[Source=MGISymbol;Acc=MGI=97008];ENSMUSP00000000924.6pepchromosome=GRCm38=10=75923222=75932502=-1gene=ENSMUSG00000000901.17transcript=ENSMUST00000000924.12gene_biotype=protei…	7;7;2;1	7;7;2;1	7;7;2;1	ENSMUSP00000112940.1 pep chromosome=GRCm38=10=75923222=75932475=-1 gene=ENSMUSG00000000901.17 transcript=ENSMUST00000120281.7 gene_biotype=protein_coding transcript_biotype=protein_coding GN=Mmp11 description=matrix metallopeptidase 11 [Source=MGI Symbol;A	Mmp11	4	7	7	7	9		16.9	16.9	16.9	55.441	492	492;492;154;37	41.2	0	8.1533	30784000	584900000	0	5	0	3	0	5	0	3	0	5	0	3	0	6	0	3	0	13.4	0	5.7	0	554420000	0	30478000	0
206	ENSMUSP00000000925.3pepchromosome=GRCm38=10=75896769=75921617=-1gene=ENSMUSG00000000902.13transcript=ENSMUST00000000925.9gene_biotype=protein_codingtranscript_biotype=protein_codingGN=Smarcb1description=SWI/SNFrelated,matrixassociated,actindependentregulatorofchromatin,subfamilyb,member1[Source=MGISymbol;Acc=MGI=1328366];ENSMUSP00000115388.1pepchromosome=GRCm38=10=75910264=75915164=-1gene=ENSMUSG…	ENSMUSP00000000925.3pepchromosome=GRCm38=10=75896769=75921617=-1gene=ENSMUSG00000000902.13transcript=ENSMUST00000000925.9gene_biotype=protein_codingtranscript_biotype=protein_codingGN=Smarcb1description=SWI/SNFrelated,matrixassociated,actindependentregulatorofchromatin,subfamilyb,member1[Source=MGISymbol;Acc=MGI=1328366]	47;4;2	1;0;0	1;0;0	ENSMUSP00000000925.3 pep chromosome=GRCm38=10=75896769=75921617=-1 gene=ENSMUSG00000000902.13 transcript=ENSMUST00000000925.9 gene_biotype=protein_coding transcript_biotype=protein_coding GN=Smarcb1 description=SWI/SNF related, matrix associated, actin dep	Smarcb1	3	47	1	1	7		83.6	3.9	3.9	44.141	385	385;55;78	41	0.00044033	3.0743	18155000	326790000	25	20	18	16	0	1	0	1	0	1	0	1	0	3	0	4	66	55.1	63.6	54.3	0	192310000	0	134480000	0
207	ENSMUSP00000000939.8pepchromosome=GRCm38=5=123973628=124005558=1gene=ENSMUSG00000000915.15transcript=ENSMUST00000000939.14gene_biotype=protein_codingtranscript_biotype=protein_codingGN=Hip1rdescription=huntingtininteractingprotein1related[Source=MGISymbol;Acc=MGI=1352504];ENSMUSP00000143309.1pepchromosome=GRCm38=5=123999786=124001662=1gene=ENSMUSG00000000915.15transcript=ENSMUST00000198664.4gene_…	ENSMUSP00000000939.8pepchromosome=GRCm38=5=123973628=124005558=1gene=ENSMUSG00000000915.15transcript=ENSMUST00000000939.14gene_biotype=protein_codingtranscript_biotype=protein_codingGN=Hip1rdescription=huntingtininteractingprotein1related[Source=MGISymbol;Acc=MGI=1352504]	70;16;7;2	65;12;6;2	65;12;6;2	ENSMUSP00000000939.8 pep chromosome=GRCm38=5=123973628=124005558=1 gene=ENSMUSG00000000915.15 transcript=ENSMUST00000000939.14 gene_biotype=protein_coding transcript_biotype=protein_coding GN=Hip1r description=huntingtin interacting protein 1 related [Sour	Hip1r	4	70	65	65	144		67.9	65	65	119.43	1068	1068;165;141;117	28.5	0	323.31	104940000	6716200000	20	40	18	25	17	38	15	24	17	38	15	24	22	68	15	39	28.4	45.6	22.7	29.9	1064800000	2758800000	878080000	2014600000	17746000
208	ENSMUSP00000000940.8pepchromosome=GRCm38=5=135369953=135376798=1gene=ENSMUSG00000000916.15transcript=ENSMUST00000000940.14gene_biotype=protein_codingtranscript_biotype=protein_codingGN=Nsun5description=NOL1/NOP2/Sundomainfamily,member5[Source=MGISymbol;Acc=MGI=2140844];ENSMUSP00000143856.1pepchromosome=GRCm38=5=135369991=135374065=1gene=ENSMUSG00000000916.15transcript=ENSMUST00000202422.1gene_bio…	ENSMUSP00000000940.8pepchromosome=GRCm38=5=135369953=135376798=1gene=ENSMUSG00000000916.15transcript=ENSMUST00000000940.14gene_biotype=protein_codingtranscript_biotype=protein_codingGN=Nsun5description=NOL1/NOP2/Sundomainfamily,member5[Source=MGISymbol;Acc=MGI=2140844]	51;9;6	51;9;6	51;9;6	ENSMUSP00000000940.8 pep chromosome=GRCm38=5=135369953=135376798=1 gene=ENSMUSG00000000916.15 transcript=ENSMUST00000000940.14 gene_biotype=protein_coding transcript_biotype=protein_coding GN=Nsun5 description=NOL1/NOP2/Sun domain family, member 5 [Source=	Nsun5	3	51	51	51	168		92.7	92.7	92.7	51.029	465	465;142;91	31.2	0	316.83	516420000	14460000000	24	24	13	20	24	24	13	20	24	24	13	20	40	65	20	43	71.4	64.9	36.3	58.9	5571100000	5534700000	1586800000	1767100000	232130000
209	ENSMUSP00000000958.8pepchromosome=GRCm38=15=75657035=75678800=-1gene=ENSMUSG00000000934.9transcript=ENSMUST00000000958.8gene_biotype=protein_codingtranscript_biotype=protein_codingGN=Top1mtdescription=DNAtopoisomerase1,mitochondrial[Source=MGISymbol;Acc=MGI=1920210]	ENSMUSP00000000958.8pepchromosome=GRCm38=15=75657035=75678800=-1gene=ENSMUSG00000000934.9transcript=ENSMUST00000000958.8gene_biotype=protein_codingtranscript_biotype=protein_codingGN=Top1mtdescription=DNAtopoisomerase1,mitochondrial[Source=MGISymbol;Acc=MGI=1920210]	17	13	13	ENSMUSP00000000958.8 pep chromosome=GRCm38=15=75657035=75678800=-1 gene=ENSMUSG00000000934.9 transcript=ENSMUST00000000958.8 gene_biotype=protein_coding transcript_biotype=protein_coding GN=Top1mt description=DNA topoisomerase 1, mitochondrial [Source=MGI	Top1mt	1	17	13	13	19		29.2	25.3	25.3	69.003	593	593	24.4	0	7.2632	8452800	312750000	5	9	4	6	3	7	3	4	3	7	3	4	3	7	4	5	11.3	16.5	9.9	11	117770000	121940000	22183000	50863000	3463800
210	ENSMUSP00000154533.1pepchromosome=GRCm38=14=54369442=54417679=-1gene=ENSMUSG00000000958.10transcript=ENSMUST00000226753.1gene_biotype=protein_codingtranscript_biotype=protein_codingGN=Slc7a7description=solutecarrierfamily7(cationicaminoacidtransporter,y+system),member7[Source=MGISymbol;Acc=MGI=1337120];ENSMUSP00000143743.1pepchromosome=GRCm38=14=54369444=54417699=-1gene=ENSMUSG00000000958.10trans…	ENSMUSP00000154533.1pepchromosome=GRCm38=14=54369442=54417679=-1gene=ENSMUSG00000000958.10transcript=ENSMUST00000226753.1gene_biotype=protein_codingtranscript_biotype=protein_codingGN=Slc7a7description=solutecarrierfamily7(cationicaminoacidtransporter,y+system),member7[Source=MGISymbol;Acc=MGI=1337120];ENSMUSP00000143743.1pepchromosome=GRCm38=14=54369444=54417699=-1gene=ENSMUSG00000000958.10trans…	9;9;9;9;2;2;2;2;1	9;9;9;9;2;2;2;2;1	9;9;9;9;2;2;2;2;1	ENSMUSP00000154533.1 pep chromosome=GRCm38=14=54369442=54417679=-1 gene=ENSMUSG00000000958.10 transcript=ENSMUST00000226753.1 gene_biotype=protein_coding transcript_biotype=protein_coding GN=Slc7a7 description=solute carrier family 7 (cationic amino acid t	Slc7a7	9	9	9	9	16		20.6	20.6	20.6	55.677	510	510;510;510;510;156;167;186;209;59	19.6	0	131.58	133750000	1337500000	6	2	1	1	6	2	1	1	6	2	1	1	11	3	1	1	14.9	4.3	5.3	1.4	1259700000	22382000	44221000	11277000	59984000
211	ENSMUSP00000000985.5pepchromosome=GRCm38=14=54360841=54369673=1gene=ENSMUSG00000000959.7transcript=ENSMUST00000000985.6gene_biotype=protein_codingtranscript_biotype=protein_codingGN=Oxa1ldescription=oxidaseassembly1-like[Source=MGISymbol;Acc=MGI=1916339];ENSMUSP00000153955.1pepchromosome=GRCm38=14=54367631=54368637=1gene=ENSMUSG00000000959.7transcript=ENSMUST00000228719.1gene_biotype=protein_codi…	ENSMUSP00000000985.5pepchromosome=GRCm38=14=54360841=54369673=1gene=ENSMUSG00000000959.7transcript=ENSMUST00000000985.6gene_biotype=protein_codingtranscript_biotype=protein_codingGN=Oxa1ldescription=oxidaseassembly1-like[Source=MGISymbol;Acc=MGI=1916339]	28;11	28;11	28;11	ENSMUSP00000000985.5 pep chromosome=GRCm38=14=54360841=54369673=1 gene=ENSMUSG00000000959.7 transcript=ENSMUST00000000985.6 gene_biotype=protein_coding transcript_biotype=protein_coding GN=Oxa1l description=oxidase assembly 1-like [Source=MGI Symbol;Acc=MG	Oxa1l	2	28	28	28	72		45	45	45	48.219	433	433;121	24.9	0	103.07	430930000	6033000000	18	7	8	7	18	7	8	7	18	7	8	7	22	26	8	16	39.7	17.1	27.7	15.9	1753800000	1841600000	411820000	2025800000	109610000
212	ENSMUSP00000001002.7pepchromosome=GRCm38=11=83753696=83783754=1gene=ENSMUSG00000000976.13transcript=ENSMUST00000001002.7gene_biotype=protein_codingtranscript_biotype=protein_codingGN=Heatr6description=HEATrepeatcontaining6[Source=MGISymbol;Acc=MGI=1919790]	ENSMUSP00000001002.7pepchromosome=GRCm38=11=83753696=83783754=1gene=ENSMUSG00000000976.13transcript=ENSMUST00000001002.7gene_biotype=protein_codingtranscript_biotype=protein_codingGN=Heatr6description=HEATrepeatcontaining6[Source=MGISymbol;Acc=MGI=1919790]	49	49	49	ENSMUSP00000001002.7 pep chromosome=GRCm38=11=83753696=83783754=1 gene=ENSMUSG00000000976.13 transcript=ENSMUST00000001002.7 gene_biotype=protein_coding transcript_biotype=protein_coding GN=Heatr6 description=HEAT repeat containing 6 [Source=MGI Symbol;Acc	Heatr6	1	49	49	49	102		49.4	49.4	49.4	128.92	1184	1184	36.5	0	284.3	115920000	5680200000	16	22	14	21	16	22	14	21	16	22	14	21	18	34	16	34	23	25.9	17.1	24.2	886110000	2027100000	566090000	2201000000	16111000
213	ENSMUSP00000001027.6pepchromosome=GRCm38=1=58029931=58106413=1gene=ENSMUSG00000063558.4transcript=ENSMUST00000001027.6gene_biotype=protein_codingtranscript_biotype=protein_codingGN=Aox1description=aldehydeoxidase1[Source=MGISymbol;Acc=MGI=88035]	ENSMUSP00000001027.6pepchromosome=GRCm38=1=58029931=58106413=1gene=ENSMUSG00000063558.4transcript=ENSMUST00000001027.6gene_biotype=protein_codingtranscript_biotype=protein_codingGN=Aox1description=aldehydeoxidase1[Source=MGISymbol;Acc=MGI=88035]	10	10	10	ENSMUSP00000001027.6 pep chromosome=GRCm38=1=58029931=58106413=1 gene=ENSMUSG00000063558.4 transcript=ENSMUST00000001027.6 gene_biotype=protein_coding transcript_biotype=protein_coding GN=Aox1 description=aldehyde oxidase 1 [Source=MGI Symbol;Acc=MGI=88035	Aox1	1	10	10	10	10		11	11	11	146.65	1333	1333	33.7	0.00026705	3.4272	3119000	205850000	1	0	2	7	1	0	2	7	1	0	2	7	1	0	2	7	0.9	0	2.1	8	44520000	0	31409000	129920000	609860
214	ENSMUSP00000150214.1pepchromosome=GRCm38=9=21104070=21131243=-1gene=ENSMUSG00000032175.11transcript=ENSMUST00000214454.1gene_biotype=protein_codingtranscript_biotype=protein_codingGN=Tyk2description=tyrosinekinase2[Source=MGISymbol;Acc=MGI=1929470];ENSMUSP00000150354.1pepchromosome=GRCm38=9=21104070=21131232=-1gene=ENSMUSG00000032175.11transcript=ENSMUST00000216874.1gene_biotype=protein_codingtra…	ENSMUSP00000150214.1pepchromosome=GRCm38=9=21104070=21131243=-1gene=ENSMUSG00000032175.11transcript=ENSMUST00000214454.1gene_biotype=protein_codingtranscript_biotype=protein_codingGN=Tyk2description=tyrosinekinase2[Source=MGISymbol;Acc=MGI=1929470];ENSMUSP00000150354.1pepchromosome=GRCm38=9=21104070=21131232=-1gene=ENSMUSG00000032175.11transcript=ENSMUST00000216874.1gene_biotype=protein_codingtra…	25;25;25	24;24;24	24;24;24	ENSMUSP00000150214.1 pep chromosome=GRCm38=9=21104070=21131243=-1 gene=ENSMUSG00000032175.11 transcript=ENSMUST00000214454.1 gene_biotype=protein_coding transcript_biotype=protein_coding GN=Tyk2 description=tyrosine kinase 2 [Source=MGI Symbol;Acc=MGI=1929	Tyk2	3	25	24	24	36		25.8	25.8	25.8	133.31	1184	1184;1207;1207	35.1	0	47.563	14439000	895220000	1	13	3	15	1	12	3	15	1	12	3	15	1	13	3	19	1.4	15.7	3.8	16	60545000	193650000	93109000	547910000	1043900
215	ENSMUSP00000001042.8pepchromosome=GRCm38=3=90476147=90488379=1gene=ENSMUSG00000001016.12transcript=ENSMUST00000001042.9gene_biotype=protein_codingtranscript_biotype=protein_codingGN=Ilf2description=interleukinenhancerbindingfactor2[Source=MGISymbol;Acc=MGI=1915031]	ENSMUSP00000001042.8pepchromosome=GRCm38=3=90476147=90488379=1gene=ENSMUSG00000001016.12transcript=ENSMUST00000001042.9gene_biotype=protein_codingtranscript_biotype=protein_codingGN=Ilf2description=interleukinenhancerbindingfactor2[Source=MGISymbol;Acc=MGI=1915031]	67	67	67	ENSMUSP00000001042.8 pep chromosome=GRCm38=3=90476147=90488379=1 gene=ENSMUSG00000001016.12 transcript=ENSMUST00000001042.9 gene_biotype=protein_coding transcript_biotype=protein_coding GN=Ilf2 description=interleukin enhancer binding factor 2 [Source=MGI	Ilf2	1	67	67	67	348		87.4	87.4	87.4	43.062	390	390	32.8	0	323.31	4079800000	77516000000	35	24	38	21	35	24	38	21	35	24	38	21	78	117	79	74	72.1	73.6	80.3	65.4	27030000000	19573000000	18676000000	12237000000	1351500000
216	ENSMUSP00000001046.5pepchromosome=GRCm38=3=90603771=90606045=1gene=ENSMUSG00000001020.8transcript=ENSMUST00000001046.6gene_biotype=protein_codingtranscript_biotype=protein_codingGN=S100a4description=S100calciumbindingproteinA4[Source=MGISymbol;Acc=MGI=1330282]	ENSMUSP00000001046.5pepchromosome=GRCm38=3=90603771=90606045=1gene=ENSMUSG00000001020.8transcript=ENSMUST00000001046.6gene_biotype=protein_codingtranscript_biotype=protein_codingGN=S100a4description=S100calciumbindingproteinA4[Source=MGISymbol;Acc=MGI=1330282]	17	17	2	ENSMUSP00000001046.5 pep chromosome=GRCm38=3=90603771=90606045=1 gene=ENSMUSG00000001020.8 transcript=ENSMUST00000001046.6 gene_biotype=protein_coding transcript_biotype=protein_coding GN=S100a4 description=S100 calcium binding protein A4 [Source=MGI Symbo	S100a4	1	17	17	2	131		81.2	81.2	16.8	11.721	101	101	32.4	0	179.21	15747000000	78734000000	0	2	13	4	0	2	13	4	0	0	2	0	0	2	32	97	0	24.8	74.3	33.7	0	101480000	10438000000	68195000000	0
217	ENSMUSP00000143720.1pepchromosome=GRCm38=3=90613760=90624181=1gene=ENSMUSG00000001025.8transcript=ENSMUST00000200289.1gene_biotype=protein_codingtranscript_biotype=nonsense_mediated_decayGN=S100a6description=S100calciumbindingproteinA6(calcyclin)[Source=MGISymbol;Acc=MGI=1339467];ENSMUSP00000143111.1pepchromosome=GRCm38=3=90613305=90614414=1gene=ENSMUSG00000001025.8transcript=ENSMUST00000198128.1…	ENSMUSP00000143720.1pepchromosome=GRCm38=3=90613760=90624181=1gene=ENSMUSG00000001025.8transcript=ENSMUST00000200289.1gene_biotype=protein_codingtranscript_biotype=nonsense_mediated_decayGN=S100a6description=S100calciumbindingproteinA6(calcyclin)[Source=MGISymbol;Acc=MGI=1339467];ENSMUSP00000143111.1pepchromosome=GRCm38=3=90613305=90614414=1gene=ENSMUSG00000001025.8transcript=ENSMUST00000198128.1…	25;25;25	25;25;25	25;25;25	ENSMUSP00000143720.1 pep chromosome=GRCm38=3=90613760=90624181=1 gene=ENSMUSG00000001025.8 transcript=ENSMUST00000200289.1 gene_biotype=protein_coding transcript_biotype=nonsense_mediated_decay GN=S100a6 description=S100 calcium binding protein A6 (calcycl	S100a6	3	25	25	25	338		98.9	98.9	98.9	10.051	89	89;89;89	20.4	0	323.31	39986000000	199930000000	9	3	20	4	9	3	20	4	9	3	20	4	22	8	148	160	78.7	27	98.9	46.1	5265400000	885940000	105900000000	87883000000	1755100000
218	ENSMUSP00000001059.2pepchromosome=GRCm38=11=106394650=106487796=-1gene=ENSMUSG00000020715.9transcript=ENSMUST00000001059.8gene_biotype=protein_codingtranscript_biotype=protein_codingGN=Ern1description=endoplasmicreticulum(ER)tonucleussignalling1[Source=MGISymbol;Acc=MGI=1930134];ENSMUSP00000102413.1pepchromosome=GRCm38=11=106413766=106487836=-1gene=ENSMUSG00000020715.9transcript=ENSMUST0000010680…	ENSMUSP00000001059.2pepchromosome=GRCm38=11=106394650=106487796=-1gene=ENSMUSG00000020715.9transcript=ENSMUST00000001059.8gene_biotype=protein_codingtranscript_biotype=protein_codingGN=Ern1description=endoplasmicreticulum(ER)tonucleussignalling1[Source=MGISymbol;Acc=MGI=1930134]	11;3;1	11;3;1	11;3;1	ENSMUSP00000001059.2 pep chromosome=GRCm38=11=106394650=106487796=-1 gene=ENSMUSG00000020715.9 transcript=ENSMUST00000001059.8 gene_biotype=protein_coding transcript_biotype=protein_coding GN=Ern1 description=endoplasmic reticulum (ER) to nucleus signallin	Ern1	3	11	11	11	17		19.1	19.1	19.1	110.18	977	977;408;118	37.3	0	13.875	4758000	199840000	0	9	1	5	0	9	1	5	0	9	1	5	0	11	1	5	0	15.9	2	7.4	0	89104000	31773000	78958000	0
219	ENSMUSP00000001079.8pepchromosome=GRCm38=3=129982759=130060907=-1gene=ENSMUSG00000001052.15transcript=ENSMUST00000001079.14gene_biotype=protein_codingtranscript_biotype=protein_codingGN=Sec24bdescription=Sec24relatedgenefamily,memberB(S.cerevisiae)[Source=MGISymbol;Acc=MGI=2139764];ENSMUSP00000132861.1pepchromosome=GRCm38=3=129990412=130040863=-1gene=ENSMUSG00000001052.15transcript=ENSMUST0000016…	ENSMUSP00000001079.8pepchromosome=GRCm38=3=129982759=130060907=-1gene=ENSMUSG00000001052.15transcript=ENSMUST00000001079.14gene_biotype=protein_codingtranscript_biotype=protein_codingGN=Sec24bdescription=Sec24relatedgenefamily,memberB(S.cerevisiae)[Source=MGISymbol;Acc=MGI=2139764];ENSMUSP00000132861.1pepchromosome=GRCm38=3=129990412=130040863=-1gene=ENSMUSG00000001052.15transcript=ENSMUST0000016…	107;63	107;63	83;42	ENSMUSP00000001079.8 pep chromosome=GRCm38=3=129982759=130060907=-1 gene=ENSMUSG00000001052.15 transcript=ENSMUST00000001079.14 gene_biotype=protein_coding transcript_biotype=protein_coding GN=Sec24b description=Sec24 related gene family, member B (S. cere	Sec24b	2	107	107	83	350		70.5	70.5	51	135.55	1251	1251;765	30.3	0	323.31	1181800000	48453000000	44	36	62	38	44	36	62	38	33	31	45	32	63	83	98	106	44.2	40.7	54.4	42.5	8342400000	6499500000	17160000000	16450000000	148970000
220	ENSMUSP00000001080.9pepchromosome=GRCm38=11=51643063=51650842=-1gene=ENSMUSG00000001053.15transcript=ENSMUST00000001080.15gene_biotype=protein_codingtranscript_biotype=protein_codingGN=N4bp3description=NEDD4bindingprotein3[Source=MGISymbol;Acc=MGI=2442218];ENSMUSP00000123658.1pepchromosome=GRCm38=11=51645554=51650837=-1gene=ENSMUSG00000001053.15transcript=ENSMUST00000156835.7gene_biotype=protein_…	ENSMUSP00000001080.9pepchromosome=GRCm38=11=51643063=51650842=-1gene=ENSMUSG00000001053.15transcript=ENSMUST00000001080.15gene_biotype=protein_codingtranscript_biotype=protein_codingGN=N4bp3description=NEDD4bindingprotein3[Source=MGISymbol;Acc=MGI=2442218]	28;5;4	28;5;4	28;5;4	ENSMUSP00000001080.9 pep chromosome=GRCm38=11=51643063=51650842=-1 gene=ENSMUSG00000001053.15 transcript=ENSMUST00000001080.15 gene_biotype=protein_coding transcript_biotype=protein_coding GN=N4bp3 description=NEDD4 binding protein 3 [Source=MGI Symbol;Acc	N4bp3	3	28	28	28	38		62.9	62.9	62.9	60.042	537	537;150;128	26.4	0	154.04	48946000	1517300000	9	19	0	0	9	19	0	0	9	19	0	0	12	26	0	0	26.3	52.3	0	0	407970000	1109300000	0	0	13160000
221	ENSMUSP00000001081.3pepchromosome=GRCm38=11=51623673=51635896=-1gene=ENSMUSG00000001054.9transcript=ENSMUST00000001081.9gene_biotype=protein_codingtranscript_biotype=protein_codingGN=Rmnd5bdescription=requiredformeioticnucleardivision5homologB[Source=MGISymbol;Acc=MGI=1913339];ENSMUSP00000120636.1pepchromosome=GRCm38=11=51623671=51635647=-1gene=ENSMUSG00000001054.9transcript=ENSMUST00000136020.7g…	ENSMUSP00000001081.3pepchromosome=GRCm38=11=51623673=51635896=-1gene=ENSMUSG00000001054.9transcript=ENSMUST00000001081.9gene_biotype=protein_codingtranscript_biotype=protein_codingGN=Rmnd5bdescription=requiredformeioticnucleardivision5homologB[Source=MGISymbol;Acc=MGI=1913339];ENSMUSP00000120636.1pepchromosome=GRCm38=11=51623671=51635647=-1gene=ENSMUSG00000001054.9transcript=ENSMUST00000136020.7g…	8;7;1	8;7;1	8;7;1	ENSMUSP00000001081.3 pep chromosome=GRCm38=11=51623673=51635896=-1 gene=ENSMUSG00000001054.9 transcript=ENSMUST00000001081.9 gene_biotype=protein_coding transcript_biotype=protein_coding GN=Rmnd5b description=required for meiotic nuclear division 5 homolog	Rmnd5b	3	8	8	8	15		27.7	27.7	27.7	44.421	393	393;242;185	37.2	9.4127e-05	5.9237	8401000	159620000	0	4	1	7	0	4	1	7	0	4	1	7	0	4	1	10	0	17.6	2.5	26	0	23364000	19945000	116310000	0
222	ENSMUSP00000001092.8pepchromosome=GRCm38=8=123254195=123269745=1gene=ENSMUSG00000001065.15transcript=ENSMUST00000001092.14gene_biotype=protein_codingtranscript_biotype=protein_codingGN=Zfp276description=zincfingerprotein(C2H2type)276[Source=MGISymbol;Acc=MGI=1888495];ENSMUSP00000119771.1pepchromosome=GRCm38=8=123254686=123265070=1gene=ENSMUSG00000001065.15transcript=ENSMUST00000154450.2gene_bioty…	ENSMUSP00000001092.8pepchromosome=GRCm38=8=123254195=123269745=1gene=ENSMUSG00000001065.15transcript=ENSMUST00000001092.14gene_biotype=protein_codingtranscript_biotype=protein_codingGN=Zfp276description=zincfingerprotein(C2H2type)276[Source=MGISymbol;Acc=MGI=1888495]	6;2	6;2	6;2	ENSMUSP00000001092.8 pep chromosome=GRCm38=8=123254195=123269745=1 gene=ENSMUSG00000001065.15 transcript=ENSMUST00000001092.14 gene_biotype=protein_coding transcript_biotype=protein_coding GN=Zfp276 description=zinc finger protein (C2H2 type) 276 [Source=M	Zfp276	2	6	6	6	9		17.8	17.8	17.8	67.338	614	614;233	28.7	0	12.563	3589800	96926000	1	5	0	1	1	5	0	1	1	5	0	1	2	6	0	1	3.7	14	0	2.4	24175000	40804000	0	31946000	779850
223	ENSMUSP00000109970.3pepchromosome=GRCm38=5=34633646=34637212=-1gene=ENSMUSG00000001082.12transcript=ENSMUST00000114331.9gene_biotype=protein_codingtranscript_biotype=protein_codingGN=Mfsd10description=majorfacilitatorsuperfamilydomaincontaining10[Source=MGISymbol;Acc=MGI=1915544];ENSMUSP00000109968.1pepchromosome=GRCm38=5=34633649=34637192=-1gene=ENSMUSG00000001082.12transcript=ENSMUST00000114329…	ENSMUSP00000109970.3pepchromosome=GRCm38=5=34633646=34637212=-1gene=ENSMUSG00000001082.12transcript=ENSMUST00000114331.9gene_biotype=protein_codingtranscript_biotype=protein_codingGN=Mfsd10description=majorfacilitatorsuperfamilydomaincontaining10[Source=MGISymbol;Acc=MGI=1915544];ENSMUSP00000109968.1pepchromosome=GRCm38=5=34633649=34637192=-1gene=ENSMUSG00000001082.12transcript=ENSMUST00000114329…	18;18;18;17;16;11;9;4;1;1	18;18;18;17;16;11;9;4;1;1	16;16;16;15;14;11;9;4;1;1	ENSMUSP00000109970.3 pep chromosome=GRCm38=5=34633646=34637212=-1 gene=ENSMUSG00000001082.12 transcript=ENSMUST00000114331.9 gene_biotype=protein_coding transcript_biotype=protein_coding GN=Mfsd10 description=major facilitator superfamily domain containing	Mfsd10	10	18	18	16	75		31.1	31.1	24.6	49.369	456	456;456;456;278;266;140;101;141;54;58	36	0	57.443	372560000	5961000000	7	7	7	8	7	7	7	8	6	6	6	7	11	28	9	27	13.8	18.9	17.8	19.5	449580000	2422500000	439800000	2649100000	28099000
224	ENSMUSP00000001115.8pepchromosome=GRCm38=13=55445338=55460927=1gene=ENSMUSG00000074886.11transcript=ENSMUST00000001115.15gene_biotype=protein_codingtranscript_biotype=protein_codingGN=Grk6description=Gprotein-coupledreceptorkinase6[Source=MGISymbol;Acc=MGI=1347078];ENSMUSP00000153344.1pepchromosome=GRCm38=13=55445346=55460927=1gene=ENSMUSG00000074886.11transcript=ENSMUST00000224995.1gene_biotype=…	ENSMUSP00000001115.8pepchromosome=GRCm38=13=55445338=55460927=1gene=ENSMUSG00000074886.11transcript=ENSMUST00000001115.15gene_biotype=protein_codingtranscript_biotype=protein_codingGN=Grk6description=Gprotein-coupledreceptorkinase6[Source=MGISymbol;Acc=MGI=1347078];ENSMUSP00000153344.1pepchromosome=GRCm38=13=55445346=55460927=1gene=ENSMUSG00000074886.11transcript=ENSMUST00000224995.1gene_biotype=…	30;28;27;27;27;3	30;28;27;27;27;3	1;1;1;1;1;0	ENSMUSP00000001115.8 pep chromosome=GRCm38=13=55445338=55460927=1 gene=ENSMUSG00000074886.11 transcript=ENSMUST00000001115.15 gene_biotype=protein_coding transcript_biotype=protein_coding GN=Grk6 description=G protein-coupled receptor kinase 6 [Source=MGI	Grk6	6	30	30	1	80		51.6	51.6	2.5	67.114	589	589;584;542;560;576;574	30.4	0	81.3	117520000	3408100000	6	17	8	18	6	17	8	18	0	1	0	1	8	28	9	35	19.2	32.8	24.3	42.4	426510000	1234000000	535960000	1211600000	13329000
225	ENSMUSP00000130758.1pepchromosome=GRCm38=4=136469761=136549315=1gene=ENSMUSG00000001089.14transcript=ENSMUST00000170102.7gene_biotype=protein_codingtranscript_biotype=protein_codingGN=Luzp1description=leucinezipperprotein1[Source=MGISymbol;Acc=MGI=107629];ENSMUSP00000101475.2pepchromosome=GRCm38=4=136469761=136549319=1gene=ENSMUSG00000001089.14transcript=ENSMUST00000105849.8gene_biotype=protein_c…	ENSMUSP00000130758.1pepchromosome=GRCm38=4=136469761=136549315=1gene=ENSMUSG00000001089.14transcript=ENSMUST00000170102.7gene_biotype=protein_codingtranscript_biotype=protein_codingGN=Luzp1description=leucinezipperprotein1[Source=MGISymbol;Acc=MGI=107629];ENSMUSP00000101475.2pepchromosome=GRCm38=4=136469761=136549319=1gene=ENSMUSG00000001089.14transcript=ENSMUST00000105849.8gene_biotype=protein_c…	90;90;90;90;3;1	90;90;90;90;3;1	90;90;90;90;3;1	ENSMUSP00000130758.1 pep chromosome=GRCm38=4=136469761=136549315=1 gene=ENSMUSG00000001089.14 transcript=ENSMUST00000170102.7 gene_biotype=protein_coding transcript_biotype=protein_coding GN=Luzp1 description=leucine zipper protein 1 [Source=MGI Symbol;Acc	Luzp1	6	90	90	90	326		81.7	81.7	81.7	119.31	1068	1068;1068;1068;1068;42;66	21.2	0	323.31	518210000	31611000000	31	43	32	49	31	43	32	49	31	43	32	49	48	104	59	115	53	46.5	50.7	45.9	4143900000	6238600000	7075600000	14153000000	72701000
226	ENSMUSP00000001125.5pepchromosome=GRCm38=5=114365622=114380483=-1gene=ENSMUSG00000001098.15transcript=ENSMUST00000001125.5gene_biotype=protein_codingtranscript_biotype=protein_codingGN=Kctd10description=potassiumchanneltetramerisationdomaincontaining10[Source=MGISymbol;Acc=MGI=2141207];ENSMUSP00000138564.1pepchromosome=GRCm38=5=114364462=114380489=-1gene=ENSMUSG00000001098.15transcript=ENSMUST000…	ENSMUSP00000001125.5pepchromosome=GRCm38=5=114365622=114380483=-1gene=ENSMUSG00000001098.15transcript=ENSMUST00000001125.5gene_biotype=protein_codingtranscript_biotype=protein_codingGN=Kctd10description=potassiumchanneltetramerisationdomaincontaining10[Source=MGISymbol;Acc=MGI=2141207]	28;3	28;3	2;0	ENSMUSP00000001125.5 pep chromosome=GRCm38=5=114365622=114380483=-1 gene=ENSMUSG00000001098.15 transcript=ENSMUST00000001125.5 gene_biotype=protein_coding transcript_biotype=protein_coding GN=Kctd10 description=potassium channel tetramerisation domain cont	Kctd10	2	28	28	2	51		66.8	66.8	7.9	35.829	316	316;100	25.5	0	40.631	192790000	3663100000	7	8	12	11	7	8	12	11	0	0	1	1	8	12	13	18	26.6	33.2	42.4	42.7	1434300000	367630000	534460000	1326700000	84369000
227	ENSMUSP00000001126.3pepchromosome=GRCm38=11=78465697=78471945=1gene=ENSMUSG00000020829.9transcript=ENSMUST00000001126.3gene_biotype=protein_codingtranscript_biotype=protein_codingGN=Slc46a1description=solutecarrierfamily46,member1[Source=MGISymbol;Acc=MGI=1098733];ENSMUSP00000119800.2pepchromosome=GRCm38=11=78465750=78471622=1gene=ENSMUSG00000020829.9transcript=ENSMUST00000146431.2gene_biotype=pr…	ENSMUSP00000001126.3pepchromosome=GRCm38=11=78465697=78471945=1gene=ENSMUSG00000020829.9transcript=ENSMUST00000001126.3gene_biotype=protein_codingtranscript_biotype=protein_codingGN=Slc46a1description=solutecarrierfamily46,member1[Source=MGISymbol;Acc=MGI=1098733];ENSMUSP00000119800.2pepchromosome=GRCm38=11=78465750=78471622=1gene=ENSMUSG00000020829.9transcript=ENSMUST00000146431.2gene_biotype=pr…	5;3	5;3	4;3	ENSMUSP00000001126.3 pep chromosome=GRCm38=11=78465697=78471945=1 gene=ENSMUSG00000020829.9 transcript=ENSMUST00000001126.3 gene_biotype=protein_coding transcript_biotype=protein_coding GN=Slc46a1 description=solute carrier family 46, member 1 [Source=MGI	Slc46a1	2	5	5	4	8		9.6	9.6	7.8	50.088	459	459;98	34.6	0	92.866	32622000	326220000	3	2	0	1	3	2	0	1	2	2	0	1	2	5	0	1	5	7	0	3.1	83750000	223160000	0	19317000	5234400
228	ENSMUSP00000001127.4pepchromosome=GRCm38=11=78512193=78522736=1gene=ENSMUSG00000001100.10transcript=ENSMUST00000001127.10gene_biotype=protein_codingtranscript_biotype=protein_codingGN=Poldip2description=polymerase(DNA-directed),deltainteractingprotein2[Source=MGISymbol;Acc=MGI=1915061];ENSMUSP00000127708.1pepchromosome=GRCm38=11=78512416=78522171=1gene=ENSMUSG00000001100.10transcript=ENSMUST00000…	ENSMUSP00000001127.4pepchromosome=GRCm38=11=78512193=78522736=1gene=ENSMUSG00000001100.10transcript=ENSMUST00000001127.10gene_biotype=protein_codingtranscript_biotype=protein_codingGN=Poldip2description=polymerase(DNA-directed),deltainteractingprotein2[Source=MGISymbol;Acc=MGI=1915061];ENSMUSP00000127708.1pepchromosome=GRCm38=11=78512416=78522171=1gene=ENSMUSG00000001100.10transcript=ENSMUST00000…	47;35	47;35	47;35	ENSMUSP00000001127.4 pep chromosome=GRCm38=11=78512193=78522736=1 gene=ENSMUSG00000001100.10 transcript=ENSMUST00000001127.10 gene_biotype=protein_coding transcript_biotype=protein_coding GN=Poldip2 description=polymerase (DNA-directed), delta interacting	Poldip2	2	47	47	47	212		82.9	82.9	82.9	41.87	368	368;284	25.6	0	323.31	1066800000	24537000000	20	20	25	18	20	20	25	18	20	20	25	18	45	68	46	53	60.9	67.4	77.2	62.2	7180500000	4647200000	7490300000	5219000000	326390000
229	ENSMUSP00000001147.4pepchromosome=GRCm38=10=76708792=76726168=-1gene=ENSMUSG00000001119.7transcript=ENSMUST00000001147.4gene_biotype=protein_codingtranscript_biotype=protein_codingGN=Col6a1description=collagen,typeVI,alpha1[Source=MGISymbol;Acc=MGI=88459]	ENSMUSP00000001147.4pepchromosome=GRCm38=10=76708792=76726168=-1gene=ENSMUSG00000001119.7transcript=ENSMUST00000001147.4gene_biotype=protein_codingtranscript_biotype=protein_codingGN=Col6a1description=collagen,typeVI,alpha1[Source=MGISymbol;Acc=MGI=88459]	116	116	116	ENSMUSP00000001147.4 pep chromosome=GRCm38=10=76708792=76726168=-1 gene=ENSMUSG00000001119.7 transcript=ENSMUST00000001147.4 gene_biotype=protein_coding transcript_biotype=protein_coding GN=Col6a1 description=collagen, type VI, alpha 1 [Source=MGI Symbol;A	Col6a1	1	116	116	116	369		71.7	71.7	71.7	108.49	1025	1025	27.1	0	323.31	1241200000	63303000000	0	3	71	45	0	3	71	45	0	3	71	45	0	4	159	206	0	3.2	59.1	51.3	0	31037000	33839000000	29433000000	0
230	ENSMUSP00000001148.4pepchromosome=GRCm38=10=76761857=76961788=-1gene=ENSMUSG00000001120.15transcript=ENSMUST00000001148.10gene_biotype=protein_codingtranscript_biotype=protein_codingGN=Pcbp3description=poly(rC)bindingprotein3[Source=MGISymbol;Acc=MGI=1890470];ENSMUSP00000129465.2pepchromosome=GRCm38=10=76761858=76825869=-1gene=ENSMUSG00000001120.15transcript=ENSMUST00000168465.8gene_biotype=prote…	ENSMUSP00000001148.4pepchromosome=GRCm38=10=76761857=76961788=-1gene=ENSMUSG00000001120.15transcript=ENSMUST00000001148.10gene_biotype=protein_codingtranscript_biotype=protein_codingGN=Pcbp3description=poly(rC)bindingprotein3[Source=MGISymbol;Acc=MGI=1890470];ENSMUSP00000129465.2pepchromosome=GRCm38=10=76761858=76825869=-1gene=ENSMUSG00000001120.15transcript=ENSMUST00000168465.8gene_biotype=prote…	32;32;19	23;23;10	2;2;0	ENSMUSP00000001148.4 pep chromosome=GRCm38=10=76761857=76961788=-1 gene=ENSMUSG00000001120.15 transcript=ENSMUST00000001148.10 gene_biotype=protein_coding transcript_biotype=protein_coding GN=Pcbp3 description=poly(rC) binding protein 3 [Source=MGI Symbol;	Pcbp3	3	32	23	2	71		92.7	76.3	9.7	39.294	371	371;371;226	37.1	0	323.31	321410000	5463900000	12	17	8	17	10	10	7	11	1	1	0	1	11	22	8	30	50.9	79	41	80.9	462160000	2264600000	506890000	2230300000	25676000
231	ENSMUSP00000001155.4pepchromosome=GRCm38=X=20848543=20860519=1gene=ENSMUSG00000001127.12transcript=ENSMUST00000001155.10gene_biotype=protein_codingtranscript_biotype=protein_codingGN=Arafdescription=Arafproto-oncogene,serine/threoninekinase[Source=MGISymbol;Acc=MGI=88065];ENSMUSP00000119544.2pepchromosome=GRCm38=X=20857723=20860208=1gene=ENSMUSG00000001127.12transcript=ENSMUST00000128250.2gene_bi…	ENSMUSP00000001155.4pepchromosome=GRCm38=X=20848543=20860519=1gene=ENSMUSG00000001127.12transcript=ENSMUST00000001155.10gene_biotype=protein_codingtranscript_biotype=protein_codingGN=Arafdescription=Arafproto-oncogene,serine/threoninekinase[Source=MGISymbol;Acc=MGI=88065]	51;19;18	45;14;18	16;13;0	ENSMUSP00000001155.4 pep chromosome=GRCm38=X=20848543=20860519=1 gene=ENSMUSG00000001127.12 transcript=ENSMUST00000001155.10 gene_biotype=protein_coding transcript_biotype=protein_coding GN=Araf description=Araf proto-oncogene, serine/threonine kinase [Sou	Araf	3	51	45	16	113		69.2	68.5	28	67.581	604	604;203;230	28.2	0	219.64	166190000	5318000000	22	25	18	16	21	20	18	12	9	5	7	3	31	31	25	26	42.2	50.8	34.1	34.8	1394200000	1325300000	1289500000	1309000000	42248000
232	ENSMUSP00000001166.7pepchromosome=GRCm38=1=36511867=36528237=1gene=ENSMUSG00000001138.13transcript=ENSMUST00000001166.13gene_biotype=protein_codingtranscript_biotype=protein_codingGN=Cnnm3description=cyclinM3[Source=MGISymbol;Acc=MGI=2151055];ENSMUSP00000095383.3pepchromosome=GRCm38=1=36511867=36528237=1gene=ENSMUSG00000001138.13transcript=ENSMUST00000097776.3gene_biotype=protein_codingtranscript…	ENSMUSP00000001166.7pepchromosome=GRCm38=1=36511867=36528237=1gene=ENSMUSG00000001138.13transcript=ENSMUST00000001166.13gene_biotype=protein_codingtranscript_biotype=protein_codingGN=Cnnm3description=cyclinM3[Source=MGISymbol;Acc=MGI=2151055];ENSMUSP00000095383.3pepchromosome=GRCm38=1=36511867=36528237=1gene=ENSMUSG00000001138.13transcript=ENSMUST00000097776.3gene_biotype=protein_codingtranscript…	27;26	27;26	25;24	ENSMUSP00000001166.7 pep chromosome=GRCm38=1=36511867=36528237=1 gene=ENSMUSG00000001138.13 transcript=ENSMUST00000001166.13 gene_biotype=protein_coding transcript_biotype=protein_coding GN=Cnnm3 description=cyclin M3 [Source=MGI Symbol;Acc=MGI=2151055];EN	Cnnm3	2	27	27	25	72		41.5	41.5	39.3	76.278	713	713;708	32.2	0	83.235	93420000	3456600000	10	13	6	12	10	13	6	12	10	11	6	10	12	30	7	23	22.9	20.1	15	18.4	441050000	1822300000	235820000	957420000	12602000
233	ENSMUSP00000001172.5pepchromosome=GRCm38=1=36538094=36547445=-1gene=ENSMUSG00000079610.9transcript=ENSMUST00000001172.11gene_biotype=protein_codingtranscript_biotype=protein_codingGN=Ankrd39description=ankyrinrepeatdomain39[Source=MGISymbol;Acc=MGI=1914816];ENSMUSP00000141712.1pepchromosome=GRCm38=1=36539360=36547231=-1gene=ENSMUSG00000079610.9transcript=ENSMUST00000194894.3gene_biotype=protein_c…	ENSMUSP00000001172.5pepchromosome=GRCm38=1=36538094=36547445=-1gene=ENSMUSG00000079610.9transcript=ENSMUST00000001172.11gene_biotype=protein_codingtranscript_biotype=protein_codingGN=Ankrd39description=ankyrinrepeatdomain39[Source=MGISymbol;Acc=MGI=1914816];ENSMUSP00000141712.1pepchromosome=GRCm38=1=36539360=36547231=-1gene=ENSMUSG00000079610.9transcript=ENSMUST00000194894.3gene_biotype=protein_c…	12;10;1	12;10;1	12;10;1	ENSMUSP00000001172.5 pep chromosome=GRCm38=1=36538094=36547445=-1 gene=ENSMUSG00000079610.9 transcript=ENSMUST00000001172.11 gene_biotype=protein_coding transcript_biotype=protein_coding GN=Ankrd39 description=ankyrin repeat domain 39 [Source=MGI Symbol;Ac	Ankrd39	3	12	12	12	23		92.9	92.9	92.9	19.639	183	183;167;98	26.6	0	107.73	143380000	1147100000	3	7	4	6	3	7	4	6	3	7	4	6	4	8	4	7	20.8	67.2	31.1	54.6	123270000	251000000	208590000	564210000	15408000
234	ENSMUSP00000001179.5pepchromosome=GRCm38=10=76351267=76442726=-1gene=ENSMUSG00000001151.10transcript=ENSMUST00000001179.6gene_biotype=protein_codingtranscript_biotype=protein_codingGN=Pcntdescription=pericentrin(kendrin)[Source=MGISymbol;Acc=MGI=102722];ENSMUSP00000151534.1pepchromosome=GRCm38=10=76351263=76442786=-1gene=ENSMUSG00000001151.10transcript=ENSMUST00000217838.1gene_biotype=protein_cod…	ENSMUSP00000001179.5pepchromosome=GRCm38=10=76351267=76442726=-1gene=ENSMUSG00000001151.10transcript=ENSMUST00000001179.6gene_biotype=protein_codingtranscript_biotype=protein_codingGN=Pcntdescription=pericentrin(kendrin)[Source=MGISymbol;Acc=MGI=102722];ENSMUSP00000151534.1pepchromosome=GRCm38=10=76351263=76442786=-1gene=ENSMUSG00000001151.10transcript=ENSMUST00000217838.1gene_biotype=protein_cod…	210;210;7	210;210;7	210;210;7	ENSMUSP00000001179.5 pep chromosome=GRCm38=10=76351267=76442726=-1 gene=ENSMUSG00000001151.10 transcript=ENSMUST00000001179.6 gene_biotype=protein_coding transcript_biotype=protein_coding GN=Pcnt description=pericentrin (kendrin) [Source=MGI Symbol;Acc=MGI	Pcnt	3	210	210	210	536		71.9	71.9	71.9	331.33	2916	2916;2898;156	24.1	0	323.31	196160000	30993000000	93	108	22	85	93	108	22	85	93	108	22	85	131	239	25	141	43.1	48.4	12.4	39.5	8712400000	14779000000	1104200000	6397400000	51860000
235	ENSMUSP00000001181.6pepchromosome=GRCm38=10=76595762=76623630=-1gene=ENSMUSG00000020241.13transcript=ENSMUST00000001181.12gene_biotype=protein_codingtranscript_biotype=protein_codingGN=Col6a2description=collagen,typeVI,alpha2[Source=MGISymbol;Acc=MGI=88460]	ENSMUSP00000001181.6pepchromosome=GRCm38=10=76595762=76623630=-1gene=ENSMUSG00000020241.13transcript=ENSMUST00000001181.12gene_biotype=protein_codingtranscript_biotype=protein_codingGN=Col6a2description=collagen,typeVI,alpha2[Source=MGISymbol;Acc=MGI=88460]	74	74	17	ENSMUSP00000001181.6 pep chromosome=GRCm38=10=76595762=76623630=-1 gene=ENSMUSG00000020241.13 transcript=ENSMUST00000001181.12 gene_biotype=protein_coding transcript_biotype=protein_coding GN=Col6a2 description=collagen, type VI, alpha 2 [Source=MGI Symbol	Col6a2	1	74	74	17	192		59	59	16.1	110.33	1034	1034	25.8	0	323.31	590680000	28943000000	1	1	44	29	1	1	44	29	0	0	11	6	1	0	86	105	0.8	0.9	45.9	34.5	24055000	0	16278000000	12641000000	559410
236	ENSMUSP00000001183.7pepchromosome=GRCm38=10=76575648=76589561=1gene=ENSMUSG00000001155.13transcript=ENSMUST00000001183.7gene_biotype=protein_codingtranscript_biotype=protein_codingGN=Ftcddescription=formiminotransferasecyclodeaminase[Source=MGISymbol;Acc=MGI=1339962]	ENSMUSP00000001183.7pepchromosome=GRCm38=10=76575648=76589561=1gene=ENSMUSG00000001155.13transcript=ENSMUST00000001183.7gene_biotype=protein_codingtranscript_biotype=protein_codingGN=Ftcddescription=formiminotransferasecyclodeaminase[Source=MGISymbol;Acc=MGI=1339962]	1	1	1	ENSMUSP00000001183.7 pep chromosome=GRCm38=10=76575648=76589561=1 gene=ENSMUSG00000001155.13 transcript=ENSMUST00000001183.7 gene_biotype=protein_coding transcript_biotype=protein_coding GN=Ftcd description=formiminotransferase cyclodeaminase [Source=MGI S	Ftcd	1	1	1	1	0	+	2.2	2.2	2.2	58.938	541	541	30.5	1	-2	0	0	0	1	0	1	0	1	0	1	0	1	0	1	0	0	0	0	0	2.2	0	2.2	0	0	0	0	0
237	ENSMUSP00000001185.7pepchromosome=GRCm38=6=86691768=86733383=-1gene=ENSMUSG00000001157.13transcript=ENSMUST00000001185.13gene_biotype=protein_codingtranscript_biotype=protein_codingGN=Gmcl1description=germcell-less,spermatogenesisassociated1[Source=MGISymbol;Acc=MGI=1345156];ENSMUSP00000109309.1pepchromosome=GRCm38=6=86720210=86733240=-1gene=ENSMUSG00000001157.13transcript=ENSMUST00000113679.1gen…	ENSMUSP00000001185.7pepchromosome=GRCm38=6=86691768=86733383=-1gene=ENSMUSG00000001157.13transcript=ENSMUST00000001185.13gene_biotype=protein_codingtranscript_biotype=protein_codingGN=Gmcl1description=germcell-less,spermatogenesisassociated1[Source=MGISymbol;Acc=MGI=1345156]	8;1	8;1	8;1	ENSMUSP00000001185.7 pep chromosome=GRCm38=6=86691768=86733383=-1 gene=ENSMUSG00000001157.13 transcript=ENSMUST00000001185.13 gene_biotype=protein_coding transcript_biotype=protein_coding GN=Gmcl1 description=germ cell-less, spermatogenesis associated 1 [S	Gmcl1	2	8	8	8	15		20	20	20	59.653	524	524;199	31.5	0	10.308	12501000	375030000	2	5	1	3	2	5	1	3	2	5	1	3	5	5	2	3	8.2	9.5	6.1	9	95834000	73829000	180400000	24968000	5324100
238	ENSMUSP00000001186.4pepchromosome=GRCm38=6=86675151=86684522=-1gene=ENSMUSG00000001158.13transcript=ENSMUST00000001186.10gene_biotype=protein_codingtranscript_biotype=protein_codingGN=Snrnp27description=smallnuclearribonucleoprotein27(U4/U6.U5)[Source=MGISymbol;Acc=MGI=1913868];ENSMUSP00000109313.1pepchromosome=GRCm38=6=86675672=86684522=-1gene=ENSMUSG00000001158.13transcript=ENSMUST00000113683.1…	ENSMUSP00000001186.4pepchromosome=GRCm38=6=86675151=86684522=-1gene=ENSMUSG00000001158.13transcript=ENSMUST00000001186.10gene_biotype=protein_codingtranscript_biotype=protein_codingGN=Snrnp27description=smallnuclearribonucleoprotein27(U4/U6.U5)[Source=MGISymbol;Acc=MGI=1913868];ENSMUSP00000109313.1pepchromosome=GRCm38=6=86675672=86684522=-1gene=ENSMUSG00000001158.13transcript=ENSMUST00000113683.1…	9;6	9;6	9;6	ENSMUSP00000001186.4 pep chromosome=GRCm38=6=86675151=86684522=-1 gene=ENSMUSG00000001158.13 transcript=ENSMUST00000001186.10 gene_biotype=protein_coding transcript_biotype=protein_coding GN=Snrnp27 description=small nuclear ribonucleoprotein 27 (U4/U6.U5)	Snrnp27	2	9	9	9	34		30.3	30.3	30.3	18.885	155	155;191	30.6	0	316.62	884530000	4422700000	6	3	3	3	6	3	3	3	6	3	3	3	10	9	4	11	27.7	17.4	9.7	17.4	1141500000	1194600000	536420000	1550100000	285380000
239	ENSMUSP00000109305.1pepchromosome=GRCm38=6=86736840=86765910=-1gene=ENSMUSG00000029994.17transcript=ENSMUST00000113675.7gene_biotype=protein_codingtranscript_biotype=protein_codingGN=Anxa4description=annexinA4[Source=MGISymbol;Acc=MGI=88030];ENSMUSP00000001187.8pepchromosome=GRCm38=6=86736841=86793584=-1gene=ENSMUSG00000029994.17transcript=ENSMUST00000001187.14gene_biotype=protein_codingtranscrip…	ENSMUSP00000109305.1pepchromosome=GRCm38=6=86736840=86765910=-1gene=ENSMUSG00000029994.17transcript=ENSMUST00000113675.7gene_biotype=protein_codingtranscript_biotype=protein_codingGN=Anxa4description=annexinA4[Source=MGISymbol;Acc=MGI=88030];ENSMUSP00000001187.8pepchromosome=GRCm38=6=86736841=86793584=-1gene=ENSMUSG00000029994.17transcript=ENSMUST00000001187.14gene_biotype=protein_codingtranscrip…	57;57;45;44;34;30	57;57;45;44;34;30	7;7;0;1;7;0	ENSMUSP00000109305.1 pep chromosome=GRCm38=6=86736840=86765910=-1 gene=ENSMUSG00000029994.17 transcript=ENSMUST00000113675.7 gene_biotype=protein_coding transcript_biotype=protein_coding GN=Anxa4 description=annexin A4 [Source=MGI Symbol;Acc=MGI=88030];ENS	Anxa4	6	57	57	7	189		97.5	97.5	17.9	35.915	319	319;319;258;254;215;196	22.5	0	323.31	1986200000	41710000000	18	17	34	22	18	17	34	22	1	2	3	3	20	28	74	67	68	53.6	87.8	67.1	2197800000	3794800000	17874000000	17843000000	129280000
240	ENSMUSP00000001202.8pepchromosome=GRCm38=X=47912387=47965868=1gene=ENSMUSG00000001173.15transcript=ENSMUST00000001202.14gene_biotype=protein_codingtranscript_biotype=protein_codingGN=Ocrldescription=OCRL,inositolpolyphosphate-5-phosphatase[Source=MGISymbol;Acc=MGI=109589];ENSMUSP00000110672.1pepchromosome=GRCm38=X=47912438=47957092=1gene=ENSMUSG00000001173.15transcript=ENSMUST00000115020.7gene_bi…	ENSMUSP00000001202.8pepchromosome=GRCm38=X=47912387=47965868=1gene=ENSMUSG00000001173.15transcript=ENSMUST00000001202.14gene_biotype=protein_codingtranscript_biotype=protein_codingGN=Ocrldescription=OCRL,inositolpolyphosphate-5-phosphatase[Source=MGISymbol;Acc=MGI=109589];ENSMUSP00000110672.1pepchromosome=GRCm38=X=47912438=47957092=1gene=ENSMUSG00000001173.15transcript=ENSMUST00000115020.7gene_bi…	52;47;14;4	52;47;14;4	52;47;14;4	ENSMUSP00000001202.8 pep chromosome=GRCm38=X=47912387=47965868=1 gene=ENSMUSG00000001173.15 transcript=ENSMUST00000001202.14 gene_biotype=protein_coding transcript_biotype=protein_coding GN=Ocrl description=OCRL, inositol polyphosphate-5-phosphatase [Sourc	Ocrl	4	52	52	52	106		56.1	56.1	56.1	104.28	900	900;727;266;182	30.4	0	323.31	122580000	5515900000	9	27	20	22	9	27	20	22	9	27	20	22	9	40	23	34	13.1	36.4	32.3	30.7	301720000	1266600000	1417800000	2529700000	6419600
241	ENSMUSP00000001226.3pepchromosome=GRCm38=15=78899903=78912047=1gene=ENSMUSG00000022436.16transcript=ENSMUST00000001226.10gene_biotype=protein_codingtranscript_biotype=protein_codingGN=Sh3bp1description=SH3-domainbindingprotein1[Source=MGISymbol;Acc=MGI=104603];ENSMUSP00000105320.2pepchromosome=GRCm38=15=78899768=78912051=1gene=ENSMUSG00000022436.16transcript=ENSMUST00000109698.8gene_biotype=prote…	ENSMUSP00000001226.3pepchromosome=GRCm38=15=78899903=78912047=1gene=ENSMUSG00000022436.16transcript=ENSMUST00000001226.10gene_biotype=protein_codingtranscript_biotype=protein_codingGN=Sh3bp1description=SH3-domainbindingprotein1[Source=MGISymbol;Acc=MGI=104603];ENSMUSP00000105320.2pepchromosome=GRCm38=15=78899768=78912051=1gene=ENSMUSG00000022436.16transcript=ENSMUST00000109698.8gene_biotype=prote…	62;56;54;53;15;7	62;56;54;53;15;7	10;4;4;4;4;0	ENSMUSP00000001226.3 pep chromosome=GRCm38=15=78899903=78912047=1 gene=ENSMUSG00000022436.16 transcript=ENSMUST00000001226.10 gene_biotype=protein_coding transcript_biotype=protein_coding GN=Sh3bp1 description=SH3-domain binding protein 1 [Source=MGI Symbo	Sh3bp1	6	62	62	10	230		81.5	81.5	21.6	74.172	680	680;584;582;587;209;55	30.3	0	323.31	406830000	14646000000	13	30	26	33	13	30	26	33	0	8	1	8	13	89	32	96	24.1	67.9	41.6	66.8	533500000	3229700000	2592800000	8289700000	16167000
242	ENSMUSP00000132954.1pepchromosome=GRCm38=10=78271563=78351700=-1gene=ENSMUSG00000001211.15transcript=ENSMUST00000166360.7gene_biotype=protein_codingtranscript_biotype=protein_codingGN=Agpat3description=1-acylglycerol-3-phosphateO-acyltransferase3[Source=MGISymbol;Acc=MGI=1336186];ENSMUSP00000101029.1pepchromosome=GRCm38=10=78271563=78351865=-1gene=ENSMUSG00000001211.15transcript=ENSMUST0000010539…	ENSMUSP00000132954.1pepchromosome=GRCm38=10=78271563=78351700=-1gene=ENSMUSG00000001211.15transcript=ENSMUST00000166360.7gene_biotype=protein_codingtranscript_biotype=protein_codingGN=Agpat3description=1-acylglycerol-3-phosphateO-acyltransferase3[Source=MGISymbol;Acc=MGI=1336186];ENSMUSP00000101029.1pepchromosome=GRCm38=10=78271563=78351865=-1gene=ENSMUSG00000001211.15transcript=ENSMUST0000010539…	16;16;16;16;16;16	16;16;16;16;16;16	16;16;16;16;16;16	ENSMUSP00000132954.1 pep chromosome=GRCm38=10=78271563=78351700=-1 gene=ENSMUSG00000001211.15 transcript=ENSMUST00000166360.7 gene_biotype=protein_coding transcript_biotype=protein_coding GN=Agpat3 description=1-acylglycerol-3-phosphate O-acyltransferase 3	Agpat3	6	16	16	16	25		29.3	29.3	29.3	43.295	376	376;376;376;376;376;376	31.3	0	11.015	99342000	1589500000	2	8	6	6	2	8	6	6	2	8	6	6	2	9	4	10	9	19.4	20.2	18.9	113800000	187000000	598210000	690450000	8754200
243	ENSMUSP00000001242.7pepchromosome=GRCm38=10=78162066=78169782=-1gene=ENSMUSG00000053329.7transcript=ENSMUST00000001242.8gene_biotype=protein_codingtranscript_biotype=protein_codingGN=Gatd3adescription=glutamineamidotransferaselikeclass1domaincontaining3A[Source=MGISymbol;Acc=MGI=1351861];ENSMUSP00000151605.1pepchromosome=GRCm38=10=78162711=78169774=-1gene=ENSMUSG00000053329.7transcript=ENSMUST000…	ENSMUSP00000001242.7pepchromosome=GRCm38=10=78162066=78169782=-1gene=ENSMUSG00000053329.7transcript=ENSMUST00000001242.8gene_biotype=protein_codingtranscript_biotype=protein_codingGN=Gatd3adescription=glutamineamidotransferaselikeclass1domaincontaining3A[Source=MGISymbol;Acc=MGI=1351861];ENSMUSP00000151605.1pepchromosome=GRCm38=10=78162711=78169774=-1gene=ENSMUSG00000053329.7transcript=ENSMUST000…	33;17;11	33;17;11	33;17;11	ENSMUSP00000001242.7 pep chromosome=GRCm38=10=78162066=78169782=-1 gene=ENSMUSG00000053329.7 transcript=ENSMUST00000001242.8 gene_biotype=protein_coding transcript_biotype=protein_coding GN=Gatd3a description=glutamine amidotransferase like class 1 domain	Gatd3a	3	33	33	33	144		82.3	82.3	82.3	28.09	266	266;195;116	27.2	0	323.31	1959600000	25475000000	18	10	21	9	18	10	21	9	18	10	21	9	38	27	50	29	76.7	52.3	82.3	52.3	6067800000	6323700000	7924400000	5159500000	404520000
244	ENSMUSP00000130985.1pepchromosome=GRCm38=17=56123767=56133843=-1gene=ENSMUSG00000001227.12transcript=ENSMUST00000167545.2gene_biotype=protein_codingtranscript_biotype=protein_codingGN=Sema6bdescription=semadomain,transmembranedomain(TM),andcytoplasmicdomain,(semaphorin)6B[Source=MGISymbol;Acc=MGI=1202889];ENSMUSP00000001256.4pepchromosome=GRCm38=17=56123085=56140343=-1gene=ENSMUSG00000001227.12tr…	ENSMUSP00000130985.1pepchromosome=GRCm38=17=56123767=56133843=-1gene=ENSMUSG00000001227.12transcript=ENSMUST00000167545.2gene_biotype=protein_codingtranscript_biotype=protein_codingGN=Sema6bdescription=semadomain,transmembranedomain(TM),andcytoplasmicdomain,(semaphorin)6B[Source=MGISymbol;Acc=MGI=1202889];ENSMUSP00000001256.4pepchromosome=GRCm38=17=56123085=56140343=-1gene=ENSMUSG00000001227.12tr…	4;4	4;4	4;4	ENSMUSP00000130985.1 pep chromosome=GRCm38=17=56123767=56133843=-1 gene=ENSMUSG00000001227.12 transcript=ENSMUST00000167545.2 gene_biotype=protein_coding transcript_biotype=protein_coding GN=Sema6b description=sema domain, transmembrane domain (TM), and cy	Sema6b	2	4	4	4	3	+	7	7	7	95.466	886	886;886	27.4	1	-2	3613100	126460000	1	1	2	0	1	1	2	0	1	1	2	0	0	1	2	0	2.6	1.5	2.9	0	0	1991800	124470000	0	0
245	ENSMUSP00000001258.8pepchromosome=GRCm38=17=56303321=56323486=1gene=ENSMUSG00000001228.14transcript=ENSMUST00000001258.14gene_biotype=protein_codingtranscript_biotype=protein_codingGN=Uhrf1description=ubiquitin-like,containingPHDandRINGfingerdomains,1[Source=MGISymbol;Acc=MGI=1338889];ENSMUSP00000108662.2pepchromosome=GRCm38=17=56304348=56323486=1gene=ENSMUSG00000001228.14transcript=ENSMUST000001…	ENSMUSP00000001258.8pepchromosome=GRCm38=17=56303321=56323486=1gene=ENSMUSG00000001228.14transcript=ENSMUST00000001258.14gene_biotype=protein_codingtranscript_biotype=protein_codingGN=Uhrf1description=ubiquitin-like,containingPHDandRINGfingerdomains,1[Source=MGISymbol;Acc=MGI=1338889];ENSMUSP00000108662.2pepchromosome=GRCm38=17=56304348=56323486=1gene=ENSMUSG00000001228.14transcript=ENSMUST000001…	110;110;24	110;110;24	3;3;0	ENSMUSP00000001258.8 pep chromosome=GRCm38=17=56303321=56323486=1 gene=ENSMUSG00000001228.14 transcript=ENSMUST00000001258.14 gene_biotype=protein_coding transcript_biotype=protein_coding GN=Uhrf1 description=ubiquitin-like, containing PHD and RING finger	Uhrf1	3	110	110	3	309		84.8	84.8	3.6	88.303	782	782;782;146	24.1	0	323.31	1022900000	45010000000	75	34	30	21	75	34	30	21	1	2	1	1	159	82	36	32	79.3	47.3	48	34.4	27717000000	12167000000	2439000000	2687200000	644580000
246	ENSMUSP00000146120.1pepchromosome=GRCm38=7=30957779=30973322=-1gene=ENSMUSG00000001247.16transcript=ENSMUST00000205961.1gene_biotype=protein_codingtranscript_biotype=protein_codingGN=Lsrdescription=lipolysisstimulatedlipoproteinreceptor[Source=MGISymbol;Acc=MGI=1927471];ENSMUSP00000001279.7pepchromosome=GRCm38=7=30957775=30973464=-1gene=ENSMUSG00000001247.16transcript=ENSMUST00000001279.14gene_bi…	ENSMUSP00000146120.1pepchromosome=GRCm38=7=30957779=30973322=-1gene=ENSMUSG00000001247.16transcript=ENSMUST00000205961.1gene_biotype=protein_codingtranscript_biotype=protein_codingGN=Lsrdescription=lipolysisstimulatedlipoproteinreceptor[Source=MGISymbol;Acc=MGI=1927471];ENSMUSP00000001279.7pepchromosome=GRCm38=7=30957775=30973464=-1gene=ENSMUSG00000001247.16transcript=ENSMUST00000001279.14gene_bi…	27;27;26;26;13	27;27;26;26;13	27;27;26;26;13	ENSMUSP00000146120.1 pep chromosome=GRCm38=7=30957779=30973322=-1 gene=ENSMUSG00000001247.16 transcript=ENSMUST00000205961.1 gene_biotype=protein_coding transcript_biotype=protein_coding GN=Lsr description=lipolysis stimulated lipoprotein receptor [Source=	Lsr	5	27	27	27	52		58.2	58.2	58.2	66.107	594	594;594;526;575;277	23.3	0	102.47	108810000	2720100000	16	11	0	0	16	11	0	0	16	11	0	0	29	23	0	0	46.6	30.8	0	0	1787300000	932800000	0	0	52568000
247	ENSMUSP00000001280.7pepchromosome=GRCm38=7=31130127=31151082=-1gene=ENSMUSG00000001248.15transcript=ENSMUST00000001280.13gene_biotype=protein_codingtranscript_biotype=protein_codingGN=Gramd1adescription=GRAMdomaincontaining1A[Source=MGISymbol;Acc=MGI=105490];ENSMUSP00000082778.6pepchromosome=GRCm38=7=31130127=31151014=-1gene=ENSMUSG00000001248.15transcript=ENSMUST00000085636.12gene_biotype=protei…	ENSMUSP00000001280.7pepchromosome=GRCm38=7=31130127=31151082=-1gene=ENSMUSG00000001248.15transcript=ENSMUST00000001280.13gene_biotype=protein_codingtranscript_biotype=protein_codingGN=Gramd1adescription=GRAMdomaincontaining1A[Source=MGISymbol;Acc=MGI=105490];ENSMUSP00000082778.6pepchromosome=GRCm38=7=31130127=31151014=-1gene=ENSMUSG00000001248.15transcript=ENSMUST00000085636.12gene_biotype=protei…	22;20;14;9;6;5;3;3;1;1	22;20;14;9;6;5;3;3;1;1	19;17;11;9;5;4;1;3;0;1	ENSMUSP00000001280.7 pep chromosome=GRCm38=7=31130127=31151082=-1 gene=ENSMUSG00000001248.15 transcript=ENSMUST00000001280.13 gene_biotype=protein_coding transcript_biotype=protein_coding GN=Gramd1a description=GRAM domain containing 1A [Source=MGI Symbol;	Gramd1a	10	22	22	19	45		38.8	38.8	34.8	80.698	722	722;688;494;255;123;224;161;177;133;138	38.3	0	323.31	46381000	1669700000	2	17	3	11	2	17	3	11	1	15	3	10	2	22	4	17	3.3	32.1	3.5	23.4	40402000	945340000	58125000	625860000	1303300
248	ENSMUSP00000001304.7pepchromosome=GRCm38=12=111669361=111672338=-1gene=ENSMUSG00000001270.9transcript=ENSMUST00000001304.8gene_biotype=protein_codingtranscript_biotype=protein_codingGN=Ckbdescription=creatinekinase,brain[Source=MGISymbol;Acc=MGI=88407]	ENSMUSP00000001304.7pepchromosome=GRCm38=12=111669361=111672338=-1gene=ENSMUSG00000001270.9transcript=ENSMUST00000001304.8gene_biotype=protein_codingtranscript_biotype=protein_codingGN=Ckbdescription=creatinekinase,brain[Source=MGISymbol;Acc=MGI=88407]	105	105	95	ENSMUSP00000001304.7 pep chromosome=GRCm38=12=111669361=111672338=-1 gene=ENSMUSG00000001270.9 transcript=ENSMUST00000001304.8 gene_biotype=protein_coding transcript_biotype=protein_coding GN=Ckb description=creatine kinase, brain [Source=MGI Symbol;Acc=MG	Ckb	1	105	105	95	643		95.5	95.5	93.2	42.713	381	381	24.5	0	323.31	7894300000	142100000000	81	23	60	22	81	23	60	22	72	22	53	21	234	151	144	114	92.4	81.4	89.2	78.5	81544000000	20093000000	31343000000	9118000000	4291800000
249	ENSMUSP00000001319.7pepchromosome=GRCm38=8=8617434=8661242=-1gene=ENSMUSG00000001300.16transcript=ENSMUST00000001319.14gene_biotype=protein_codingtranscript_biotype=protein_codingGN=Efnb2description=ephrinB2[Source=MGISymbol;Acc=MGI=105097];ENSMUSP00000116027.1pepchromosome=GRCm38=8=8620597=8639363=-1gene=ENSMUSG00000001300.16transcript=ENSMUST00000152698.1gene_biotype=protein_codingtranscript_bi…	ENSMUSP00000001319.7pepchromosome=GRCm38=8=8617434=8661242=-1gene=ENSMUSG00000001300.16transcript=ENSMUST00000001319.14gene_biotype=protein_codingtranscript_biotype=protein_codingGN=Efnb2description=ephrinB2[Source=MGISymbol;Acc=MGI=105097];ENSMUSP00000116027.1pepchromosome=GRCm38=8=8620597=8639363=-1gene=ENSMUSG00000001300.16transcript=ENSMUST00000152698.1gene_biotype=protein_codingtranscript_bi…	16;10	13;9	13;9	ENSMUSP00000001319.7 pep chromosome=GRCm38=8=8617434=8661242=-1 gene=ENSMUSG00000001300.16 transcript=ENSMUST00000001319.14 gene_biotype=protein_coding transcript_biotype=protein_coding GN=Efnb2 description=ephrin B2 [Source=MGI Symbol;Acc=MGI=105097];ENSM	Efnb2	2	16	13	13	39		53	44.9	44.9	37.202	336	336;218	32.5	0	41.297	165140000	2477100000	1	10	4	10	1	9	3	8	1	9	3	8	1	13	4	21	3.6	48.5	15.2	41.7	36219000	350060000	183750000	1907100000	1906300
250	ENSMUSP00000001326.5pepchromosome=GRCm38=15=102406380=102436404=1gene=ENSMUSG00000001280.13transcript=ENSMUST00000001326.6gene_biotype=protein_codingtranscript_biotype=protein_codingGN=Sp1description=trans-actingtranscriptionfactor1[Source=MGISymbol;Acc=MGI=98372];ENSMUSP00000130747.1pepchromosome=GRCm38=15=102406333=102432679=1gene=ENSMUSG00000001280.13transcript=ENSMUST00000163709.7gene_biotype…	ENSMUSP00000001326.5pepchromosome=GRCm38=15=102406380=102436404=1gene=ENSMUSG00000001280.13transcript=ENSMUST00000001326.6gene_biotype=protein_codingtranscript_biotype=protein_codingGN=Sp1description=trans-actingtranscriptionfactor1[Source=MGISymbol;Acc=MGI=98372];ENSMUSP00000130747.1pepchromosome=GRCm38=15=102406333=102432679=1gene=ENSMUSG00000001280.13transcript=ENSMUST00000163709.7gene_biotype…	47;32;1;1	47;32;1;1	38;30;0;0	ENSMUSP00000001326.5 pep chromosome=GRCm38=15=102406380=102436404=1 gene=ENSMUSG00000001280.13 transcript=ENSMUST00000001326.6 gene_biotype=protein_coding transcript_biotype=protein_coding GN=Sp1 description=trans-acting transcription factor 1 [Source=MGI	Sp1	4	47	47	38	87		64.4	64.4	45.7	80.443	781	781;467;398;486	22.1	0	323.31	1185400000	11854000000	35	9	22	7	35	9	22	7	30	7	16	5	36	20	24	7	57.9	22.8	46.9	22.7	7173900000	1589400000	2578500000	511940000	217390000
251	ENSMUSP00000001327.3pepchromosome=GRCm38=15=102215995=102231944=-1gene=ENSMUSG00000001281.10transcript=ENSMUST00000001327.10gene_biotype=protein_codingtranscript_biotype=protein_codingGN=Itgb7description=integrinbeta7[Source=MGISymbol;Acc=MGI=96616]	ENSMUSP00000001327.3pepchromosome=GRCm38=15=102215995=102231944=-1gene=ENSMUSG00000001281.10transcript=ENSMUST00000001327.10gene_biotype=protein_codingtranscript_biotype=protein_codingGN=Itgb7description=integrinbeta7[Source=MGISymbol;Acc=MGI=96616]	5	4	4	ENSMUSP00000001327.3 pep chromosome=GRCm38=15=102215995=102231944=-1 gene=ENSMUSG00000001281.10 transcript=ENSMUST00000001327.10 gene_biotype=protein_coding transcript_biotype=protein_coding GN=Itgb7 description=integrin beta 7 [Source=MGI Symbol;Acc=MGI=9	Itgb7	1	5	4	4	4		8.1	7.2	7.2	87.411	806	806	39	9.5102e-05	6.5139	1669200	61761000	1	4	1	0	0	4	0	0	0	4	0	0	0	4	0	0	0.9	7.2	0.9	0	0	61761000	0	0	0
252	ENSMUSP00000001339.5pepchromosome=GRCm38=1=186720978=186749358=-1gene=ENSMUSG00000001305.5transcript=ENSMUST00000001339.5gene_biotype=protein_codingtranscript_biotype=protein_codingGN=Rrp15description=ribosomalRNAprocessing15homolog(S.cerevisiae)[Source=MGISymbol;Acc=MGI=1914473]	ENSMUSP00000001339.5pepchromosome=GRCm38=1=186720978=186749358=-1gene=ENSMUSG00000001305.5transcript=ENSMUST00000001339.5gene_biotype=protein_codingtranscript_biotype=protein_codingGN=Rrp15description=ribosomalRNAprocessing15homolog(S.cerevisiae)[Source=MGISymbol;Acc=MGI=1914473]	22	22	22	ENSMUSP00000001339.5 pep chromosome=GRCm38=1=186720978=186749358=-1 gene=ENSMUSG00000001305.5 transcript=ENSMUST00000001339.5 gene_biotype=protein_coding transcript_biotype=protein_coding GN=Rrp15 description=ribosomal RNA processing 15 homolog (S. cerevis	Rrp15	1	22	22	22	88		61.2	61.2	61.2	31.058	281	281	27.7	0	130.86	1409200000	16910000000	13	7	10	8	13	7	10	8	13	7	10	8	30	26	20	12	58.7	19.6	53.4	24.2	9701000000	2668700000	3100900000	1439700000	808410000
253	ENSMUSP00000001384.4pepchromosome=GRCm38=9=22099268=22109630=1gene=ENSMUSG00000001349.5transcript=ENSMUST00000001384.5gene_biotype=protein_codingtranscript_biotype=protein_codingGN=Cnn1description=calponin1[Source=MGISymbol;Acc=MGI=104979];ENSMUSP00000149628.1pepchromosome=GRCm38=9=22099216=22108334=1gene=ENSMUSG00000001349.5transcript=ENSMUST00000214601.1gene_biotype=protein_codingtranscript_bio…	ENSMUSP00000001384.4pepchromosome=GRCm38=9=22099268=22109630=1gene=ENSMUSG00000001349.5transcript=ENSMUST00000001384.5gene_biotype=protein_codingtranscript_biotype=protein_codingGN=Cnn1description=calponin1[Source=MGISymbol;Acc=MGI=104979];ENSMUSP00000149628.1pepchromosome=GRCm38=9=22099216=22108334=1gene=ENSMUSG00000001349.5transcript=ENSMUST00000214601.1gene_biotype=protein_codingtranscript_bio…	78;57;55;21	77;57;54;21	77;57;54;21	ENSMUSP00000001384.4 pep chromosome=GRCm38=9=22099268=22109630=1 gene=ENSMUSG00000001349.5 transcript=ENSMUST00000001384.5 gene_biotype=protein_coding transcript_biotype=protein_coding GN=Cnn1 description=calponin 1 [Source=MGI Symbol;Acc=MGI=104979];ENSMU	Cnn1	4	78	77	77	373		99.7	99.7	99.7	33.355	297	297;238;233;82	30.4	0	323.31	13219000000	185060000000	26	17	56	22	25	17	55	22	25	17	55	22	37	18	228	90	82.8	72.7	97	75.1	6266700000	3207900000	107230000000	68362000000	417780000
254	ENSMUSP00000082419.6pepchromosome=GRCm38=9=78081499=78108656=-1gene=ENSMUSG00000001366.14transcript=ENSMUST00000085311.12gene_biotype=protein_codingtranscript_biotype=protein_codingGN=Fbxo9description=f-boxprotein9[Source=MGISymbol;Acc=MGI=1918788];ENSMUSP00000001402.7pepchromosome=GRCm38=9=78081502=78109065=-1gene=ENSMUSG00000001366.14transcript=ENSMUST00000001402.13gene_biotype=protein_codingtr…	ENSMUSP00000082419.6pepchromosome=GRCm38=9=78081499=78108656=-1gene=ENSMUSG00000001366.14transcript=ENSMUST00000085311.12gene_biotype=protein_codingtranscript_biotype=protein_codingGN=Fbxo9description=f-boxprotein9[Source=MGISymbol;Acc=MGI=1918788];ENSMUSP00000001402.7pepchromosome=GRCm38=9=78081502=78109065=-1gene=ENSMUSG00000001366.14transcript=ENSMUST00000001402.13gene_biotype=protein_codingtr…	10;10;7;2	10;10;7;2	10;10;7;2	ENSMUSP00000082419.6 pep chromosome=GRCm38=9=78081499=78108656=-1 gene=ENSMUSG00000001366.14 transcript=ENSMUST00000085311.12 gene_biotype=protein_coding transcript_biotype=protein_coding GN=Fbxo9 description=f-box protein 9 [Source=MGI Symbol;Acc=MGI=1918	Fbxo9	4	10	10	10	24		29.6	29.6	29.6	50.672	436	436;437;194;68	37.8	0	192.53	22786000	569660000	0	9	1	7	0	9	1	7	0	9	1	7	0	12	1	11	0	25.2	5	22.9	0	270030000	23606000	276020000	0
255	ENSMUSP00000001412.8pepchromosome=GRCm38=6=3498382=3603531=1gene=ENSMUSG00000001376.17transcript=ENSMUST00000001412.16gene_biotype=protein_codingtranscript_biotype=protein_codingGN=Vps50description=VPS50EARP/GARPIIcomplexsubunit[Source=MGISymbol;Acc=MGI=1920538];ENSMUSP00000125872.1pepchromosome=GRCm38=6=3498422=3603315=1gene=ENSMUSG00000001376.17transcript=ENSMUST00000164052.4gene_biotype=protei…	ENSMUSP00000001412.8pepchromosome=GRCm38=6=3498382=3603531=1gene=ENSMUSG00000001376.17transcript=ENSMUST00000001412.16gene_biotype=protein_codingtranscript_biotype=protein_codingGN=Vps50description=VPS50EARP/GARPIIcomplexsubunit[Source=MGISymbol;Acc=MGI=1920538];ENSMUSP00000125872.1pepchromosome=GRCm38=6=3498422=3603315=1gene=ENSMUSG00000001376.17transcript=ENSMUST00000164052.4gene_biotype=protei…	61;54;54	61;54;54	61;54;54	ENSMUSP00000001412.8 pep chromosome=GRCm38=6=3498382=3603531=1 gene=ENSMUSG00000001376.17 transcript=ENSMUST00000001412.16 gene_biotype=protein_coding transcript_biotype=protein_coding GN=Vps50 description=VPS50 EARP/GARPII complex subunit [Source=MGI Symb	Vps50	3	61	61	61	149		58.7	58.7	58.7	111.17	964	964;929;938	28.5	0	323.31	123300000	6288200000	20	28	20	26	20	28	20	26	20	28	20	26	25	46	24	54	30.3	29.8	26.3	32.2	1973700000	1223000000	1486900000	1604500000	43861000
256	ENSMUSP00000001416.6pepchromosome=GRCm38=18=36766528=36783205=-1gene=ENSMUSG00000001380.7transcript=ENSMUST00000001416.7gene_biotype=protein_codingtranscript_biotype=protein_codingGN=Harsdescription=histidyl-tRNAsynthetase[Source=MGISymbol;Acc=MGI=108087];ENSMUSP00000158246.1pepchromosome=GRCm38=18=36773563=36783122=-1gene=ENSMUSG00000001380.7transcript=ENSMUST00000235863.1gene_biotype=protein_co…	ENSMUSP00000001416.6pepchromosome=GRCm38=18=36766528=36783205=-1gene=ENSMUSG00000001380.7transcript=ENSMUST00000001416.7gene_biotype=protein_codingtranscript_biotype=protein_codingGN=Harsdescription=histidyl-tRNAsynthetase[Source=MGISymbol;Acc=MGI=108087]	100;20;8	100;20;8	92;20;7	ENSMUSP00000001416.6 pep chromosome=GRCm38=18=36766528=36783205=-1 gene=ENSMUSG00000001380.7 transcript=ENSMUST00000001416.7 gene_biotype=protein_coding transcript_biotype=protein_coding GN=Hars description=histidyl-tRNA synthetase [Source=MGI Symbol;Acc=M	Hars	3	100	100	92	424		91.9	91.9	88.6	57.432	509	509;125;138	23.2	0	323.31	3845500000	111520000000	62	26	60	27	62	26	60	27	58	24	54	25	145	74	115	90	82.1	49.7	87	52.8	35138000000	12766000000	31596000000	32020000000	1133500000
257	ENSMUSP00000001419.8pepchromosome=GRCm38=18=36793876=36799666=1gene=ENSMUSG00000001383.9transcript=ENSMUST00000001419.9gene_biotype=protein_codingtranscript_biotype=protein_codingGN=Zmat2description=zincfinger,matrintype2[Source=MGISymbol;Acc=MGI=1913742]	ENSMUSP00000001419.8pepchromosome=GRCm38=18=36793876=36799666=1gene=ENSMUSG00000001383.9transcript=ENSMUST00000001419.9gene_biotype=protein_codingtranscript_biotype=protein_codingGN=Zmat2description=zincfinger,matrintype2[Source=MGISymbol;Acc=MGI=1913742]	22	22	22	ENSMUSP00000001419.8 pep chromosome=GRCm38=18=36793876=36799666=1 gene=ENSMUSG00000001383.9 transcript=ENSMUST00000001419.9 gene_biotype=protein_coding transcript_biotype=protein_coding GN=Zmat2 description=zinc finger, matrin type 2 [Source=MGI Symbol;Acc	Zmat2	1	22	22	22	98		92.5	92.5	92.5	23.612	199	199	19.2	0	273.12	885200000	6196400000	14	7	10	6	14	7	10	6	14	7	10	6	41	30	21	6	81.4	34.7	63.8	34.2	3620300000	663870000	1691100000	221080000	301690000
258	ENSMUSP00000001451.5pepchromosome=GRCm38=3=88336260=88362338=1gene=ENSMUSG00000001415.10transcript=ENSMUST00000001451.10gene_biotype=protein_codingtranscript_biotype=protein_codingGN=Smg5description=Smg-5homolog,nonsensemediatedmRNAdecayfactor(C.elegans)[Source=MGISymbol;Acc=MGI=2447364];ENSMUSP00000141650.1pepchromosome=GRCm38=3=88342441=88350731=1gene=ENSMUSG00000001415.10transcript=ENSMUST0000…	ENSMUSP00000001451.5pepchromosome=GRCm38=3=88336260=88362338=1gene=ENSMUSG00000001415.10transcript=ENSMUST00000001451.10gene_biotype=protein_codingtranscript_biotype=protein_codingGN=Smg5description=Smg-5homolog,nonsensemediatedmRNAdecayfactor(C.elegans)[Source=MGISymbol;Acc=MGI=2447364]	35;9	35;9	35;9	ENSMUSP00000001451.5 pep chromosome=GRCm38=3=88336260=88362338=1 gene=ENSMUSG00000001415.10 transcript=ENSMUST00000001451.10 gene_biotype=protein_coding transcript_biotype=protein_coding GN=Smg5 description=Smg-5 homolog, nonsense mediated mRNA decay facto	Smg5	2	35	35	35	74		37	37	37	114.07	1017	1017;180	30.3	0	296.81	70864000	2905400000	12	20	4	9	12	20	4	9	12	20	4	9	18	32	6	18	15.4	23.6	6.3	11.9	1293800000	821070000	434390000	356130000	28752000
259	ENSMUSP00000001452.7pepchromosome=GRCm38=3=88297116=88321767=1gene=ENSMUSG00000001416.13transcript=ENSMUST00000001452.13gene_biotype=protein_codingtranscript_biotype=protein_codingGN=Cct3description=chaperonincontainingTcp1,subunit3(gamma)[Source=MGISymbol;Acc=MGI=104708];ENSMUSP00000131113.1pepchromosome=GRCm38=3=88297188=88321507=1gene=ENSMUSG00000001416.13transcript=ENSMUST00000168062.7gene_bi…	ENSMUSP00000001452.7pepchromosome=GRCm38=3=88297116=88321767=1gene=ENSMUSG00000001416.13transcript=ENSMUST00000001452.13gene_biotype=protein_codingtranscript_biotype=protein_codingGN=Cct3description=chaperonincontainingTcp1,subunit3(gamma)[Source=MGISymbol;Acc=MGI=104708];ENSMUSP00000131113.1pepchromosome=GRCm38=3=88297188=88321507=1gene=ENSMUSG00000001416.13transcript=ENSMUST00000168062.7gene_bi…	146;137;79;11	146;137;79;11	14;14;0;0	ENSMUSP00000001452.7 pep chromosome=GRCm38=3=88297116=88321767=1 gene=ENSMUSG00000001416.13 transcript=ENSMUST00000001452.13 gene_biotype=protein_coding transcript_biotype=protein_coding GN=Cct3 description=chaperonin containing Tcp1, subunit 3 (gamma) [So	Cct3	4	146	146	14	963		94.1	94.1	11.9	60.629	545	545;521;306;85	28.8	0	323.31	13460000000	430730000000	97	40	81	42	97	40	81	42	12	2	9	2	293	257	205	208	88.1	63.9	87	68.1	178110000000	74860000000	86246000000	91510000000	6141900000
260	ENSMUSP00000113638.1pepchromosome=GRCm38=3=88142416=88169930=1gene=ENSMUSG00000001419.17transcript=ENSMUST00000119251.7gene_biotype=protein_codingtranscript_biotype=protein_codingGN=Mef2ddescription=myocyteenhancerfactor2D[Source=MGISymbol;Acc=MGI=99533];ENSMUSP00000001455.6pepchromosome=GRCm38=3=88142372=88172086=1gene=ENSMUSG00000001419.17transcript=ENSMUST00000001455.12gene_biotype=protein_cod…	ENSMUSP00000113638.1pepchromosome=GRCm38=3=88142416=88169930=1gene=ENSMUSG00000001419.17transcript=ENSMUST00000119251.7gene_biotype=protein_codingtranscript_biotype=protein_codingGN=Mef2ddescription=myocyteenhancerfactor2D[Source=MGISymbol;Acc=MGI=99533];ENSMUSP00000001455.6pepchromosome=GRCm38=3=88142372=88172086=1gene=ENSMUSG00000001419.17transcript=ENSMUST00000001455.12gene_biotype=protein_cod…	24;24;23	24;24;23	8;8;8	ENSMUSP00000113638.1 pep chromosome=GRCm38=3=88142416=88169930=1 gene=ENSMUSG00000001419.17 transcript=ENSMUST00000119251.7 gene_biotype=protein_coding transcript_biotype=protein_coding GN=Mef2d description=myocyte enhancer factor 2D [Source=MGI Symbol;Acc	Mef2d	3	24	24	8	67		53.4	53.4	11.7	54.11	506	506;507;514	27.4	0	92.176	216180000	3675100000	9	13	8	10	9	13	8	10	3	4	4	3	12	21	11	23	24.1	36.4	20.6	28.7	813360000	1210600000	372870000	1278200000	33890000
261	ENSMUSP00000103177.1pepchromosome=GRCm38=3=88329046=88334268=-1gene=ENSMUSG00000001420.13transcript=ENSMUST00000107553.7gene_biotype=protein_codingtranscript_biotype=protein_codingGN=Tmem79description=transmembraneprotein79[Source=MGISymbol;Acc=MGI=1919163];ENSMUSP00000103176.1pepchromosome=GRCm38=3=88329047=88334454=-1gene=ENSMUSG00000001420.13transcript=ENSMUST00000107552.1gene_biotype=protein_…	ENSMUSP00000103177.1pepchromosome=GRCm38=3=88329046=88334268=-1gene=ENSMUSG00000001420.13transcript=ENSMUST00000107553.7gene_biotype=protein_codingtranscript_biotype=protein_codingGN=Tmem79description=transmembraneprotein79[Source=MGISymbol;Acc=MGI=1919163];ENSMUSP00000103176.1pepchromosome=GRCm38=3=88329047=88334454=-1gene=ENSMUSG00000001420.13transcript=ENSMUST00000107552.1gene_biotype=protein_…	6;6;6;5	6;6;6;5	6;6;6;5	ENSMUSP00000103177.1 pep chromosome=GRCm38=3=88329046=88334268=-1 gene=ENSMUSG00000001420.13 transcript=ENSMUST00000107553.7 gene_biotype=protein_coding transcript_biotype=protein_coding GN=Tmem79 description=transmembrane protein 79 [Source=MGI Symbol;Acc	Tmem79	4	6	6	6	7		21.7	21.7	21.7	43.463	391	391;391;391;167	26.2	0	13.068	5950600	119010000	2	4	0	0	2	4	0	0	2	4	0	0	1	6	0	0	12	18.2	0	0	53139000	65872000	0	0	3125800
262	ENSMUSP00000001460.6pepchromosome=GRCm38=6=28480348=28888832=1gene=ENSMUSG00000001424.14transcript=ENSMUST00000001460.13gene_biotype=protein_codingtranscript_biotype=protein_codingGN=Snd1description=staphylococcalnucleaseandtudordomaincontaining1[Source=MGISymbol;Acc=MGI=1929266];ENSMUSP00000128737.1pepchromosome=GRCm38=6=28480359=28935162=1gene=ENSMUSG00000001424.14transcript=ENSMUST00000167201.…	ENSMUSP00000001460.6pepchromosome=GRCm38=6=28480348=28888832=1gene=ENSMUSG00000001424.14transcript=ENSMUST00000001460.13gene_biotype=protein_codingtranscript_biotype=protein_codingGN=Snd1description=staphylococcalnucleaseandtudordomaincontaining1[Source=MGISymbol;Acc=MGI=1929266];ENSMUSP00000128737.1pepchromosome=GRCm38=6=28480359=28935162=1gene=ENSMUSG00000001424.14transcript=ENSMUST00000167201.…	223;122;18	223;122;18	223;122;18	ENSMUSP00000001460.6 pep chromosome=GRCm38=6=28480348=28888832=1 gene=ENSMUSG00000001424.14 transcript=ENSMUST00000001460.13 gene_biotype=protein_coding transcript_biotype=protein_coding GN=Snd1 description=staphylococcal nuclease and tudor domain containi	Snd1	3	223	223	223	1239		95.9	95.9	95.9	102.09	910	910;608;262	22.6	0	323.31	6901100000	372660000000	125	54	149	60	125	54	149	60	125	54	149	60	338	198	464	239	90.4	62.4	92.6	69.3	101040000000	32666000000	177360000000	61602000000	1981100000
263	ENSMUSP00000001479.3pepchromosome=GRCm38=11=97159714=97187881=-1gene=ENSMUSG00000001440.5transcript=ENSMUST00000001479.4gene_biotype=protein_codingtranscript_biotype=protein_codingGN=Kpnb1description=karyopherin(importin)beta1[Source=MGISymbol;Acc=MGI=107532]	ENSMUSP00000001479.3pepchromosome=GRCm38=11=97159714=97187881=-1gene=ENSMUSG00000001440.5transcript=ENSMUST00000001479.4gene_biotype=protein_codingtranscript_biotype=protein_codingGN=Kpnb1description=karyopherin(importin)beta1[Source=MGISymbol;Acc=MGI=107532]	200	200	200	ENSMUSP00000001479.3 pep chromosome=GRCm38=11=97159714=97187881=-1 gene=ENSMUSG00000001440.5 transcript=ENSMUST00000001479.4 gene_biotype=protein_coding transcript_biotype=protein_coding GN=Kpnb1 description=karyopherin (importin) beta 1 [Source=MGI Symbol	Kpnb1	1	200	200	200	1167		93.5	93.5	93.5	97.183	876	876	30.8	0	323.31	11203000000	448110000000	138	49	123	46	138	49	123	46	138	49	123	46	313	324	253	277	86.2	58.1	82.9	58.7	175480000000	80864000000	95359000000	96411000000	4280000000
264	ENSMUSP00000001480.7pepchromosome=GRCm38=11=97205844=97280638=-1gene=ENSMUSG00000001441.13transcript=ENSMUST00000001480.13gene_biotype=protein_codingtranscript_biotype=protein_codingGN=Npeppsdescription=aminopeptidasepuromycinsensitive[Source=MGISymbol;Acc=MGI=1101358];ENSMUSP00000128169.1pepchromosome=GRCm38=11=97206933=97280432=-1gene=ENSMUSG00000001441.13transcript=ENSMUST00000165216.7gene_bio…	ENSMUSP00000001480.7pepchromosome=GRCm38=11=97205844=97280638=-1gene=ENSMUSG00000001441.13transcript=ENSMUST00000001480.13gene_biotype=protein_codingtranscript_biotype=protein_codingGN=Npeppsdescription=aminopeptidasepuromycinsensitive[Source=MGISymbol;Acc=MGI=1101358];ENSMUSP00000128169.1pepchromosome=GRCm38=11=97206933=97280432=-1gene=ENSMUSG00000001441.13transcript=ENSMUST00000165216.7gene_bio…	179;164;163;123;39;15	179;164;163;123;39;15	141;126;125;85;34;15	ENSMUSP00000001480.7 pep chromosome=GRCm38=11=97205844=97280638=-1 gene=ENSMUSG00000001441.13 transcript=ENSMUST00000001480.13 gene_biotype=protein_coding transcript_biotype=protein_coding GN=Npepps description=aminopeptidase puromycin sensitive [Source=MG	Npepps	6	179	179	141	798		89.2	89.2	73.2	103.32	920	920;876;889;674;247;119	25.6	0	323.31	3457400000	165960000000	102	57	96	55	102	57	96	55	79	49	76	47	261	212	161	164	83.6	59.9	80.2	59.3	48408000000	45057000000	34122000000	38369000000	1241200000
265	ENSMUSP00000001485.3pepchromosome=GRCm38=11=97041560=97049213=1gene=ENSMUSG00000001445.10transcript=ENSMUST00000001485.9gene_biotype=protein_codingtranscript_biotype=protein_codingGN=Mrpl10description=mitochondrialribosomalproteinL10[Source=MGISymbol;Acc=MGI=1333801];ENSMUSP00000103244.1pepchromosome=GRCm38=11=97041595=97048518=1gene=ENSMUSG00000001445.10transcript=ENSMUST00000054252.4gene_biotyp…	ENSMUSP00000001485.3pepchromosome=GRCm38=11=97041560=97049213=1gene=ENSMUSG00000001445.10transcript=ENSMUST00000001485.9gene_biotype=protein_codingtranscript_biotype=protein_codingGN=Mrpl10description=mitochondrialribosomalproteinL10[Source=MGISymbol;Acc=MGI=1333801]	28;13	28;13	28;13	ENSMUSP00000001485.3 pep chromosome=GRCm38=11=97041560=97049213=1 gene=ENSMUSG00000001445.10 transcript=ENSMUST00000001485.9 gene_biotype=protein_coding transcript_biotype=protein_coding GN=Mrpl10 description=mitochondrial ribosomal protein L10 [Source=MGI	Mrpl10	2	28	28	28	98		73.7	73.7	73.7	29.395	262	262;184	35	0	323.31	690460000	11047000000	13	11	14	10	13	11	14	10	13	11	14	10	30	25	28	15	53.1	57.6	47.7	53.8	5226400000	2131700000	2327800000	1361400000	475130000
266	ENSMUSP00000001507.4pepchromosome=GRCm38=5=4081145=4104746=-1gene=ENSMUSG00000001467.5transcript=ENSMUST00000001507.4gene_biotype=protein_codingtranscript_biotype=protein_codingGN=Cyp51description=cytochromeP450,family51[Source=MGISymbol;Acc=MGI=106040]	ENSMUSP00000001507.4pepchromosome=GRCm38=5=4081145=4104746=-1gene=ENSMUSG00000001467.5transcript=ENSMUST00000001507.4gene_biotype=protein_codingtranscript_biotype=protein_codingGN=Cyp51description=cytochromeP450,family51[Source=MGISymbol;Acc=MGI=106040]	71	71	71	ENSMUSP00000001507.4 pep chromosome=GRCm38=5=4081145=4104746=-1 gene=ENSMUSG00000001467.5 transcript=ENSMUST00000001507.4 gene_biotype=protein_coding transcript_biotype=protein_coding GN=Cyp51 description=cytochrome P450, family 51 [Source=MGI Symbol;Acc=M	Cyp51	1	71	71	71	216		89.5	89.5	89.5	56.775	503	503	28.5	0	323.31	1509000000	36215000000	33	20	36	23	33	20	36	23	33	20	36	23	45	34	80	57	62.6	49.9	64.2	52.7	5053300000	4742400000	14168000000	12251000000	210550000
267	ENSMUSP00000001513.6pepchromosome=GRCm38=18=67390717=67402749=1gene=ENSMUSG00000001473.7transcript=ENSMUST00000001513.7gene_biotype=protein_codingtranscript_biotype=protein_codingGN=Tubb6description=tubulin,beta6classV[Source=MGISymbol;Acc=MGI=1915201]	ENSMUSP00000001513.6pepchromosome=GRCm38=18=67390717=67402749=1gene=ENSMUSG00000001473.7transcript=ENSMUST00000001513.7gene_biotype=protein_codingtranscript_biotype=protein_codingGN=Tubb6description=tubulin,beta6classV[Source=MGISymbol;Acc=MGI=1915201]	145	69	61	ENSMUSP00000001513.6 pep chromosome=GRCm38=18=67390717=67402749=1 gene=ENSMUSG00000001473.7 transcript=ENSMUST00000001513.7 gene_biotype=protein_coding transcript_biotype=protein_coding GN=Tubb6 description=tubulin, beta 6 class V [Source=MGI Symbol;Acc=MG	Tubb6	1	145	69	61	497		92.4	64.4	55	50.09	447	447	34.4	0	323.31	6619900000	132400000000	95	30	99	33	34	18	48	20	31	16	43	17	66	115	141	175	85.7	76.1	85.7	73.8	31930000000	13313000000	56983000000	30174000000	1451300000
268	ENSMUSP00000001520.7pepchromosome=GRCm38=8=123477903=123503916=1gene=ENSMUSG00000031967.15transcript=ENSMUST00000001520.12gene_biotype=protein_codingtranscript_biotype=protein_codingGN=Afg3l1description=AFG3-likeAAAATPase1[Source=MGISymbol;Acc=MGI=1928277];ENSMUSP00000095924.4pepchromosome=GRCm38=8=123477903=123503916=1gene=ENSMUSG00000031967.15transcript=ENSMUST00000098320.5gene_biotype=protein_…	ENSMUSP00000001520.7pepchromosome=GRCm38=8=123477903=123503916=1gene=ENSMUSG00000031967.15transcript=ENSMUST00000001520.12gene_biotype=protein_codingtranscript_biotype=protein_codingGN=Afg3l1description=AFG3-likeAAAATPase1[Source=MGISymbol;Acc=MGI=1928277];ENSMUSP00000095924.4pepchromosome=GRCm38=8=123477903=123503916=1gene=ENSMUSG00000031967.15transcript=ENSMUST00000098320.5gene_biotype=protein_…	82;42	71;37	71;37	ENSMUSP00000001520.7 pep chromosome=GRCm38=8=123477903=123503916=1 gene=ENSMUSG00000031967.15 transcript=ENSMUST00000001520.12 gene_biotype=protein_coding transcript_biotype=protein_coding GN=Afg3l1 description=AFG3-like AAA ATPase 1 [Source=MGI Symbol;Acc	Afg3l1	2	82	71	71	230		71.5	69.8	69.8	87.046	789	789;584	27.4	0	323.31	472950000	21756000000	38	29	35	28	31	27	30	25	31	27	30	25	60	63	46	61	49.9	38.8	50.7	39.9	9083200000	2556400000	6202600000	3913700000	211240000
269	ENSMUSP00000113596.1pepchromosome=GRCm38=9=38718272=38742762=1gene=ENSMUSG00000023186.14transcript=ENSMUST00000118144.7gene_biotype=protein_codingtranscript_biotype=protein_codingGN=Vwa5adescription=vonWillebrandfactorAdomaincontaining5A[Source=MGISymbol;Acc=MGI=1915026];ENSMUSP00000001544.5pepchromosome=GRCm38=9=38718268=38743337=1gene=ENSMUSG00000023186.14transcript=ENSMUST00000001544.11gene_bi…	ENSMUSP00000113596.1pepchromosome=GRCm38=9=38718272=38742762=1gene=ENSMUSG00000023186.14transcript=ENSMUST00000118144.7gene_biotype=protein_codingtranscript_biotype=protein_codingGN=Vwa5adescription=vonWillebrandfactorAdomaincontaining5A[Source=MGISymbol;Acc=MGI=1915026];ENSMUSP00000001544.5pepchromosome=GRCm38=9=38718268=38743337=1gene=ENSMUSG00000023186.14transcript=ENSMUST00000001544.11gene_bi…	117;117;12;6	117;117;12;6	111;111;12;6	ENSMUSP00000113596.1 pep chromosome=GRCm38=9=38718272=38742762=1 gene=ENSMUSG00000023186.14 transcript=ENSMUST00000118144.7 gene_biotype=protein_coding transcript_biotype=protein_coding GN=Vwa5a description=von Willebrand factor A domain containing 5A [Sou	Vwa5a	4	117	117	111	411		89.2	89.2	89.2	87.142	793	793;793;137;38	25.4	0	323.31	1345300000	57848000000	40	35	74	39	40	35	74	39	39	33	71	36	76	87	129	119	62	54.7	78.3	60.7	9913400000	5710100000	28619000000	13605000000	225300000
270	ENSMUSP00000001547.7pepchromosome=GRCm38=11=94936224=94953042=1gene=ENSMUSG00000001506.10transcript=ENSMUST00000001547.7gene_biotype=protein_codingtranscript_biotype=protein_codingGN=Col1a1description=collagen,typeI,alpha1[Source=MGISymbol;Acc=MGI=88467];CON__sw|Q862S4_CONT|CONT_Q862S4	ENSMUSP00000001547.7pepchromosome=GRCm38=11=94936224=94953042=1gene=ENSMUSG00000001506.10transcript=ENSMUST00000001547.7gene_biotype=protein_codingtranscript_biotype=protein_codingGN=Col1a1description=collagen,typeI,alpha1[Source=MGISymbol;Acc=MGI=88467]	150;9	150;9	148;9	ENSMUSP00000001547.7 pep chromosome=GRCm38=11=94936224=94953042=1 gene=ENSMUSG00000001506.10 transcript=ENSMUST00000001547.7 gene_biotype=protein_coding transcript_biotype=protein_coding GN=Col1a1 description=collagen, type I, alpha 1 [Source=MGI Symbol;Ac	Col1a1	2	150	150	148	865		86.2	86.2	85.2	138.03	1453	1453;114	28.6	0	323.31	6356100000	489420000000	2	13	69	81	2	13	69	81	2	13	69	79	1	7	207	650	2.3	13	36.4	74.5	18216000	160370000	137050000000	352190000000	492320
271	ENSMUSP00000001548.7pepchromosome=GRCm38=11=95044474=95076714=-1gene=ENSMUSG00000001507.16transcript=ENSMUST00000001548.13gene_biotype=protein_codingtranscript_biotype=protein_codingGN=Itga3description=integrinalpha3[Source=MGISymbol;Acc=MGI=96602];ENSMUSP00000113556.1pepchromosome=GRCm38=11=95044474=95076801=-1gene=ENSMUSG00000001507.16transcript=ENSMUST00000120375.7gene_biotype=protein_codingtr…	ENSMUSP00000001548.7pepchromosome=GRCm38=11=95044474=95076714=-1gene=ENSMUSG00000001507.16transcript=ENSMUST00000001548.13gene_biotype=protein_codingtranscript_biotype=protein_codingGN=Itga3description=integrinalpha3[Source=MGISymbol;Acc=MGI=96602];ENSMUSP00000113556.1pepchromosome=GRCm38=11=95044474=95076801=-1gene=ENSMUSG00000001507.16transcript=ENSMUST00000120375.7gene_biotype=protein_codingtr…	90;89;85;17	90;89;85;17	90;89;85;17	ENSMUSP00000001548.7 pep chromosome=GRCm38=11=95044474=95076714=-1 gene=ENSMUSG00000001507.16 transcript=ENSMUST00000001548.13 gene_biotype=protein_coding transcript_biotype=protein_coding GN=Itga3 description=integrin alpha 3 [Source=MGI Symbol;Acc=MGI=96	Itga3	4	90	90	90	285		63.7	63.7	63.7	116.74	1053	1053;1068;1022;183	28.9	0	323.31	1062100000	42485000000	60	26	29	20	60	26	29	20	60	26	29	20	110	99	35	41	53	30.8	34.5	25.9	27732000000	7770500000	3728500000	3253900000	495210000
272	ENSMUSP00000145323.1pepchromosome=GRCm38=6=128410212=128424869=-1gene=ENSMUSG00000001518.12transcript=ENSMUST00000203374.2gene_biotype=protein_codingtranscript_biotype=protein_codingGN=Itfg2description=integrinalphaFG-GAPrepeatcontaining2[Source=MGISymbol;Acc=MGI=1915450];ENSMUSP00000001559.8pepchromosome=GRCm38=6=128409444=128424931=-1gene=ENSMUSG00000001518.12transcript=ENSMUST00000001559.10gen…	ENSMUSP00000145323.1pepchromosome=GRCm38=6=128410212=128424869=-1gene=ENSMUSG00000001518.12transcript=ENSMUST00000203374.2gene_biotype=protein_codingtranscript_biotype=protein_codingGN=Itfg2description=integrinalphaFG-GAPrepeatcontaining2[Source=MGISymbol;Acc=MGI=1915450];ENSMUSP00000001559.8pepchromosome=GRCm38=6=128409444=128424931=-1gene=ENSMUSG00000001518.12transcript=ENSMUST00000001559.10gen…	19;19;15;3;1;1	19;19;15;3;1;1	19;19;15;3;1;1	ENSMUSP00000145323.1 pep chromosome=GRCm38=6=128410212=128424869=-1 gene=ENSMUSG00000001518.12 transcript=ENSMUST00000203374.2 gene_biotype=protein_coding transcript_biotype=protein_coding GN=Itfg2 description=integrin alpha FG-GAP repeat containing 2 [Sou	Itfg2	6	19	19	19	49		50.1	50.1	50.1	45.428	411	411;443;358;136;22;87	24.5	0	100.6	135960000	2583300000	7	7	6	8	7	7	6	8	7	7	6	8	10	13	7	19	28	29	22.6	27.5	599950000	758190000	510230000	714920000	26085000
273	ENSMUSP00000001562.6pepchromosome=GRCm38=6=128321161=128355851=-1gene=ENSMUSG00000001521.12transcript=ENSMUST00000001562.8gene_biotype=protein_codingtranscript_biotype=protein_codingGN=Tulp3description=tubby-likeprotein3[Source=MGISymbol;Acc=MGI=1329045];ENSMUSP00000145180.1pepchromosome=GRCm38=6=128334477=128355815=-1gene=ENSMUSG00000001521.12transcript=ENSMUST00000133134.2gene_biotype=protein_c…	ENSMUSP00000001562.6pepchromosome=GRCm38=6=128321161=128355851=-1gene=ENSMUSG00000001521.12transcript=ENSMUST00000001562.8gene_biotype=protein_codingtranscript_biotype=protein_codingGN=Tulp3description=tubby-likeprotein3[Source=MGISymbol;Acc=MGI=1329045]	39;3	39;3	36;3	ENSMUSP00000001562.6 pep chromosome=GRCm38=6=128321161=128355851=-1 gene=ENSMUSG00000001521.12 transcript=ENSMUST00000001562.8 gene_biotype=protein_coding transcript_biotype=protein_coding GN=Tulp3 description=tubby-like protein 3 [Source=MGI Symbol;Acc=MG	Tulp3	2	39	39	36	114		75.4	75.4	71.3	51.23	460	460;76	23	0	293.53	435820000	10896000000	12	12	21	17	12	12	21	17	10	12	18	17	16	23	30	45	36.5	41.7	55	55	1825000000	1495800000	4174200000	3400600000	73001000
274	ENSMUSP00000124335.1pepchromosome=GRCm38=17=35667741=35673618=-1gene=ENSMUSG00000001524.14transcript=ENSMUST00000160734.7gene_biotype=protein_codingtranscript_biotype=protein_codingGN=Gtf2h4description=generaltranscriptionfactorIIH,polypeptide4[Source=MGISymbol;Acc=MGI=1338799];ENSMUSP00000001565.8pepchromosome=GRCm38=17=35667730=35673739=-1gene=ENSMUSG00000001524.14transcript=ENSMUST00000001565.…	ENSMUSP00000124335.1pepchromosome=GRCm38=17=35667741=35673618=-1gene=ENSMUSG00000001524.14transcript=ENSMUST00000160734.7gene_biotype=protein_codingtranscript_biotype=protein_codingGN=Gtf2h4description=generaltranscriptionfactorIIH,polypeptide4[Source=MGISymbol;Acc=MGI=1338799];ENSMUSP00000001565.8pepchromosome=GRCm38=17=35667730=35673739=-1gene=ENSMUSG00000001524.14transcript=ENSMUST00000001565.…	44;44;17;9;6	44;44;17;9;6	30;30;3;0;0	ENSMUSP00000124335.1 pep chromosome=GRCm38=17=35667741=35673618=-1 gene=ENSMUSG00000001524.14 transcript=ENSMUST00000160734.7 gene_biotype=protein_coding transcript_biotype=protein_coding GN=Gtf2h4 description=general transcription factor II H, polypeptide	Gtf2h4	5	44	44	30	109		71.7	71.7	48.8	52.224	463	463;463;164;91;61	33.6	0	323.31	343370000	7554000000	26	15	12	11	26	15	12	11	18	11	7	7	44	30	18	17	62.6	36.3	32.8	32.4	3589200000	1674000000	989480000	1301400000	199400000
275	ENSMUSP00000001566.8pepchromosome=GRCm38=17=35833921=35838306=-1gene=ENSMUSG00000001525.10transcript=ENSMUST00000001566.9gene_biotype=protein_codingtranscript_biotype=protein_codingGN=Tubb5description=tubulin,beta5classI[Source=MGISymbol;Acc=MGI=107812]	ENSMUSP00000001566.8pepchromosome=GRCm38=17=35833921=35838306=-1gene=ENSMUSG00000001525.10transcript=ENSMUST00000001566.9gene_biotype=protein_codingtranscript_biotype=protein_codingGN=Tubb5description=tubulin,beta5classI[Source=MGISymbol;Acc=MGI=107812]	164	24	20	ENSMUSP00000001566.8 pep chromosome=GRCm38=17=35833921=35838306=-1 gene=ENSMUSG00000001525.10 transcript=ENSMUST00000001566.9 gene_biotype=protein_coding transcript_biotype=protein_coding GN=Tubb5 description=tubulin, beta 5 class I [Source=MGI Symbol;Acc=	Tubb5	1	164	24	20	349		89	27.5	26.6	49.67	444	444	32.9	0	323.31	11475000000	229510000000	127	32	115	33	17	6	17	7	14	5	14	6	66	97	80	106	86	79.7	86	71.8	64345000000	37610000000	82528000000	45023000000	2924800000
276	ENSMUSP00000001569.8pepchromosome=GRCm38=17=35823230=35832791=1gene=ENSMUSG00000059714.13transcript=ENSMUST00000001569.14gene_biotype=protein_codingtranscript_biotype=protein_codingGN=Flot1description=flotillin1[Source=MGISymbol;Acc=MGI=1100500];ENSMUSP00000134227.1pepchromosome=GRCm38=17=35823347=35832610=1gene=ENSMUSG00000059714.13transcript=ENSMUST00000174080.7gene_biotype=protein_codingtransc…	ENSMUSP00000001569.8pepchromosome=GRCm38=17=35823230=35832791=1gene=ENSMUSG00000059714.13transcript=ENSMUST00000001569.14gene_biotype=protein_codingtranscript_biotype=protein_codingGN=Flot1description=flotillin1[Source=MGISymbol;Acc=MGI=1100500];ENSMUSP00000134227.1pepchromosome=GRCm38=17=35823347=35832610=1gene=ENSMUSG00000059714.13transcript=ENSMUST00000174080.7gene_biotype=protein_codingtransc…	60;46;25;25;25;4	60;46;25;25;25;4	60;46;25;25;25;4	ENSMUSP00000001569.8 pep chromosome=GRCm38=17=35823230=35832791=1 gene=ENSMUSG00000059714.13 transcript=ENSMUST00000001569.14 gene_biotype=protein_coding transcript_biotype=protein_coding GN=Flot1 description=flotillin 1 [Source=MGI Symbol;Acc=MGI=1100500]	Flot1	6	60	60	60	236		87.6	87.6	87.6	47.513	428	428;380;192;192;196;40	32.5	0	323.31	717430000	19371000000	17	22	34	22	17	22	34	22	17	22	34	22	27	67	73	69	55.4	64.3	75.2	61.7	1556500000	3042500000	7173900000	7597800000	62261000
277	ENSMUSP00000001583.6pepchromosome=GRCm38=13=75706757=75772364=1gene=ENSMUSG00000001542.7transcript=ENSMUST00000001583.7gene_biotype=protein_codingtranscript_biotype=protein_codingGN=Ell2description=elongationfactorRNApolymeraseII2[Source=MGISymbol;Acc=MGI=2183438];ENSMUSP00000152107.1pepchromosome=GRCm38=13=75746351=75762204=1gene=ENSMUSG00000001542.7transcript=ENSMUST00000222892.1gene_biotype=pr…	ENSMUSP00000001583.6pepchromosome=GRCm38=13=75706757=75772364=1gene=ENSMUSG00000001542.7transcript=ENSMUST00000001583.7gene_biotype=protein_codingtranscript_biotype=protein_codingGN=Ell2description=elongationfactorRNApolymeraseII2[Source=MGISymbol;Acc=MGI=2183438]	22;8;8;7;5;5	22;8;8;7;5;5	22;8;8;7;5;5	ENSMUSP00000001583.6 pep chromosome=GRCm38=13=75706757=75772364=1 gene=ENSMUSG00000001542.7 transcript=ENSMUST00000001583.7 gene_biotype=protein_coding transcript_biotype=protein_coding GN=Ell2 description=elongation factor RNA polymerase II 2 [Source=MGI	Ell2	6	22	22	22	30		37.4	37.4	37.4	72.124	639	639;169;172;181;90;111	28.5	0	50.582	21130000	739540000	4	14	0	9	4	14	0	9	4	14	0	9	4	17	0	9	8.9	26.4	0	17.4	325200000	276560000	0	137780000	9564700
278	ENSMUSP00000103026.1pepchromosome=GRCm38=11=100372296=100397749=-1gene=ENSMUSG00000001552.14transcript=ENSMUST00000107403.1gene_biotype=protein_codingtranscript_biotype=protein_codingGN=Jupdescription=junctionplakoglobin[Source=MGISymbol;Acc=MGI=96650];ENSMUSP00000001592.8pepchromosome=GRCm38=11=100370619=100397749=-1gene=ENSMUSG00000001552.14transcript=ENSMUST00000001592.14gene_biotype=protein_c…	ENSMUSP00000103026.1pepchromosome=GRCm38=11=100372296=100397749=-1gene=ENSMUSG00000001552.14transcript=ENSMUST00000107403.1gene_biotype=protein_codingtranscript_biotype=protein_codingGN=Jupdescription=junctionplakoglobin[Source=MGISymbol;Acc=MGI=96650];ENSMUSP00000001592.8pepchromosome=GRCm38=11=100370619=100397749=-1gene=ENSMUSG00000001552.14transcript=ENSMUST00000001592.14gene_biotype=protein_c…	102;102	92;92	92;92	ENSMUSP00000103026.1 pep chromosome=GRCm38=11=100372296=100397749=-1 gene=ENSMUSG00000001552.14 transcript=ENSMUST00000107403.1 gene_biotype=protein_coding transcript_biotype=protein_coding GN=Jup description=junction plakoglobin [Source=MGI Symbol;Acc=MGI	Jup	2	102	92	92	310		89.7	86.4	86.4	81.8	745	745;745	30.6	0	323.31	937670000	43133000000	54	36	47	35	50	31	44	31	50	31	44	31	92	91	67	60	73.6	64.4	67.9	62.8	8794800000	19183000000	5236300000	9918800000	209400000
279	ENSMUSP00000001595.3pepchromosome=GRCm38=11=100415697=100424824=1gene=ENSMUSG00000001555.10transcript=ENSMUST00000001595.9gene_biotype=protein_codingtranscript_biotype=protein_codingGN=Fkbp10description=FK506bindingprotein10[Source=MGISymbol;Acc=MGI=104769];ENSMUSP00000103023.2pepchromosome=GRCm38=11=100415766=100424112=1gene=ENSMUSG00000001555.10transcript=ENSMUST00000107400.2gene_biotype=protei…	ENSMUSP00000001595.3pepchromosome=GRCm38=11=100415697=100424824=1gene=ENSMUSG00000001555.10transcript=ENSMUST00000001595.9gene_biotype=protein_codingtranscript_biotype=protein_codingGN=Fkbp10description=FK506bindingprotein10[Source=MGISymbol;Acc=MGI=104769];ENSMUSP00000103023.2pepchromosome=GRCm38=11=100415766=100424112=1gene=ENSMUSG00000001555.10transcript=ENSMUST00000107400.2gene_biotype=protei…	96;67;5	96;67;5	96;67;5	ENSMUSP00000001595.3 pep chromosome=GRCm38=11=100415697=100424824=1 gene=ENSMUSG00000001555.10 transcript=ENSMUST00000001595.9 gene_biotype=protein_coding transcript_biotype=protein_coding GN=Fkbp10 description=FK506 binding protein 10 [Source=MGI Symbol;A	Fkbp10	3	96	96	96	591		86.2	86.2	86.2	64.697	581	581;469;66	27.5	0	323.31	5311000000	191200000000	23	21	65	31	23	21	65	31	23	21	65	31	42	64	265	220	52	41.3	76.2	55.9	6231400000	3854400000	111870000000	69238000000	214880000
280	ENSMUSP00000001611.9pepchromosome=GRCm38=5=29434664=29457843=1gene=ENSMUSG00000001569.10transcript=ENSMUST00000001611.10gene_biotype=protein_codingtranscript_biotype=protein_codingGN=Nom1description=nucleolarproteinwithMIF4Gdomain1[Source=MGISymbol;Acc=MGI=1861749]	ENSMUSP00000001611.9pepchromosome=GRCm38=5=29434664=29457843=1gene=ENSMUSG00000001569.10transcript=ENSMUST00000001611.10gene_biotype=protein_codingtranscript_biotype=protein_codingGN=Nom1description=nucleolarproteinwithMIF4Gdomain1[Source=MGISymbol;Acc=MGI=1861749]	52	52	52	ENSMUSP00000001611.9 pep chromosome=GRCm38=5=29434664=29457843=1 gene=ENSMUSG00000001569.10 transcript=ENSMUST00000001611.10 gene_biotype=protein_coding transcript_biotype=protein_coding GN=Nom1 description=nucleolar protein with MIF4G domain 1 [Source=MGI	Nom1	1	52	52	52	123		50	50	50	95.959	854	854	29	0	254.85	194030000	8731500000	24	25	7	16	24	25	7	16	24	25	7	16	35	54	7	27	33.6	32.7	11.7	23.7	1913000000	5123700000	247440000	1447400000	51703000
281	ENSMUSP00000001620.8pepchromosome=GRCm38=3=34019943=34069342=1gene=ENSMUSG00000027680.15transcript=ENSMUST00000001620.12gene_biotype=protein_codingtranscript_biotype=protein_codingGN=Fxr1description=fragileXmentalretardationgene1,autosomalhomolog[Source=MGISymbol;Acc=MGI=104860];ENSMUSP00000143614.1pepchromosome=GRCm38=3=34039534=34046537=1gene=ENSMUSG00000027680.15transcript=ENSMUST00000197853.1…	ENSMUSP00000001620.8pepchromosome=GRCm38=3=34019943=34069342=1gene=ENSMUSG00000027680.15transcript=ENSMUST00000001620.12gene_biotype=protein_codingtranscript_biotype=protein_codingGN=Fxr1description=fragileXmentalretardationgene1,autosomalhomolog[Source=MGISymbol;Acc=MGI=104860]	105;9;5	105;9;5	1;0;0	ENSMUSP00000001620.8 pep chromosome=GRCm38=3=34019943=34069342=1 gene=ENSMUSG00000027680.15 transcript=ENSMUST00000001620.12 gene_biotype=protein_coding transcript_biotype=protein_coding GN=Fxr1 description=fragile X mental retardation gene 1, autosomal ho	Fxr1	3	105	105	1	450		76.4	76.4	2.2	76.221	677	677;133;54	24.2	0	323.31	3556800000	113820000000	69	27	42	26	69	27	42	26	0	0	1	0	150	150	82	68	67.5	42.1	67.2	43	53131000000	29154000000	14956000000	16576000000	1660300000
282	ENSMUSP00000001626.3pepchromosome=GRCm38=11=69851005=69858730=-1gene=ENSMUSG00000001583.13transcript=ENSMUST00000001626.9gene_biotype=protein_codingtranscript_biotype=protein_codingGN=Tnk1description=tyrosinekinase,non-receptor,1[Source=MGISymbol;Acc=MGI=1930958];ENSMUSP00000104268.1pepchromosome=GRCm38=11=69851219=69857125=-1gene=ENSMUSG00000001583.13transcript=ENSMUST00000108628.7gene_biotype=p…	ENSMUSP00000001626.3pepchromosome=GRCm38=11=69851005=69858730=-1gene=ENSMUSG00000001583.13transcript=ENSMUST00000001626.9gene_biotype=protein_codingtranscript_biotype=protein_codingGN=Tnk1description=tyrosinekinase,non-receptor,1[Source=MGISymbol;Acc=MGI=1930958];ENSMUSP00000104268.1pepchromosome=GRCm38=11=69851219=69857125=-1gene=ENSMUSG00000001583.13transcript=ENSMUST00000108628.7gene_biotype=p…	19;17;11;8;1	19;17;11;8;1	19;17;11;8;1	ENSMUSP00000001626.3 pep chromosome=GRCm38=11=69851005=69858730=-1 gene=ENSMUSG00000001583.13 transcript=ENSMUST00000001626.9 gene_biotype=protein_coding transcript_biotype=protein_coding GN=Tnk1 description=tyrosine kinase, non-receptor, 1 [Source=MGI Sym	Tnk1	5	19	19	19	41		35.6	35.6	35.6	73.099	666	666;671;434;268;186	36.5	0	92.285	26930000	1104100000	5	14	0	0	5	14	0	0	5	14	0	0	6	35	0	0	12.2	29.3	0	0	335950000	768190000	0	0	11584000
283	ENSMUSP00000001631.6pepchromosome=GRCm38=11=69881567=69895539=-1gene=ENSMUSG00000001588.12transcript=ENSMUST00000001631.6gene_biotype=protein_codingtranscript_biotype=protein_codingGN=Acap1description=ArfGAPwithcoiled-coil,ankyrinrepeatandPHdomains1[Source=MGISymbol;Acc=MGI=2388270]	ENSMUSP00000001631.6pepchromosome=GRCm38=11=69881567=69895539=-1gene=ENSMUSG00000001588.12transcript=ENSMUST00000001631.6gene_biotype=protein_codingtranscript_biotype=protein_codingGN=Acap1description=ArfGAPwithcoiled-coil,ankyrinrepeatandPHdomains1[Source=MGISymbol;Acc=MGI=2388270]	14	13	13	ENSMUSP00000001631.6 pep chromosome=GRCm38=11=69881567=69895539=-1 gene=ENSMUSG00000001588.12 transcript=ENSMUST00000001631.6 gene_biotype=protein_coding transcript_biotype=protein_coding GN=Acap1 description=ArfGAP with coiled-coil, ankyrin repeat and PH	Acap1	1	14	13	13	18		23.1	22	22	81.703	740	740	34.4	0	26.836	9877200	385210000	1	12	0	1	1	12	0	0	1	12	0	0	1	17	0	0	1.5	20.5	0	1.1	35845000	349370000	0	0	995700
284	ENSMUSP00000001672.5pepchromosome=GRCm38=12=40201567=40223189=-1gene=ENSMUSG00000001627.12transcript=ENSMUST00000001672.11gene_biotype=protein_codingtranscript_biotype=protein_codingGN=Ifrd1description=interferon-relateddevelopmentalregulator1[Source=MGISymbol;Acc=MGI=1316717];ENSMUSP00000133028.2pepchromosome=GRCm38=12=40203362=40217513=-1gene=ENSMUSG00000001627.12transcript=ENSMUST00000165027.8…	ENSMUSP00000001672.5pepchromosome=GRCm38=12=40201567=40223189=-1gene=ENSMUSG00000001627.12transcript=ENSMUST00000001672.11gene_biotype=protein_codingtranscript_biotype=protein_codingGN=Ifrd1description=interferon-relateddevelopmentalregulator1[Source=MGISymbol;Acc=MGI=1316717];ENSMUSP00000133028.2pepchromosome=GRCm38=12=40203362=40217513=-1gene=ENSMUSG00000001627.12transcript=ENSMUST00000165027.8…	26;25;11;9;8;8	26;25;11;9;8;8	22;21;11;9;8;8	ENSMUSP00000001672.5 pep chromosome=GRCm38=12=40201567=40223189=-1 gene=ENSMUSG00000001627.12 transcript=ENSMUST00000001672.11 gene_biotype=protein_coding transcript_biotype=protein_coding GN=Ifrd1 description=interferon-related developmental regulator 1 [	Ifrd1	6	26	26	22	58		52.6	52.6	45.7	49.935	449	449;401;138;148;86;100	28	0	140.96	215970000	4319500000	8	11	7	14	8	11	7	14	7	9	7	12	9	17	9	23	20.5	30.5	21.8	35.6	697960000	1211700000	452670000	1957100000	43623000
285	ENSMUSP00000001675.7pepchromosome=GRCm38=6=146724995=146778812=1gene=ENSMUSG00000001630.13transcript=ENSMUST00000001675.13gene_biotype=protein_codingtranscript_biotype=protein_codingGN=Stk38ldescription=serine/threoninekinase38like[Source=MGISymbol;Acc=MGI=1922250];ENSMUSP00000107271.1pepchromosome=GRCm38=6=146725036=146776556=1gene=ENSMUSG00000001630.13transcript=ENSMUST00000111644.1gene_biotype…	ENSMUSP00000001675.7pepchromosome=GRCm38=6=146724995=146778812=1gene=ENSMUSG00000001630.13transcript=ENSMUST00000001675.13gene_biotype=protein_codingtranscript_biotype=protein_codingGN=Stk38ldescription=serine/threoninekinase38like[Source=MGISymbol;Acc=MGI=1922250];ENSMUSP00000107271.1pepchromosome=GRCm38=6=146725036=146776556=1gene=ENSMUSG00000001630.13transcript=ENSMUST00000111644.1gene_biotype…	32;31;2	21;20;2	21;20;2	ENSMUSP00000001675.7 pep chromosome=GRCm38=6=146724995=146778812=1 gene=ENSMUSG00000001630.13 transcript=ENSMUST00000001675.13 gene_biotype=protein_coding transcript_biotype=protein_coding GN=Stk38l description=serine/threonine kinase 38 like [Source=MGI S	Stk38l	3	32	21	21	50		61.4	48.5	48.5	53.771	464	464;471;30	30.8	0	117.18	69980000	1679500000	12	12	9	14	5	9	6	10	5	9	6	10	4	15	8	23	26.1	32.1	18.5	36.6	107620000	563820000	206600000	801480000	4484000
286	ENSMUSP00000001706.6pepchromosome=GRCm38=15=102977032=102985099=1gene=ENSMUSG00000036139.6transcript=ENSMUST00000001706.6gene_biotype=protein_codingtranscript_biotype=protein_codingGN=Hoxc9description=homeoboxC9[Source=MGISymbol;Acc=MGI=96199];ENSMUSP00000046939.5pepchromosome=GRCm38=6=52223100=52227370=-1gene=ENSMUSG00000038227.15transcript=ENSMUST00000048680.7gene_biotype=protein_codingtranscri…	ENSMUSP00000001706.6pepchromosome=GRCm38=15=102977032=102985099=1gene=ENSMUSG00000036139.6transcript=ENSMUST00000001706.6gene_biotype=protein_codingtranscript_biotype=protein_codingGN=Hoxc9description=homeoboxC9[Source=MGISymbol;Acc=MGI=96199]	6;1;1	5;0;0	5;0;0	ENSMUSP00000001706.6 pep chromosome=GRCm38=15=102977032=102985099=1 gene=ENSMUSG00000036139.6 transcript=ENSMUST00000001706.6 gene_biotype=protein_coding transcript_biotype=protein_coding GN=Hoxc9 description=homeobox C9 [Source=MGI Symbol;Acc=MGI=96199]	Hoxc9	3	6	5	5	5		30	26.2	26.2	29.234	260	260;271;339	36.8	9.5365e-05	6.6666	11670000	140040000	0	0	1	5	0	0	1	4	0	0	1	4	0	0	1	4	0	0	7.7	30	0	0	26572000	113470000	0
287	ENSMUSP00000001711.4pepchromosome=GRCm38=15=103009573=103011881=1gene=ENSMUSG00000001661.5transcript=ENSMUST00000001711.5gene_biotype=protein_codingtranscript_biotype=protein_codingGN=Hoxc6description=homeoboxC6[Source=MGISymbol;Acc=MGI=96197]	ENSMUSP00000001711.4pepchromosome=GRCm38=15=103009573=103011881=1gene=ENSMUSG00000001661.5transcript=ENSMUST00000001711.5gene_biotype=protein_codingtranscript_biotype=protein_codingGN=Hoxc6description=homeoboxC6[Source=MGISymbol;Acc=MGI=96197]	10	10	10	ENSMUSP00000001711.4 pep chromosome=GRCm38=15=103009573=103011881=1 gene=ENSMUSG00000001661.5 transcript=ENSMUST00000001711.5 gene_biotype=protein_coding transcript_biotype=protein_coding GN=Hoxc6 description=homeobox C6 [Source=MGI Symbol;Acc=MGI=96197]	Hoxc6	1	10	10	10	14		47.2	47.2	47.2	26.914	235	235	28.9	0	8.0874	40899000	490790000	0	0	4	6	0	0	4	6	0	0	4	6	0	0	3	11	0	0	18.3	39.1	0	0	131920000	358870000	0
288	ENSMUSP00000001712.6pepchromosome=GRCm38=10=75646112=75764316=-1gene=ENSMUSG00000020196.10transcript=ENSMUST00000001712.7gene_biotype=protein_codingtranscript_biotype=protein_codingGN=Cabin1description=calcineurinbindingprotein1[Source=MGISymbol;Acc=MGI=1298375];ENSMUSP00000152043.1pepchromosome=GRCm38=10=75716629=75733771=-1gene=ENSMUSG00000020196.10transcript=ENSMUST00000217810.1gene_biotype=pr…	ENSMUSP00000001712.6pepchromosome=GRCm38=10=75646112=75764316=-1gene=ENSMUSG00000020196.10transcript=ENSMUST00000001712.7gene_biotype=protein_codingtranscript_biotype=protein_codingGN=Cabin1description=calcineurinbindingprotein1[Source=MGISymbol;Acc=MGI=1298375]	62;10;9;1	62;10;9;1	62;10;9;1	ENSMUSP00000001712.6 pep chromosome=GRCm38=10=75646112=75764316=-1 gene=ENSMUSG00000020196.10 transcript=ENSMUST00000001712.7 gene_biotype=protein_coding transcript_biotype=protein_coding GN=Cabin1 description=calcineurin binding protein 1 [Source=MGI Symb	Cabin1	4	62	62	62	111		38.7	38.7	38.7	243.17	2187	2187;473;191;18	32.7	0	214.68	41665000	4749800000	14	39	3	28	14	39	3	28	14	39	3	28	18	55	3	35	11.7	28.3	2.3	19.8	1153300000	1635100000	133240000	1828100000	11419000
289	ENSMUSP00000001713.3pepchromosome=GRCm38=10=75783813=75798584=-1gene=ENSMUSG00000001663.10transcript=ENSMUST00000001713.9gene_biotype=protein_codingtranscript_biotype=protein_codingGN=Gstt1description=glutathioneS-transferase,theta1[Source=MGISymbol;Acc=MGI=107379];ENSMUSP00000113839.1pepchromosome=GRCm38=10=75783984=75797569=-1gene=ENSMUSG00000001663.10transcript=ENSMUST00000120177.7gene_biotype…	ENSMUSP00000001713.3pepchromosome=GRCm38=10=75783813=75798584=-1gene=ENSMUSG00000001663.10transcript=ENSMUST00000001713.9gene_biotype=protein_codingtranscript_biotype=protein_codingGN=Gstt1description=glutathioneS-transferase,theta1[Source=MGISymbol;Acc=MGI=107379];ENSMUSP00000113839.1pepchromosome=GRCm38=10=75783984=75797569=-1gene=ENSMUSG00000001663.10transcript=ENSMUST00000120177.7gene_biotype…	8;5;3	8;5;3	8;5;3	ENSMUSP00000001713.3 pep chromosome=GRCm38=10=75783813=75798584=-1 gene=ENSMUSG00000001663.10 transcript=ENSMUST00000001713.9 gene_biotype=protein_coding transcript_biotype=protein_coding GN=Gstt1 description=glutathione S-transferase, theta 1 [Source=MGI	Gstt1	3	8	8	8	20		34.2	34.2	34.2	27.374	240	240;232;126	36	0	17.974	41039000	451420000	1	6	1	7	1	6	1	7	1	6	1	7	1	7	2	10	8.8	25	8.8	25.4	24459000	146430000	53580000	226960000	2445900
290	ENSMUSP00000001715.3pepchromosome=GRCm38=10=75774115=75781414=-1gene=ENSMUSG00000001665.11transcript=ENSMUST00000001715.9gene_biotype=protein_codingtranscript_biotype=protein_codingGN=Gstt3description=glutathioneS-transferase,theta3[Source=MGISymbol;Acc=MGI=2143526];ENSMUSP00000133498.1pepchromosome=GRCm38=10=75774920=75781018=-1gene=ENSMUSG00000001665.11transcript=ENSMUST00000173537.1gene_biotyp…	ENSMUSP00000001715.3pepchromosome=GRCm38=10=75774115=75781414=-1gene=ENSMUSG00000001665.11transcript=ENSMUST00000001715.9gene_biotype=protein_codingtranscript_biotype=protein_codingGN=Gstt3description=glutathioneS-transferase,theta3[Source=MGISymbol;Acc=MGI=2143526];ENSMUSP00000133498.1pepchromosome=GRCm38=10=75774920=75781018=-1gene=ENSMUSG00000001665.11transcript=ENSMUST00000173537.1gene_biotyp…	22;13;4;4	10;1;1;0	10;1;1;0	ENSMUSP00000001715.3 pep chromosome=GRCm38=10=75774115=75781414=-1 gene=ENSMUSG00000001665.11 transcript=ENSMUST00000001715.9 gene_biotype=protein_coding transcript_biotype=protein_coding GN=Gstt3 description=glutathione S-transferase, theta 3 [Source=MGI	Gstt3	4	22	10	10	33		77.6	41.9	41.9	27.403	241	241;200;119;147	32	0	323.31	217340000	2390800000	5	13	8	11	3	5	4	5	3	5	4	5	3	13	6	11	19.5	60.6	42.7	57.7	99681000	775490000	132720000	1382900000	9968100
291	ENSMUSP00000001716.7pepchromosome=GRCm38=10=75771233=75773414=-1gene=ENSMUSG00000001666.8transcript=ENSMUST00000001716.7gene_biotype=protein_codingtranscript_biotype=protein_codingGN=Ddtdescription=D-dopachrometautomerase[Source=MGISymbol;Acc=MGI=1298381];ENSMUSP00000134561.1pepchromosome=GRCm38=10=75771230=75773034=-1gene=ENSMUSG00000001666.8transcript=ENSMUST00000172820.1gene_biotype=protein_co…	ENSMUSP00000001716.7pepchromosome=GRCm38=10=75771233=75773414=-1gene=ENSMUSG00000001666.8transcript=ENSMUST00000001716.7gene_biotype=protein_codingtranscript_biotype=protein_codingGN=Ddtdescription=D-dopachrometautomerase[Source=MGISymbol;Acc=MGI=1298381];ENSMUSP00000134561.1pepchromosome=GRCm38=10=75771230=75773034=-1gene=ENSMUSG00000001666.8transcript=ENSMUST00000172820.1gene_biotype=protein_co…	19;11	7;1	7;1	ENSMUSP00000001716.7 pep chromosome=GRCm38=10=75771233=75773414=-1 gene=ENSMUSG00000001666.8 transcript=ENSMUST00000001716.7 gene_biotype=protein_coding transcript_biotype=protein_coding GN=Ddt description=D-dopachrome tautomerase [Source=MGI Symbol;Acc=MG	Ddt	2	19	7	7	34		100	38.1	38.1	13.077	118	118;73	32.9	0	67.644	893040000	8037400000	6	13	2	6	1	6	1	2	1	6	1	2	1	28	1	4	61.9	96.6	28	63.6	56352000	7762900000	60592000	157540000	8050200
292	ENSMUSP00000052309.6pepchromosome=GRCm38=8=109952911=109962203=-1gene=ENSMUSG00000001672.14transcript=ENSMUST00000051430.6gene_biotype=protein_codingtranscript_biotype=protein_codingGN=Marveld3description=MARVEL(membrane-associating)domaincontaining3[Source=MGISymbol;Acc=MGI=1920858];ENSMUSP00000001722.7pepchromosome=GRCm38=8=109947914=109962168=-1gene=ENSMUSG00000001672.14transcript=ENSMUST00000…	ENSMUSP00000052309.6pepchromosome=GRCm38=8=109952911=109962203=-1gene=ENSMUSG00000001672.14transcript=ENSMUST00000051430.6gene_biotype=protein_codingtranscript_biotype=protein_codingGN=Marveld3description=MARVEL(membrane-associating)domaincontaining3[Source=MGISymbol;Acc=MGI=1920858];ENSMUSP00000001722.7pepchromosome=GRCm38=8=109947914=109962168=-1gene=ENSMUSG00000001672.14transcript=ENSMUST00000…	2;2	2;2	2;2	ENSMUSP00000052309.6 pep chromosome=GRCm38=8=109952911=109962203=-1 gene=ENSMUSG00000001672.14 transcript=ENSMUST00000051430.6 gene_biotype=protein_coding transcript_biotype=protein_coding GN=Marveld3 description=MARVEL (membrane-associating) domain contai	Marveld3	2	2	2	2	1		15.2	15.2	15.2	42.005	376	376;385	32.5	0	8.5505	4516600	27099000	0	2	0	0	0	2	0	0	0	2	0	0	0	1	0	0	0	15.2	0	0	0	27099000	0	0	0
293	ENSMUSP00000001724.5pepchromosome=GRCm38=1=121553835=121567989=-1gene=ENSMUSG00000001674.11transcript=ENSMUST00000001724.11gene_biotype=protein_codingtranscript_biotype=protein_codingGN=Ddx18description=DEAD(Asp-Glu-Ala-Asp)boxpolypeptide18[Source=MGISymbol;Acc=MGI=1914192];ENSMUSP00000114149.1pepchromosome=GRCm38=1=121557405=121560271=-1gene=ENSMUSG00000001674.11transcript=ENSMUST00000134417.2ge…	ENSMUSP00000001724.5pepchromosome=GRCm38=1=121553835=121567989=-1gene=ENSMUSG00000001674.11transcript=ENSMUST00000001724.11gene_biotype=protein_codingtranscript_biotype=protein_codingGN=Ddx18description=DEAD(Asp-Glu-Ala-Asp)boxpolypeptide18[Source=MGISymbol;Acc=MGI=1914192]	138;33	138;33	137;33	ENSMUSP00000001724.5 pep chromosome=GRCm38=1=121553835=121567989=-1 gene=ENSMUSG00000001674.11 transcript=ENSMUST00000001724.11 gene_biotype=protein_coding transcript_biotype=protein_coding GN=Ddx18 description=DEAD (Asp-Glu-Ala-Asp) box polypeptide 18 [So	Ddx18	2	138	138	137	626		84.4	84.4	84.4	74.18	660	660;171	28.4	0	323.31	3995600000	135850000000	104	32	62	24	104	32	62	24	103	32	61	24	245	218	99	64	79.7	55.3	71.2	46.1	79381000000	31629000000	13808000000	11031000000	2480700000
294	ENSMUSP00000001757.7pepchromosome=GRCm38=13=38644207=38659058=-1gene=ENSMUSG00000001707.8transcript=ENSMUST00000001757.8gene_biotype=protein_codingtranscript_biotype=protein_codingGN=Eef1e1description=eukaryotictranslationelongationfactor1epsilon1[Source=MGISymbol;Acc=MGI=1913393]	ENSMUSP00000001757.7pepchromosome=GRCm38=13=38644207=38659058=-1gene=ENSMUSG00000001707.8transcript=ENSMUST00000001757.8gene_biotype=protein_codingtranscript_biotype=protein_codingGN=Eef1e1description=eukaryotictranslationelongationfactor1epsilon1[Source=MGISymbol;Acc=MGI=1913393]	40	40	40	ENSMUSP00000001757.7 pep chromosome=GRCm38=13=38644207=38659058=-1 gene=ENSMUSG00000001707.8 transcript=ENSMUST00000001757.8 gene_biotype=protein_coding transcript_biotype=protein_coding GN=Eef1e1 description=eukaryotic translation elongation factor 1 epsi	Eef1e1	1	40	40	40	135		89.1	89.1	89.1	19.859	174	174	32.5	0	323.31	2338300000	28059000000	30	8	23	7	30	8	23	7	30	8	23	7	53	20	43	19	86.8	64.4	87.4	52.3	12490000000	3249200000	6806300000	5514000000	1387700000
295	ENSMUSP00000001780.3pepchromosome=GRCm38=12=112653821=112674276=-1gene=ENSMUSG00000001729.14transcript=ENSMUST00000001780.9gene_biotype=protein_codingtranscript_biotype=protein_codingGN=Akt1description=thymomaviralproto-oncogene1[Source=MGISymbol;Acc=MGI=87986];ENSMUSP00000122222.2pepchromosome=GRCm38=12=112654673=112671564=-1gene=ENSMUSG00000001729.14transcript=ENSMUST00000128300.8gene_biotype=p…	ENSMUSP00000001780.3pepchromosome=GRCm38=12=112653821=112674276=-1gene=ENSMUSG00000001729.14transcript=ENSMUST00000001780.9gene_biotype=protein_codingtranscript_biotype=protein_codingGN=Akt1description=thymomaviralproto-oncogene1[Source=MGISymbol;Acc=MGI=87986];ENSMUSP00000122222.2pepchromosome=GRCm38=12=112654673=112671564=-1gene=ENSMUSG00000001729.14transcript=ENSMUST00000128300.8gene_biotype=p…	56;47;23;15	56;47;23;15	39;37;20;13	ENSMUSP00000001780.3 pep chromosome=GRCm38=12=112653821=112674276=-1 gene=ENSMUSG00000001729.14 transcript=ENSMUST00000001780.9 gene_biotype=protein_coding transcript_biotype=protein_coding GN=Akt1 description=thymoma viral proto-oncogene 1 [Source=MGI Sym	Akt1	4	56	56	39	183		82.9	82.9	57.7	55.707	480	480;437;202;134	24	0	323.31	495940000	14382000000	17	20	33	20	17	20	33	20	8	15	23	16	25	44	59	55	37.3	44.8	67.3	44.2	800180000	1217900000	7752800000	4611200000	32007000
296	ENSMUSP00000122474.1pepchromosome=GRCm38=19=3896050=3905230=-1gene=ENSMUSG00000001750.16transcript=ENSMUST00000145791.7gene_biotype=protein_codingtranscript_biotype=protein_codingGN=Tcirg1description=Tcell,immuneregulator1,ATPase,H+transporting,lysosomalV0proteinA3[Source=MGISymbol;Acc=MGI=1350931];ENSMUSP00000120531.2pepchromosome=GRCm38=19=3896050=3906991=-1gene=ENSMUSG00000001750.16transcript=…	ENSMUSP00000122474.1pepchromosome=GRCm38=19=3896050=3905230=-1gene=ENSMUSG00000001750.16transcript=ENSMUST00000145791.7gene_biotype=protein_codingtranscript_biotype=protein_codingGN=Tcirg1description=Tcell,immuneregulator1,ATPase,H+transporting,lysosomalV0proteinA3[Source=MGISymbol;Acc=MGI=1350931];ENSMUSP00000120531.2pepchromosome=GRCm38=19=3896050=3906991=-1gene=ENSMUSG00000001750.16transcript=…	40;40;40;17;5;2;2	40;40;40;17;5;2;2	40;40;40;17;5;2;2	ENSMUSP00000122474.1 pep chromosome=GRCm38=19=3896050=3905230=-1 gene=ENSMUSG00000001750.16 transcript=ENSMUST00000145791.7 gene_biotype=protein_coding transcript_biotype=protein_coding GN=Tcirg1 description=T cell, immune regulator 1, ATPase, H+ transport	Tcirg1	7	40	40	40	124		47.2	47.2	47.2	93.459	834	834;834;834;191;65;72;91	26	0	323.31	411800000	11530000000	8	12	22	15	8	12	22	15	8	12	22	15	13	28	33	50	12.6	25.5	30.8	29.7	763240000	618770000	2306600000	7841800000	21807000
297	ENSMUSP00000001802.9pepchromosome=GRCm38=11=101070012=101077672=1gene=ENSMUSG00000001751.9transcript=ENSMUST00000001802.9gene_biotype=protein_codingtranscript_biotype=protein_codingGN=Nagludescription=alpha-N-acetylglucosaminidase(SanfilippodiseaseIIIB)[Source=MGISymbol;Acc=MGI=1351641]	ENSMUSP00000001802.9pepchromosome=GRCm38=11=101070012=101077672=1gene=ENSMUSG00000001751.9transcript=ENSMUST00000001802.9gene_biotype=protein_codingtranscript_biotype=protein_codingGN=Nagludescription=alpha-N-acetylglucosaminidase(SanfilippodiseaseIIIB)[Source=MGISymbol;Acc=MGI=1351641]	37	37	37	ENSMUSP00000001802.9 pep chromosome=GRCm38=11=101070012=101077672=1 gene=ENSMUSG00000001751.9 transcript=ENSMUST00000001802.9 gene_biotype=protein_coding transcript_biotype=protein_coding GN=Naglu description=alpha-N-acetylglucosaminidase (Sanfilippo disea	Naglu	1	37	37	37	99		51.3	51.3	51.3	82.595	739	739	31.4	0	67.023	192260000	5960000000	4	10	24	12	4	10	24	12	4	10	24	12	5	16	44	34	6.2	18.9	40.7	20.3	134810000	361820000	3284500000	2178800000	4648700
298	ENSMUSP00000102929.3pepchromosome=GRCm38=11=101082625=101086619=1gene=ENSMUSG00000001755.12transcript=ENSMUST00000107308.3gene_biotype=protein_codingtranscript_biotype=protein_codingGN=Coasydescription=CoenzymeAsynthase[Source=MGISymbol;Acc=MGI=1918993];ENSMUSP00000001806.3pepchromosome=GRCm38=11=101082565=101086619=1gene=ENSMUSG00000001755.12transcript=ENSMUST00000001806.9gene_biotype=protein_co…	ENSMUSP00000102929.3pepchromosome=GRCm38=11=101082625=101086619=1gene=ENSMUSG00000001755.12transcript=ENSMUST00000107308.3gene_biotype=protein_codingtranscript_biotype=protein_codingGN=Coasydescription=CoenzymeAsynthase[Source=MGISymbol;Acc=MGI=1918993];ENSMUSP00000001806.3pepchromosome=GRCm38=11=101082565=101086619=1gene=ENSMUSG00000001755.12transcript=ENSMUST00000001806.9gene_biotype=protein_co…	48;48	48;48	48;48	ENSMUSP00000102929.3 pep chromosome=GRCm38=11=101082625=101086619=1 gene=ENSMUSG00000001755.12 transcript=ENSMUST00000107308.3 gene_biotype=protein_coding transcript_biotype=protein_coding GN=Coasy description=Coenzyme A synthase [Source=MGI Symbol;Acc=MGI	Coasy	2	48	48	48	138		76.2	76.2	76.2	62.022	563	563;563	30.8	0	323.31	657600000	13152000000	24	15	25	15	24	15	25	15	24	15	25	15	33	31	43	31	51.7	39.8	59.5	40.3	2559700000	4330000000	3649000000	2613200000	98450000
299	ENSMUSP00000001809.8pepchromosome=GRCm38=15=36595661=36608973=-1gene=ENSMUSG00000022283.15transcript=ENSMUST00000001809.14gene_biotype=protein_codingtranscript_biotype=protein_codingGN=Pabpc1description=poly(A)bindingprotein,cytoplasmic1[Source=MGISymbol;Acc=MGI=1349722];ENSMUSP00000154430.1pepchromosome=GRCm38=15=36605752=36609668=-1gene=ENSMUSG00000022283.15transcript=ENSMUST00000226496.1gene_b…	ENSMUSP00000001809.8pepchromosome=GRCm38=15=36595661=36608973=-1gene=ENSMUSG00000022283.15transcript=ENSMUST00000001809.14gene_biotype=protein_codingtranscript_biotype=protein_codingGN=Pabpc1description=poly(A)bindingprotein,cytoplasmic1[Source=MGISymbol;Acc=MGI=1349722]	183;43;27;2;2	183;43;27;2;2	102;12;17;2;2	ENSMUSP00000001809.8 pep chromosome=GRCm38=15=36595661=36608973=-1 gene=ENSMUSG00000022283.15 transcript=ENSMUST00000001809.14 gene_biotype=protein_coding transcript_biotype=protein_coding GN=Pabpc1 description=poly(A) binding protein, cytoplasmic 1 [Sourc	Pabpc1	5	183	183	102	913		98.7	98.7	81.8	70.67	636	636;126;118;381;381	23.1	0	323.31	12319000000	443500000000	136	37	109	37	136	37	109	37	81	17	59	17	463	91	294	65	97.3	66	81.1	65.3	232670000000	36489000000	152700000000	21639000000	5816700000
300	ENSMUSP00000001812.4pepchromosome=GRCm38=6=29735694=29761365=1gene=ENSMUSG00000001761.7transcript=ENSMUST00000001812.4gene_biotype=protein_codingtranscript_biotype=protein_codingGN=Smodescription=smoothened,frizzledclassreceptor[Source=MGISymbol;Acc=MGI=108075]	ENSMUSP00000001812.4pepchromosome=GRCm38=6=29735694=29761365=1gene=ENSMUSG00000001761.7transcript=ENSMUST00000001812.4gene_biotype=protein_codingtranscript_biotype=protein_codingGN=Smodescription=smoothened,frizzledclassreceptor[Source=MGISymbol;Acc=MGI=108075]	8	8	8	ENSMUSP00000001812.4 pep chromosome=GRCm38=6=29735694=29761365=1 gene=ENSMUSG00000001761.7 transcript=ENSMUST00000001812.4 gene_biotype=protein_coding transcript_biotype=protein_coding GN=Smo description=smoothened, frizzled class receptor [Source=MGI Symb	Smo	1	8	8	8	13		16.9	16.9	16.9	87.449	793	793	33.7	0	13.576	17705000	513440000	0	5	2	5	0	5	2	5	0	5	2	5	0	4	2	7	0	11.5	4.7	11.3	0	38868000	47648000	426930000	0
301	ENSMUSP00000001818.4pepchromosome=GRCm38=2=145917479=145935014=-1gene=ENSMUSG00000001767.5transcript=ENSMUST00000001818.4gene_biotype=protein_codingtranscript_biotype=protein_codingGN=Crnkl1description=crookedneckpre-mRNAsplicingfactor1[Source=MGISymbol;Acc=MGI=1914127]	ENSMUSP00000001818.4pepchromosome=GRCm38=2=145917479=145935014=-1gene=ENSMUSG00000001767.5transcript=ENSMUST00000001818.4gene_biotype=protein_codingtranscript_biotype=protein_codingGN=Crnkl1description=crookedneckpre-mRNAsplicingfactor1[Source=MGISymbol;Acc=MGI=1914127]	78	78	78	ENSMUSP00000001818.4 pep chromosome=GRCm38=2=145917479=145935014=-1 gene=ENSMUSG00000001767.5 transcript=ENSMUST00000001818.4 gene_biotype=protein_coding transcript_biotype=protein_coding GN=Crnkl1 description=crooked neck pre-mRNA splicing factor 1 [Sourc	Crnkl1	1	78	78	78	229		74.8	74.8	74.8	83.415	690	690	24.6	0	323.31	739860000	30334000000	43	29	27	21	43	29	27	21	43	29	27	21	77	75	32	45	63.3	44.2	45.2	34.8	16582000000	8421600000	2413600000	2916800000	502490000
302	ENSMUSP00000001825.7pepchromosome=GRCm38=9=18292125=18317442=1gene=ENSMUSG00000001774.8transcript=ENSMUST00000001825.8gene_biotype=protein_codingtranscript_biotype=protein_codingGN=Chordc1description=cysteineandhistidine-richdomain(CHORD)-containing,zinc-bindingprotein1[Source=MGISymbol;Acc=MGI=1914167];ENSMUSP00000150569.1pepchromosome=GRCm38=9=18292355=18312013=1gene=ENSMUSG00000001774.8transcr…	ENSMUSP00000001825.7pepchromosome=GRCm38=9=18292125=18317442=1gene=ENSMUSG00000001774.8transcript=ENSMUST00000001825.8gene_biotype=protein_codingtranscript_biotype=protein_codingGN=Chordc1description=cysteineandhistidine-richdomain(CHORD)-containing,zinc-bindingprotein1[Source=MGISymbol;Acc=MGI=1914167];ENSMUSP00000150569.1pepchromosome=GRCm38=9=18292355=18312013=1gene=ENSMUSG00000001774.8transcr…	49;27;15;10;10	49;27;15;10;10	49;27;15;10;10	ENSMUSP00000001825.7 pep chromosome=GRCm38=9=18292125=18317442=1 gene=ENSMUSG00000001774.8 transcript=ENSMUST00000001825.8 gene_biotype=protein_coding transcript_biotype=protein_coding GN=Chordc1 description=cysteine and histidine-rich domain (CHORD)-conta	Chordc1	5	49	49	49	182		96.1	96.1	96.1	37.35	331	331;256;184;113;119	23.1	0	323.31	1986900000	29804000000	25	19	23	17	25	19	23	17	25	19	23	17	44	46	46	46	81	66.2	80.7	66.2	8795000000	6058200000	6215300000	8735600000	628210000
303	ENSMUSP00000128674.1pepchromosome=GRCm38=9=18323020=18386036=-1gene=ENSMUSG00000043943.14transcript=ENSMUST00000166825.7gene_biotype=protein_codingtranscript_biotype=protein_codingGN=Naalad2description=N-acetylatedalpha-linkedacidicdipeptidase2[Source=MGISymbol;Acc=MGI=1919810];ENSMUSP00000130752.1pepchromosome=GRCm38=9=18321951=18397538=-1gene=ENSMUSG00000043943.14transcript=ENSMUST00000172171.7…	ENSMUSP00000128674.1pepchromosome=GRCm38=9=18323020=18386036=-1gene=ENSMUSG00000043943.14transcript=ENSMUST00000166825.7gene_biotype=protein_codingtranscript_biotype=protein_codingGN=Naalad2description=N-acetylatedalpha-linkedacidicdipeptidase2[Source=MGISymbol;Acc=MGI=1919810];ENSMUSP00000130752.1pepchromosome=GRCm38=9=18321951=18397538=-1gene=ENSMUSG00000043943.14transcript=ENSMUST00000172171.7…	13;13;13;1	13;13;13;1	12;12;12;1	ENSMUSP00000128674.1 pep chromosome=GRCm38=9=18323020=18386036=-1 gene=ENSMUSG00000043943.14 transcript=ENSMUST00000166825.7 gene_biotype=protein_coding transcript_biotype=protein_coding GN=Naalad2 description=N-acetylated alpha-linked acidic dipeptidase 2	Naalad2	4	13	13	12	23		20.9	20.9	20.9	82.8	740	740;778;778;98	37.8	0	16.149	16759000	620070000	0	5	1	11	0	5	1	11	0	5	1	10	0	5	1	17	0	7.8	1.6	18.1	0	24911000	12942000	582210000	0
304	ENSMUSP00000001834.3pepchromosome=GRCm38=10=85938637=85957823=-1gene=ENSMUSG00000001783.3transcript=ENSMUST00000001834.3gene_biotype=protein_codingtranscript_biotype=protein_codingGN=Rtcbdescription=RNA2',3'-cyclicphosphateand5'-OHligase[Source=MGISymbol;Acc=MGI=106379]	ENSMUSP00000001834.3pepchromosome=GRCm38=10=85938637=85957823=-1gene=ENSMUSG00000001783.3transcript=ENSMUST00000001834.3gene_biotype=protein_codingtranscript_biotype=protein_codingGN=Rtcbdescription=RNA2',3'-cyclicphosphateand5'-OHligase[Source=MGISymbol;Acc=MGI=106379]	81	81	81	ENSMUSP00000001834.3 pep chromosome=GRCm38=10=85938637=85957823=-1 gene=ENSMUSG00000001783.3 transcript=ENSMUST00000001834.3 gene_biotype=protein_coding transcript_biotype=protein_coding GN=Rtcb description=RNA 2,3-cyclic phosphate and 5-OH ligase [Sour	Rtcb	1	81	81	81	609		93.3	93.3	93.3	55.249	505	505	28.2	0	323.31	6090500000	146170000000	52	27	44	25	52	27	44	25	52	27	44	25	157	141	137	174	84.8	62.4	83	52.7	53794000000	18510000000	41586000000	32282000000	1992400000
305	ENSMUSP00000001836.2pepchromosome=GRCm38=10=85871831=85889096=1gene=ENSMUSG00000001785.13transcript=ENSMUST00000001836.10gene_biotype=protein_codingtranscript_biotype=protein_codingGN=Pwp1description=PWP1homolog,endonuclein[Source=MGISymbol;Acc=MGI=1914735];ENSMUSP00000152025.1pepchromosome=GRCm38=10=85829494=85878574=1gene=ENSMUSG00000001785.13transcript=ENSMUST00000217667.1gene_biotype=protein_…	ENSMUSP00000001836.2pepchromosome=GRCm38=10=85871831=85889096=1gene=ENSMUSG00000001785.13transcript=ENSMUST00000001836.10gene_biotype=protein_codingtranscript_biotype=protein_codingGN=Pwp1description=PWP1homolog,endonuclein[Source=MGISymbol;Acc=MGI=1914735]	66;11;5	66;11;5	66;11;5	ENSMUSP00000001836.2 pep chromosome=GRCm38=10=85871831=85889096=1 gene=ENSMUSG00000001785.13 transcript=ENSMUST00000001836.10 gene_biotype=protein_coding transcript_biotype=protein_coding GN=Pwp1 description=PWP1 homolog, endonuclein [Source=MGI Symbol;Acc	Pwp1	3	66	66	66	235		82.4	82.4	82.4	55.586	501	501;126;94	23.1	0	323.31	2187900000	48134000000	50	14	29	12	50	14	29	12	50	14	29	12	104	49	47	35	78	36.5	64.3	39.9	33921000000	4376800000	8133900000	1702100000	1094200000
306	ENSMUSP00000117951.2pepchromosome=GRCm38=7=30186943=30195048=-1gene=ENSMUSG00000001794.13transcript=ENSMUST00000126116.2gene_biotype=protein_codingtranscript_biotype=protein_codingGN=Capns1description=calpain,smallsubunit1[Source=MGISymbol;Acc=MGI=88266];ENSMUSP00000001845.5pepchromosome=GRCm38=7=30186942=30198811=-1gene=ENSMUSG00000001794.13transcript=ENSMUST00000001845.12gene_biotype=protein_co…	ENSMUSP00000117951.2pepchromosome=GRCm38=7=30186943=30195048=-1gene=ENSMUSG00000001794.13transcript=ENSMUST00000126116.2gene_biotype=protein_codingtranscript_biotype=protein_codingGN=Capns1description=calpain,smallsubunit1[Source=MGISymbol;Acc=MGI=88266];ENSMUSP00000001845.5pepchromosome=GRCm38=7=30186942=30198811=-1gene=ENSMUSG00000001794.13transcript=ENSMUST00000001845.12gene_biotype=protein_co…	52;52;37;7	52;52;37;7	52;52;37;7	ENSMUSP00000117951.2 pep chromosome=GRCm38=7=30186943=30195048=-1 gene=ENSMUSG00000001794.13 transcript=ENSMUST00000126116.2 gene_biotype=protein_coding transcript_biotype=protein_coding GN=Capns1 description=calpain, small subunit 1 [Source=MGI Symbol;Acc	Capns1	4	52	52	52	373		91.4	91.4	91.4	28.406	268	268;268;200;247	29.1	0	323.31	9789400000	107680000000	22	11	38	14	22	11	38	14	22	11	38	14	54	46	135	138	60.4	48.9	86.6	59.3	6745100000	5500100000	49955000000	45483000000	518860000
307	ENSMUSP00000001872.4pepchromosome=GRCm38=2=74668310=74671599=1gene=ENSMUSG00000001819.4transcript=ENSMUST00000001872.4gene_biotype=protein_codingtranscript_biotype=protein_codingGN=Hoxd13description=homeoboxD13[Source=MGISymbol;Acc=MGI=96205]	ENSMUSP00000001872.4pepchromosome=GRCm38=2=74668310=74671599=1gene=ENSMUSG00000001819.4transcript=ENSMUST00000001872.4gene_biotype=protein_codingtranscript_biotype=protein_codingGN=Hoxd13description=homeoboxD13[Source=MGISymbol;Acc=MGI=96205]	6	6	6	ENSMUSP00000001872.4 pep chromosome=GRCm38=2=74668310=74671599=1 gene=ENSMUSG00000001819.4 transcript=ENSMUST00000001872.4 gene_biotype=protein_coding transcript_biotype=protein_coding GN=Hoxd13 description=homeobox D13 [Source=MGI Symbol;Acc=MGI=96205]	Hoxd13	1	6	6	6	15		32.7	32.7	32.7	35.889	339	339	43.8	0	21.066	23411000	351170000	0	2	1	5	0	2	1	5	0	2	1	5	0	2	1	12	0	12.1	3.8	28.9	0	13378000	16191000	321600000	0
308	ENSMUSP00000001884.7pepchromosome=GRCm38=7=101663633=101790168=1gene=ENSMUSG00000001829.17transcript=ENSMUST00000001884.13gene_biotype=protein_codingtranscript_biotype=protein_codingGN=Clpbdescription=ClpBcaseinolyticpeptidaseB[Source=MGISymbol;Acc=MGI=1100517];ENSMUSP00000148062.1pepchromosome=GRCm38=7=101663773=101795506=1gene=ENSMUSG00000001829.17transcript=ENSMUST00000209579.1gene_biotype=pro…	ENSMUSP00000001884.7pepchromosome=GRCm38=7=101663633=101790168=1gene=ENSMUSG00000001829.17transcript=ENSMUST00000001884.13gene_biotype=protein_codingtranscript_biotype=protein_codingGN=Clpbdescription=ClpBcaseinolyticpeptidaseB[Source=MGISymbol;Acc=MGI=1100517];ENSMUSP00000148062.1pepchromosome=GRCm38=7=101663773=101795506=1gene=ENSMUSG00000001829.17transcript=ENSMUST00000209579.1gene_biotype=pro…	68;68	68;68	1;1	ENSMUSP00000001884.7 pep chromosome=GRCm38=7=101663633=101790168=1 gene=ENSMUSG00000001829.17 transcript=ENSMUST00000001884.13 gene_biotype=protein_coding transcript_biotype=protein_coding GN=Clpb description=ClpB caseinolytic peptidase B [Source=MGI Symbo	Clpb	2	68	68	1	194		70.8	70.8	2.4	76.003	677	677;678	22.9	0	323.31	681830000	23182000000	45	19	31	16	45	19	31	16	0	1	0	1	84	41	40	29	57.5	35	51.1	34	13993000000	3013400000	3851500000	2324900000	341280000
309	ENSMUSP00000001920.7pepchromosome=GRCm38=2=31950139=31973442=1gene=ENSMUSG00000001864.13transcript=ENSMUST00000001920.12gene_biotype=protein_codingtranscript_biotype=protein_codingGN=Aif1ldescription=allograftinflammatoryfactor1-like[Source=MGISymbol;Acc=MGI=1919598];ENSMUSP00000141549.1pepchromosome=GRCm38=2=31950334=31971232=1gene=ENSMUSG00000001864.13transcript=ENSMUST00000148056.3gene_biotype…	ENSMUSP00000001920.7pepchromosome=GRCm38=2=31950139=31973442=1gene=ENSMUSG00000001864.13transcript=ENSMUST00000001920.12gene_biotype=protein_codingtranscript_biotype=protein_codingGN=Aif1ldescription=allograftinflammatoryfactor1-like[Source=MGISymbol;Acc=MGI=1919598];ENSMUSP00000141549.1pepchromosome=GRCm38=2=31950334=31971232=1gene=ENSMUSG00000001864.13transcript=ENSMUST00000148056.3gene_biotype…	11;10;2	11;10;2	11;10;2	ENSMUSP00000001920.7 pep chromosome=GRCm38=2=31950139=31973442=1 gene=ENSMUSG00000001864.13 transcript=ENSMUST00000001920.12 gene_biotype=protein_coding transcript_biotype=protein_coding GN=Aif1l description=allograft inflammatory factor 1-like [Source=MGI	Aif1l	3	11	11	11	69		88	88	88	17.024	150	150;136;37	31.1	0	160.9	466160000	4195400000	4	5	5	6	4	5	5	6	4	5	5	6	6	25	8	30	48.7	38.7	55.3	43.3	393450000	877420000	987680000	1936900000	56207000
310	ENSMUSP00000001927.5pepchromosome=GRCm38=17=75005568=75391767=1gene=ENSMUSG00000001870.16transcript=ENSMUST00000001927.11gene_biotype=protein_codingtranscript_biotype=protein_codingGN=Ltbp1description=latenttransforminggrowthfactorbetabindingprotein1[Source=MGISymbol;Acc=MGI=109151];ENSMUSP00000157016.1pepchromosome=GRCm38=17=75005568=75391328=1gene=ENSMUSG00000001870.16transcript=ENSMUST00000234…	ENSMUSP00000001927.5pepchromosome=GRCm38=17=75005568=75391767=1gene=ENSMUSG00000001870.16transcript=ENSMUST00000001927.11gene_biotype=protein_codingtranscript_biotype=protein_codingGN=Ltbp1description=latenttransforminggrowthfactorbetabindingprotein1[Source=MGISymbol;Acc=MGI=109151];ENSMUSP00000157016.1pepchromosome=GRCm38=17=75005568=75391328=1gene=ENSMUSG00000001870.16transcript=ENSMUST00000234…	55;53;50;38	55;53;50;38	8;8;3;3	ENSMUSP00000001927.5 pep chromosome=GRCm38=17=75005568=75391767=1 gene=ENSMUSG00000001870.16 transcript=ENSMUST00000001927.11 gene_biotype=protein_coding transcript_biotype=protein_coding GN=Ltbp1 description=latent transforming growth factor beta binding	Ltbp1	4	55	55	8	135		42.7	42.7	8	186.72	1712	1712;1713;1394;980	33.5	0	312.42	87363000	6901700000	0	10	20	33	0	10	20	33	0	3	2	4	0	10	24	101	0	11.3	20.4	29	0	85725000	1430000000	5386000000	0
311	ENSMUSP00000001950.5pepchromosome=GRCm38=7=141881583=141902487=-1gene=ENSMUSG00000025139.14transcript=ENSMUST00000001950.11gene_biotype=protein_codingtranscript_biotype=protein_codingGN=Tollipdescription=tollinteractingprotein[Source=MGISymbol;Acc=MGI=1891808];ENSMUSP00000117938.2pepchromosome=GRCm38=7=141883389=141902308=-1gene=ENSMUSG00000025139.14transcript=ENSMUST00000130439.2gene_biotype=pro…	ENSMUSP00000001950.5pepchromosome=GRCm38=7=141881583=141902487=-1gene=ENSMUSG00000025139.14transcript=ENSMUST00000001950.11gene_biotype=protein_codingtranscript_biotype=protein_codingGN=Tollipdescription=tollinteractingprotein[Source=MGISymbol;Acc=MGI=1891808];ENSMUSP00000117938.2pepchromosome=GRCm38=7=141883389=141902308=-1gene=ENSMUSG00000025139.14transcript=ENSMUST00000130439.2gene_biotype=pro…	34;30;27;20	34;30;27;20	34;30;27;20	ENSMUSP00000001950.5 pep chromosome=GRCm38=7=141881583=141902487=-1 gene=ENSMUSG00000025139.14 transcript=ENSMUST00000001950.11 gene_biotype=protein_coding transcript_biotype=protein_coding GN=Tollip description=toll interacting protein [Source=MGI Symbol;	Tollip	4	34	34	34	105		83.6	83.6	83.6	30.345	274	274;270;220;205	23.3	0	193.13	822950000	9875500000	16	7	22	10	16	7	22	10	16	7	22	10	16	26	37	26	50.7	33.2	75.2	48.9	1140800000	2205300000	2781300000	3748000000	76056000
312	ENSMUSP00000105390.2pepchromosome=GRCm38=8=84689264=84699786=1gene=ENSMUSG00000001909.16transcript=ENSMUST00000109768.8gene_biotype=protein_codingtranscript_biotype=protein_codingGN=Trmt1description=tRNAmethyltransferase1[Source=MGISymbol;Acc=MGI=1289155];ENSMUSP00000105389.2pepchromosome=GRCm38=8=84689247=84699787=1gene=ENSMUSG00000001909.16transcript=ENSMUST00000109767.8gene_biotype=protein_cod…	ENSMUSP00000105390.2pepchromosome=GRCm38=8=84689264=84699786=1gene=ENSMUSG00000001909.16transcript=ENSMUST00000109768.8gene_biotype=protein_codingtranscript_biotype=protein_codingGN=Trmt1description=tRNAmethyltransferase1[Source=MGISymbol;Acc=MGI=1289155];ENSMUSP00000105389.2pepchromosome=GRCm38=8=84689247=84699787=1gene=ENSMUSG00000001909.16transcript=ENSMUST00000109767.8gene_biotype=protein_cod…	59;59;59;57;24;12;11;7;7;3	59;59;59;57;24;12;11;7;7;3	35;35;35;33;0;12;0;0;0;3	ENSMUSP00000105390.2 pep chromosome=GRCm38=8=84689264=84699786=1 gene=ENSMUSG00000001909.16 transcript=ENSMUST00000109768.8 gene_biotype=protein_coding transcript_biotype=protein_coding GN=Trmt1 description=tRNA methyltransferase 1 [Source=MGI Symbol;Acc=M	Trmt1	10	59	59	35	189		75.6	75.6	45.3	71.645	656	656;663;663;634;260;205;173;103;114;67	26.1	0	323.31	673740000	22233000000	33	25	17	18	33	25	17	18	20	14	11	10	49	84	19	37	58.1	53.8	35.1	43.1	9062000000	7575200000	1800800000	3795300000	283190000
313	ENSMUSP00000001975.4pepchromosome=GRCm38=8=84670479=84687902=-1gene=ENSMUSG00000001910.5transcript=ENSMUST00000001975.5gene_biotype=protein_codingtranscript_biotype=protein_codingGN=Nacc1description=nucleusaccumbensassociated1,BENandBTB(POZ)domaincontaining[Source=MGISymbol;Acc=MGI=1914080];ENSMUSP00000158606.1pepchromosome=GRCm38=8=84673140=84676995=-1gene=ENSMUSG00000001910.5transcript=ENSMUST0…	ENSMUSP00000001975.4pepchromosome=GRCm38=8=84670479=84687902=-1gene=ENSMUSG00000001910.5transcript=ENSMUST00000001975.5gene_biotype=protein_codingtranscript_biotype=protein_codingGN=Nacc1description=nucleusaccumbensassociated1,BENandBTB(POZ)domaincontaining[Source=MGISymbol;Acc=MGI=1914080];ENSMUSP00000158606.1pepchromosome=GRCm38=8=84673140=84676995=-1gene=ENSMUSG00000001910.5transcript=ENSMUST0…	50;34;19;15;5	50;34;19;15;5	49;33;19;15;5	ENSMUSP00000001975.4 pep chromosome=GRCm38=8=84670479=84687902=-1 gene=ENSMUSG00000001910.5 transcript=ENSMUST00000001975.5 gene_biotype=protein_coding transcript_biotype=protein_coding GN=Nacc1 description=nucleus accumbens associated 1, BEN and BTB (POZ)	Nacc1	5	50	50	49	161		86.4	86.4	86.4	56.536	514	514;372;223;187;64	26.9	0	323.31	756960000	18167000000	26	23	7	15	26	23	7	15	26	22	7	14	47	78	10	26	66.1	62.1	22.2	36	7766500000	8791900000	786660000	821970000	310660000
314	ENSMUSP00000086626.4pepchromosome=GRCm38=X=20658326=20683179=1gene=ENSMUSG00000001924.15transcript=ENSMUST00000089217.10gene_biotype=protein_codingtranscript_biotype=protein_codingGN=Uba1description=ubiquitin-likemodifieractivatingenzyme1[Source=MGISymbol;Acc=MGI=98890];ENSMUSP00000001989.8pepchromosome=GRCm38=X=20662898=20683179=1gene=ENSMUSG00000001924.15transcript=ENSMUST00000001989.8gene_biot…	ENSMUSP00000086626.4pepchromosome=GRCm38=X=20658326=20683179=1gene=ENSMUSG00000001924.15transcript=ENSMUST00000089217.10gene_biotype=protein_codingtranscript_biotype=protein_codingGN=Uba1description=ubiquitin-likemodifieractivatingenzyme1[Source=MGISymbol;Acc=MGI=98890];ENSMUSP00000001989.8pepchromosome=GRCm38=X=20662898=20683179=1gene=ENSMUSG00000001924.15transcript=ENSMUST00000001989.8gene_biot…	242;242	242;242	201;201	ENSMUSP00000086626.4 pep chromosome=GRCm38=X=20658326=20683179=1 gene=ENSMUSG00000001924.15 transcript=ENSMUST00000089217.10 gene_biotype=protein_coding transcript_biotype=protein_coding GN=Uba1 description=ubiquitin-like modifier activating enzyme 1 [Sour	Uba1	2	242	242	201	1360		96.8	96.8	92.1	117.81	1058	1058;1058	27.4	0	323.31	12347000000	666720000000	148	54	165	54	148	54	165	54	124	41	140	41	517	132	538	173	87.7	68.4	90.5	66.2	245960000000	50069000000	282910000000	87789000000	5124100000
315	ENSMUSP00000149703.1pepchromosome=GRCm38=9=37539291=37544201=1gene=ENSMUSG00000001943.8transcript=ENSMUST00000215957.1gene_biotype=protein_codingtranscript_biotype=protein_codingGN=Vsig2description=V-setandimmunoglobulindomaincontaining2[Source=MGISymbol;Acc=MGI=1928009];ENSMUSP00000002008.5pepchromosome=GRCm38=9=37539255=37544201=1gene=ENSMUSG00000001943.8transcript=ENSMUST00000002008.6gene_biot…	ENSMUSP00000149703.1pepchromosome=GRCm38=9=37539291=37544201=1gene=ENSMUSG00000001943.8transcript=ENSMUST00000215957.1gene_biotype=protein_codingtranscript_biotype=protein_codingGN=Vsig2description=V-setandimmunoglobulindomaincontaining2[Source=MGISymbol;Acc=MGI=1928009];ENSMUSP00000002008.5pepchromosome=GRCm38=9=37539255=37544201=1gene=ENSMUSG00000001943.8transcript=ENSMUST00000002008.6gene_biot…	1;1	1;1	1;1	ENSMUSP00000149703.1 pep chromosome=GRCm38=9=37539291=37544201=1 gene=ENSMUSG00000001943.8 transcript=ENSMUST00000215957.1 gene_biotype=protein_coding transcript_biotype=protein_coding GN=Vsig2 description=V-set and immunoglobulin domain containing 2 [Sour	Vsig2	2	1	1	1	1		6.8	6.8	6.8	25.065	235	235;328	42	0.007196	1.4239	2363000	18904000	0	1	0	0	0	1	0	0	0	1	0	0	0	1	0	0	0	6.8	0	0	0	18904000	0	0	0
316	ENSMUSP00000002011.7pepchromosome=GRCm38=9=37528078=37538319=1gene=ENSMUSG00000001946.14transcript=ENSMUST00000002011.13gene_biotype=protein_codingtranscript_biotype=protein_codingGN=Esamdescription=endothelialcell-specificadhesionmolecule[Source=MGISymbol;Acc=MGI=1916774];ENSMUSP00000122473.1pepchromosome=GRCm38=9=37528781=37537112=1gene=ENSMUSG00000001946.14transcript=ENSMUST00000146860.7gene_b…	ENSMUSP00000002011.7pepchromosome=GRCm38=9=37528078=37538319=1gene=ENSMUSG00000001946.14transcript=ENSMUST00000002011.13gene_biotype=protein_codingtranscript_biotype=protein_codingGN=Esamdescription=endothelialcell-specificadhesionmolecule[Source=MGISymbol;Acc=MGI=1916774];ENSMUSP00000122473.1pepchromosome=GRCm38=9=37528781=37537112=1gene=ENSMUSG00000001946.14transcript=ENSMUST00000146860.7gene_b…	7;4;2;1	7;4;2;1	7;4;2;1	ENSMUSP00000002011.7 pep chromosome=GRCm38=9=37528078=37538319=1 gene=ENSMUSG00000001946.14 transcript=ENSMUST00000002011.13 gene_biotype=protein_coding transcript_biotype=protein_coding GN=Esam description=endothelial cell-specific adhesion molecule [Sour	Esam	4	7	7	7	9		27.4	27.4	27.4	41.81	394	394;252;71;44	33.4	0	11.524	7511200	180270000	3	4	0	1	3	4	0	1	3	4	0	1	3	4	0	2	9.9	17.5	0	6.1	56558000	105530000	0	18184000	2262300
317	ENSMUSP00000150651.1pepchromosome=GRCm38=9=37603400=37613570=-1gene=ENSMUSG00000001948.10transcript=ENSMUST00000214786.1gene_biotype=protein_codingtranscript_biotype=protein_codingGN=Spa17description=spermautoantigenicprotein17[Source=MGISymbol;Acc=MGI=1333778];ENSMUSP00000002013.9pepchromosome=GRCm38=9=37603290=37613722=-1gene=ENSMUSG00000001948.10transcript=ENSMUST00000002013.10gene_biotype=pro…	ENSMUSP00000150651.1pepchromosome=GRCm38=9=37603400=37613570=-1gene=ENSMUSG00000001948.10transcript=ENSMUST00000214786.1gene_biotype=protein_codingtranscript_biotype=protein_codingGN=Spa17description=spermautoantigenicprotein17[Source=MGISymbol;Acc=MGI=1333778];ENSMUSP00000002013.9pepchromosome=GRCm38=9=37603290=37613722=-1gene=ENSMUSG00000001948.10transcript=ENSMUST00000002013.10gene_biotype=pro…	2;2	2;2	2;2	ENSMUSP00000150651.1 pep chromosome=GRCm38=9=37603400=37613570=-1 gene=ENSMUSG00000001948.10 transcript=ENSMUST00000214786.1 gene_biotype=protein_coding transcript_biotype=protein_coding GN=Spa17 description=sperm autoantigenic protein 17 [Source=MGI Symbo	Spa17	2	2	2	2	3		16.2	16.2	16.2	15.064	130	130;149	37.7	0.0078348	1.3902	13179000	118610000	0	2	0	1	0	2	0	1	0	2	0	1	0	2	0	1	0	16.2	0	7.7	0	20020000	0	98589000	0
318	ENSMUSP00000002029.6pepchromosome=GRCm38=X=74254687=74257887=1gene=ENSMUSG00000001964.14transcript=ENSMUST00000002029.12gene_biotype=protein_codingtranscript_biotype=protein_codingGN=Emddescription=emerin[Source=MGISymbol;Acc=MGI=108117];ENSMUSP00000094158.4pepchromosome=GRCm38=X=74254752=74257361=1gene=ENSMUSG00000001964.14transcript=ENSMUST00000096424.10gene_biotype=protein_codingtranscript_bio…	ENSMUSP00000002029.6pepchromosome=GRCm38=X=74254687=74257887=1gene=ENSMUSG00000001964.14transcript=ENSMUST00000002029.12gene_biotype=protein_codingtranscript_biotype=protein_codingGN=Emddescription=emerin[Source=MGISymbol;Acc=MGI=108117];ENSMUSP00000094158.4pepchromosome=GRCm38=X=74254752=74257361=1gene=ENSMUSG00000001964.14transcript=ENSMUST00000096424.10gene_biotype=protein_codingtranscript_bio…	41;28;26;23;4	41;28;26;23;4	41;28;26;23;4	ENSMUSP00000002029.6 pep chromosome=GRCm38=X=74254687=74257887=1 gene=ENSMUSG00000001964.14 transcript=ENSMUST00000002029.12 gene_biotype=protein_coding transcript_biotype=protein_coding GN=Emd description=emerin [Source=MGI Symbol;Acc=MGI=108117];ENSMUSP0	Emd	5	41	41	41	195		84.2	84.2	84.2	29.435	259	259;223;158;170;65	28	0	323.31	3936600000	47239000000	20	16	21	17	20	16	21	17	20	16	21	17	39	54	41	61	68.7	68.3	61.8	69.5	11325000000	6178700000	18101000000	11634000000	808920000
319	ENSMUSP00000002043.3pepchromosome=GRCm38=11=106197408=106216344=-1gene=ENSMUSG00000078622.8transcript=ENSMUST00000002043.9gene_biotype=protein_codingtranscript_biotype=protein_codingGN=Ccdc47description=coiled-coildomaincontaining47[Source=MGISymbol;Acc=MGI=1914413];ENSMUSP00000122736.1pepchromosome=GRCm38=11=106201618=106205435=-1gene=ENSMUSG00000078622.8transcript=ENSMUST00000125383.7gene_bioty…	ENSMUSP00000002043.3pepchromosome=GRCm38=11=106197408=106216344=-1gene=ENSMUSG00000078622.8transcript=ENSMUST00000002043.9gene_biotype=protein_codingtranscript_biotype=protein_codingGN=Ccdc47description=coiled-coildomaincontaining47[Source=MGISymbol;Acc=MGI=1914413];ENSMUSP00000122736.1pepchromosome=GRCm38=11=106201618=106205435=-1gene=ENSMUSG00000078622.8transcript=ENSMUST00000125383.7gene_bioty…	54;27;11	54;27;11	30;6;0	ENSMUSP00000002043.3 pep chromosome=GRCm38=11=106197408=106216344=-1 gene=ENSMUSG00000078622.8 transcript=ENSMUST00000002043.9 gene_biotype=protein_coding transcript_biotype=protein_coding GN=Ccdc47 description=coiled-coil domain containing 47 [Source=MGI	Ccdc47	3	54	54	30	193		58.2	58.2	38.5	55.843	483	483;224;138	28.2	0	323.31	1476400000	31004000000	21	21	26	22	21	21	26	22	13	11	15	11	34	42	43	74	47.4	40.4	44.7	43.3	6091100000	3710900000	8619300000	12583000000	253790000
320	ENSMUSP00000002044.9pepchromosome=GRCm38=11=106084613=106155446=1gene=ENSMUSG00000020700.11transcript=ENSMUST00000002044.9gene_biotype=protein_codingtranscript_biotype=protein_codingGN=Map3k3description=mitogen-activatedproteinkinasekinasekinase3[Source=MGISymbol;Acc=MGI=1346874]	ENSMUSP00000002044.9pepchromosome=GRCm38=11=106084613=106155446=1gene=ENSMUSG00000020700.11transcript=ENSMUST00000002044.9gene_biotype=protein_codingtranscript_biotype=protein_codingGN=Map3k3description=mitogen-activatedproteinkinasekinasekinase3[Source=MGISymbol;Acc=MGI=1346874]	33	24	24	ENSMUSP00000002044.9 pep chromosome=GRCm38=11=106084613=106155446=1 gene=ENSMUSG00000020700.11 transcript=ENSMUST00000002044.9 gene_biotype=protein_coding transcript_biotype=protein_coding GN=Map3k3 description=mitogen-activated protein kinase kinase kinas	Map3k3	1	33	24	24	53		55.6	47.1	47.1	70.775	626	626	34	0	62.234	52667000	1948700000	2	17	7	20	1	13	5	15	1	13	5	15	1	19	8	25	6.4	32.4	16.3	37.7	29932000	538950000	346480000	1033300000	808990
321	ENSMUSP00000002048.7pepchromosome=GRCm38=11=106066061=106073612=1gene=ENSMUSG00000001983.7transcript=ENSMUST00000002048.7gene_biotype=protein_codingtranscript_biotype=protein_codingGN=Taco1description=translationalactivatorofmitochondriallyencodedcytochromecoxidaseI[Source=MGISymbol;Acc=MGI=1917457]	ENSMUSP00000002048.7pepchromosome=GRCm38=11=106066061=106073612=1gene=ENSMUSG00000001983.7transcript=ENSMUST00000002048.7gene_biotype=protein_codingtranscript_biotype=protein_codingGN=Taco1description=translationalactivatorofmitochondriallyencodedcytochromecoxidaseI[Source=MGISymbol;Acc=MGI=1917457]	27	27	27	ENSMUSP00000002048.7 pep chromosome=GRCm38=11=106066061=106073612=1 gene=ENSMUSG00000001983.7 transcript=ENSMUST00000002048.7 gene_biotype=protein_coding transcript_biotype=protein_coding GN=Taco1 description=translational activator of mitochondrially enco	Taco1	1	27	27	27	96		63.6	63.6	63.6	32.314	294	294	27.3	0	215.81	814490000	11403000000	14	9	14	8	14	9	14	8	14	9	14	8	21	20	30	25	54.4	31.3	51	34	3375300000	1598000000	3886100000	2543500000	210960000
322	ENSMUSP00000002063.8pepchromosome=GRCm38=2=127008730=127067909=1gene=ENSMUSG00000001998.15transcript=ENSMUST00000002063.14gene_biotype=protein_codingtranscript_biotype=protein_codingGN=Ap4e1description=adaptor-relatedproteincomplexAP-4,epsilon1[Source=MGISymbol;Acc=MGI=1336993];ENSMUSP00000135599.1pepchromosome=GRCm38=2=127008754=127047141=1gene=ENSMUSG00000001998.15transcript=ENSMUST00000175663.…	ENSMUSP00000002063.8pepchromosome=GRCm38=2=127008730=127067909=1gene=ENSMUSG00000001998.15transcript=ENSMUST00000002063.14gene_biotype=protein_codingtranscript_biotype=protein_codingGN=Ap4e1description=adaptor-relatedproteincomplexAP-4,epsilon1[Source=MGISymbol;Acc=MGI=1336993]	39;15;15;12;3;3	39;15;15;12;3;3	39;15;15;12;3;3	ENSMUSP00000002063.8 pep chromosome=GRCm38=2=127008730=127067909=1 gene=ENSMUSG00000001998.15 transcript=ENSMUST00000002063.14 gene_biotype=protein_coding transcript_biotype=protein_coding GN=Ap4e1 description=adaptor-related protein complex AP-4, epsilon	Ap4e1	6	39	39	39	86		44.5	44.5	44.5	124.84	1122	1122;367;393;292;50;107	28.2	0	315.78	58272000	3379800000	13	20	10	17	13	20	10	17	13	20	10	17	16	32	12	26	18.4	27.1	16	25.7	937730000	713270000	725080000	1003700000	18755000
323	ENSMUSP00000002064.8pepchromosome=GRCm38=2=127070667=127097084=1gene=ENSMUSG00000001999.15transcript=ENSMUST00000002064.14gene_biotype=protein_codingtranscript_biotype=protein_codingGN=Blvradescription=biliverdinreductaseA[Source=MGISymbol;Acc=MGI=88170];ENSMUSP00000116825.1pepchromosome=GRCm38=2=127080277=127092146=1gene=ENSMUSG00000001999.15transcript=ENSMUST00000142737.2gene_biotype=protein_co…	ENSMUSP00000002064.8pepchromosome=GRCm38=2=127070667=127097084=1gene=ENSMUSG00000001999.15transcript=ENSMUST00000002064.14gene_biotype=protein_codingtranscript_biotype=protein_codingGN=Blvradescription=biliverdinreductaseA[Source=MGISymbol;Acc=MGI=88170]	54;26;19;19	54;26;19;19	54;26;19;19	ENSMUSP00000002064.8 pep chromosome=GRCm38=2=127070667=127097084=1 gene=ENSMUSG00000001999.15 transcript=ENSMUST00000002064.14 gene_biotype=protein_coding transcript_biotype=protein_coding GN=Blvra description=biliverdin reductase A [Source=MGI Symbol;Acc=	Blvra	4	54	54	54	173		96.3	96.3	96.3	33.524	295	295;152;140;151	27.3	0	178.41	948540000	17074000000	14	15	34	18	14	15	34	18	14	15	34	18	24	26	63	60	63.7	54.9	87.5	62	2515000000	1238100000	8325600000	4995000000	139720000
324	ENSMUSP00000002073.6pepchromosome=GRCm38=12=84783212=84876532=-1gene=ENSMUSG00000002020.15transcript=ENSMUST00000002073.12gene_biotype=protein_codingtranscript_biotype=protein_codingGN=Ltbp2description=latenttransforminggrowthfactorbetabindingprotein2[Source=MGISymbol;Acc=MGI=99502];ENSMUSP00000127693.1pepchromosome=GRCm38=12=84783329=84876479=-1gene=ENSMUSG00000002020.15transcript=ENSMUST0000016…	ENSMUSP00000002073.6pepchromosome=GRCm38=12=84783212=84876532=-1gene=ENSMUSG00000002020.15transcript=ENSMUST00000002073.12gene_biotype=protein_codingtranscript_biotype=protein_codingGN=Ltbp2description=latenttransforminggrowthfactorbetabindingprotein2[Source=MGISymbol;Acc=MGI=99502];ENSMUSP00000127693.1pepchromosome=GRCm38=12=84783329=84876479=-1gene=ENSMUSG00000002020.15transcript=ENSMUST0000016…	54;53;53;5;4;3	54;53;53;5;4;3	54;53;53;5;4;3	ENSMUSP00000002073.6 pep chromosome=GRCm38=12=84783212=84876532=-1 gene=ENSMUSG00000002020.15 transcript=ENSMUST00000002073.12 gene_biotype=protein_coding transcript_biotype=protein_coding GN=Ltbp2 description=latent transforming growth factor beta binding	Ltbp2	6	54	54	54	88		37.9	37.9	37.9	195.54	1809	1809;1766;1786;307;204;183	27.5	0	102.85	97296000	6129600000	1	0	21	32	1	0	21	32	1	0	21	32	1	0	31	56	1.1	0	18.2	25.9	14798000	0	3077800000	3037000000	149480
325	ENSMUSP00000002080.5pepchromosome=GRCm38=X=73793359=73824969=-1gene=ENSMUSG00000002006.12transcript=ENSMUST00000002080.11gene_biotype=protein_codingtranscript_biotype=protein_codingGN=Pdzd4description=PDZdomaincontaining4[Source=MGISymbol;Acc=MGI=2443483];ENSMUSP00000110081.2pepchromosome=GRCm38=X=73793359=73824969=-1gene=ENSMUSG00000002006.12transcript=ENSMUST00000114438.2gene_biotype=protein_co…	ENSMUSP00000002080.5pepchromosome=GRCm38=X=73793359=73824969=-1gene=ENSMUSG00000002006.12transcript=ENSMUST00000002080.11gene_biotype=protein_codingtranscript_biotype=protein_codingGN=Pdzd4description=PDZdomaincontaining4[Source=MGISymbol;Acc=MGI=2443483];ENSMUSP00000110081.2pepchromosome=GRCm38=X=73793359=73824969=-1gene=ENSMUSG00000002006.12transcript=ENSMUST00000114438.2gene_biotype=protein_co…	35;28	34;27	34;27	ENSMUSP00000002080.5 pep chromosome=GRCm38=X=73793359=73824969=-1 gene=ENSMUSG00000002006.12 transcript=ENSMUST00000002080.11 gene_biotype=protein_coding transcript_biotype=protein_coding GN=Pdzd4 description=PDZ domain containing 4 [Source=MGI Symbol;Acc=	Pdzd4	2	35	34	34	51		51.8	50.9	50.9	86.818	772	772;657	27.3	0	197.61	73299000	2712100000	14	21	1	0	13	21	0	0	13	21	0	0	21	30	0	0	28.5	35.5	1.4	0	1817900000	894200000	0	0	45446000
326	ENSMUSP00000002084.7pepchromosome=GRCm38=X=73716597=73738534=1gene=ENSMUSG00000031378.14transcript=ENSMUST00000002084.13gene_biotype=protein_codingtranscript_biotype=protein_codingGN=Abcd1description=ATP-bindingcassette,sub-familyD(ALD),member1[Source=MGISymbol;Acc=MGI=1349215];ENSMUSP00000110105.1pepchromosome=GRCm38=X=73716740=73731432=1gene=ENSMUSG00000031378.14transcript=ENSMUST00000114461.2g…	ENSMUSP00000002084.7pepchromosome=GRCm38=X=73716597=73738534=1gene=ENSMUSG00000031378.14transcript=ENSMUST00000002084.13gene_biotype=protein_codingtranscript_biotype=protein_codingGN=Abcd1description=ATP-bindingcassette,sub-familyD(ALD),member1[Source=MGISymbol;Acc=MGI=1349215]	24;9	24;9	21;9	ENSMUSP00000002084.7 pep chromosome=GRCm38=X=73716597=73738534=1 gene=ENSMUSG00000031378.14 transcript=ENSMUST00000002084.13 gene_biotype=protein_coding transcript_biotype=protein_coding GN=Abcd1 description=ATP-binding cassette, sub-family D (ALD), member	Abcd1	2	24	24	21	40		31.7	31.7	29.8	81.858	736	736;504	30.1	0	63.55	58600000	2109600000	1	10	8	13	1	10	8	13	0	9	7	13	1	12	7	20	1.2	17.1	14.7	22.1	21963000	327330000	329880000	1430400000	686360
327	ENSMUSP00000002090.2pepchromosome=GRCm38=X=73787062=73790826=1gene=ENSMUSG00000002014.12transcript=ENSMUST00000002090.2gene_biotype=protein_codingtranscript_biotype=protein_codingGN=Ssr4description=signalsequencereceptor,delta[Source=MGISymbol;Acc=MGI=1099464];ENSMUSP00000131386.1pepchromosome=GRCm38=X=73787028=73790824=1gene=ENSMUSG00000002014.12transcript=ENSMUST00000166518.7gene_biotype=protei…	ENSMUSP00000002090.2pepchromosome=GRCm38=X=73787062=73790826=1gene=ENSMUSG00000002014.12transcript=ENSMUST00000002090.2gene_biotype=protein_codingtranscript_biotype=protein_codingGN=Ssr4description=signalsequencereceptor,delta[Source=MGISymbol;Acc=MGI=1099464];ENSMUSP00000131386.1pepchromosome=GRCm38=X=73787028=73790824=1gene=ENSMUSG00000002014.12transcript=ENSMUST00000166518.7gene_biotype=protei…	20;20	20;20	20;20	ENSMUSP00000002090.2 pep chromosome=GRCm38=X=73787062=73790826=1 gene=ENSMUSG00000002014.12 transcript=ENSMUST00000002090.2 gene_biotype=protein_coding transcript_biotype=protein_coding GN=Ssr4 description=signal sequence receptor, delta [Source=MGI Symbol	Ssr4	2	20	20	20	79		54.1	54.1	54.1	18.936	172	172;173	26.9	0	148.51	5113400000	30680000000	6	7	13	7	6	7	13	7	6	7	13	7	13	10	39	17	47.1	34.3	51.2	34.3	2868900000	446600000	26160000000	1204800000	260810000
328	ENSMUSP00000002091.5pepchromosome=GRCm38=X=73686178=73716175=-1gene=ENSMUSG00000002015.5transcript=ENSMUST00000002091.5gene_biotype=protein_codingtranscript_biotype=protein_codingGN=Bcap31description=Bcellreceptorassociatedprotein31[Source=MGISymbol;Acc=MGI=1350933]	ENSMUSP00000002091.5pepchromosome=GRCm38=X=73686178=73716175=-1gene=ENSMUSG00000002015.5transcript=ENSMUST00000002091.5gene_biotype=protein_codingtranscript_biotype=protein_codingGN=Bcap31description=Bcellreceptorassociatedprotein31[Source=MGISymbol;Acc=MGI=1350933]	24	24	24	ENSMUSP00000002091.5 pep chromosome=GRCm38=X=73686178=73716175=-1 gene=ENSMUSG00000002015.5 transcript=ENSMUST00000002091.5 gene_biotype=protein_coding transcript_biotype=protein_coding GN=Bcap31 description=B cell receptor associated protein 31 [Source=MG	Bcap31	1	24	24	24	94		54.3	54.3	54.3	27.956	245	245	16.8	0	323.31	1965600000	27518000000	12	5	15	6	12	5	15	6	12	5	15	6	29	11	39	15	38.8	22.4	33.5	25.3	5407700000	1603700000	13809000000	6698000000	491610000
329	ENSMUSP00000034703.8pepchromosome=GRCm38=9=21546894=21589467=1gene=ENSMUSG00000032185.15transcript=ENSMUST00000034703.14gene_biotype=protein_codingtranscript_biotype=protein_codingGN=Carm1description=coactivator-associatedargininemethyltransferase1[Source=MGISymbol;Acc=MGI=1913208];ENSMUSP00000111052.1pepchromosome=GRCm38=9=21546923=21589467=1gene=ENSMUSG00000032185.15transcript=ENSMUST0000011539…	ENSMUSP00000034703.8pepchromosome=GRCm38=9=21546894=21589467=1gene=ENSMUSG00000032185.15transcript=ENSMUST00000034703.14gene_biotype=protein_codingtranscript_biotype=protein_codingGN=Carm1description=coactivator-associatedargininemethyltransferase1[Source=MGISymbol;Acc=MGI=1913208];ENSMUSP00000111052.1pepchromosome=GRCm38=9=21546923=21589467=1gene=ENSMUSG00000032185.15transcript=ENSMUST0000011539…	75;74;10;2	75;74;10;2	1;0;0;0	ENSMUSP00000034703.8 pep chromosome=GRCm38=9=21546894=21589467=1 gene=ENSMUSG00000032185.15 transcript=ENSMUST00000034703.14 gene_biotype=protein_coding transcript_biotype=protein_coding GN=Carm1 description=coactivator-associated arginine methyltransferas	Carm1	4	75	75	1	248		79.9	79.9	3.6	65.853	608	608;651;162;48	27.2	0	323.31	1753600000	36826000000	43	25	38	18	43	25	38	18	1	0	1	0	73	68	62	45	75.8	41	67.6	33.4	15290000000	6630100000	10472000000	4433000000	527250000
330	ENSMUSP00000104095.1pepchromosome=GRCm38=7=19508726=19516141=1gene=ENSMUSG00000002043.17transcript=ENSMUST00000108455.7gene_biotype=protein_codingtranscript_biotype=protein_codingGN=Trappc6adescription=traffickingproteinparticlecomplex6A[Source=MGISymbol;Acc=MGI=1914341];ENSMUSP00000002112.8pepchromosome=GRCm38=7=19508712=19516145=1gene=ENSMUSG00000002043.17transcript=ENSMUST00000002112.14gene_bi…	ENSMUSP00000104095.1pepchromosome=GRCm38=7=19508726=19516141=1gene=ENSMUSG00000002043.17transcript=ENSMUST00000108455.7gene_biotype=protein_codingtranscript_biotype=protein_codingGN=Trappc6adescription=traffickingproteinparticlecomplex6A[Source=MGISymbol;Acc=MGI=1914341];ENSMUSP00000002112.8pepchromosome=GRCm38=7=19508712=19516145=1gene=ENSMUSG00000002043.17transcript=ENSMUST00000002112.14gene_bi…	6;6;2	6;6;2	6;6;2	ENSMUSP00000104095.1 pep chromosome=GRCm38=7=19508726=19516141=1 gene=ENSMUSG00000002043.17 transcript=ENSMUST00000108455.7 gene_biotype=protein_coding transcript_biotype=protein_coding GN=Trappc6a description=trafficking protein particle complex 6A [Sourc	Trappc6a	3	6	6	6	15		41.5	41.5	41.5	19.899	183	183;159;81	38.4	0	18.469	32968000	296710000	0	5	0	4	0	5	0	4	0	5	0	4	0	9	0	6	0	41.5	0	19.1	0	104340000	0	192370000	0
331	ENSMUSP00000002121.4pepchromosome=GRCm38=11=78206746=78245987=-1gene=ENSMUSG00000002052.6transcript=ENSMUST00000002121.4gene_biotype=protein_codingtranscript_biotype=protein_codingGN=Supt6description=SPT6,histonechaperoneandtranscriptionelongationfactor[Source=MGISymbol;Acc=MGI=107726]	ENSMUSP00000002121.4pepchromosome=GRCm38=11=78206746=78245987=-1gene=ENSMUSG00000002052.6transcript=ENSMUST00000002121.4gene_biotype=protein_codingtranscript_biotype=protein_codingGN=Supt6description=SPT6,histonechaperoneandtranscriptionelongationfactor[Source=MGISymbol;Acc=MGI=107726]	188	188	188	ENSMUSP00000002121.4 pep chromosome=GRCm38=11=78206746=78245987=-1 gene=ENSMUSG00000002052.6 transcript=ENSMUST00000002121.4 gene_biotype=protein_coding transcript_biotype=protein_coding GN=Supt6 description=SPT6, histone chaperone and transcription elonga	Supt6	1	188	188	188	666		73.3	73.3	73.3	199.08	1726	1726	23.5	0	323.31	996040000	79683000000	102	74	65	64	102	74	65	64	102	74	65	64	215	218	109	124	61.1	45.1	48.2	41.9	39105000000	21480000000	10502000000	8595900000	460060000
332	ENSMUSP00000002127.7pepchromosome=GRCm38=11=78343482=78349164=1gene=ENSMUSG00000002058.13transcript=ENSMUST00000002127.13gene_biotype=protein_codingtranscript_biotype=protein_codingGN=Unc119description=unc-119lipidbindingchaperone[Source=MGISymbol;Acc=MGI=1328357];ENSMUSP00000103930.1pepchromosome=GRCm38=11=78343506=78349164=1gene=ENSMUSG00000002058.13transcript=ENSMUST00000108295.7gene_biotype=p…	ENSMUSP00000002127.7pepchromosome=GRCm38=11=78343482=78349164=1gene=ENSMUSG00000002058.13transcript=ENSMUST00000002127.13gene_biotype=protein_codingtranscript_biotype=protein_codingGN=Unc119description=unc-119lipidbindingchaperone[Source=MGISymbol;Acc=MGI=1328357];ENSMUSP00000103930.1pepchromosome=GRCm38=11=78343506=78349164=1gene=ENSMUSG00000002058.13transcript=ENSMUST00000108295.7gene_biotype=p…	17;16;12	16;15;11	16;15;11	ENSMUSP00000002127.7 pep chromosome=GRCm38=11=78343482=78349164=1 gene=ENSMUSG00000002058.13 transcript=ENSMUST00000002127.13 gene_biotype=protein_coding transcript_biotype=protein_coding GN=Unc119 description=unc-119 lipid binding chaperone [Source=MGI Sy	Unc119	3	17	16	16	47		76.2	72.5	72.5	27.01	240	240;262;175	24.4	0	230.02	226680000	2946800000	5	11	4	8	5	10	4	7	5	10	4	7	5	21	6	15	32.1	61.7	24.2	45	772460000	1245100000	156480000	772720000	77246000
333	ENSMUSP00000103958.2pepchromosome=GRCm38=11=78188779=78192188=1gene=ENSMUSG00000002059.18transcript=ENSMUST00000108322.8gene_biotype=protein_codingtranscript_biotype=protein_codingGN=Rab34description=RAB34,memberRASoncogenefamily[Source=MGISymbol;Acc=MGI=104606];ENSMUSP00000002128.7pepchromosome=GRCm38=11=78188430=78192188=1gene=ENSMUSG00000002059.18transcript=ENSMUST00000002128.13gene_biotype=pr…	ENSMUSP00000103958.2pepchromosome=GRCm38=11=78188779=78192188=1gene=ENSMUSG00000002059.18transcript=ENSMUST00000108322.8gene_biotype=protein_codingtranscript_biotype=protein_codingGN=Rab34description=RAB34,memberRASoncogenefamily[Source=MGISymbol;Acc=MGI=104606];ENSMUSP00000002128.7pepchromosome=GRCm38=11=78188430=78192188=1gene=ENSMUSG00000002059.18transcript=ENSMUST00000002128.13gene_biotype=pr…	41;41;34;27	41;41;34;27	9;9;9;0	ENSMUSP00000103958.2 pep chromosome=GRCm38=11=78188779=78192188=1 gene=ENSMUSG00000002059.18 transcript=ENSMUST00000108322.8 gene_biotype=protein_coding transcript_biotype=protein_coding GN=Rab34 description=RAB34, member RAS oncogene family [Source=MGI Sy	Rab34	4	41	41	9	118		83	83	8.5	29.128	259	259;259;251;199	30.7	0	127.6	1284700000	21839000000	12	8	23	18	12	8	23	18	1	2	3	6	20	14	40	44	56.8	30.1	76.1	64.9	4090500000	783040000	10408000000	6557400000	292180000
334	ENSMUSP00000002133.8pepchromosome=GRCm38=11=78245746=78255496=1gene=ENSMUSG00000002064.10transcript=ENSMUST00000002133.8gene_biotype=protein_codingtranscript_biotype=protein_codingGN=Sdf2description=stromalcellderivedfactor2[Source=MGISymbol;Acc=MGI=108019]	ENSMUSP00000002133.8pepchromosome=GRCm38=11=78245746=78255496=1gene=ENSMUSG00000002064.10transcript=ENSMUST00000002133.8gene_biotype=protein_codingtranscript_biotype=protein_codingGN=Sdf2description=stromalcellderivedfactor2[Source=MGISymbol;Acc=MGI=108019]	21	21	21	ENSMUSP00000002133.8 pep chromosome=GRCm38=11=78245746=78255496=1 gene=ENSMUSG00000002064.10 transcript=ENSMUST00000002133.8 gene_biotype=protein_coding transcript_biotype=protein_coding GN=Sdf2 description=stromal cell derived factor 2 [Source=MGI Symbol;	Sdf2	1	21	21	21	53		67.6	67.6	67.6	23.991	219	219	21.8	0	323.31	1081800000	9736500000	11	4	12	5	11	4	12	5	11	4	12	5	15	4	19	15	50.7	32	66.7	35.6	1271200000	298500000	5128000000	3038800000	84745000
335	ENSMUSP00000002145.5pepchromosome=GRCm38=17=31944769=32034508=-1gene=ENSMUSG00000002076.12transcript=ENSMUST00000002145.11gene_biotype=protein_codingtranscript_biotype=protein_codingGN=Hsf2bpdescription=heatshocktranscriptionfactor2bindingprotein[Source=MGISymbol;Acc=MGI=1921627];ENSMUSP00000157466.1pepchromosome=GRCm38=17=31944769=32036349=-1gene=ENSMUSG00000002076.12transcript=ENSMUST0000023819…	ENSMUSP00000002145.5pepchromosome=GRCm38=17=31944769=32034508=-1gene=ENSMUSG00000002076.12transcript=ENSMUST00000002145.11gene_biotype=protein_codingtranscript_biotype=protein_codingGN=Hsf2bpdescription=heatshocktranscriptionfactor2bindingprotein[Source=MGISymbol;Acc=MGI=1921627];ENSMUSP00000157466.1pepchromosome=GRCm38=17=31944769=32036349=-1gene=ENSMUSG00000002076.12transcript=ENSMUST0000023819…	9;9;6	9;9;6	9;9;6	ENSMUSP00000002145.5 pep chromosome=GRCm38=17=31944769=32034508=-1 gene=ENSMUSG00000002076.12 transcript=ENSMUST00000002145.11 gene_biotype=protein_coding transcript_biotype=protein_coding GN=Hsf2bp description=heat shock transcription factor 2 binding pro	Hsf2bp	3	9	9	9	13		39.3	39.3	39.3	37.962	338	338;338;263	30.3	0	33.367	27078000	460320000	3	6	0	0	3	6	0	0	3	6	0	0	4	9	0	0	15.1	24.9	0	0	316360000	143970000	0	0	17575000
336	ENSMUSP00000002152.6pepchromosome=GRCm38=7=16309616=16318205=1gene=ENSMUSG00000002083.13transcript=ENSMUST00000002152.12gene_biotype=protein_codingtranscript_biotype=protein_codingGN=Bbc3description=BCL2bindingcomponent3[Source=MGISymbol;Acc=MGI=2181667];ENSMUSP00000119225.1pepchromosome=GRCm38=7=16310455=16313738=1gene=ENSMUSG00000002083.13transcript=ENSMUST00000136781.1gene_biotype=protein_codi…	ENSMUSP00000002152.6pepchromosome=GRCm38=7=16309616=16318205=1gene=ENSMUSG00000002083.13transcript=ENSMUST00000002152.12gene_biotype=protein_codingtranscript_biotype=protein_codingGN=Bbc3description=BCL2bindingcomponent3[Source=MGISymbol;Acc=MGI=2181667]	11;5;4	11;5;4	11;5;4	ENSMUSP00000002152.6 pep chromosome=GRCm38=7=16309616=16318205=1 gene=ENSMUSG00000002083.13 transcript=ENSMUST00000002152.12 gene_biotype=protein_coding transcript_biotype=protein_coding GN=Bbc3 description=BCL2 binding component 3 [Source=MGI Symbol;Acc=M	Bbc3	3	11	11	11	26		82.9	82.9	82.9	20.748	193	193;128;91	29.6	0	240.29	465670000	2794000000	5	5	0	6	5	5	0	6	5	5	0	6	4	10	0	12	45.1	60.6	0	61.1	1023100000	871700000	0	899220000	85257000
337	ENSMUSP00000159053.1pepchromosome=GRCm38=2=91202912=91214097=1gene=ENSMUSG00000002103.16transcript=ENSMUST00000239169.1gene_biotype=protein_codingtranscript_biotype=protein_codingGN=Acp2description=acidphosphatase2,lysosomal[Source=MGISymbol;Acc=MGI=87882];ENSMUSP00000002172.7pepchromosome=GRCm38=2=91202909=91214098=1gene=ENSMUSG00000002103.16transcript=ENSMUST00000002172.13gene_biotype=protein_c…	ENSMUSP00000159053.1pepchromosome=GRCm38=2=91202912=91214097=1gene=ENSMUSG00000002103.16transcript=ENSMUST00000239169.1gene_biotype=protein_codingtranscript_biotype=protein_codingGN=Acp2description=acidphosphatase2,lysosomal[Source=MGISymbol;Acc=MGI=87882];ENSMUSP00000002172.7pepchromosome=GRCm38=2=91202909=91214098=1gene=ENSMUSG00000002103.16transcript=ENSMUST00000002172.13gene_biotype=protein_c…	14;14;14;10;5	14;14;14;10;5	14;14;14;10;5	ENSMUSP00000159053.1 pep chromosome=GRCm38=2=91202912=91214097=1 gene=ENSMUSG00000002103.16 transcript=ENSMUST00000239169.1 gene_biotype=protein_coding transcript_biotype=protein_coding GN=Acp2 description=acid phosphatase 2, lysosomal [Source=MGI Symbol;A	Acp2	5	14	14	14	53		27.7	27.7	27.7	48.508	423	423;423;434;305;166	33.8	0	164.83	324800000	5846400000	3	6	6	7	3	6	6	7	3	6	6	7	3	11	8	31	8	14.2	15.6	19.9	150610000	674520000	604420000	4416800000	7171700
338	ENSMUSP00000097996.4pepchromosome=GRCm38=2=6539705=6721615=-1gene=ENSMUSG00000002107.18transcript=ENSMUST00000100429.10gene_biotype=protein_codingtranscript_biotype=protein_codingGN=Celf2description=CUGBP,Elav-likefamilymember2[Source=MGISymbol;Acc=MGI=1338822];ENSMUSP00000002176.5pepchromosome=GRCm38=2=6539694=7396000=-1gene=ENSMUSG00000002107.18transcript=ENSMUST00000002176.12gene_biotype=prote…	ENSMUSP00000097996.4pepchromosome=GRCm38=2=6539705=6721615=-1gene=ENSMUSG00000002107.18transcript=ENSMUST00000100429.10gene_biotype=protein_codingtranscript_biotype=protein_codingGN=Celf2description=CUGBP,Elav-likefamilymember2[Source=MGISymbol;Acc=MGI=1338822];ENSMUSP00000002176.5pepchromosome=GRCm38=2=6539694=7396000=-1gene=ENSMUSG00000002107.18transcript=ENSMUST00000002176.12gene_biotype=prote…	45;45;45;45;45;44;44;44;41;40;40;26;18;11;3	1;1;1;1;1;0;0;0;1;0;0;0;1;1;1	1;1;1;1;1;0;0;0;1;0;0;0;1;1;1	ENSMUSP00000097996.4 pep chromosome=GRCm38=2=6539705=6721615=-1 gene=ENSMUSG00000002107.18 transcript=ENSMUST00000100429.10 gene_biotype=protein_coding transcript_biotype=protein_coding GN=Celf2 description=CUGBP, Elav-like family member 2 [Source=MGI Symb	Celf2	15	45	1	1	1	+	74.8	3.9	3.9	51.624	484	484;484;488;488;490;508;526;526;440;460;478;276;134;92;46	11	1	-2	403810	6461000	11	10	30	12	0	0	1	0	0	0	1	0	0	0	1	0	29.1	22.7	71.5	26.2	0	0	6461000	0	0
339	ENSMUSP00000002198.3pepchromosome=GRCm38=11=4160350=4182541=1gene=ENSMUSG00000002129.11transcript=ENSMUST00000002198.3gene_biotype=protein_codingtranscript_biotype=protein_codingGN=Sf3a1description=splicingfactor3a,subunit1[Source=MGISymbol;Acc=MGI=1914715]	ENSMUSP00000002198.3pepchromosome=GRCm38=11=4160350=4182541=1gene=ENSMUSG00000002129.11transcript=ENSMUST00000002198.3gene_biotype=protein_codingtranscript_biotype=protein_codingGN=Sf3a1description=splicingfactor3a,subunit1[Source=MGISymbol;Acc=MGI=1914715]	99	99	99	ENSMUSP00000002198.3 pep chromosome=GRCm38=11=4160350=4182541=1 gene=ENSMUSG00000002129.11 transcript=ENSMUST00000002198.3 gene_biotype=protein_coding transcript_biotype=protein_coding GN=Sf3a1 description=splicing factor 3a, subunit 1 [Source=MGI Symbol;A	Sf3a1	1	99	99	99	703		83.8	83.8	83.8	88.544	791	791	31.3	0	323.31	3336200000	136780000000	48	43	41	36	48	43	41	36	48	43	41	36	173	252	121	157	52.6	58.8	51.3	56.3	43271000000	39104000000	26370000000	28040000000	1006300000
340	ENSMUSP00000105457.2pepchromosome=GRCm38=8=83389878=83426831=1gene=ENSMUSG00000002190.13transcript=ENSMUST00000109831.2gene_biotype=protein_codingtranscript_biotype=protein_codingGN=Clgndescription=calmegin[Source=MGISymbol;Acc=MGI=107472];ENSMUSP00000002259.6pepchromosome=GRCm38=8=83389867=83428552=1gene=ENSMUSG00000002190.13transcript=ENSMUST00000002259.12gene_biotype=protein_codingtranscript_b…	ENSMUSP00000105457.2pepchromosome=GRCm38=8=83389878=83426831=1gene=ENSMUSG00000002190.13transcript=ENSMUST00000109831.2gene_biotype=protein_codingtranscript_biotype=protein_codingGN=Clgndescription=calmegin[Source=MGISymbol;Acc=MGI=107472];ENSMUSP00000002259.6pepchromosome=GRCm38=8=83389867=83428552=1gene=ENSMUSG00000002190.13transcript=ENSMUST00000002259.12gene_biotype=protein_codingtranscript_b…	18;18	17;17	17;17	ENSMUSP00000105457.2 pep chromosome=GRCm38=8=83389878=83426831=1 gene=ENSMUSG00000002190.13 transcript=ENSMUST00000109831.2 gene_biotype=protein_coding transcript_biotype=protein_coding GN=Clgn description=calmegin [Source=MGI Symbol;Acc=MGI=107472];ENSMUS	Clgn	2	18	17	17	36		44	43.2	43.2	69.43	611	611;611	27.5	0	323.31	50077000	1702600000	6	10	2	2	5	10	1	2	5	10	1	2	7	25	1	3	15.4	25.9	6.2	6.2	381510000	1204400000	97787000	18870000	13156000
341	ENSMUSP00000002275.8pepchromosome=GRCm38=7=44748413=44777515=1gene=ENSMUSG00000002205.16transcript=ENSMUST00000002275.14gene_biotype=protein_codingtranscript_biotype=protein_codingGN=Vrk3description=vacciniarelatedkinase3[Source=MGISymbol;Acc=MGI=2182465];ENSMUSP00000131704.1pepchromosome=GRCm38=7=44748646=44763055=1gene=ENSMUSG00000002205.16transcript=ENSMUST00000165957.7gene_biotype=protein_cod…	ENSMUSP00000002275.8pepchromosome=GRCm38=7=44748413=44777515=1gene=ENSMUSG00000002205.16transcript=ENSMUST00000002275.14gene_biotype=protein_codingtranscript_biotype=protein_codingGN=Vrk3description=vacciniarelatedkinase3[Source=MGISymbol;Acc=MGI=2182465]	24;10;7;6;4	24;10;7;6;4	24;10;7;6;4	ENSMUSP00000002275.8 pep chromosome=GRCm38=7=44748413=44777515=1 gene=ENSMUSG00000002205.16 transcript=ENSMUST00000002275.14 gene_biotype=protein_coding transcript_biotype=protein_coding GN=Vrk3 description=vaccinia related kinase 3 [Source=MGI Symbol;Acc=	Vrk3	5	24	24	24	59		57.2	57.2	57.2	50.829	453	453;204;170;175;119	33.1	0	172.59	135010000	3375100000	10	12	2	12	10	12	2	12	10	12	2	12	10	33	2	14	26	38	9.9	36	555400000	2200000000	60004000	559790000	26448000
342	ENSMUSP00000002280.4pepchromosome=GRCm38=7=24399619=24422778=1gene=ENSMUSG00000002210.11transcript=ENSMUST00000002280.10gene_biotype=protein_codingtranscript_biotype=protein_codingGN=Smg9description=smg-9homolog,nonsensemediatedmRNAdecayfactor(C.elegans)[Source=MGISymbol;Acc=MGI=1919247];ENSMUSP00000104073.1pepchromosome=GRCm38=7=24399921=24407563=1gene=ENSMUSG00000002210.11transcript=ENSMUST0000…	ENSMUSP00000002280.4pepchromosome=GRCm38=7=24399619=24422778=1gene=ENSMUSG00000002210.11transcript=ENSMUST00000002280.10gene_biotype=protein_codingtranscript_biotype=protein_codingGN=Smg9description=smg-9homolog,nonsensemediatedmRNAdecayfactor(C.elegans)[Source=MGISymbol;Acc=MGI=1919247]	32;15;2	32;15;2	32;15;2	ENSMUSP00000002280.4 pep chromosome=GRCm38=7=24399619=24422778=1 gene=ENSMUSG00000002210.11 transcript=ENSMUST00000002280.10 gene_biotype=protein_coding transcript_biotype=protein_coding GN=Smg9 description=smg-9 homolog, nonsense mediated mRNA decay facto	Smg9	3	32	32	32	97		67.3	67.3	67.3	57.62	520	520;210;118	28.3	0	323.31	280500000	5890600000	10	18	10	17	10	18	10	17	10	18	10	17	16	39	14	28	34	51.5	32.5	50.2	1438100000	2052700000	809100000	1590600000	65368000
343	ENSMUSP00000002284.9pepchromosome=GRCm38=7=24462484=24475967=1gene=ENSMUSG00000046223.10transcript=ENSMUST00000002284.10gene_biotype=protein_codingtranscript_biotype=protein_codingGN=Plaurdescription=plasminogenactivator,urokinasereceptor[Source=MGISymbol;Acc=MGI=97612];ENSMUSP00000145632.1pepchromosome=GRCm38=7=24462500=24475715=1gene=ENSMUSG00000046223.10transcript=ENSMUST00000206514.1gene_biot…	ENSMUSP00000002284.9pepchromosome=GRCm38=7=24462484=24475967=1gene=ENSMUSG00000046223.10transcript=ENSMUST00000002284.10gene_biotype=protein_codingtranscript_biotype=protein_codingGN=Plaurdescription=plasminogenactivator,urokinasereceptor[Source=MGISymbol;Acc=MGI=97612]	8;2	8;2	8;2	ENSMUSP00000002284.9 pep chromosome=GRCm38=7=24462484=24475967=1 gene=ENSMUSG00000046223.10 transcript=ENSMUST00000002284.10 gene_biotype=protein_coding transcript_biotype=protein_coding GN=Plaur description=plasminogen activator, urokinase receptor [Sourc	Plaur	2	8	8	8	22		34.9	34.9	34.9	35.428	327	327;222	18.9	0	88.37	230920000	2078300000	3	2	6	2	3	2	6	2	3	2	6	2	4	5	6	7	15	10.1	26.3	10.1	230830000	440150000	494800000	912540000	12824000
344	ENSMUSP00000002289.5pepchromosome=GRCm38=14=101653994=101696125=1gene=ENSMUSG00000022111.9transcript=ENSMUST00000002289.7gene_biotype=protein_codingtranscript_biotype=protein_codingGN=Uchl3description=ubiquitincarboxyl-terminalesteraseL3(ubiquitinthiolesterase)[Source=MGISymbol;Acc=MGI=1355274];ENSMUSP00000154032.1pepchromosome=GRCm38=14=101665796=101696124=1gene=ENSMUSG00000022111.9transcript=EN…	ENSMUSP00000002289.5pepchromosome=GRCm38=14=101653994=101696125=1gene=ENSMUSG00000022111.9transcript=ENSMUST00000002289.7gene_biotype=protein_codingtranscript_biotype=protein_codingGN=Uchl3description=ubiquitincarboxyl-terminalesteraseL3(ubiquitinthiolesterase)[Source=MGISymbol;Acc=MGI=1355274];ENSMUSP00000154032.1pepchromosome=GRCm38=14=101665796=101696124=1gene=ENSMUSG00000022111.9transcript=EN…	54;38;32	54;38;32	54;38;32	ENSMUSP00000002289.5 pep chromosome=GRCm38=14=101653994=101696125=1 gene=ENSMUSG00000022111.9 transcript=ENSMUST00000002289.7 gene_biotype=protein_coding transcript_biotype=protein_coding GN=Uchl3 description=ubiquitin carboxyl-terminal esterase L3 (ubiqui	Uchl3	3	54	54	54	246		100	100	100	26.151	230	230;265;233	22.7	0	323.31	4291100000	55784000000	40	11	30	11	40	11	30	11	40	11	30	11	130	35	60	21	96.5	48.7	93.5	44.8	41173000000	3299400000	9332300000	1978900000	3743000000
345	ENSMUSP00000002291.7pepchromosome=GRCm38=5=27740080=27791550=-1gene=ENSMUSG00000002221.11transcript=ENSMUST00000002291.11gene_biotype=protein_codingtranscript_biotype=protein_codingGN=Paxip1description=PAXinteracting(withtranscription-activationdomain)protein1[Source=MGISymbol;Acc=MGI=1890430];ENSMUSP00000142578.1pepchromosome=GRCm38=5=27772479=27791395=-1gene=ENSMUSG00000002221.11transcript=ENSM…	ENSMUSP00000002291.7pepchromosome=GRCm38=5=27740080=27791550=-1gene=ENSMUSG00000002221.11transcript=ENSMUST00000002291.11gene_biotype=protein_codingtranscript_biotype=protein_codingGN=Paxip1description=PAXinteracting(withtranscription-activationdomain)protein1[Source=MGISymbol;Acc=MGI=1890430]	59;8	59;8	59;8	ENSMUSP00000002291.7 pep chromosome=GRCm38=5=27740080=27791550=-1 gene=ENSMUSG00000002221.11 transcript=ENSMUST00000002291.11 gene_biotype=protein_coding transcript_biotype=protein_coding GN=Paxip1 description=PAX interacting (with transcription-activation	Paxip1	2	59	59	59	113		59.5	59.5	59.5	119.27	1056	1056;92	30.3	0	323.31	128220000	5769900000	27	27	10	20	27	27	10	20	27	27	10	20	36	43	11	23	38.8	35.8	15.3	27.8	2414200000	1869300000	408550000	1077800000	41624000
346	ENSMUSP00000002292.8pepchromosome=GRCm38=6=71388634=71440637=-1gene=ENSMUSG00000002222.14transcript=ENSMUST00000002292.14gene_biotype=protein_codingtranscript_biotype=protein_codingGN=Rmnd5adescription=requiredformeioticnucleardivision5homologA[Source=MGISymbol;Acc=MGI=1915727];ENSMUSP00000115130.1pepchromosome=GRCm38=6=71388887=71399293=-1gene=ENSMUSG00000002222.14transcript=ENSMUST00000149415.1…	ENSMUSP00000002292.8pepchromosome=GRCm38=6=71388634=71440637=-1gene=ENSMUSG00000002222.14transcript=ENSMUST00000002292.14gene_biotype=protein_codingtranscript_biotype=protein_codingGN=Rmnd5adescription=requiredformeioticnucleardivision5homologA[Source=MGISymbol;Acc=MGI=1915727];ENSMUSP00000115130.1pepchromosome=GRCm38=6=71388887=71399293=-1gene=ENSMUSG00000002222.14transcript=ENSMUST00000149415.1…	32;16	32;16	32;16	ENSMUSP00000002292.8 pep chromosome=GRCm38=6=71388634=71440637=-1 gene=ENSMUSG00000002222.14 transcript=ENSMUST00000002292.14 gene_biotype=protein_coding transcript_biotype=protein_coding GN=Rmnd5a description=required for meiotic nuclear division 5 homolo	Rmnd5a	2	32	32	32	91		80.1	80.1	80.1	43.992	391	391;218	30.8	0	323.31	241910000	5322000000	12	13	8	14	12	13	8	14	12	13	8	14	13	39	8	31	46	42.7	32	49.9	859360000	2228200000	856590000	1377900000	45230000
347	ENSMUSP00000002298.6pepchromosome=GRCm38=3=104781056=104786018=1gene=ENSMUSG00000002228.7transcript=ENSMUST00000002298.6gene_biotype=protein_codingtranscript_biotype=protein_codingGN=Ppm1jdescription=proteinphosphatase1J[Source=MGISymbol;Acc=MGI=1919137]	ENSMUSP00000002298.6pepchromosome=GRCm38=3=104781056=104786018=1gene=ENSMUSG00000002228.7transcript=ENSMUST00000002298.6gene_biotype=protein_codingtranscript_biotype=protein_codingGN=Ppm1jdescription=proteinphosphatase1J[Source=MGISymbol;Acc=MGI=1919137]	8	7	7	ENSMUSP00000002298.6 pep chromosome=GRCm38=3=104781056=104786018=1 gene=ENSMUSG00000002228.7 transcript=ENSMUST00000002298.6 gene_biotype=protein_coding transcript_biotype=protein_coding GN=Ppm1j description=protein phosphatase 1J [Source=MGI Symbol;Acc=MG	Ppm1j	1	8	7	7	16		23.9	22.1	22.1	55.549	507	507	46.5	0	16.852	15183000	440310000	0	7	1	2	0	6	1	2	0	6	1	2	0	11	1	4	0	20.7	3.2	5.7	0	286930000	0	153380000	0
348	ENSMUSP00000142697.1pepchromosome=GRCm38=3=104788375=104794282=1gene=ENSMUSG00000002233.13transcript=ENSMUST00000196817.4gene_biotype=protein_codingtranscript_biotype=protein_codingGN=Rhocdescription=rashomologfamilymemberC[Source=MGISymbol;Acc=MGI=106028];ENSMUSP00000102399.1pepchromosome=GRCm38=3=104789034=104794344=1gene=ENSMUSG00000002233.13transcript=ENSMUST00000106787.7gene_biotype=protein_…	ENSMUSP00000142697.1pepchromosome=GRCm38=3=104788375=104794282=1gene=ENSMUSG00000002233.13transcript=ENSMUST00000196817.4gene_biotype=protein_codingtranscript_biotype=protein_codingGN=Rhocdescription=rashomologfamilymemberC[Source=MGISymbol;Acc=MGI=106028];ENSMUSP00000102399.1pepchromosome=GRCm38=3=104789034=104794344=1gene=ENSMUSG00000002233.13transcript=ENSMUST00000106787.7gene_biotype=protein_…	51;51;51;41;38	18;18;18;9;7	16;16;16;9;7	ENSMUSP00000142697.1 pep chromosome=GRCm38=3=104788375=104794282=1 gene=ENSMUSG00000002233.13 transcript=ENSMUST00000196817.4 gene_biotype=protein_coding transcript_biotype=protein_coding GN=Rhoc description=ras homolog family member C [Source=MGI Symbol;A	Rhoc	5	51	18	16	85		92.2	50.8	50.8	22.006	193	193;193;193;149;118	15.8	0	291.35	6483300000	51867000000	30	9	39	11	8	1	15	3	8	1	13	3	17	2	51	15	88.1	53.4	92.2	67.9	3256600000	793020000	39338000000	8478500000	217100000
349	ENSMUSP00000002305.8pepchromosome=GRCm38=6=39136623=39206789=-1gene=ENSMUSG00000042599.8transcript=ENSMUST00000002305.8gene_biotype=protein_codingtranscript_biotype=protein_codingGN=Kdm7adescription=lysine(K)-specificdemethylase7A[Source=MGISymbol;Acc=MGI=2443388]	ENSMUSP00000002305.8pepchromosome=GRCm38=6=39136623=39206789=-1gene=ENSMUSG00000042599.8transcript=ENSMUST00000002305.8gene_biotype=protein_codingtranscript_biotype=protein_codingGN=Kdm7adescription=lysine(K)-specificdemethylase7A[Source=MGISymbol;Acc=MGI=2443388]	12	12	12	ENSMUSP00000002305.8 pep chromosome=GRCm38=6=39136623=39206789=-1 gene=ENSMUSG00000042599.8 transcript=ENSMUST00000002305.8 gene_biotype=protein_coding transcript_biotype=protein_coding GN=Kdm7a description=lysine (K)-specific demethylase 7A [Source=MGI Sy	Kdm7a	1	12	12	12	18		18.1	18.1	18.1	106.07	940	940	35.1	0	22.829	12043000	590130000	0	12	0	3	0	12	0	3	0	12	0	3	0	15	0	3	0	18.1	0	5.4	0	555260000	0	34873000	0
350	ENSMUSP00000156435.1pepchromosome=GRCm38=17=28177458=28205884=1gene=ENSMUSG00000024220.14transcript=ENSMUST00000233904.1gene_biotype=protein_codingtranscript_biotype=protein_codingGN=Zfp523description=zincfingerprotein523[Source=MGISymbol;Acc=MGI=2687278];ENSMUSP00000156638.1pepchromosome=GRCm38=17=28186187=28205886=1gene=ENSMUSG00000024220.14transcript=ENSMUST00000233613.1gene_biotype=protein_co…	ENSMUSP00000156435.1pepchromosome=GRCm38=17=28177458=28205884=1gene=ENSMUSG00000024220.14transcript=ENSMUST00000233904.1gene_biotype=protein_codingtranscript_biotype=protein_codingGN=Zfp523description=zincfingerprotein523[Source=MGISymbol;Acc=MGI=2687278];ENSMUSP00000156638.1pepchromosome=GRCm38=17=28186187=28205886=1gene=ENSMUSG00000024220.14transcript=ENSMUST00000233613.1gene_biotype=protein_co…	8;8;8;8;6;3	3;3;3;3;3;3	3;3;3;3;3;3	ENSMUSP00000156435.1 pep chromosome=GRCm38=17=28177458=28205884=1 gene=ENSMUSG00000024220.14 transcript=ENSMUST00000233904.1 gene_biotype=protein_coding transcript_biotype=protein_coding GN=Zfp523 description=zinc finger protein 523 [Source=MGI Symbol;Acc=	Zfp523	6	8	3	3	3		14.8	9.4	9.4	55.874	513	513;568;568;568;342;84	34.7	0	19.326	1792400	37640000	0	7	0	3	0	3	0	0	0	3	0	0	0	3	0	0	0	14.8	0	3.7	0	37640000	0	0	0
351	ENSMUSP00000156879.1pepchromosome=GRCm38=17=28232747=28300135=1gene=ENSMUSG00000002250.16transcript=ENSMUST00000232879.1gene_biotype=protein_codingtranscript_biotype=protein_codingGN=Pparddescription=peroxisomeproliferatoractivatorreceptordelta[Source=MGISymbol;Acc=MGI=101884];ENSMUSP00000156734.1pepchromosome=GRCm38=17=28232782=28299861=1gene=ENSMUSG00000002250.16transcript=ENSMUST00000166744.7g…	ENSMUSP00000156879.1pepchromosome=GRCm38=17=28232747=28300135=1gene=ENSMUSG00000002250.16transcript=ENSMUST00000232879.1gene_biotype=protein_codingtranscript_biotype=protein_codingGN=Pparddescription=peroxisomeproliferatoractivatorreceptordelta[Source=MGISymbol;Acc=MGI=101884];ENSMUSP00000156734.1pepchromosome=GRCm38=17=28232782=28299861=1gene=ENSMUSG00000002250.16transcript=ENSMUST00000166744.7g…	3;3;3;2	3;3;3;2	3;3;3;2	ENSMUSP00000156879.1 pep chromosome=GRCm38=17=28232747=28300135=1 gene=ENSMUSG00000002250.16 transcript=ENSMUST00000232879.1 gene_biotype=protein_coding transcript_biotype=protein_coding GN=Ppard description=peroxisome proliferator activator receptor delta	Ppard	4	3	3	3	5		13.5	13.5	13.5	38.711	342	342;382;440;252	38	0	7.3893	4300100	73101000	0	3	0	2	0	3	0	2	0	3	0	2	0	3	0	2	0	13.5	0	11.1	0	23405000	0	49696000	0
352	ENSMUSP00000002327.5pepchromosome=GRCm38=17=28207778=28228608=1gene=ENSMUSG00000002257.8transcript=ENSMUST00000002327.5gene_biotype=protein_codingtranscript_biotype=protein_codingGN=Def6description=differentiallyexpressedinFDCP6[Source=MGISymbol;Acc=MGI=1346328];ENSMUSP00000156601.1pepchromosome=GRCm38=17=28207843=28228289=1gene=ENSMUSG00000002257.8transcript=ENSMUST00000233170.1gene_biotype=prot…	ENSMUSP00000002327.5pepchromosome=GRCm38=17=28207778=28228608=1gene=ENSMUSG00000002257.8transcript=ENSMUST00000002327.5gene_biotype=protein_codingtranscript_biotype=protein_codingGN=Def6description=differentiallyexpressedinFDCP6[Source=MGISymbol;Acc=MGI=1346328];ENSMUSP00000156601.1pepchromosome=GRCm38=17=28207843=28228289=1gene=ENSMUSG00000002257.8transcript=ENSMUST00000233170.1gene_biotype=prot…	27;17;10;6;2;1	26;17;10;6;2;0	26;17;10;6;2;0	ENSMUSP00000002327.5 pep chromosome=GRCm38=17=28207778=28228608=1 gene=ENSMUSG00000002257.8 transcript=ENSMUST00000002327.5 gene_biotype=protein_coding transcript_biotype=protein_coding GN=Def6 description=differentially expressed in FDCP 6 [Source=MGI Sym	Def6	6	27	26	26	59		44.8	43.2	43.2	73.452	630	630;257;385;180;56;129	21	0	125.56	102490000	3382200000	10	12	9	11	9	12	8	11	9	12	8	11	13	19	9	18	19.8	25.4	17.5	22.1	1278800000	623700000	741470000	738170000	37612000
353	ENSMUSP00000002350.4pepchromosome=GRCm38=17=25773776=25783332=1gene=ENSMUSG00000002280.11transcript=ENSMUST00000002350.10gene_biotype=protein_codingtranscript_biotype=protein_codingGN=Ciao3description=cytosoliciron-sulfurassemblycomponent3[Source=MGISymbol;Acc=MGI=1914813];ENSMUSP00000117136.1pepchromosome=GRCm38=17=25773776=25782791=1gene=ENSMUSG00000002280.11transcript=ENSMUST00000134108.7gene_…	ENSMUSP00000002350.4pepchromosome=GRCm38=17=25773776=25783332=1gene=ENSMUSG00000002280.11transcript=ENSMUST00000002350.10gene_biotype=protein_codingtranscript_biotype=protein_codingGN=Ciao3description=cytosoliciron-sulfurassemblycomponent3[Source=MGISymbol;Acc=MGI=1914813];ENSMUSP00000117136.1pepchromosome=GRCm38=17=25773776=25782791=1gene=ENSMUSG00000002280.11transcript=ENSMUST00000134108.7gene_…	47;45;33;1	47;45;33;1	46;44;32;1	ENSMUSP00000002350.4 pep chromosome=GRCm38=17=25773776=25783332=1 gene=ENSMUSG00000002280.11 transcript=ENSMUST00000002350.10 gene_biotype=protein_coding transcript_biotype=protein_coding GN=Ciao3 description=cytosolic iron-sulfur assembly component 3 [Sou	Ciao3	4	47	47	46	112		90.1	90.1	90.1	53.107	476	476;492;377;73	29.4	0	323.31	168010000	4536300000	11	24	17	21	11	24	17	21	11	23	17	20	12	39	20	41	34	76.7	39.7	67.4	671830000	1673400000	827540000	1363500000	26873000
354	ENSMUSP00000133417.1pepchromosome=GRCm38=17=33774908=33781543=-1gene=ENSMUSG00000002289.16transcript=ENSMUST00000173869.7gene_biotype=protein_codingtranscript_biotype=nonsense_mediated_decayGN=Angptl4description=angiopoietin-like4[Source=MGISymbol;Acc=MGI=1888999];ENSMUSP00000002360.9pepchromosome=GRCm38=17=33773750=33781830=-1gene=ENSMUSG00000002289.16transcript=ENSMUST00000002360.16gene_biotype…	ENSMUSP00000133417.1pepchromosome=GRCm38=17=33774908=33781543=-1gene=ENSMUSG00000002289.16transcript=ENSMUST00000173869.7gene_biotype=protein_codingtranscript_biotype=nonsense_mediated_decayGN=Angptl4description=angiopoietin-like4[Source=MGISymbol;Acc=MGI=1888999];ENSMUSP00000002360.9pepchromosome=GRCm38=17=33773750=33781830=-1gene=ENSMUSG00000002289.16transcript=ENSMUST00000002360.16gene_biotype…	3;3	3;3	3;3	ENSMUSP00000133417.1 pep chromosome=GRCm38=17=33774908=33781543=-1 gene=ENSMUSG00000002289.16 transcript=ENSMUST00000173869.7 gene_biotype=protein_coding transcript_biotype=nonsense_mediated_decay GN=Angptl4 description=angiopoietin-like 4 [Source=MGI Symb	Angptl4	2	3	3	3	8		27.3	27.3	27.3	16.921	154	154;410	31.8	9.4976e-05	6.4333	4902400	39219000	0	3	0	3	0	3	0	3	0	3	0	3	0	3	0	5	0	27.3	0	27.3	0	28065000	0	11154000	0
355	ENSMUSP00000002368.9pepchromosome=GRCm38=5=8396973=8422680=-1gene=ENSMUSG00000002297.16transcript=ENSMUST00000002368.15gene_biotype=protein_codingtranscript_biotype=protein_codingGN=Dbf4description=DBF4zincfinger[Source=MGISymbol;Acc=MGI=1351328];ENSMUSP00000132906.1pepchromosome=GRCm38=5=8397011=8422716=-1gene=ENSMUSG00000002297.16transcript=ENSMUST00000171808.7gene_biotype=protein_codingtranscr…	ENSMUSP00000002368.9pepchromosome=GRCm38=5=8396973=8422680=-1gene=ENSMUSG00000002297.16transcript=ENSMUST00000002368.15gene_biotype=protein_codingtranscript_biotype=protein_codingGN=Dbf4description=DBF4zincfinger[Source=MGISymbol;Acc=MGI=1351328];ENSMUSP00000132906.1pepchromosome=GRCm38=5=8397011=8422716=-1gene=ENSMUSG00000002297.16transcript=ENSMUST00000171808.7gene_biotype=protein_codingtranscr…	31;31;18;2	31;31;18;2	31;31;18;2	ENSMUSP00000002368.9 pep chromosome=GRCm38=5=8396973=8422680=-1 gene=ENSMUSG00000002297.16 transcript=ENSMUST00000002368.15 gene_biotype=protein_coding transcript_biotype=protein_coding GN=Dbf4 description=DBF4 zinc finger [Source=MGI Symbol;Acc=MGI=135132	Dbf4	4	31	31	31	39		50.5	50.5	50.5	74.173	662	662;663;356;114	30	0	167.82	47939000	1438200000	13	18	0	1	13	18	0	1	13	18	0	1	14	24	0	1	23.7	35.8	0	2.9	607350000	824250000	0	6571600	14813000
356	ENSMUSP00000002379.8pepchromosome=GRCm38=17=33843091=33849774=1gene=ENSMUSG00000002308.16transcript=ENSMUST00000002379.14gene_biotype=protein_codingtranscript_biotype=protein_codingGN=Cd320description=CD320antigen[Source=MGISymbol;Acc=MGI=1860083];ENSMUSP00000084839.7pepchromosome=GRCm38=17=33843426=33848751=1gene=ENSMUSG00000002308.16transcript=ENSMUST00000087559.7gene_biotype=protein_codingtran…	ENSMUSP00000002379.8pepchromosome=GRCm38=17=33843091=33849774=1gene=ENSMUSG00000002308.16transcript=ENSMUST00000002379.14gene_biotype=protein_codingtranscript_biotype=protein_codingGN=Cd320description=CD320antigen[Source=MGISymbol;Acc=MGI=1860083];ENSMUSP00000084839.7pepchromosome=GRCm38=17=33843426=33848751=1gene=ENSMUSG00000002308.16transcript=ENSMUST00000087559.7gene_biotype=protein_codingtran…	3;2	3;2	3;2	ENSMUSP00000002379.8 pep chromosome=GRCm38=17=33843091=33849774=1 gene=ENSMUSG00000002308.16 transcript=ENSMUST00000002379.14 gene_biotype=protein_coding transcript_biotype=protein_coding GN=Cd320 description=CD320 antigen [Source=MGI Symbol;Acc=MGI=186008	Cd320	2	3	3	3	5		17.3	17.3	17.3	27.739	260	260;246	21.4	0.00018699	5.5444	10718000	139340000	1	1	1	1	1	1	1	1	1	1	1	1	2	1	1	1	5	3.5	5	8.8	67602000	0	29631000	42105000	5633500
357	ENSMUSP00000137642.1pepchromosome=GRCm38=14=55700034=55713494=-1gene=ENSMUSG00000022218.16transcript=ENSMUST00000178034.8gene_biotype=protein_codingtranscript_biotype=protein_codingGN=Tgm1description=transglutaminase1,Kpolypeptide[Source=MGISymbol;Acc=MGI=98730];ENSMUSP00000128090.1pepchromosome=GRCm38=14=55700009=55713492=-1gene=ENSMUSG00000022218.16transcript=ENSMUST00000168729.7gene_biotype=pr…	ENSMUSP00000137642.1pepchromosome=GRCm38=14=55700034=55713494=-1gene=ENSMUSG00000022218.16transcript=ENSMUST00000178034.8gene_biotype=protein_codingtranscript_biotype=protein_codingGN=Tgm1description=transglutaminase1,Kpolypeptide[Source=MGISymbol;Acc=MGI=98730];ENSMUSP00000128090.1pepchromosome=GRCm38=14=55700009=55713492=-1gene=ENSMUSG00000022218.16transcript=ENSMUST00000168729.7gene_biotype=pr…	63;63;63;3;3;1	63;63;63;3;3;1	63;63;63;3;3;1	ENSMUSP00000137642.1 pep chromosome=GRCm38=14=55700034=55713494=-1 gene=ENSMUSG00000022218.16 transcript=ENSMUST00000178034.8 gene_biotype=protein_coding transcript_biotype=protein_coding GN=Tgm1 description=transglutaminase 1, K polypeptide [Source=MGI Sy	Tgm1	6	63	63	63	112		64.5	64.5	64.5	89.795	815	815;815;815;164;167;116	25.2	0	323.31	203790000	9578100000	36	27	0	0	36	27	0	0	36	27	0	0	57	55	0	0	46.3	46.5	0	0	5611100000	3967000000	0	0	140280000
358	ENSMUSP00000118427.1pepchromosome=GRCm38=14=55637833=55643523=-1gene=ENSMUSG00000002320.15transcript=ENSMUST00000132338.7gene_biotype=protein_codingtranscript_biotype=protein_codingGN=Tm9sf1description=transmembrane9superfamilymember1[Source=MGISymbol;Acc=MGI=1921390];ENSMUSP00000113143.1pepchromosome=GRCm38=14=55635968=55643315=-1gene=ENSMUSG00000002320.15transcript=ENSMUST00000121937.7gene_biot…	ENSMUSP00000118427.1pepchromosome=GRCm38=14=55637833=55643523=-1gene=ENSMUSG00000002320.15transcript=ENSMUST00000132338.7gene_biotype=protein_codingtranscript_biotype=protein_codingGN=Tm9sf1description=transmembrane9superfamilymember1[Source=MGISymbol;Acc=MGI=1921390];ENSMUSP00000113143.1pepchromosome=GRCm38=14=55635968=55643315=-1gene=ENSMUSG00000002320.15transcript=ENSMUST00000121937.7gene_biot…	20;20;20;20;20;20;19;11;8	20;20;20;20;20;20;19;11;8	20;20;20;20;20;20;19;11;8	ENSMUSP00000118427.1 pep chromosome=GRCm38=14=55637833=55643523=-1 gene=ENSMUSG00000002320.15 transcript=ENSMUST00000132338.7 gene_biotype=protein_coding transcript_biotype=protein_coding GN=Tm9sf1 description=transmembrane 9 superfamily member 1 [Source=M	Tm9sf1	9	20	20	20	56		35.1	35.1	35.1	54.87	484	484;589;606;606;606;606;417;172;118	27.4	0	148.73	140270000	3226100000	4	8	6	11	4	8	6	11	4	8	6	11	6	15	9	26	11.6	17.6	12.6	25.6	213510000	606930000	582790000	1822900000	8211800
359	ENSMUSP00000002395.7pepchromosome=GRCm38=14=55618037=55625395=1gene=ENSMUSG00000002324.8transcript=ENSMUST00000002395.7gene_biotype=protein_codingtranscript_biotype=protein_codingGN=Rec8description=REC8meioticrecombinationprotein[Source=MGISymbol;Acc=MGI=1929645]	ENSMUSP00000002395.7pepchromosome=GRCm38=14=55618037=55625395=1gene=ENSMUSG00000002324.8transcript=ENSMUST00000002395.7gene_biotype=protein_codingtranscript_biotype=protein_codingGN=Rec8description=REC8meioticrecombinationprotein[Source=MGISymbol;Acc=MGI=1929645]	7	7	7	ENSMUSP00000002395.7 pep chromosome=GRCm38=14=55618037=55625395=1 gene=ENSMUSG00000002324.8 transcript=ENSMUST00000002395.7 gene_biotype=protein_coding transcript_biotype=protein_coding GN=Rec8 description=REC8 meiotic recombination protein [Source=MGI Sym	Rec8	1	7	7	7	7		11	11	11	67.424	591	591	30.9	0.00027051	3.8525	933360	28001000	0	7	0	0	0	7	0	0	0	7	0	0	0	7	0	0	0	11	0	0	0	28001000	0	0	0
360	ENSMUSP00000002397.5pepchromosome=GRCm38=14=55672235=55679200=1gene=ENSMUSG00000002326.6transcript=ENSMUST00000002397.6gene_biotype=protein_codingtranscript_biotype=protein_codingGN=Gmpr2description=guanosinemonophosphatereductase2[Source=MGISymbol;Acc=MGI=1917903];ENSMUSP00000154349.1pepchromosome=GRCm38=14=55672383=55677034=1gene=ENSMUSG00000002326.6transcript=ENSMUST00000227914.1gene_biotype=p…	ENSMUSP00000002397.5pepchromosome=GRCm38=14=55672235=55679200=1gene=ENSMUSG00000002326.6transcript=ENSMUST00000002397.6gene_biotype=protein_codingtranscript_biotype=protein_codingGN=Gmpr2description=guanosinemonophosphatereductase2[Source=MGISymbol;Acc=MGI=1917903];ENSMUSP00000154349.1pepchromosome=GRCm38=14=55672383=55677034=1gene=ENSMUSG00000002326.6transcript=ENSMUST00000227914.1gene_biotype=p…	44;22;7	44;22;7	39;19;7	ENSMUSP00000002397.5 pep chromosome=GRCm38=14=55672235=55679200=1 gene=ENSMUSG00000002326.6 transcript=ENSMUST00000002397.6 gene_biotype=protein_coding transcript_biotype=protein_coding GN=Gmpr2 description=guanosine monophosphate reductase 2 [Source=MGI S	Gmpr2	3	44	44	39	160		89.7	89.7	85.3	38.018	348	348;218;96	23.8	0	306.35	1080600000	18370000000	20	15	26	15	20	15	26	15	16	14	23	14	40	34	49	37	66.4	48.6	73	48.6	4396800000	2232100000	7847100000	3893800000	219840000
361	ENSMUSP00000002398.7pepchromosome=GRCm38=14=55769087=55784063=-1gene=ENSMUSG00000022220.14transcript=ENSMUST00000002398.8gene_biotype=protein_codingtranscript_biotype=protein_codingGN=Adcy4description=adenylatecyclase4[Source=MGISymbol;Acc=MGI=99674];ENSMUSP00000130530.1pepchromosome=GRCm38=14=55769057=55784042=-1gene=ENSMUSG00000022220.14transcript=ENSMUST00000170223.8gene_biotype=protein_coding…	ENSMUSP00000002398.7pepchromosome=GRCm38=14=55769087=55784063=-1gene=ENSMUSG00000022220.14transcript=ENSMUST00000002398.8gene_biotype=protein_codingtranscript_biotype=protein_codingGN=Adcy4description=adenylatecyclase4[Source=MGISymbol;Acc=MGI=99674];ENSMUSP00000130530.1pepchromosome=GRCm38=14=55769057=55784042=-1gene=ENSMUSG00000022220.14transcript=ENSMUST00000170223.8gene_biotype=protein_coding…	4;4;1	4;4;1	4;4;1	ENSMUSP00000002398.7 pep chromosome=GRCm38=14=55769087=55784063=-1 gene=ENSMUSG00000022220.14 transcript=ENSMUST00000002398.8 gene_biotype=protein_coding transcript_biotype=protein_coding GN=Adcy4 description=adenylate cyclase 4 [Source=MGI Symbol;Acc=MGI=	Adcy4	3	4	4	4	3		4.5	4.5	4.5	120.38	1077	1077;1077;49	35.8	0.0097952	1.2554	1166000	55968000	0	1	1	2	0	1	1	2	0	1	1	2	0	0	1	2	0	1.4	1	2.1	0	0	43739000	12229000	0
362	ENSMUSP00000002400.6pepchromosome=GRCm38=14=55657879=55660508=-1gene=ENSMUSG00000002329.7transcript=ENSMUST00000002400.6gene_biotype=protein_codingtranscript_biotype=protein_codingGN=Mdp1description=magnesium-dependentphosphatase1[Source=MGISymbol;Acc=MGI=1915131]	ENSMUSP00000002400.6pepchromosome=GRCm38=14=55657879=55660508=-1gene=ENSMUSG00000002329.7transcript=ENSMUST00000002400.6gene_biotype=protein_codingtranscript_biotype=protein_codingGN=Mdp1description=magnesium-dependentphosphatase1[Source=MGISymbol;Acc=MGI=1915131]	17	17	17	ENSMUSP00000002400.6 pep chromosome=GRCm38=14=55657879=55660508=-1 gene=ENSMUSG00000002329.7 transcript=ENSMUST00000002400.6 gene_biotype=protein_coding transcript_biotype=protein_coding GN=Mdp1 description=magnesium-dependent phosphatase 1 [Source=MGI Sym	Mdp1	1	17	17	17	58		90.9	90.9	90.9	18.582	164	164	33.3	0	323.31	1041800000	10418000000	7	8	7	7	7	8	7	7	7	8	7	7	11	17	15	15	48.2	59.1	68.9	59.1	2588600000	1370600000	3534900000	2924000000	287620000
363	ENSMUSP00000002403.8pepchromosome=GRCm38=14=55739020=55745690=-1gene=ENSMUSG00000002332.16transcript=ENSMUST00000002403.9gene_biotype=protein_codingtranscript_biotype=protein_codingGN=Dhrs1description=dehydrogenase/reductase(SDRfamily)member1[Source=MGISymbol;Acc=MGI=1196314]	ENSMUSP00000002403.8pepchromosome=GRCm38=14=55739020=55745690=-1gene=ENSMUSG00000002332.16transcript=ENSMUST00000002403.9gene_biotype=protein_codingtranscript_biotype=protein_codingGN=Dhrs1description=dehydrogenase/reductase(SDRfamily)member1[Source=MGISymbol;Acc=MGI=1196314]	50	50	50	ENSMUSP00000002403.8 pep chromosome=GRCm38=14=55739020=55745690=-1 gene=ENSMUSG00000002332.16 transcript=ENSMUST00000002403.9 gene_biotype=protein_coding transcript_biotype=protein_coding GN=Dhrs1 description=dehydrogenase/reductase (SDR family) member 1 [	Dhrs1	1	50	50	50	201		92.3	92.3	92.3	34.005	313	313	30.6	0	323.31	2134600000	40557000000	16	19	28	19	16	19	28	19	16	19	28	19	27	67	46	61	69.6	61.7	81.2	55.9	5174400000	7809600000	10417000000	17156000000	272340000
364	ENSMUSP00000123084.1pepchromosome=GRCm38=8=70174303=70182867=1gene=ENSMUSG00000002342.17transcript=ENSMUST00000149105.1gene_biotype=protein_codingtranscript_biotype=protein_codingGN=Tmem161adescription=transmembraneprotein161A[Source=MGISymbol;Acc=MGI=2384577];ENSMUSP00000002413.8pepchromosome=GRCm38=8=70172405=70183681=1gene=ENSMUSG00000002342.17transcript=ENSMUST00000002413.14gene_biotype=prote…	ENSMUSP00000123084.1pepchromosome=GRCm38=8=70174303=70182867=1gene=ENSMUSG00000002342.17transcript=ENSMUST00000149105.1gene_biotype=protein_codingtranscript_biotype=protein_codingGN=Tmem161adescription=transmembraneprotein161A[Source=MGISymbol;Acc=MGI=2384577];ENSMUSP00000002413.8pepchromosome=GRCm38=8=70172405=70183681=1gene=ENSMUSG00000002342.17transcript=ENSMUST00000002413.14gene_biotype=prote…	7;7;6;6;1;1	7;7;6;6;1;1	7;7;6;6;1;1	ENSMUSP00000123084.1 pep chromosome=GRCm38=8=70174303=70182867=1 gene=ENSMUSG00000002342.17 transcript=ENSMUST00000149105.1 gene_biotype=protein_coding transcript_biotype=protein_coding GN=Tmem161a description=transmembrane protein 161A [Source=MGI Symbol;	Tmem161a	6	7	7	7	17		9.9	9.9	9.9	50.791	454	454;480;126;323;192;328	22.1	0.00027125	3.9495	27129000	461200000	2	4	1	4	2	4	1	4	2	4	1	4	3	6	1	7	4.4	7.3	2.2	7.7	54718000	176360000	67045000	163070000	3419900
365	ENSMUSP00000002418.8pepchromosome=GRCm38=8=70139499=70147256=1gene=ENSMUSG00000002345.18transcript=ENSMUST00000002418.14gene_biotype=protein_codingtranscript_biotype=protein_codingGN=Borcs8description=BLOC-1relatedcomplexsubunit8[Source=MGISymbol;Acc=MGI=1919618];ENSMUSP00000105766.1pepchromosome=GRCm38=8=70140277=70147319=1gene=ENSMUSG00000002345.18transcript=ENSMUST00000110139.1gene_biotype=pro…	ENSMUSP00000002418.8pepchromosome=GRCm38=8=70139499=70147256=1gene=ENSMUSG00000002345.18transcript=ENSMUST00000002418.14gene_biotype=protein_codingtranscript_biotype=protein_codingGN=Borcs8description=BLOC-1relatedcomplexsubunit8[Source=MGISymbol;Acc=MGI=1919618];ENSMUSP00000105766.1pepchromosome=GRCm38=8=70140277=70147319=1gene=ENSMUSG00000002345.18transcript=ENSMUST00000110139.1gene_biotype=pro…	5;4;3;3	5;4;3;3	5;4;3;3	ENSMUSP00000002418.8 pep chromosome=GRCm38=8=70139499=70147256=1 gene=ENSMUSG00000002345.18 transcript=ENSMUST00000002418.14 gene_biotype=protein_coding transcript_biotype=protein_coding GN=Borcs8 description=BLOC-1 related complex subunit 8 [Source=MGI Sy	Borcs8	4	5	5	5	13		42.5	42.5	42.5	13.565	120	120;113;80;80	31	0	20.871	53885000	431080000	1	3	2	3	1	3	2	3	1	3	2	3	1	5	2	5	11.7	30.8	23.3	30.8	41224000	63263000	130710000	195880000	5153000
366	ENSMUSP00000002436.9pepchromosome=GRCm38=17=5841329=5931954=1gene=ENSMUSG00000002365.10transcript=ENSMUST00000002436.10gene_biotype=protein_codingtranscript_biotype=protein_codingGN=Snx9description=sortingnexin9[Source=MGISymbol;Acc=MGI=1913866]	ENSMUSP00000002436.9pepchromosome=GRCm38=17=5841329=5931954=1gene=ENSMUSG00000002365.10transcript=ENSMUST00000002436.10gene_biotype=protein_codingtranscript_biotype=protein_codingGN=Snx9description=sortingnexin9[Source=MGISymbol;Acc=MGI=1913866]	90	90	89	ENSMUSP00000002436.9 pep chromosome=GRCm38=17=5841329=5931954=1 gene=ENSMUSG00000002365.10 transcript=ENSMUST00000002436.10 gene_biotype=protein_coding transcript_biotype=protein_coding GN=Snx9 description=sorting nexin 9 [Source=MGI Symbol;Acc=MGI=1913866	Snx9	1	90	90	89	309		96.1	96.1	96.1	66.545	595	595	25	0	323.31	1806600000	45164000000	24	18	66	21	24	18	66	21	23	18	65	21	31	46	123	109	55.3	40.8	94.3	43	2464600000	2554800000	28462000000	11683000000	79502000
367	ENSMUSP00000002444.7pepchromosome=GRCm38=17=56775900=56831008=-1gene=ENSMUSG00000024206.15transcript=ENSMUST00000002444.14gene_biotype=protein_codingtranscript_biotype=protein_codingGN=Rfx2description=regulatoryfactorX,2(influencesHLAclassIIexpression)[Source=MGISymbol;Acc=MGI=106583]	ENSMUSP00000002444.7pepchromosome=GRCm38=17=56775900=56831008=-1gene=ENSMUSG00000024206.15transcript=ENSMUST00000002444.14gene_biotype=protein_codingtranscript_biotype=protein_codingGN=Rfx2description=regulatoryfactorX,2(influencesHLAclassIIexpression)[Source=MGISymbol;Acc=MGI=106583]	29	1	1	ENSMUSP00000002444.7 pep chromosome=GRCm38=17=56775900=56831008=-1 gene=ENSMUSG00000024206.15 transcript=ENSMUST00000002444.14 gene_biotype=protein_coding transcript_biotype=protein_coding GN=Rfx2 description=regulatory factor X, 2 (influences HLA class II	Rfx2	1	29	1	1	1		45.5	2.1	2.1	79.189	717	717	34	0.003997	1.7296	207980	7487300	10	18	2	4	0	1	0	0	0	1	0	0	0	1	0	0	21.3	32.6	5.4	5.2	0	7487300	0	0	0
368	ENSMUSP00000002445.8pepchromosome=GRCm38=17=56673358=56711764=1gene=ENSMUSG00000002372.9transcript=ENSMUST00000002445.9gene_biotype=protein_codingtranscript_biotype=protein_codingGN=Ranbp3description=RANbindingprotein3[Source=MGISymbol;Acc=MGI=1919060];ENSMUSP00000156588.1pepchromosome=GRCm38=17=56673365=56711764=1gene=ENSMUSG00000002372.9transcript=ENSMUST00000233319.1gene_biotype=protein_coding…	ENSMUSP00000002445.8pepchromosome=GRCm38=17=56673358=56711764=1gene=ENSMUSG00000002372.9transcript=ENSMUST00000002445.9gene_biotype=protein_codingtranscript_biotype=protein_codingGN=Ranbp3description=RANbindingprotein3[Source=MGISymbol;Acc=MGI=1919060];ENSMUSP00000156588.1pepchromosome=GRCm38=17=56673365=56711764=1gene=ENSMUSG00000002372.9transcript=ENSMUST00000233319.1gene_biotype=protein_coding…	43;43	43;43	43;43	ENSMUSP00000002445.8 pep chromosome=GRCm38=17=56673358=56711764=1 gene=ENSMUSG00000002372.9 transcript=ENSMUST00000002445.9 gene_biotype=protein_coding transcript_biotype=protein_coding GN=Ranbp3 description=RAN binding protein 3 [Source=MGI Symbol;Acc=MGI	Ranbp3	2	43	43	43	212		71.1	71.1	71.1	52.572	491	491;558	30.1	0	323.31	2128700000	46831000000	24	15	20	16	24	15	20	16	24	15	20	16	62	54	47	49	55	38.3	53.8	39.5	13586000000	10956000000	9869000000	12419000000	646970000
369	ENSMUSP00000002452.6pepchromosome=GRCm38=17=56717767=56722137=1gene=ENSMUSG00000002379.7transcript=ENSMUST00000002452.7gene_biotype=protein_codingtranscript_biotype=protein_codingGN=Ndufa11description=NADH=ubiquinoneoxidoreductasesubunitA11[Source=MGISymbol;Acc=MGI=1917125];ENSMUSP00000156737.1pepchromosome=GRCm38=17=56717798=56721998=1gene=ENSMUSG00000002379.7transcript=ENSMUST00000233233.1gene_…	ENSMUSP00000002452.6pepchromosome=GRCm38=17=56717767=56722137=1gene=ENSMUSG00000002379.7transcript=ENSMUST00000002452.7gene_biotype=protein_codingtranscript_biotype=protein_codingGN=Ndufa11description=NADH=ubiquinoneoxidoreductasesubunitA11[Source=MGISymbol;Acc=MGI=1917125];ENSMUSP00000156737.1pepchromosome=GRCm38=17=56717798=56721998=1gene=ENSMUSG00000002379.7transcript=ENSMUST00000233233.1gene_…	20;15;11	20;15;11	20;15;11	ENSMUSP00000002452.6 pep chromosome=GRCm38=17=56717767=56722137=1 gene=ENSMUSG00000002379.7 transcript=ENSMUST00000002452.7 gene_biotype=protein_coding transcript_biotype=protein_coding GN=Ndufa11 description=NADH=ubiquinone oxidoreductase subunit A11 [Sou	Ndufa11	3	20	20	20	61		99.3	99.3	99.3	15.115	143	143;116;76	24.5	0	86.607	1345900000	6729500000	12	6	10	6	12	6	10	6	12	6	10	6	23	12	16	10	75.5	53.1	76.2	38.5	2363300000	587290000	3487300000	291570000	295410000
370	ENSMUSP00000002457.1pepchromosome=GRCm38=4=123105165=123126091=1gene=ENSMUSG00000002384.2transcript=ENSMUST00000002457.1gene_biotype=protein_codingtranscript_biotype=protein_codingGN=Bmp8bdescription=bonemorphogeneticprotein8b[Source=MGISymbol;Acc=MGI=107335];ENSMUSP00000099701.3pepchromosome=GRCm38=4=123312645=123342803=-1gene=ENSMUSG00000032726.12transcript=ENSMUST00000102641.9gene_biotype=prot…	ENSMUSP00000002457.1pepchromosome=GRCm38=4=123105165=123126091=1gene=ENSMUSG00000002384.2transcript=ENSMUST00000002457.1gene_biotype=protein_codingtranscript_biotype=protein_codingGN=Bmp8bdescription=bonemorphogeneticprotein8b[Source=MGISymbol;Acc=MGI=107335]	16;7;7	16;7;7	16;7;7	ENSMUSP00000002457.1 pep chromosome=GRCm38=4=123105165=123126091=1 gene=ENSMUSG00000002384.2 transcript=ENSMUST00000002457.1 gene_biotype=protein_coding transcript_biotype=protein_coding GN=Bmp8b description=bone morphogenetic protein 8b [Source=MGI Symbol	Bmp8b	3	16	16	16	26		40.4	40.4	40.4	44.943	399	399;399;412	29.4	0	109.47	68994000	1379900000	6	10	0	0	6	10	0	0	6	10	0	0	9	17	0	0	20.6	33.6	0	0	768490000	611390000	0	0	34931000
371	ENSMUSP00000002466.8pepchromosome=GRCm38=8=71374127=71381960=-1gene=ENSMUSG00000002393.14transcript=ENSMUST00000002466.8gene_biotype=protein_codingtranscript_biotype=protein_codingGN=Nr2f6description=nuclearreceptorsubfamily2,groupF,member6[Source=MGISymbol;Acc=MGI=1352453];ENSMUSP00000116498.1pepchromosome=GRCm38=8=71375752=71381090=-1gene=ENSMUSG00000002393.14transcript=ENSMUST00000124732.1gene…	ENSMUSP00000002466.8pepchromosome=GRCm38=8=71374127=71381960=-1gene=ENSMUSG00000002393.14transcript=ENSMUST00000002466.8gene_biotype=protein_codingtranscript_biotype=protein_codingGN=Nr2f6description=nuclearreceptorsubfamily2,groupF,member6[Source=MGISymbol;Acc=MGI=1352453]	18;8;6	18;8;6	16;8;6	ENSMUSP00000002466.8 pep chromosome=GRCm38=8=71374127=71381960=-1 gene=ENSMUSG00000002393.14 transcript=ENSMUST00000002466.8 gene_biotype=protein_coding transcript_biotype=protein_coding GN=Nr2f6 description=nuclear receptor subfamily 2, group F, member 6	Nr2f6	3	18	18	16	33		56.9	56.9	55.1	41.967	390	390;254;270	33.4	0	144.26	62080000	1303700000	6	10	2	8	6	10	2	8	6	9	2	6	6	13	3	11	21.8	41.8	8.2	34.6	164960000	515590000	95168000	527960000	7498100
372	ENSMUSP00000002473.8pepchromosome=GRCm38=8=71396861=71404619=1gene=ENSMUSG00000031820.9transcript=ENSMUST00000002473.9gene_biotype=protein_codingtranscript_biotype=protein_codingGN=Babam1description=BRISCandBRCA1Acomplexmember1[Source=MGISymbol;Acc=MGI=1915501];ENSMUSP00000148639.1pepchromosome=GRCm38=8=71399526=71399956=1gene=ENSMUSG00000031820.9transcript=ENSMUST00000212769.1gene_biotype=protei…	ENSMUSP00000002473.8pepchromosome=GRCm38=8=71396861=71404619=1gene=ENSMUSG00000031820.9transcript=ENSMUST00000002473.9gene_biotype=protein_codingtranscript_biotype=protein_codingGN=Babam1description=BRISCandBRCA1Acomplexmember1[Source=MGISymbol;Acc=MGI=1915501]	32;4	32;4	32;4	ENSMUSP00000002473.8 pep chromosome=GRCm38=8=71396861=71404619=1 gene=ENSMUSG00000031820.9 transcript=ENSMUST00000002473.9 gene_biotype=protein_coding transcript_biotype=protein_coding GN=Babam1 description=BRISC and BRCA1 A complex member 1 [Source=MGI Sy	Babam1	2	32	32	32	123		75.7	75.7	75.7	36.793	333	333;114	29.5	0	197.14	450080000	9001600000	12	15	13	13	12	15	13	13	12	15	13	13	16	44	16	47	33.3	64.3	36.6	64.3	911630000	2907700000	1054100000	4128100000	70125000
373	ENSMUSP00000002487.8pepchromosome=GRCm38=6=39603237=39725463=-1gene=ENSMUSG00000002413.15transcript=ENSMUST00000002487.14gene_biotype=protein_codingtranscript_biotype=protein_codingGN=Brafdescription=Braftransforminggene[Source=MGISymbol;Acc=MGI=88190]	ENSMUSP00000002487.8pepchromosome=GRCm38=6=39603237=39725463=-1gene=ENSMUSG00000002413.15transcript=ENSMUST00000002487.14gene_biotype=protein_codingtranscript_biotype=protein_codingGN=Brafdescription=Braftransforminggene[Source=MGISymbol;Acc=MGI=88190]	45	37	4	ENSMUSP00000002487.8 pep chromosome=GRCm38=6=39603237=39725463=-1 gene=ENSMUSG00000002413.15 transcript=ENSMUST00000002487.14 gene_biotype=protein_coding transcript_biotype=protein_coding GN=Braf description=Braf transforming gene [Source=MGI Symbol;Acc=MG	Braf	1	45	37	4	90		56.5	51.1	5.3	88.779	804	804	26	0	147.24	140240000	4908200000	22	18	16	13	21	12	14	9	2	2	1	2	29	24	17	20	39.8	32	34	22.4	2389000000	993780000	808530000	716900000	62869000
374	ENSMUSP00000002502.5pepchromosome=GRCm38=3=20057811=20118490=1gene=ENSMUSG00000002428.12transcript=ENSMUST00000002502.11gene_biotype=protein_codingtranscript_biotype=protein_codingGN=Hltfdescription=helicase-liketranscriptionfactor[Source=MGISymbol;Acc=MGI=1196437];ENSMUSP00000116570.1pepchromosome=GRCm38=3=20057811=20117281=1gene=ENSMUSG00000002428.12transcript=ENSMUST00000143005.7gene_biotype=p…	ENSMUSP00000002502.5pepchromosome=GRCm38=3=20057811=20118490=1gene=ENSMUSG00000002428.12transcript=ENSMUST00000002502.11gene_biotype=protein_codingtranscript_biotype=protein_codingGN=Hltfdescription=helicase-liketranscriptionfactor[Source=MGISymbol;Acc=MGI=1196437];ENSMUSP00000116570.1pepchromosome=GRCm38=3=20057811=20117281=1gene=ENSMUSG00000002428.12transcript=ENSMUST00000143005.7gene_biotype=p…	67;42;40	67;42;40	67;42;40	ENSMUSP00000002502.5 pep chromosome=GRCm38=3=20057811=20118490=1 gene=ENSMUSG00000002428.12 transcript=ENSMUST00000002502.11 gene_biotype=protein_coding transcript_biotype=protein_coding GN=Hltf description=helicase-like transcription factor [Source=MGI Sy	Hltf	3	67	67	67	185		61.8	61.8	61.8	113.32	1003	1003;628;566	31.7	0	323.31	181060000	9777100000	26	37	10	26	26	37	10	26	26	37	10	26	40	85	13	47	33.8	46.8	14.6	35.1	3511100000	3986900000	509420000	1769700000	62698000
375	ENSMUSP00000002518.8pepchromosome=GRCm38=10=81559494=81566362=1gene=ENSMUSG00000054452.10transcript=ENSMUST00000002518.8gene_biotype=protein_codingtranscript_biotype=protein_codingGN=Tle5description=TLEfamilymember5,transcriptionalmodulator[Source=MGISymbol;Acc=MGI=95806];ENSMUSP00000151523.1pepchromosome=GRCm38=10=81561218=81565366=1gene=ENSMUSG00000054452.10transcript=ENSMUST00000220348.1gene_b…	ENSMUSP00000002518.8pepchromosome=GRCm38=10=81559494=81566362=1gene=ENSMUSG00000054452.10transcript=ENSMUST00000002518.8gene_biotype=protein_codingtranscript_biotype=protein_codingGN=Tle5description=TLEfamilymember5,transcriptionalmodulator[Source=MGISymbol;Acc=MGI=95806]	18;4	17;4	17;4	ENSMUSP00000002518.8 pep chromosome=GRCm38=10=81559494=81566362=1 gene=ENSMUSG00000054452.10 transcript=ENSMUST00000002518.8 gene_biotype=protein_coding transcript_biotype=protein_coding GN=Tle5 description=TLE family member 5, transcriptional modulator [S	Tle5	2	18	17	17	37		79.2	72.1	72.1	22	197	197;74	27	0	234.44	254830000	2038700000	9	7	7	6	8	7	6	6	8	7	6	6	11	9	9	8	60.4	37.6	61.4	34	756000000	245030000	656520000	381120000	75600000
376	ENSMUSP00000002529.6pepchromosome=GRCm38=2=181601319=181655660=1gene=ENSMUSG00000002455.14transcript=ENSMUST00000002529.6gene_biotype=protein_codingtranscript_biotype=protein_codingGN=Prpf6description=pre-mRNAsplicingfactor6[Source=MGISymbol;Acc=MGI=1922946];ENSMUSP00000121340.1pepchromosome=GRCm38=2=181601316=181655651=1gene=ENSMUSG00000002455.14transcript=ENSMUST00000136481.7gene_biotype=protei…	ENSMUSP00000002529.6pepchromosome=GRCm38=2=181601319=181655660=1gene=ENSMUSG00000002455.14transcript=ENSMUST00000002529.6gene_biotype=protein_codingtranscript_biotype=protein_codingGN=Prpf6description=pre-mRNAsplicingfactor6[Source=MGISymbol;Acc=MGI=1922946];ENSMUSP00000121340.1pepchromosome=GRCm38=2=181601316=181655651=1gene=ENSMUSG00000002455.14transcript=ENSMUST00000136481.7gene_biotype=protei…	142;142;1	142;142;1	142;142;1	ENSMUSP00000002529.6 pep chromosome=GRCm38=2=181601319=181655660=1 gene=ENSMUSG00000002455.14 transcript=ENSMUST00000002529.6 gene_biotype=protein_coding transcript_biotype=protein_coding GN=Prpf6 description=pre-mRNA splicing factor 6 [Source=MGI Symbol;A	Prpf6	3	142	142	142	566		93.7	93.7	93.7	106.72	941	941;941;54	25.4	0	323.31	1284400000	71929000000	93	36	67	36	93	36	67	36	93	36	67	36	177	152	131	106	80.6	42.6	75.5	49.4	30051000000	15771000000	13026000000	13081000000	536630000
377	ENSMUSP00000129026.1pepchromosome=GRCm38=2=181688504=181691817=-1gene=ENSMUSG00000002458.13transcript=ENSMUST00000165416.7gene_biotype=protein_codingtranscript_biotype=protein_codingGN=Rgs19description=regulatorofG-proteinsignaling19[Source=MGISymbol;Acc=MGI=1915153];ENSMUSP00000104406.1pepchromosome=GRCm38=2=181689066=181693810=-1gene=ENSMUSG00000002458.13transcript=ENSMUST00000108776.7gene_biot…	ENSMUSP00000129026.1pepchromosome=GRCm38=2=181688504=181691817=-1gene=ENSMUSG00000002458.13transcript=ENSMUST00000165416.7gene_biotype=protein_codingtranscript_biotype=protein_codingGN=Rgs19description=regulatorofG-proteinsignaling19[Source=MGISymbol;Acc=MGI=1915153];ENSMUSP00000104406.1pepchromosome=GRCm38=2=181689066=181693810=-1gene=ENSMUSG00000002458.13transcript=ENSMUST00000108776.7gene_biot…	9;9;9;8;8;8;5;1;1	9;9;9;8;8;8;5;1;1	9;9;9;8;8;8;5;1;1	ENSMUSP00000129026.1 pep chromosome=GRCm38=2=181688504=181691817=-1 gene=ENSMUSG00000002458.13 transcript=ENSMUST00000165416.7 gene_biotype=protein_coding transcript_biotype=protein_coding GN=Rgs19 description=regulator of G-protein signaling 19 [Source=MG	Rgs19	9	9	9	9	29		52.8	52.8	52.8	24.677	216	216;216;216;194;194;243;160;51;75	34	0	23.296	121330000	1698600000	1	7	1	6	1	7	1	6	1	7	1	6	1	14	0	14	4.2	46.8	4.2	38.4	33296000	405310000	51829000	1208100000	2774700
378	ENSMUSP00000002551.3pepchromosome=GRCm38=18=10617775=10628230=1gene=ENSMUSG00000002477.5transcript=ENSMUST00000002551.4gene_biotype=protein_codingtranscript_biotype=protein_codingGN=Snrpd1description=smallnuclearribonucleoproteinD1[Source=MGISymbol;Acc=MGI=98344];ENSMUSP00000157360.1pepchromosome=GRCm38=18=10617796=10627955=1gene=ENSMUSG00000002477.5transcript=ENSMUST00000234207.1gene_biotype=pro…	ENSMUSP00000002551.3pepchromosome=GRCm38=18=10617775=10628230=1gene=ENSMUSG00000002477.5transcript=ENSMUST00000002551.4gene_biotype=protein_codingtranscript_biotype=protein_codingGN=Snrpd1description=smallnuclearribonucleoproteinD1[Source=MGISymbol;Acc=MGI=98344]	20;4;4	20;4;4	20;4;4	ENSMUSP00000002551.3 pep chromosome=GRCm38=18=10617775=10628230=1 gene=ENSMUSG00000002477.5 transcript=ENSMUST00000002551.4 gene_biotype=protein_coding transcript_biotype=protein_coding GN=Snrpd1 description=small nuclear ribonucleoprotein D1 [Source=MGI S	Snrpd1	3	20	20	20	45		63.9	63.9	63.9	13.281	119	119;78;98	26.7	0	323.31	2735800000	10943000000	12	6	14	5	12	6	14	5	12	6	14	5	10	15	13	7	58	58.8	58	58.8	3810200000	2957700000	3126700000	1048400000	952550000
379	ENSMUSP00000002572.4pepchromosome=GRCm38=17=24639286=24650327=-1gene=ENSMUSG00000002504.15transcript=ENSMUST00000002572.5gene_biotype=protein_codingtranscript_biotype=protein_codingGN=Slc9a3r2description=solutecarrierfamily9(sodium/hydrogenexchanger),member3regulator2[Source=MGISymbol;Acc=MGI=1890662];ENSMUSP00000157037.1pepchromosome=GRCm38=17=24639291=24647826=-1gene=ENSMUSG00000002504.15transc…	ENSMUSP00000002572.4pepchromosome=GRCm38=17=24639286=24650327=-1gene=ENSMUSG00000002504.15transcript=ENSMUST00000002572.5gene_biotype=protein_codingtranscript_biotype=protein_codingGN=Slc9a3r2description=solutecarrierfamily9(sodium/hydrogenexchanger),member3regulator2[Source=MGISymbol;Acc=MGI=1890662];ENSMUSP00000157037.1pepchromosome=GRCm38=17=24639291=24647826=-1gene=ENSMUSG00000002504.15transc…	27;16;15	27;16;15	2;2;2	ENSMUSP00000002572.4 pep chromosome=GRCm38=17=24639286=24650327=-1 gene=ENSMUSG00000002504.15 transcript=ENSMUST00000002572.5 gene_biotype=protein_coding transcript_biotype=protein_coding GN=Slc9a3r2 description=solute carrier family 9 (sodium/hydrogen exc	Slc9a3r2	3	27	27	2	82		80.4	80.4	10.4	37.432	337	337;231;226	24.8	0	122.65	402170000	8043400000	3	16	9	14	3	16	9	14	0	1	1	1	4	28	17	33	12.2	66.8	40.4	62.9	148290000	1485800000	1433400000	4976000000	7804800
380	ENSMUSP00000132137.1pepchromosome=GRCm38=16=89787111=89974699=-1gene=ENSMUSG00000002489.16transcript=ENSMUST00000163370.7gene_biotype=protein_codingtranscript_biotype=protein_codingGN=Tiam1description=Tcelllymphomainvasionandmetastasis1[Source=MGISymbol;Acc=MGI=103306];ENSMUSP00000002588.3pepchromosome=GRCm38=16=89787112=89960827=-1gene=ENSMUSG00000002489.16transcript=ENSMUST00000002588.10gene_bi…	ENSMUSP00000132137.1pepchromosome=GRCm38=16=89787111=89974699=-1gene=ENSMUSG00000002489.16transcript=ENSMUST00000163370.7gene_biotype=protein_codingtranscript_biotype=protein_codingGN=Tiam1description=Tcelllymphomainvasionandmetastasis1[Source=MGISymbol;Acc=MGI=103306];ENSMUSP00000002588.3pepchromosome=GRCm38=16=89787112=89960827=-1gene=ENSMUSG00000002489.16transcript=ENSMUST00000002588.10gene_bi…	41;41;16;15;7;2	41;41;16;15;7;2	40;40;16;14;7;2	ENSMUSP00000132137.1 pep chromosome=GRCm38=16=89787111=89974699=-1 gene=ENSMUSG00000002489.16 transcript=ENSMUST00000163370.7 gene_biotype=protein_coding transcript_biotype=protein_coding GN=Tiam1 description=T cell lymphoma invasion and metastasis 1 [Sour	Tiam1	6	41	41	40	65		30.4	30.4	29.8	177.45	1591	1591;1591;900;622;168;92	27.6	0	120.1	41390000	3062900000	6	31	3	14	6	31	3	14	6	30	3	13	7	39	3	16	5.1	25	2.6	10.3	1908900000	774970000	96182000	282860000	23566000
381	ENSMUSP00000002599.9pepchromosome=GRCm38=15=76070190=76080912=-1gene=ENSMUSG00000002524.17transcript=ENSMUST00000002599.10gene_biotype=protein_codingtranscript_biotype=protein_codingGN=Puf60description=poly-Ubindingsplicingfactor60[Source=MGISymbol;Acc=MGI=1915209]	ENSMUSP00000002599.9pepchromosome=GRCm38=15=76070190=76080912=-1gene=ENSMUSG00000002524.17transcript=ENSMUST00000002599.10gene_biotype=protein_codingtranscript_biotype=protein_codingGN=Puf60description=poly-Ubindingsplicingfactor60[Source=MGISymbol;Acc=MGI=1915209]	71	2	2	ENSMUSP00000002599.9 pep chromosome=GRCm38=15=76070190=76080912=-1 gene=ENSMUSG00000002524.17 transcript=ENSMUST00000002599.10 gene_biotype=protein_coding transcript_biotype=protein_coding GN=Puf60 description=poly-U binding splicing factor 60 [Source=MGI	Puf60	1	71	2	2	2		86.7	4.2	4.2	58.544	547	547	40	0	323.31	17316000	450210000	41	25	33	22	1	1	1	1	1	1	1	1	1	0	1	0	67.8	57.2	60.9	52.3	395920000	0	54287000	0	12772000
382	ENSMUSP00000002603.5pepchromosome=GRCm38=15=76047158=76069754=-1gene=ENSMUSG00000022568.17transcript=ENSMUST00000002603.11gene_biotype=protein_codingtranscript_biotype=protein_codingGN=Scribdescription=scribbledplanarcellpolarity[Source=MGISymbol;Acc=MGI=2145950];ENSMUSP00000114573.1pepchromosome=GRCm38=15=76049203=76050786=-1gene=ENSMUSG00000022568.17transcript=ENSMUST00000148211.2gene_biotype=p…	ENSMUSP00000002603.5pepchromosome=GRCm38=15=76047158=76069754=-1gene=ENSMUSG00000022568.17transcript=ENSMUST00000002603.11gene_biotype=protein_codingtranscript_biotype=protein_codingGN=Scribdescription=scribbledplanarcellpolarity[Source=MGISymbol;Acc=MGI=2145950]	139;2	139;2	2;2	ENSMUSP00000002603.5 pep chromosome=GRCm38=15=76047158=76069754=-1 gene=ENSMUSG00000022568.17 transcript=ENSMUST00000002603.11 gene_biotype=protein_coding transcript_biotype=protein_coding GN=Scrib description=scribbled planar cell polarity [Source=MGI Sym	Scrib	2	139	139	2	430		78	78	1.6	179.75	1665	1665;90	28.1	0	323.31	397170000	30979000000	65	63	37	54	65	63	37	54	0	2	0	2	112	158	56	104	51.8	54.1	34	49.1	9075800000	12227000000	3340200000	6336100000	100840000
383	ENSMUSP00000002625.8pepchromosome=GRCm38=2=32255002=32260159=-1gene=ENSMUSG00000002550.16transcript=ENSMUST00000002625.14gene_biotype=protein_codingtranscript_biotype=protein_codingGN=Uck1description=uridine-cytidinekinase1[Source=MGISymbol;Acc=MGI=98904]	ENSMUSP00000002625.8pepchromosome=GRCm38=2=32255002=32260159=-1gene=ENSMUSG00000002550.16transcript=ENSMUST00000002625.14gene_biotype=protein_codingtranscript_biotype=protein_codingGN=Uck1description=uridine-cytidinekinase1[Source=MGISymbol;Acc=MGI=98904]	24	18	8	ENSMUSP00000002625.8 pep chromosome=GRCm38=2=32255002=32260159=-1 gene=ENSMUSG00000002550.16 transcript=ENSMUST00000002625.14 gene_biotype=protein_coding transcript_biotype=protein_coding GN=Uck1 description=uridine-cytidine kinase 1 [Source=MGI Symbol;Acc	Uck1	1	24	18	8	46		73.9	71.4	39.9	31.669	283	283	31.8	0	122.68	308220000	4623300000	7	11	5	12	6	8	4	8	1	4	2	4	8	18	5	15	32.5	49.1	31.1	48.4	1539000000	1562900000	208880000	1312500000	102600000
384	ENSMUSP00000077573.7pepchromosome=GRCm38=12=40059769=40134183=-1gene=ENSMUSG00000002565.16transcript=ENSMUST00000078481.13gene_biotype=protein_codingtranscript_biotype=protein_codingGN=Scindescription=scinderin[Source=MGISymbol;Acc=MGI=1306794];ENSMUSP00000002640.5pepchromosome=GRCm38=12=40059773=40134228=-1gene=ENSMUSG00000002565.16transcript=ENSMUST00000002640.5gene_biotype=protein_codingtransc…	ENSMUSP00000077573.7pepchromosome=GRCm38=12=40059769=40134183=-1gene=ENSMUSG00000002565.16transcript=ENSMUST00000078481.13gene_biotype=protein_codingtranscript_biotype=protein_codingGN=Scindescription=scinderin[Source=MGISymbol;Acc=MGI=1306794];ENSMUSP00000002640.5pepchromosome=GRCm38=12=40059773=40134228=-1gene=ENSMUSG00000002565.16transcript=ENSMUST00000002640.5gene_biotype=protein_codingtransc…	4;4	4;4	4;4	ENSMUSP00000077573.7 pep chromosome=GRCm38=12=40059769=40134183=-1 gene=ENSMUSG00000002565.16 transcript=ENSMUST00000078481.13 gene_biotype=protein_coding transcript_biotype=protein_coding GN=Scin description=scinderin [Source=MGI Symbol;Acc=MGI=1306794];E	Scin	2	4	4	4	4		7.8	7.8	7.8	69.11	615	615;715	31	0.00018333	4.5543	1592500	49367000	1	3	0	0	1	3	0	0	1	3	0	0	1	3	0	0	2.1	5.7	0	0	27652000	21715000	0	0	987560
385	ENSMUSP00000002655.7pepchromosome=GRCm38=11=98437708=98438991=-1gene=ENSMUSG00000002580.7transcript=ENSMUST00000002655.7gene_biotype=protein_codingtranscript_biotype=protein_codingGN=Mien1description=migrationandinvasionenhancer1[Source=MGISymbol;Acc=MGI=1913678]	ENSMUSP00000002655.7pepchromosome=GRCm38=11=98437708=98438991=-1gene=ENSMUSG00000002580.7transcript=ENSMUST00000002655.7gene_biotype=protein_codingtranscript_biotype=protein_codingGN=Mien1description=migrationandinvasionenhancer1[Source=MGISymbol;Acc=MGI=1913678]	5	5	5	ENSMUSP00000002655.7 pep chromosome=GRCm38=11=98437708=98438991=-1 gene=ENSMUSG00000002580.7 transcript=ENSMUST00000002655.7 gene_biotype=protein_coding transcript_biotype=protein_coding GN=Mien1 description=migration and invasion enhancer 1 [Source=MGI Sy	Mien1	1	5	5	5	28		39.1	39.1	39.1	12.295	115	115	31.7	0	323.31	394310000	2365900000	0	5	0	5	0	5	0	5	0	5	0	5	0	17	0	11	0	39.1	0	39.1	0	1461700000	0	904170000	0
386	ENSMUSP00000083110.4pepchromosome=GRCm38=7=25757630=25788705=-1gene=ENSMUSG00000002602.16transcript=ENSMUST00000085948.10gene_biotype=protein_codingtranscript_biotype=protein_codingGN=Axldescription=AXLreceptortyrosinekinase[Source=MGISymbol;Acc=MGI=1347244];ENSMUSP00000002677.4pepchromosome=GRCm38=7=25757273=25788687=-1gene=ENSMUSG00000002602.16transcript=ENSMUST00000002677.10gene_biotype=protei…	ENSMUSP00000083110.4pepchromosome=GRCm38=7=25757630=25788705=-1gene=ENSMUSG00000002602.16transcript=ENSMUST00000085948.10gene_biotype=protein_codingtranscript_biotype=protein_codingGN=Axldescription=AXLreceptortyrosinekinase[Source=MGISymbol;Acc=MGI=1347244];ENSMUSP00000002677.4pepchromosome=GRCm38=7=25757273=25788687=-1gene=ENSMUSG00000002602.16transcript=ENSMUST00000002677.10gene_biotype=protei…	57;57	57;57	46;46	ENSMUSP00000083110.4 pep chromosome=GRCm38=7=25757630=25788705=-1 gene=ENSMUSG00000002602.16 transcript=ENSMUST00000085948.10 gene_biotype=protein_coding transcript_biotype=protein_coding GN=Axl description=AXL receptor tyrosine kinase [Source=MGI Symbol;A	Axl	2	57	57	46	93		65.1	65.1	54.5	97.222	879	879;888	26	0	193.45	207100000	8905300000	1	5	24	32	1	5	24	32	1	5	20	25	1	8	32	52	1.3	8.4	37.8	51.3	66619000	65236000	2558900000	6214500000	1417400
387	ENSMUSP00000002678.9pepchromosome=GRCm38=7=25687002=25705077=1gene=ENSMUSG00000002603.15transcript=ENSMUST00000002678.9gene_biotype=protein_codingtranscript_biotype=protein_codingGN=Tgfb1description=transforminggrowthfactor,beta1[Source=MGISymbol;Acc=MGI=98725]	ENSMUSP00000002678.9pepchromosome=GRCm38=7=25687002=25705077=1gene=ENSMUSG00000002603.15transcript=ENSMUST00000002678.9gene_biotype=protein_codingtranscript_biotype=protein_codingGN=Tgfb1description=transforminggrowthfactor,beta1[Source=MGISymbol;Acc=MGI=98725]	13	12	12	ENSMUSP00000002678.9 pep chromosome=GRCm38=7=25687002=25705077=1 gene=ENSMUSG00000002603.15 transcript=ENSMUST00000002678.9 gene_biotype=protein_coding transcript_biotype=protein_coding GN=Tgfb1 description=transforming growth factor, beta 1 [Source=MGI Sy	Tgfb1	1	13	12	12	24		37.2	34.9	34.9	44.309	390	390	35.4	0	16.285	29127000	640800000	0	6	4	9	0	6	3	9	0	6	3	9	0	6	3	15	0	23.3	11.8	33.8	0	76411000	99077000	465320000	0
388	ENSMUSP00000002683.2pepchromosome=GRCm38=7=25711106=25719088=-1gene=ENSMUSG00000002608.8transcript=ENSMUST00000002683.2gene_biotype=protein_codingtranscript_biotype=protein_codingGN=Ccdc97description=coiled-coildomaincontaining97[Source=MGISymbol;Acc=MGI=1196455];ENSMUSP00000145855.1pepchromosome=GRCm38=7=25714822=25719045=-1gene=ENSMUSG00000002608.8transcript=ENSMUST00000125699.2gene_biotype=pro…	ENSMUSP00000002683.2pepchromosome=GRCm38=7=25711106=25719088=-1gene=ENSMUSG00000002608.8transcript=ENSMUST00000002683.2gene_biotype=protein_codingtranscript_biotype=protein_codingGN=Ccdc97description=coiled-coildomaincontaining97[Source=MGISymbol;Acc=MGI=1196455];ENSMUSP00000145855.1pepchromosome=GRCm38=7=25714822=25719045=-1gene=ENSMUSG00000002608.8transcript=ENSMUST00000125699.2gene_biotype=pro…	24;16	24;16	24;16	ENSMUSP00000002683.2 pep chromosome=GRCm38=7=25711106=25719088=-1 gene=ENSMUSG00000002608.8 transcript=ENSMUST00000002683.2 gene_biotype=protein_coding transcript_biotype=protein_coding GN=Ccdc97 description=coiled-coil domain containing 97 [Source=MGI Sym	Ccdc97	2	24	24	24	55		76.2	76.2	76.2	38.724	340	340;168	27.5	0	323.31	265650000	3984700000	11	6	8	10	11	6	8	10	11	6	8	10	14	10	10	21	47.9	29.1	45.9	45.6	1570600000	692000000	598940000	1123200000	112190000
389	ENSMUSP00000002699.5pepchromosome=GRCm38=17=32303672=32321185=-1gene=ENSMUSG00000024045.6transcript=ENSMUST00000002699.6gene_biotype=protein_codingtranscript_biotype=protein_codingGN=Akap8description=Akinase(PRKA)anchorprotein8[Source=MGISymbol;Acc=MGI=1928488];ENSMUSP00000157659.1pepchromosome=GRCm38=17=32303674=32321137=-1gene=ENSMUSG00000024045.6transcript=ENSMUST00000237381.1gene_biotype=prot…	ENSMUSP00000002699.5pepchromosome=GRCm38=17=32303672=32321185=-1gene=ENSMUSG00000024045.6transcript=ENSMUST00000002699.6gene_biotype=protein_codingtranscript_biotype=protein_codingGN=Akap8description=Akinase(PRKA)anchorprotein8[Source=MGISymbol;Acc=MGI=1928488];ENSMUSP00000157659.1pepchromosome=GRCm38=17=32303674=32321137=-1gene=ENSMUSG00000024045.6transcript=ENSMUST00000237381.1gene_biotype=prot…	76;42;17;6;4;2;1;1	76;42;17;6;4;2;1;1	75;41;17;6;4;2;1;1	ENSMUSP00000002699.5 pep chromosome=GRCm38=17=32303672=32321185=-1 gene=ENSMUSG00000024045.6 transcript=ENSMUST00000002699.6 gene_biotype=protein_coding transcript_biotype=protein_coding GN=Akap8 description=A kinase (PRKA) anchor protein 8 [Source=MGI Sym	Akap8	8	76	76	75	279		68.9	68.9	68.9	76.293	687	687;361;148;55;71;60;82;82	21.8	0	323.31	1831400000	49449000000	49	24	30	22	49	24	30	22	49	23	30	21	114	68	62	35	58.7	41.6	44.8	41.9	28183000000	7361500000	10195000000	3708600000	704580000
390	ENSMUSP00000002710.3pepchromosome=GRCm38=7=34184499=34196661=-1gene=ENSMUSG00000002635.11transcript=ENSMUST00000002710.9gene_biotype=protein_codingtranscript_biotype=protein_codingGN=Pdcd2ldescription=programmedcelldeath2-like[Source=MGISymbol;Acc=MGI=1915329];ENSMUSP00000115874.1pepchromosome=GRCm38=7=34184633=34196608=-1gene=ENSMUSG00000002635.11transcript=ENSMUST00000148381.2gene_biotype=prote…	ENSMUSP00000002710.3pepchromosome=GRCm38=7=34184499=34196661=-1gene=ENSMUSG00000002635.11transcript=ENSMUST00000002710.9gene_biotype=protein_codingtranscript_biotype=protein_codingGN=Pdcd2ldescription=programmedcelldeath2-like[Source=MGISymbol;Acc=MGI=1915329];ENSMUSP00000115874.1pepchromosome=GRCm38=7=34184633=34196608=-1gene=ENSMUSG00000002635.11transcript=ENSMUST00000148381.2gene_biotype=prote…	25;21	25;21	25;21	ENSMUSP00000002710.3 pep chromosome=GRCm38=7=34184499=34196661=-1 gene=ENSMUSG00000002635.11 transcript=ENSMUST00000002710.9 gene_biotype=protein_coding transcript_biotype=protein_coding GN=Pdcd2l description=programmed cell death 2-like [Source=MGI Symbol	Pdcd2l	2	25	25	25	58		78.8	78.8	78.8	39.955	364	364;274	21	0	90.537	358150000	4656000000	14	8	9	9	14	8	9	9	14	8	9	9	20	10	10	18	71.7	28.3	40.7	30.2	2321300000	467060000	760350000	1107300000	116060000
391	ENSMUSP00000002733.6pepchromosome=GRCm38=17=57003405=57011288=-1gene=ENSMUSG00000002658.9transcript=ENSMUST00000002733.6gene_biotype=protein_codingtranscript_biotype=protein_codingGN=Gtf2f1description=generaltranscriptionfactorIIF,polypeptide1[Source=MGISymbol;Acc=MGI=1923848]	ENSMUSP00000002733.6pepchromosome=GRCm38=17=57003405=57011288=-1gene=ENSMUSG00000002658.9transcript=ENSMUST00000002733.6gene_biotype=protein_codingtranscript_biotype=protein_codingGN=Gtf2f1description=generaltranscriptionfactorIIF,polypeptide1[Source=MGISymbol;Acc=MGI=1923848]	46	46	46	ENSMUSP00000002733.6 pep chromosome=GRCm38=17=57003405=57011288=-1 gene=ENSMUSG00000002658.9 transcript=ENSMUST00000002733.6 gene_biotype=protein_coding transcript_biotype=protein_coding GN=Gtf2f1 description=general transcription factor IIF, polypeptide 1	Gtf2f1	1	46	46	46	239		59.6	59.6	59.6	57.241	508	508	27.3	0	323.31	3361400000	63866000000	31	13	27	12	31	13	27	12	31	13	27	12	95	47	72	25	52.4	27.8	53	26.4	37478000000	7418900000	15539000000	3430100000	1873900000
392	ENSMUSP00000002735.7pepchromosome=GRCm38=17=56990305=56996188=1gene=ENSMUSG00000002660.8transcript=ENSMUST00000002735.8gene_biotype=protein_codingtranscript_biotype=protein_codingGN=Clppdescription=caseinolyticmitochondrialmatrixpeptidaseproteolyticsubunit[Source=MGISymbol;Acc=MGI=1858213]	ENSMUSP00000002735.7pepchromosome=GRCm38=17=56990305=56996188=1gene=ENSMUSG00000002660.8transcript=ENSMUST00000002735.8gene_biotype=protein_codingtranscript_biotype=protein_codingGN=Clppdescription=caseinolyticmitochondrialmatrixpeptidaseproteolyticsubunit[Source=MGISymbol;Acc=MGI=1858213]	36	36	36	ENSMUSP00000002735.7 pep chromosome=GRCm38=17=56990305=56996188=1 gene=ENSMUSG00000002660.8 transcript=ENSMUST00000002735.8 gene_biotype=protein_coding transcript_biotype=protein_coding GN=Clpp description=caseinolytic mitochondrial matrix peptidase proteo	Clpp	1	36	36	36	199		83.5	83.5	83.5	29.8	272	272	23.5	0	323.31	3875800000	58137000000	25	9	24	9	25	9	24	9	25	9	24	9	84	33	60	22	79	33.5	76.1	33.5	34283000000	2821100000	19203000000	1830700000	2285500000
393	ENSMUSP00000002737.6pepchromosome=GRCm38=17=56997343=56999322=1gene=ENSMUSG00000002661.14transcript=ENSMUST00000002737.6gene_biotype=protein_codingtranscript_biotype=protein_codingGN=Alkbh7description=alkBhomolog7[Source=MGISymbol;Acc=MGI=1913650];ENSMUSP00000073775.7pepchromosome=GRCm38=17=56997339=56999311=1gene=ENSMUSG00000002661.14transcript=ENSMUST00000074141.13gene_biotype=protein_codingtra…	ENSMUSP00000002737.6pepchromosome=GRCm38=17=56997343=56999322=1gene=ENSMUSG00000002661.14transcript=ENSMUST00000002737.6gene_biotype=protein_codingtranscript_biotype=protein_codingGN=Alkbh7description=alkBhomolog7[Source=MGISymbol;Acc=MGI=1913650]	17;8	17;8	17;8	ENSMUSP00000002737.6 pep chromosome=GRCm38=17=56997343=56999322=1 gene=ENSMUSG00000002661.14 transcript=ENSMUST00000002737.6 gene_biotype=protein_coding transcript_biotype=protein_coding GN=Alkbh7 description=alkB homolog 7 [Source=MGI Symbol;Acc=MGI=19136	Alkbh7	2	17	17	17	50		74.2	74.2	74.2	24.97	221	221;163	29.8	0	121.68	141560000	1981800000	7	10	1	8	7	10	1	8	7	10	1	8	9	27	1	13	35.3	66.5	6.3	61.5	257400000	1194400000	30759000	499320000	21450000
394	ENSMUSP00000002757.3pepchromosome=GRCm38=12=81470704=81485120=-1gene=ENSMUSG00000091803.7transcript=ENSMUST00000002757.10gene_biotype=protein_codingtranscript_biotype=protein_codingGN=Cox16description=cytochromecoxidaseassemblyprotein16[Source=MGISymbol;Acc=MGI=1913522];ENSMUSP00000128281.1pepchromosome=GRCm38=12=81474255=81485114=-1gene=ENSMUSG00000091803.7transcript=ENSMUST00000169124.1gene_bio…	ENSMUSP00000002757.3pepchromosome=GRCm38=12=81470704=81485120=-1gene=ENSMUSG00000091803.7transcript=ENSMUST00000002757.10gene_biotype=protein_codingtranscript_biotype=protein_codingGN=Cox16description=cytochromecoxidaseassemblyprotein16[Source=MGISymbol;Acc=MGI=1913522];ENSMUSP00000128281.1pepchromosome=GRCm38=12=81474255=81485114=-1gene=ENSMUSG00000091803.7transcript=ENSMUST00000169124.1gene_bio…	8;4;4;4;4	2;2;2;2;2	2;2;2;2;2	ENSMUSP00000002757.3 pep chromosome=GRCm38=12=81470704=81485120=-1 gene=ENSMUSG00000091803.7 transcript=ENSMUST00000002757.10 gene_biotype=protein_coding transcript_biotype=protein_coding GN=Cox16 description=cytochrome c oxidase assembly protein 16 [Sourc	Cox16	5	8	2	2	7	+	66	7.5	7.5	12.266	106	106;69;77;79;81	49.7	1	-2	65991000	461940000	2	1	5	3	0	1	0	2	0	1	0	2	0	3	0	4	28.3	7.5	58.5	20.8	0	164610000	0	297320000	0
395	ENSMUSP00000002765.7pepchromosome=GRCm38=12=50341231=50649098=-1gene=ENSMUSG00000002688.8transcript=ENSMUST00000002765.8gene_biotype=protein_codingtranscript_biotype=protein_codingGN=Prkd1description=proteinkinaseD1[Source=MGISymbol;Acc=MGI=99879]	ENSMUSP00000002765.7pepchromosome=GRCm38=12=50341231=50649098=-1gene=ENSMUSG00000002688.8transcript=ENSMUST00000002765.8gene_biotype=protein_codingtranscript_biotype=protein_codingGN=Prkd1description=proteinkinaseD1[Source=MGISymbol;Acc=MGI=99879]	39	21	21	ENSMUSP00000002765.7 pep chromosome=GRCm38=12=50341231=50649098=-1 gene=ENSMUSG00000002688.8 transcript=ENSMUST00000002765.8 gene_biotype=protein_coding transcript_biotype=protein_coding GN=Prkd1 description=protein kinase D1 [Source=MGI Symbol;Acc=MGI=998	Prkd1	1	39	21	21	39		43.5	27.2	27.2	102.04	918	918	29.4	0	264.9	48036000	1633200000	7	7	17	16	3	3	9	10	3	3	9	10	3	3	14	19	9	13.3	21.9	28.1	34467000	35893000	900240000	662610000	662820
396	ENSMUSP00000002790.7pepchromosome=GRCm38=2=166906059=166946389=1gene=ENSMUSG00000002718.14transcript=ENSMUST00000002790.13gene_biotype=protein_codingtranscript_biotype=protein_codingGN=Cse1ldescription=chromosomesegregation1-like(S.cerevisiae)[Source=MGISymbol;Acc=MGI=1339951];ENSMUSP00000129983.1pepchromosome=GRCm38=2=166915180=166945793=1gene=ENSMUSG00000002718.14transcript=ENSMUST00000168599.7…	ENSMUSP00000002790.7pepchromosome=GRCm38=2=166906059=166946389=1gene=ENSMUSG00000002718.14transcript=ENSMUST00000002790.13gene_biotype=protein_codingtranscript_biotype=protein_codingGN=Cse1ldescription=chromosomesegregation1-like(S.cerevisiae)[Source=MGISymbol;Acc=MGI=1339951];ENSMUSP00000129983.1pepchromosome=GRCm38=2=166915180=166945793=1gene=ENSMUSG00000002718.14transcript=ENSMUST00000168599.7…	162;147;103;65;8	162;147;103;65;8	162;147;103;65;8	ENSMUSP00000002790.7 pep chromosome=GRCm38=2=166906059=166946389=1 gene=ENSMUSG00000002718.14 transcript=ENSMUST00000002790.13 gene_biotype=protein_coding transcript_biotype=protein_coding GN=Cse1l description=chromosome segregation 1-like (S. cerevisiae)	Cse1l	5	162	162	162	662		86.8	86.8	86.8	110.45	971	971;915;658;415;74	30.5	0	323.31	2589200000	134640000000	105	50	74	42	105	50	74	42	105	50	74	42	195	244	100	123	80.4	57.9	73.9	48.3	45938000000	43884000000	21363000000	23453000000	977410000
397	ENSMUSP00000002808.6pepchromosome=GRCm38=2=76629898=76648015=-1gene=ENSMUSG00000002731.6transcript=ENSMUST00000002808.6gene_biotype=protein_codingtranscript_biotype=protein_codingGN=Prkradescription=proteinkinase,interferoninducibledoublestrandedRNAdependentactivator[Source=MGISymbol;Acc=MGI=1344375]	ENSMUSP00000002808.6pepchromosome=GRCm38=2=76629898=76648015=-1gene=ENSMUSG00000002731.6transcript=ENSMUST00000002808.6gene_biotype=protein_codingtranscript_biotype=protein_codingGN=Prkradescription=proteinkinase,interferoninducibledoublestrandedRNAdependentactivator[Source=MGISymbol;Acc=MGI=1344375]	39	39	39	ENSMUSP00000002808.6 pep chromosome=GRCm38=2=76629898=76648015=-1 gene=ENSMUSG00000002731.6 transcript=ENSMUST00000002808.6 gene_biotype=protein_coding transcript_biotype=protein_coding GN=Prkra description=protein kinase, interferon inducible double stran	Prkra	1	39	39	39	109		89.8	89.8	89.8	34.371	313	313	28	0	323.31	1151000000	14963000000	12	13	21	13	12	13	21	13	12	13	21	13	19	25	28	37	54.3	44.7	82.4	48.2	1543400000	1930500000	3734500000	7754200000	90786000
398	ENSMUSP00000002809.7pepchromosome=GRCm38=2=76663044=76673070=-1gene=ENSMUSG00000002732.14transcript=ENSMUST00000002809.13gene_biotype=protein_codingtranscript_biotype=protein_codingGN=Fkbp7description=FK506bindingprotein7[Source=MGISymbol;Acc=MGI=1336879];ENSMUSP00000135000.1pepchromosome=GRCm38=2=76665707=76673116=-1gene=ENSMUSG00000002732.14transcript=ENSMUST00000176815.1gene_biotype=protein_co…	ENSMUSP00000002809.7pepchromosome=GRCm38=2=76663044=76673070=-1gene=ENSMUSG00000002732.14transcript=ENSMUST00000002809.13gene_biotype=protein_codingtranscript_biotype=protein_codingGN=Fkbp7description=FK506bindingprotein7[Source=MGISymbol;Acc=MGI=1336879];ENSMUSP00000135000.1pepchromosome=GRCm38=2=76665707=76673116=-1gene=ENSMUSG00000002732.14transcript=ENSMUST00000176815.1gene_biotype=protein_co…	24;14	24;14	24;14	ENSMUSP00000002809.7 pep chromosome=GRCm38=2=76663044=76673070=-1 gene=ENSMUSG00000002732.14 transcript=ENSMUST00000002809.13 gene_biotype=protein_coding transcript_biotype=protein_coding GN=Fkbp7 description=FK506 binding protein 7 [Source=MGI Symbol;Acc=	Fkbp7	2	24	24	24	105		80.3	80.3	80.3	24.913	218	218;123	23.5	0	98.387	1351400000	18919000000	1	7	15	9	1	7	15	9	1	7	15	9	1	5	50	49	7.3	32.1	67.4	40.8	60615000	111090000	12476000000	6271600000	4662700
399	ENSMUSP00000002818.8pepchromosome=GRCm38=11=5955693=5967780=1gene=ENSMUSG00000002741.9transcript=ENSMUST00000002818.8gene_biotype=protein_codingtranscript_biotype=protein_codingGN=Ykt6description=YKT6v-SNAREhomolog(S.cerevisiae)[Source=MGISymbol;Acc=MGI=1927550]	ENSMUSP00000002818.8pepchromosome=GRCm38=11=5955693=5967780=1gene=ENSMUSG00000002741.9transcript=ENSMUST00000002818.8gene_biotype=protein_codingtranscript_biotype=protein_codingGN=Ykt6description=YKT6v-SNAREhomolog(S.cerevisiae)[Source=MGISymbol;Acc=MGI=1927550]	28	28	28	ENSMUSP00000002818.8 pep chromosome=GRCm38=11=5955693=5967780=1 gene=ENSMUSG00000002741.9 transcript=ENSMUST00000002818.8 gene_biotype=protein_coding transcript_biotype=protein_coding GN=Ykt6 description=YKT6 v-SNARE homolog (S. cerevisiae) [Source=MGI Sym	Ykt6	1	28	28	28	134		89.9	89.9	89.9	22.314	198	198	28.8	0	323.31	1517700000	21247000000	14	10	16	12	14	10	16	12	14	10	16	12	28	35	35	36	78.8	61.1	83.3	64.6	4845300000	4008400000	7133100000	5260400000	403780000
400	ENSMUSP00000002825.5pepchromosome=GRCm38=5=135187264=135246129=1gene=ENSMUSG00000002748.7transcript=ENSMUST00000002825.5gene_biotype=protein_codingtranscript_biotype=protein_codingGN=Baz1bdescription=bromodomainadjacenttozincfingerdomain,1B[Source=MGISymbol;Acc=MGI=1353499]	ENSMUSP00000002825.5pepchromosome=GRCm38=5=135187264=135246129=1gene=ENSMUSG00000002748.7transcript=ENSMUST00000002825.5gene_biotype=protein_codingtranscript_biotype=protein_codingGN=Baz1bdescription=bromodomainadjacenttozincfingerdomain,1B[Source=MGISymbol;Acc=MGI=1353499]	124	124	124	ENSMUSP00000002825.5 pep chromosome=GRCm38=5=135187264=135246129=1 gene=ENSMUSG00000002748.7 transcript=ENSMUST00000002825.5 gene_biotype=protein_coding transcript_biotype=protein_coding GN=Baz1b description=bromodomain adjacent to zinc finger domain, 1B [	Baz1b	1	124	124	124	506		59.1	59.1	59.1	170.65	1479	1479	29.2	0	323.31	577310000	45030000000	55	55	41	49	55	55	41	49	55	55	41	49	98	208	63	137	38.7	36.1	38.5	35	10316000000	18110000000	4507400000	12096000000	139410000
401	ENSMUSP00000002837.4pepchromosome=GRCm38=5=108121627=108132620=-1gene=ENSMUSG00000063406.11transcript=ENSMUST00000002837.10gene_biotype=protein_codingtranscript_biotype=protein_codingGN=Tmed5description=transmembranep24traffickingprotein5[Source=MGISymbol;Acc=MGI=1921586];ENSMUSP00000112406.1pepchromosome=GRCm38=5=108123061=108132549=-1gene=ENSMUSG00000063406.11transcript=ENSMUST00000119437.7gene…	ENSMUSP00000002837.4pepchromosome=GRCm38=5=108121627=108132620=-1gene=ENSMUSG00000063406.11transcript=ENSMUST00000002837.10gene_biotype=protein_codingtranscript_biotype=protein_codingGN=Tmed5description=transmembranep24traffickingprotein5[Source=MGISymbol;Acc=MGI=1921586];ENSMUSP00000112406.1pepchromosome=GRCm38=5=108123061=108132549=-1gene=ENSMUSG00000063406.11transcript=ENSMUST00000119437.7gene…	28;18;8;8;8;8	28;18;8;8;8;8	28;18;8;8;8;8	ENSMUSP00000002837.4 pep chromosome=GRCm38=5=108121627=108132620=-1 gene=ENSMUSG00000063406.11 transcript=ENSMUST00000002837.10 gene_biotype=protein_coding transcript_biotype=protein_coding GN=Tmed5 description=transmembrane p24 trafficking protein 5 [Sour	Tmed5	6	28	28	28	68		69.9	69.9	69.9	26.172	229	229;162;96;100;100;126	23.3	0	253.41	806720000	9680700000	7	7	18	8	7	7	18	8	7	7	18	8	15	6	38	9	44.1	34.1	59.8	39.3	1263900000	256840000	5441900000	2718100000	114900000
402	ENSMUSP00000002839.8pepchromosome=GRCm38=17=46682991=46705002=-1gene=ENSMUSG00000059409.9transcript=ENSMUST00000002839.8gene_biotype=protein_codingtranscript_biotype=protein_codingGN=Ppp2r5ddescription=proteinphosphatase2,regulatorysubunitB',delta[Source=MGISymbol;Acc=MGI=2388481];ENSMUSP00000156500.1pepchromosome=GRCm38=17=46682991=46705111=-1gene=ENSMUSG00000059409.9transcript=ENSMUST0000023398…	ENSMUSP00000002839.8pepchromosome=GRCm38=17=46682991=46705002=-1gene=ENSMUSG00000059409.9transcript=ENSMUST00000002839.8gene_biotype=protein_codingtranscript_biotype=protein_codingGN=Ppp2r5ddescription=proteinphosphatase2,regulatorysubunitB',delta[Source=MGISymbol;Acc=MGI=2388481];ENSMUSP00000156500.1pepchromosome=GRCm38=17=46682991=46705111=-1gene=ENSMUSG00000059409.9transcript=ENSMUST0000023398…	67;67	67;67	50;50	ENSMUSP00000002839.8 pep chromosome=GRCm38=17=46682991=46705002=-1 gene=ENSMUSG00000059409.9 transcript=ENSMUST00000002839.8 gene_biotype=protein_coding transcript_biotype=protein_coding GN=Ppp2r5d description=protein phosphatase 2, regulatory subunit B,	Ppp2r5d	2	67	67	50	283		72.7	72.7	55.9	68.994	594	594;595	30.6	0	323.31	1184100000	34338000000	27	26	35	24	27	26	35	24	21	19	30	17	56	82	56	89	51.7	50	53.4	45.3	6798500000	7980000000	7402500000	12157000000	242800000
403	ENSMUSP00000002840.8pepchromosome=GRCm38=17=46711463=46725541=1gene=ENSMUSG00000002763.16transcript=ENSMUST00000002840.8gene_biotype=protein_codingtranscript_biotype=protein_codingGN=Pex6description=peroxisomalbiogenesisfactor6[Source=MGISymbol;Acc=MGI=2385054]	ENSMUSP00000002840.8pepchromosome=GRCm38=17=46711463=46725541=1gene=ENSMUSG00000002763.16transcript=ENSMUST00000002840.8gene_biotype=protein_codingtranscript_biotype=protein_codingGN=Pex6description=peroxisomalbiogenesisfactor6[Source=MGISymbol;Acc=MGI=2385054]	53	53	52	ENSMUSP00000002840.8 pep chromosome=GRCm38=17=46711463=46725541=1 gene=ENSMUSG00000002763.16 transcript=ENSMUST00000002840.8 gene_biotype=protein_coding transcript_biotype=protein_coding GN=Pex6 description=peroxisomal biogenesis factor 6 [Source=MGI Symbo	Pex6	1	53	53	52	118		57.4	57.4	57.4	104.55	981	981	31.8	0	252.93	157770000	7099600000	21	27	13	21	21	27	13	21	21	26	13	21	34	45	13	26	34.9	37.3	22.7	25.7	3223600000	2100000000	866120000	909860000	63207000
404	ENSMUSP00000002844.7pepchromosome=GRCm38=17=46646229=46650132=1gene=ENSMUSG00000002767.13transcript=ENSMUST00000002844.13gene_biotype=protein_codingtranscript_biotype=protein_codingGN=Mrpl2description=mitochondrialribosomalproteinL2[Source=MGISymbol;Acc=MGI=1351622];ENSMUSP00000109057.1pepchromosome=GRCm38=17=46646270=46650139=1gene=ENSMUSG00000002767.13transcript=ENSMUST00000113430.1gene_biotype…	ENSMUSP00000002844.7pepchromosome=GRCm38=17=46646229=46650132=1gene=ENSMUSG00000002767.13transcript=ENSMUST00000002844.13gene_biotype=protein_codingtranscript_biotype=protein_codingGN=Mrpl2description=mitochondrialribosomalproteinL2[Source=MGISymbol;Acc=MGI=1351622];ENSMUSP00000109057.1pepchromosome=GRCm38=17=46646270=46650139=1gene=ENSMUSG00000002767.13transcript=ENSMUST00000113430.1gene_biotype…	33;32;14	33;32;14	33;32;14	ENSMUSP00000002844.7 pep chromosome=GRCm38=17=46646229=46650132=1 gene=ENSMUSG00000002767.13 transcript=ENSMUST00000002844.13 gene_biotype=protein_coding transcript_biotype=protein_coding GN=Mrpl2 description=mitochondrial ribosomal protein L2 [Source=MGI	Mrpl2	3	33	33	33	78		73.2	73.2	73.2	33.34	306	306;304;247	27.9	0	276.21	367970000	5519600000	18	12	15	10	18	12	15	10	18	12	15	10	32	16	20	10	62.1	37.9	47.4	36.9	3003000000	437380000	1666900000	412300000	150150000
405	ENSMUSP00000156624.1pepchromosome=GRCm38=17=46681392=46682866=1gene=ENSMUSG00000002768.8transcript=ENSMUST00000233385.1gene_biotype=protein_codingtranscript_biotype=protein_codingGN=Mea1description=maleenhancedantigen1[Source=MGISymbol;Acc=MGI=96957];ENSMUSP00000156967.1pepchromosome=GRCm38=17=46681180=46683007=1gene=ENSMUSG00000002768.8transcript=ENSMUST00000233612.1gene_biotype=protein_codingtr…	ENSMUSP00000156624.1pepchromosome=GRCm38=17=46681392=46682866=1gene=ENSMUSG00000002768.8transcript=ENSMUST00000233385.1gene_biotype=protein_codingtranscript_biotype=protein_codingGN=Mea1description=maleenhancedantigen1[Source=MGISymbol;Acc=MGI=96957];ENSMUSP00000156967.1pepchromosome=GRCm38=17=46681180=46683007=1gene=ENSMUSG00000002768.8transcript=ENSMUST00000233612.1gene_biotype=protein_codingtr…	11;11;11;11;11;11;11;7;3	11;11;11;11;11;11;11;7;3	11;11;11;11;11;11;11;7;3	ENSMUSP00000156624.1 pep chromosome=GRCm38=17=46681392=46682866=1 gene=ENSMUSG00000002768.8 transcript=ENSMUST00000233385.1 gene_biotype=protein_coding transcript_biotype=protein_coding GN=Mea1 description=male enhanced antigen 1 [Source=MGI Symbol;Acc=MGI	Mea1	9	11	11	11	64		83.2	83.2	83.2	18.456	173	173;174;174;174;174;174;174;131;75	26	0	187.23	2621000000	7862900000	8	2	7	2	8	2	7	2	8	2	7	2	20	14	11	19	83.2	17.9	67.6	17.9	2993200000	1661000000	1755300000	1453300000	249440000
406	ENSMUSP00000002846.8pepchromosome=GRCm38=17=46725664=46729168=-1gene=ENSMUSG00000002769.9transcript=ENSMUST00000002846.8gene_biotype=protein_codingtranscript_biotype=protein_codingGN=Gnmtdescription=glycineN-methyltransferase[Source=MGISymbol;Acc=MGI=1202304]	ENSMUSP00000002846.8pepchromosome=GRCm38=17=46725664=46729168=-1gene=ENSMUSG00000002769.9transcript=ENSMUST00000002846.8gene_biotype=protein_codingtranscript_biotype=protein_codingGN=Gnmtdescription=glycineN-methyltransferase[Source=MGISymbol;Acc=MGI=1202304]	1	1	1	ENSMUSP00000002846.8 pep chromosome=GRCm38=17=46725664=46729168=-1 gene=ENSMUSG00000002769.9 transcript=ENSMUST00000002846.8 gene_biotype=protein_coding transcript_biotype=protein_coding GN=Gnmt description=glycine N-methyltransferase [Source=MGI Symbol;Ac	Gnmt	1	1	1	1	1		5.8	5.8	5.8	32.675	293	293	57	0.0049534	1.5773	986410	16769000	0	1	0	0	0	1	0	0	0	1	0	0	0	1	0	0	0	5.8	0	0	0	16769000	0	0	0
407	ENSMUSP00000002855.5pepchromosome=GRCm38=7=45872772=45883732=1gene=ENSMUSG00000002778.14transcript=ENSMUST00000002855.13gene_biotype=protein_codingtranscript_biotype=protein_codingGN=Kdelr1description=KDEL(Lys-Asp-Glu-Leu)endoplasmicreticulumproteinretentionreceptor1[Source=MGISymbol;Acc=MGI=1915387];ENSMUSP00000147273.1pepchromosome=GRCm38=7=45873127=45883247=1gene=ENSMUSG00000002778.14transcrip…	ENSMUSP00000002855.5pepchromosome=GRCm38=7=45872772=45883732=1gene=ENSMUSG00000002778.14transcript=ENSMUST00000002855.13gene_biotype=protein_codingtranscript_biotype=protein_codingGN=Kdelr1description=KDEL(Lys-Asp-Glu-Leu)endoplasmicreticulumproteinretentionreceptor1[Source=MGISymbol;Acc=MGI=1915387];ENSMUSP00000147273.1pepchromosome=GRCm38=7=45873127=45883247=1gene=ENSMUSG00000002778.14transcrip…	7;6;4	5;4;2	5;4;2	ENSMUSP00000002855.5 pep chromosome=GRCm38=7=45872772=45883732=1 gene=ENSMUSG00000002778.14 transcript=ENSMUST00000002855.13 gene_biotype=protein_coding transcript_biotype=protein_coding GN=Kdelr1 description=KDEL (Lys-Asp-Glu-Leu) endoplasmic reticulum pr	Kdelr1	3	7	5	5	12		29.7	19.3	19.3	24.56	212	212;150;138	10.9	0	37.656	154430000	1235400000	4	0	6	0	2	0	5	0	2	0	5	0	3	0	9	0	17.5	0	24.5	0	234480000	0	1000900000	0	46895000
408	ENSMUSP00000002885.6pepchromosome=GRCm38=13=19591706=19619804=-1gene=ENSMUSG00000002808.7transcript=ENSMUST00000002885.7gene_biotype=protein_codingtranscript_biotype=protein_codingGN=Epdr1description=ependyminrelatedprotein1(zebrafish)[Source=MGISymbol;Acc=MGI=2145369];ENSMUSP00000152124.1pepchromosome=GRCm38=13=19593125=19619927=-1gene=ENSMUSG00000002808.7transcript=ENSMUST00000220944.1gene_biot…	ENSMUSP00000002885.6pepchromosome=GRCm38=13=19591706=19619804=-1gene=ENSMUSG00000002808.7transcript=ENSMUST00000002885.7gene_biotype=protein_codingtranscript_biotype=protein_codingGN=Epdr1description=ependyminrelatedprotein1(zebrafish)[Source=MGISymbol;Acc=MGI=2145369]	15;7;3	15;7;3	15;7;3	ENSMUSP00000002885.6 pep chromosome=GRCm38=13=19591706=19619804=-1 gene=ENSMUSG00000002808.7 transcript=ENSMUST00000002885.7 gene_biotype=protein_coding transcript_biotype=protein_coding GN=Epdr1 description=ependymin related protein 1 (zebrafish) [Source=	Epdr1	3	15	15	15	31		50.9	50.9	50.9	25.485	224	224;122;90	30.1	0	46.498	181150000	1811500000	2	7	7	8	2	7	7	8	2	7	7	8	2	6	10	13	11.6	29.5	35.7	34.8	38620000	72256000	1199300000	501340000	3510900
409	ENSMUSP00000002889.4pepchromosome=GRCm38=11=60714143=60727263=-1gene=ENSMUSG00000002812.4transcript=ENSMUST00000002889.4gene_biotype=protein_codingtranscript_biotype=protein_codingGN=Fliidescription=flightlessIactinbindingprotein[Source=MGISymbol;Acc=MGI=1342286]	ENSMUSP00000002889.4pepchromosome=GRCm38=11=60714143=60727263=-1gene=ENSMUSG00000002812.4transcript=ENSMUST00000002889.4gene_biotype=protein_codingtranscript_biotype=protein_codingGN=Fliidescription=flightlessIactinbindingprotein[Source=MGISymbol;Acc=MGI=1342286]	171	171	171	ENSMUSP00000002889.4 pep chromosome=GRCm38=11=60714143=60727263=-1 gene=ENSMUSG00000002812.4 transcript=ENSMUST00000002889.4 gene_biotype=protein_coding transcript_biotype=protein_coding GN=Flii description=flightless I actin binding protein [Source=MGI Sy	Flii	1	171	171	171	586		83	83	83	144.8	1271	1271	29.2	0	323.31	1301400000	80687000000	57	49	104	57	57	49	104	57	57	49	104	57	97	92	215	182	54.5	45.9	71.3	48.6	10435000000	5636700000	40944000000	23671000000	208710000
410	ENSMUSP00000099729.3pepchromosome=GRCm38=11=60741891=60777265=-1gene=ENSMUSG00000002814.15transcript=ENSMUST00000102668.9gene_biotype=protein_codingtranscript_biotype=protein_codingGN=Top3adescription=topoisomerase(DNA)IIIalpha[Source=MGISymbol;Acc=MGI=1197527];ENSMUSP00000002891.4pepchromosome=GRCm38=11=60740058=60777365=-1gene=ENSMUSG00000002814.15transcript=ENSMUST00000002891.10gene_biotype=pr…	ENSMUSP00000099729.3pepchromosome=GRCm38=11=60741891=60777265=-1gene=ENSMUSG00000002814.15transcript=ENSMUST00000102668.9gene_biotype=protein_codingtranscript_biotype=protein_codingGN=Top3adescription=topoisomerase(DNA)IIIalpha[Source=MGISymbol;Acc=MGI=1197527];ENSMUSP00000002891.4pepchromosome=GRCm38=11=60740058=60777365=-1gene=ENSMUSG00000002814.15transcript=ENSMUST00000002891.10gene_biotype=pr…	32;32;30;28;3	31;31;29;27;3	31;31;29;27;3	ENSMUSP00000099729.3 pep chromosome=GRCm38=11=60741891=60777265=-1 gene=ENSMUSG00000002814.15 transcript=ENSMUST00000102668.9 gene_biotype=protein_coding transcript_biotype=protein_coding GN=Top3a description=topoisomerase (DNA) III alpha [Source=MGI Symbo	Top3a	5	32	31	31	68		34	33	33	107	954	954;1003;773;670;85	29.5	0	322.83	47920000	2108500000	7	24	1	10	7	23	1	9	7	23	1	9	10	43	1	14	11.1	27.1	1.6	16	323500000	1350500000	19937000	414540000	7890200
411	ENSMUSP00000002902.6pepchromosome=GRCm38=9=21411837=21420274=1gene=ENSMUSG00000002825.8transcript=ENSMUST00000002902.7gene_biotype=protein_codingtranscript_biotype=protein_codingGN=Qtrt1description=queuinetRNA-ribosyltransferasecatalyticsubunit1[Source=MGISymbol;Acc=MGI=1931441];ENSMUSP00000149752.1pepchromosome=GRCm38=9=21419446=21420260=1gene=ENSMUSG00000002825.8transcript=ENSMUST00000217060.1g…	ENSMUSP00000002902.6pepchromosome=GRCm38=9=21411837=21420274=1gene=ENSMUSG00000002825.8transcript=ENSMUST00000002902.7gene_biotype=protein_codingtranscript_biotype=protein_codingGN=Qtrt1description=queuinetRNA-ribosyltransferasecatalyticsubunit1[Source=MGISymbol;Acc=MGI=1931441]	43;3;2	43;3;2	43;3;2	ENSMUSP00000002902.6 pep chromosome=GRCm38=9=21411837=21420274=1 gene=ENSMUSG00000002825.8 transcript=ENSMUST00000002902.7 gene_biotype=protein_coding transcript_biotype=protein_coding GN=Qtrt1 description=queuine tRNA-ribosyltransferase catalytic subunit	Qtrt1	3	43	43	43	149		74.4	74.4	74.4	44.092	403	403;112;53	34.8	0	323.31	1297600000	19464000000	23	13	24	14	23	13	24	14	23	13	24	14	52	29	44	24	53.3	44.7	62.5	45.9	7952900000	4829000000	5022200000	1659600000	397650000
412	ENSMUSP00000002908.7pepchromosome=GRCm38=17=56100591=56109802=-1gene=ENSMUSG00000002831.14transcript=ENSMUST00000002908.7gene_biotype=protein_codingtranscript_biotype=protein_codingGN=Plin4description=perilipin4[Source=MGISymbol;Acc=MGI=1929709];ENSMUSP00000139859.1pepchromosome=GRCm38=17=56100591=56109803=-1gene=ENSMUSG00000002831.14transcript=ENSMUST00000190703.6gene_biotype=protein_codingtrans…	ENSMUSP00000002908.7pepchromosome=GRCm38=17=56100591=56109802=-1gene=ENSMUSG00000002831.14transcript=ENSMUST00000002908.7gene_biotype=protein_codingtranscript_biotype=protein_codingGN=Plin4description=perilipin4[Source=MGISymbol;Acc=MGI=1929709];ENSMUSP00000139859.1pepchromosome=GRCm38=17=56100591=56109803=-1gene=ENSMUSG00000002831.14transcript=ENSMUST00000190703.6gene_biotype=protein_codingtrans…	11;11;11	11;11;11	11;11;11	ENSMUSP00000002908.7 pep chromosome=GRCm38=17=56100591=56109802=-1 gene=ENSMUSG00000002831.14 transcript=ENSMUST00000002908.7 gene_biotype=protein_coding transcript_biotype=protein_coding GN=Plin4 description=perilipin 4 [Source=MGI Symbol;Acc=MGI=1929709]	Plin4	3	11	11	11	11		27.8	27.8	27.8	139.41	1403	1403;1403;1601	32	0	13.829	1635600	163560000	0	1	0	10	0	1	0	10	0	1	0	10	0	0	0	11	0	1.6	0	26.2	0	0	0	163560000	0
413	ENSMUSP00000002911.9pepchromosome=GRCm38=17=56079638=56100596=1gene=ENSMUSG00000002833.11transcript=ENSMUST00000002911.9gene_biotype=protein_codingtranscript_biotype=protein_codingGN=Hdgfl2description=HDGFlike2[Source=MGISymbol;Acc=MGI=1194492];ENSMUSP00000152948.1pepchromosome=GRCm38=17=56079634=56100592=1gene=ENSMUSG00000002833.11transcript=ENSMUST00000226053.1gene_biotype=protein_codingtranscr…	ENSMUSP00000002911.9pepchromosome=GRCm38=17=56079638=56100596=1gene=ENSMUSG00000002833.11transcript=ENSMUST00000002911.9gene_biotype=protein_codingtranscript_biotype=protein_codingGN=Hdgfl2description=HDGFlike2[Source=MGISymbol;Acc=MGI=1194492];ENSMUSP00000152948.1pepchromosome=GRCm38=17=56079634=56100592=1gene=ENSMUSG00000002833.11transcript=ENSMUST00000226053.1gene_biotype=protein_codingtranscr…	44;44;44	39;39;39	34;34;34	ENSMUSP00000002911.9 pep chromosome=GRCm38=17=56079638=56100596=1 gene=ENSMUSG00000002833.11 transcript=ENSMUST00000002911.9 gene_biotype=protein_coding transcript_biotype=protein_coding GN=Hdgfl2 description=HDGF like 2 [Source=MGI Symbol;Acc=MGI=1194492]	Hdgfl2	3	44	39	34	210		43.6	43.6	42	74.075	667	667;669;678	27.7	0	323.31	1388400000	44428000000	27	14	20	11	24	13	16	10	20	12	15	9	61	64	40	45	34.6	23.8	27.9	15.4	18157000000	11841000000	8752400000	5677100000	585710000
414	ENSMUSP00000002914.8pepchromosome=GRCm38=17=56040439=56070276=1gene=ENSMUSG00000002835.9transcript=ENSMUST00000002914.9gene_biotype=protein_codingtranscript_biotype=protein_codingGN=Chaf1adescription=chromatinassemblyfactor1,subunitA(p150)[Source=MGISymbol;Acc=MGI=1351331];ENSMUSP00000156798.1pepchromosome=GRCm38=17=56057743=56068832=1gene=ENSMUSG00000002835.9transcript=ENSMUST00000232828.1gene_b…	ENSMUSP00000002914.8pepchromosome=GRCm38=17=56040439=56070276=1gene=ENSMUSG00000002835.9transcript=ENSMUST00000002914.9gene_biotype=protein_codingtranscript_biotype=protein_codingGN=Chaf1adescription=chromatinassemblyfactor1,subunitA(p150)[Source=MGISymbol;Acc=MGI=1351331]	74;9	74;9	74;9	ENSMUSP00000002914.8 pep chromosome=GRCm38=17=56040439=56070276=1 gene=ENSMUSG00000002835.9 transcript=ENSMUST00000002914.9 gene_biotype=protein_coding transcript_biotype=protein_coding GN=Chaf1a description=chromatin assembly factor 1, subunit A (p150) [S	Chaf1a	2	74	74	74	237		67	67	67	101.93	911	911;226	30	0	323.31	797370000	26313000000	41	31	19	27	41	31	19	27	41	31	19	27	75	86	28	48	53.9	41.4	34.8	41.6	14328000000	7039700000	2415400000	2529800000	304850000
415	ENSMUSP00000002923.8pepchromosome=GRCm38=16=38444030=38452703=-1gene=ENSMUSG00000002844.9transcript=ENSMUST00000002923.9gene_biotype=protein_codingtranscript_biotype=protein_codingGN=Adprhdescription=ADP-ribosylargininehydrolase[Source=MGISymbol;Acc=MGI=1098234]	ENSMUSP00000002923.8pepchromosome=GRCm38=16=38444030=38452703=-1gene=ENSMUSG00000002844.9transcript=ENSMUST00000002923.9gene_biotype=protein_codingtranscript_biotype=protein_codingGN=Adprhdescription=ADP-ribosylargininehydrolase[Source=MGISymbol;Acc=MGI=1098234]	77	77	77	ENSMUSP00000002923.8 pep chromosome=GRCm38=16=38444030=38452703=-1 gene=ENSMUSG00000002844.9 transcript=ENSMUST00000002923.9 gene_biotype=protein_coding transcript_biotype=protein_coding GN=Adprh description=ADP-ribosylarginine hydrolase [Source=MGI Symbol	Adprh	1	77	77	77	248		93.6	93.6	93.6	40.068	362	362	27.5	0	323.31	3061700000	61234000000	42	20	43	23	42	20	43	23	42	20	43	23	71	41	77	59	79.8	60.5	79.6	66.3	14889000000	5977100000	16309000000	24058000000	827190000
416	ENSMUSP00000132515.1pepchromosome=GRCm38=16=38558698=38591190=1gene=ENSMUSG00000002845.14transcript=ENSMUST00000163884.7gene_biotype=protein_codingtranscript_biotype=protein_codingGN=Tmem39adescription=transmembraneprotein39a[Source=MGISymbol;Acc=MGI=1915096];ENSMUSP00000002924.8pepchromosome=GRCm38=16=38562812=38592162=1gene=ENSMUSG00000002845.14transcript=ENSMUST00000002924.14gene_biotype=prote…	ENSMUSP00000132515.1pepchromosome=GRCm38=16=38558698=38591190=1gene=ENSMUSG00000002845.14transcript=ENSMUST00000163884.7gene_biotype=protein_codingtranscript_biotype=protein_codingGN=Tmem39adescription=transmembraneprotein39a[Source=MGISymbol;Acc=MGI=1915096];ENSMUSP00000002924.8pepchromosome=GRCm38=16=38562812=38592162=1gene=ENSMUSG00000002845.14transcript=ENSMUST00000002924.14gene_biotype=prote…	9;9;6;5;5;3;1	9;9;6;5;5;3;1	9;9;6;5;5;3;1	ENSMUSP00000132515.1 pep chromosome=GRCm38=16=38558698=38591190=1 gene=ENSMUSG00000002845.14 transcript=ENSMUST00000163884.7 gene_biotype=protein_coding transcript_biotype=protein_coding GN=Tmem39a description=transmembrane protein 39a [Source=MGI Symbol;A	Tmem39a	7	9	9	9	18		28	28	28	55.719	486	486;486;164;192;418;155;145	47	0	26.165	12147000	255080000	1	7	0	4	1	7	0	4	1	7	0	4	1	13	0	4	3.5	24.1	0	16	45042000	151940000	0	58103000	2649600
417	ENSMUSP00000002925.5pepchromosome=GRCm38=16=38498347=38522663=-1gene=ENSMUSG00000002846.9transcript=ENSMUST00000002925.5gene_biotype=protein_codingtranscript_biotype=protein_codingGN=Timmdc1description=translocaseofinnermitochondrialmembranedomaincontaining1[Source=MGISymbol;Acc=MGI=1922139]	ENSMUSP00000002925.5pepchromosome=GRCm38=16=38498347=38522663=-1gene=ENSMUSG00000002846.9transcript=ENSMUST00000002925.5gene_biotype=protein_codingtranscript_biotype=protein_codingGN=Timmdc1description=translocaseofinnermitochondrialmembranedomaincontaining1[Source=MGISymbol;Acc=MGI=1922139]	8	8	8	ENSMUSP00000002925.5 pep chromosome=GRCm38=16=38498347=38522663=-1 gene=ENSMUSG00000002846.9 transcript=ENSMUST00000002925.5 gene_biotype=protein_coding transcript_biotype=protein_coding GN=Timmdc1 description=translocase of inner mitochondrial membrane do	Timmdc1	1	8	8	8	15		32.3	32.3	32.3	31.791	285	285	26.5	0	54.007	75337000	1205400000	1	6	1	2	1	6	1	2	1	6	1	2	2	9	1	3	4.9	26.3	4.6	9.8	63125000	562220000	158230000	421820000	4855800
418	ENSMUSP00000002976.3pepchromosome=GRCm38=6=120463247=120487559=1gene=ENSMUSG00000002897.5transcript=ENSMUST00000002976.4gene_biotype=protein_codingtranscript_biotype=protein_codingGN=Il17radescription=interleukin17receptorA[Source=MGISymbol;Acc=MGI=107399]	ENSMUSP00000002976.3pepchromosome=GRCm38=6=120463247=120487559=1gene=ENSMUSG00000002897.5transcript=ENSMUST00000002976.4gene_biotype=protein_codingtranscript_biotype=protein_codingGN=Il17radescription=interleukin17receptorA[Source=MGISymbol;Acc=MGI=107399]	6	6	6	ENSMUSP00000002976.3 pep chromosome=GRCm38=6=120463247=120487559=1 gene=ENSMUSG00000002897.5 transcript=ENSMUST00000002976.4 gene_biotype=protein_coding transcript_biotype=protein_coding GN=Il17ra description=interleukin 17 receptor A [Source=MGI Symbol;Ac	Il17ra	1	6	6	6	7		10.1	10.1	10.1	97.807	864	864	26.7	0.00018345	4.5658	3829100	134020000	0	0	1	5	0	0	1	5	0	0	1	5	0	0	1	6	0	0	1.5	9.3	0	0	68390000	65628000	0
419	ENSMUSP00000132778.1pepchromosome=GRCm38=12=31265234=31329493=1gene=ENSMUSG00000002900.16transcript=ENSMUST00000169088.7gene_biotype=protein_codingtranscript_biotype=protein_codingGN=Lamb1description=lamininB1[Source=MGISymbol;Acc=MGI=96743];ENSMUSP00000002979.8pepchromosome=GRCm38=12=31265293=31329644=1gene=ENSMUSG00000002900.16transcript=ENSMUST00000002979.14gene_biotype=protein_codingtranscrip…	ENSMUSP00000132778.1pepchromosome=GRCm38=12=31265234=31329493=1gene=ENSMUSG00000002900.16transcript=ENSMUST00000169088.7gene_biotype=protein_codingtranscript_biotype=protein_codingGN=Lamb1description=lamininB1[Source=MGISymbol;Acc=MGI=96743];ENSMUSP00000002979.8pepchromosome=GRCm38=12=31265293=31329644=1gene=ENSMUSG00000002900.16transcript=ENSMUST00000002979.14gene_biotype=protein_codingtranscrip…	173;173	173;173	173;173	ENSMUSP00000132778.1 pep chromosome=GRCm38=12=31265234=31329493=1 gene=ENSMUSG00000002900.16 transcript=ENSMUST00000169088.7 gene_biotype=protein_coding transcript_biotype=protein_coding GN=Lamb1 description=laminin B1 [Source=MGI Symbol;Acc=MGI=96743];ENS	Lamb1	2	173	173	173	708		76.9	76.9	76.9	197.09	1786	1786;1834	24.3	0	323.31	1575900000	118190000000	65	58	100	61	65	58	100	61	65	58	100	61	116	167	195	230	41.9	47.8	59.7	50.3	12700000000	20427000000	25288000000	59778000000	132290000
420	ENSMUSP00000003029.7pepchromosome=GRCm38=8=4259731=4275913=-1gene=ENSMUSG00000002949.15transcript=ENSMUST00000003029.13gene_biotype=protein_codingtranscript_biotype=protein_codingGN=Timm44description=translocaseofinnermitochondrialmembrane44[Source=MGISymbol;Acc=MGI=1343262]	ENSMUSP00000003029.7pepchromosome=GRCm38=8=4259731=4275913=-1gene=ENSMUSG00000002949.15transcript=ENSMUST00000003029.13gene_biotype=protein_codingtranscript_biotype=protein_codingGN=Timm44description=translocaseofinnermitochondrialmembrane44[Source=MGISymbol;Acc=MGI=1343262]	52	52	52	ENSMUSP00000003029.7 pep chromosome=GRCm38=8=4259731=4275913=-1 gene=ENSMUSG00000002949.15 transcript=ENSMUST00000003029.13 gene_biotype=protein_coding transcript_biotype=protein_coding GN=Timm44 description=translocase of inner mitochondrial membrane 44 [	Timm44	1	52	52	52	209		65	65	65	51.091	452	452	26.6	0	323.31	1397000000	39115000000	33	16	24	16	33	16	24	16	33	16	24	16	59	64	36	50	58.6	38.5	56.4	35	11162000000	12118000000	6333200000	9501400000	465100000
421	ENSMUSP00000141747.1pepchromosome=GRCm38=1=183086266=183221490=-1gene=ENSMUSG00000030768.12transcript=ENSMUST00000195372.1gene_biotype=protein_codingtranscript_biotype=protein_codingGN=Disp1description=dispatchedRNDtransporterfamilymember1[Source=MGISymbol;Acc=MGI=1916147];ENSMUSP00000126742.1pepchromosome=GRCm38=1=183086266=183147461=-1gene=ENSMUSG00000030768.12transcript=ENSMUST00000171366.6gen…	ENSMUSP00000141747.1pepchromosome=GRCm38=1=183086266=183221490=-1gene=ENSMUSG00000030768.12transcript=ENSMUST00000195372.1gene_biotype=protein_codingtranscript_biotype=protein_codingGN=Disp1description=dispatchedRNDtransporterfamilymember1[Source=MGISymbol;Acc=MGI=1916147];ENSMUSP00000126742.1pepchromosome=GRCm38=1=183086266=183147461=-1gene=ENSMUSG00000030768.12transcript=ENSMUST00000171366.6gen…	27;27;27	27;27;27	27;27;27	ENSMUSP00000141747.1 pep chromosome=GRCm38=1=183086266=183221490=-1 gene=ENSMUSG00000030768.12 transcript=ENSMUST00000195372.1 gene_biotype=protein_coding transcript_biotype=protein_coding GN=Disp1 description=dispatched RND transporter family member 1 [So	Disp1	3	27	27	27	49		22.4	22.4	22.4	170.13	1521	1521;1521;1521	37.8	0	42.114	27138000	1601200000	2	7	5	19	2	7	5	19	2	7	5	19	2	9	6	32	1.1	6.8	3.5	20.1	47921000	54083000	339900000	1159300000	674940
422	ENSMUSP00000003038.8pepchromosome=GRCm38=7=141562173=141633011=1gene=ENSMUSG00000002957.11transcript=ENSMUST00000003038.11gene_biotype=protein_codingtranscript_biotype=protein_codingGN=Ap2a2description=adaptor-relatedproteincomplex2,alpha2subunit[Source=MGISymbol;Acc=MGI=101920];ENSMUSP00000144090.1pepchromosome=GRCm38=7=141562530=141598856=1gene=ENSMUSG00000002957.11transcript=ENSMUST00000201261…	ENSMUSP00000003038.8pepchromosome=GRCm38=7=141562173=141633011=1gene=ENSMUSG00000002957.11transcript=ENSMUST00000003038.11gene_biotype=protein_codingtranscript_biotype=protein_codingGN=Ap2a2description=adaptor-relatedproteincomplex2,alpha2subunit[Source=MGISymbol;Acc=MGI=101920]	145;11;3	115;1;0	115;1;0	ENSMUSP00000003038.8 pep chromosome=GRCm38=7=141562173=141633011=1 gene=ENSMUSG00000002957.11 transcript=ENSMUST00000003038.11 gene_biotype=protein_coding transcript_biotype=protein_coding GN=Ap2a2 description=adaptor-related protein complex 2, alpha 2 sub	Ap2a2	3	145	115	115	424		86.8	71.6	71.6	104.02	938	938;131;38	28.6	0	323.31	1428100000	71404000000	70	45	85	47	56	35	68	39	56	35	68	39	115	79	151	79	73	59.1	74	59.1	19640000000	9914500000	29070000000	12779000000	426960000
423	ENSMUSP00000103508.1pepchromosome=GRCm38=7=44857139=44862650=1gene=ENSMUSG00000002963.17transcript=ENSMUST00000107876.7gene_biotype=protein_codingtranscript_biotype=protein_codingGN=Pnkpdescription=polynucleotidekinase3'-phosphatase[Source=MGISymbol;Acc=MGI=1891698];ENSMUSP00000003044.7pepchromosome=GRCm38=7=44857159=44862992=1gene=ENSMUSG00000002963.17transcript=ENSMUST00000003044.13gene_biotype…	ENSMUSP00000103508.1pepchromosome=GRCm38=7=44857139=44862650=1gene=ENSMUSG00000002963.17transcript=ENSMUST00000107876.7gene_biotype=protein_codingtranscript_biotype=protein_codingGN=Pnkpdescription=polynucleotidekinase3'-phosphatase[Source=MGISymbol;Acc=MGI=1891698];ENSMUSP00000003044.7pepchromosome=GRCm38=7=44857159=44862992=1gene=ENSMUSG00000002963.17transcript=ENSMUST00000003044.13gene_biotype…	69;69;62;54;28;18;14;11;7;5;5;5;2	69;69;62;54;28;18;14;11;7;5;5;5;2	69;69;62;54;28;18;14;11;7;5;5;5;2	ENSMUSP00000103508.1 pep chromosome=GRCm38=7=44857139=44862650=1 gene=ENSMUSG00000002963.17 transcript=ENSMUST00000107876.7 gene_biotype=protein_coding transcript_biotype=protein_coding GN=Pnkp description=polynucleotide kinase 3- phosphatase [Source=MGI	Pnkp	13	69	69	69	209		91.8	91.8	91.8	57.214	522	522;522;486;426;255;180;148;151;80;53;53;59;34	30	0	323.31	1029400000	29853000000	27	30	27	28	27	30	27	28	27	30	27	28	45	63	45	56	70.5	63	75.7	66.7	7867700000	8222000000	6472300000	7291300000	314710000
424	ENSMUSP00000003049.6pepchromosome=GRCm38=7=44879384=44892712=-1gene=ENSMUSG00000002968.9transcript=ENSMUST00000003049.7gene_biotype=protein_codingtranscript_biotype=protein_codingGN=Med25description=mediatorcomplexsubunit25[Source=MGISymbol;Acc=MGI=1922863];ENSMUSP00000146498.1pepchromosome=GRCm38=7=44879391=44892366=-1gene=ENSMUSG00000002968.9transcript=ENSMUST00000208551.1gene_biotype=protein_c…	ENSMUSP00000003049.6pepchromosome=GRCm38=7=44879384=44892712=-1gene=ENSMUSG00000002968.9transcript=ENSMUST00000003049.7gene_biotype=protein_codingtranscript_biotype=protein_codingGN=Med25description=mediatorcomplexsubunit25[Source=MGISymbol;Acc=MGI=1922863];ENSMUSP00000146498.1pepchromosome=GRCm38=7=44879391=44892366=-1gene=ENSMUSG00000002968.9transcript=ENSMUST00000208551.1gene_biotype=protein_c…	36;35;25;14;12;4;4	1;0;1;0;0;0;0	1;0;1;0;0;0;0	ENSMUSP00000003049.6 pep chromosome=GRCm38=7=44879384=44892712=-1 gene=ENSMUSG00000002968.9 transcript=ENSMUST00000003049.7 gene_biotype=protein_coding transcript_biotype=protein_coding GN=Med25 description=mediator complex subunit 25 [Source=MGI Symbol;Ac	Med25	7	36	1	1	2		48.5	1.9	1.9	78.112	745	745;742;618;242;205;69;103	53.5	0.0066312	1.4449	2126000	46772000	25	11	12	10	0	1	0	1	0	1	0	1	0	1	0	1	38.8	23.9	20.5	21.1	0	31860000	0	14913000	0
425	ENSMUSP00000003061.7pepchromosome=GRCm38=7=19756131=19770547=-1gene=ENSMUSG00000002980.14transcript=ENSMUST00000003061.13gene_biotype=protein_codingtranscript_biotype=protein_codingGN=Bcamdescription=basalcelladhesionmolecule[Source=MGISymbol;Acc=MGI=1929940];ENSMUSP00000121145.1pepchromosome=GRCm38=7=19765613=19771016=-1gene=ENSMUSG00000002980.14transcript=ENSMUST00000155244.2gene_biotype=protei…	ENSMUSP00000003061.7pepchromosome=GRCm38=7=19756131=19770547=-1gene=ENSMUSG00000002980.14transcript=ENSMUST00000003061.13gene_biotype=protein_codingtranscript_biotype=protein_codingGN=Bcamdescription=basalcelladhesionmolecule[Source=MGISymbol;Acc=MGI=1929940]	57;12	57;12	57;12	ENSMUSP00000003061.7 pep chromosome=GRCm38=7=19756131=19770547=-1 gene=ENSMUSG00000002980.14 transcript=ENSMUST00000003061.13 gene_biotype=protein_coding transcript_biotype=protein_coding GN=Bcam description=basal cell adhesion molecule [Source=MGI Symbol;	Bcam	2	57	57	57	163		76.4	76.4	76.4	67.669	622	622;193	22.7	0	323.31	766600000	24531000000	37	20	2	5	37	20	2	5	37	20	2	5	89	68	2	4	59.3	52.7	5.9	14.8	13408000000	11024000000	55895000	43303000	335200000
426	ENSMUSP00000134160.1pepchromosome=GRCm38=7=19696272=19699008=-1gene=ENSMUSG00000002985.16transcript=ENSMUST00000174355.7gene_biotype=protein_codingtranscript_biotype=protein_codingGN=Apoedescription=apolipoproteinE[Source=MGISymbol;Acc=MGI=88057];ENSMUSP00000133371.1pepchromosome=GRCm38=7=19696272=19698407=-1gene=ENSMUSG00000002985.16transcript=ENSMUST00000173739.7gene_biotype=protein_codingtrans…	ENSMUSP00000134160.1pepchromosome=GRCm38=7=19696272=19699008=-1gene=ENSMUSG00000002985.16transcript=ENSMUST00000174355.7gene_biotype=protein_codingtranscript_biotype=protein_codingGN=Apoedescription=apolipoproteinE[Source=MGISymbol;Acc=MGI=88057];ENSMUSP00000133371.1pepchromosome=GRCm38=7=19696272=19698407=-1gene=ENSMUSG00000002985.16transcript=ENSMUST00000173739.7gene_biotype=protein_codingtrans…	38;38;38;38;28;28;17;4;4	38;38;38;38;28;28;17;4;4	37;37;37;37;27;27;16;3;3	ENSMUSP00000134160.1 pep chromosome=GRCm38=7=19696272=19699008=-1 gene=ENSMUSG00000002985.16 transcript=ENSMUST00000174355.7 gene_biotype=protein_coding transcript_biotype=protein_coding GN=Apoe description=apolipoprotein E [Source=MGI Symbol;Acc=MGI=88057	Apoe	9	38	38	37	96		76.5	76.5	76.5	35.866	311	311;311;311;311;231;232;146;71;71	19.7	0	291.79	836030000	12540000000	28	10	0	3	28	10	0	3	27	10	0	3	49	44	0	3	67.5	35.7	0	12.2	4589500000	7891500000	0	59358000	254970000
427	ENSMUSP00000039797.9pepchromosome=GRCm38=12=31958476=32061296=-1gene=ENSMUSG00000002997.15transcript=ENSMUST00000036497.15gene_biotype=protein_codingtranscript_biotype=protein_codingGN=Prkar2bdescription=proteinkinase,cAMPdependentregulatory,typeIIbeta[Source=MGISymbol;Acc=MGI=97760];ENSMUSP00000003079.5pepchromosome=GRCm38=12=31958476=32061235=-1gene=ENSMUSG00000002997.15transcript=ENSMUST000000…	ENSMUSP00000039797.9pepchromosome=GRCm38=12=31958476=32061296=-1gene=ENSMUSG00000002997.15transcript=ENSMUST00000036497.15gene_biotype=protein_codingtranscript_biotype=protein_codingGN=Prkar2bdescription=proteinkinase,cAMPdependentregulatory,typeIIbeta[Source=MGISymbol;Acc=MGI=97760];ENSMUSP00000003079.5pepchromosome=GRCm38=12=31958476=32061235=-1gene=ENSMUSG00000002997.15transcript=ENSMUST000000…	48;48	43;43	12;12	ENSMUSP00000039797.9 pep chromosome=GRCm38=12=31958476=32061296=-1 gene=ENSMUSG00000002997.15 transcript=ENSMUST00000036497.15 gene_biotype=protein_coding transcript_biotype=protein_coding GN=Prkar2b description=protein kinase, cAMP dependent regulatory, t	Prkar2b	2	48	43	12	113		81.5	76.2	24	46.167	416	416;416	26.2	0	323.31	698730000	16071000000	6	10	30	17	4	7	28	14	1	4	8	4	5	8	68	32	21.6	29.6	72.1	41.3	130930000	283390000	9262500000	6393900000	5951300
428	ENSMUSP00000145056.1pepchromosome=GRCm38=6=134920513=134925320=1gene=ENSMUSG00000003031.14transcript=ENSMUST00000204807.1gene_biotype=protein_codingtranscript_biotype=protein_codingGN=Cdkn1bdescription=cyclin-dependentkinaseinhibitor1B[Source=MGISymbol;Acc=MGI=104565];ENSMUSP00000065832.4pepchromosome=GRCm38=6=134920401=134925513=1gene=ENSMUSG00000003031.14transcript=ENSMUST00000067327.10gene_bio…	ENSMUSP00000145056.1pepchromosome=GRCm38=6=134920513=134925320=1gene=ENSMUSG00000003031.14transcript=ENSMUST00000204807.1gene_biotype=protein_codingtranscript_biotype=protein_codingGN=Cdkn1bdescription=cyclin-dependentkinaseinhibitor1B[Source=MGISymbol;Acc=MGI=104565];ENSMUSP00000065832.4pepchromosome=GRCm38=6=134920401=134925513=1gene=ENSMUSG00000003031.14transcript=ENSMUST00000067327.10gene_bio…	10;10;10	10;10;10	10;10;10	ENSMUSP00000145056.1 pep chromosome=GRCm38=6=134920513=134925320=1 gene=ENSMUSG00000003031.14 transcript=ENSMUST00000204807.1 gene_biotype=protein_coding transcript_biotype=protein_coding GN=Cdkn1b description=cyclin-dependent kinase inhibitor 1B [Source=M	Cdkn1b	3	10	10	10	31		63.5	63.5	63.5	22.193	197	197;197;197	31.5	0	75.148	103480000	1138300000	2	6	3	6	2	6	3	6	2	6	3	6	2	8	8	13	15.2	43.7	27.9	43.7	63446000	112150000	260500000	702200000	5767800
429	ENSMUSP00000003117.8pepchromosome=GRCm38=8=72240018=72257385=1gene=ENSMUSG00000003033.15transcript=ENSMUST00000003117.14gene_biotype=protein_codingtranscript_biotype=protein_codingGN=Ap1m1description=adaptor-relatedproteincomplexAP-1,musubunit1[Source=MGISymbol;Acc=MGI=102776];ENSMUSP00000120435.1pepchromosome=GRCm38=8=72240323=72251817=1gene=ENSMUSG00000003033.15transcript=ENSMUST00000126885.1ge…	ENSMUSP00000003117.8pepchromosome=GRCm38=8=72240018=72257385=1gene=ENSMUSG00000003033.15transcript=ENSMUST00000003117.14gene_biotype=protein_codingtranscript_biotype=protein_codingGN=Ap1m1description=adaptor-relatedproteincomplexAP-1,musubunit1[Source=MGISymbol;Acc=MGI=102776]	48;14;5;2;1	48;14;5;2;1	35;11;2;0;0	ENSMUSP00000003117.8 pep chromosome=GRCm38=8=72240018=72257385=1 gene=ENSMUSG00000003033.15 transcript=ENSMUST00000003117.14 gene_biotype=protein_coding transcript_biotype=protein_coding GN=Ap1m1 description=adaptor-related protein complex AP-1, mu subunit	Ap1m1	5	48	48	35	149		83.7	83.7	64.1	48.542	423	423;181;107;63;55	26.5	0	291.06	510470000	12762000000	20	19	23	18	20	19	23	18	18	13	18	12	38	37	45	29	56.5	50.8	66.7	49.2	2870600000	2222400000	4953500000	2715300000	119610000
430	ENSMUSP00000003121.8pepchromosome=GRCm38=8=72161200=72183904=1gene=ENSMUSG00000003037.16transcript=ENSMUST00000003121.8gene_biotype=protein_codingtranscript_biotype=protein_codingGN=Rab8adescription=RAB8A,memberRASoncogenefamily[Source=MGISymbol;Acc=MGI=96960];ENSMUSP00000153136.1pepchromosome=GRCm38=13=110073101=110280185=-1gene=ENSMUSG00000021700.10transcript=ENSMUST00000224180.1gene_biotype=pr…	ENSMUSP00000003121.8pepchromosome=GRCm38=8=72161200=72183904=1gene=ENSMUSG00000003037.16transcript=ENSMUST00000003121.8gene_biotype=protein_codingtranscript_biotype=protein_codingGN=Rab8adescription=RAB8A,memberRASoncogenefamily[Source=MGISymbol;Acc=MGI=96960]	36;1	29;1	25;0	ENSMUSP00000003121.8 pep chromosome=GRCm38=8=72161200=72183904=1 gene=ENSMUSG00000003037.16 transcript=ENSMUST00000003121.8 gene_biotype=protein_coding transcript_biotype=protein_coding GN=Rab8a description=RAB8A, member RAS oncogene family [Source=MGI Sym	Rab8a	2	36	29	25	107		92.3	84.5	73.4	23.668	207	207;169	24.5	0	177.32	1106500000	14385000000	20	7	22	11	15	6	17	10	15	2	17	6	36	9	47	15	80.7	31.4	81.6	45.9	4416100000	933310000	6255600000	2779700000	368010000
431	ENSMUSP00000003123.8pepchromosome=GRCm38=8=72219730=72224418=1gene=ENSMUSG00000003039.9transcript=ENSMUST00000003123.9gene_biotype=protein_codingtranscript_biotype=protein_codingGN=Fam32adescription=familywithsequencesimilarity32,memberA[Source=MGISymbol;Acc=MGI=1915172]	ENSMUSP00000003123.8pepchromosome=GRCm38=8=72219730=72224418=1gene=ENSMUSG00000003039.9transcript=ENSMUST00000003123.9gene_biotype=protein_codingtranscript_biotype=protein_codingGN=Fam32adescription=familywithsequencesimilarity32,memberA[Source=MGISymbol;Acc=MGI=1915172]	13	13	13	ENSMUSP00000003123.8 pep chromosome=GRCm38=8=72219730=72224418=1 gene=ENSMUSG00000003039.9 transcript=ENSMUST00000003123.9 gene_biotype=protein_coding transcript_biotype=protein_coding GN=Fam32a description=family with sequence similarity 32, member A [Sou	Fam32a	1	13	13	13	37		83.9	83.9	83.9	13.215	112	112	21.8	0	32.834	947480000	4737400000	6	6	1	6	6	6	1	6	6	6	1	6	8	17	1	11	66.1	43.8	11.6	51.8	1491800000	2132700000	59287000	1053600000	248630000
432	ENSMUSP00000003152.7pepchromosome=GRCm38=10=80115803=80130682=1gene=ENSMUSG00000003068.16transcript=ENSMUST00000003152.13gene_biotype=protein_codingtranscript_biotype=protein_codingGN=Stk11description=serine/threoninekinase11[Source=MGISymbol;Acc=MGI=1341870];ENSMUSP00000150488.1pepchromosome=GRCm38=10=80116618=80128512=1gene=ENSMUSG00000003068.16transcript=ENSMUST00000213772.1gene_biotype=protei…	ENSMUSP00000003152.7pepchromosome=GRCm38=10=80115803=80130682=1gene=ENSMUSG00000003068.16transcript=ENSMUST00000003152.13gene_biotype=protein_codingtranscript_biotype=protein_codingGN=Stk11description=serine/threoninekinase11[Source=MGISymbol;Acc=MGI=1341870];ENSMUSP00000150488.1pepchromosome=GRCm38=10=80116618=80128512=1gene=ENSMUSG00000003068.16transcript=ENSMUST00000213772.1gene_biotype=protei…	19;18;18;11;5	19;18;18;11;5	19;18;18;11;5	ENSMUSP00000003152.7 pep chromosome=GRCm38=10=80115803=80130682=1 gene=ENSMUSG00000003068.16 transcript=ENSMUST00000003152.13 gene_biotype=protein_coding transcript_biotype=protein_coding GN=Stk11 description=serine/threonine kinase 11 [Source=MGI Symbol;A	Stk11	5	19	19	19	35		45.4	45.4	45.4	49.266	436	436;412;412;310;164	28.5	0	66.228	87532000	1750600000	6	8	7	9	6	8	7	9	6	8	7	9	6	11	6	12	18.1	25.9	20.6	27.3	467880000	382720000	436920000	463110000	20343000
433	ENSMUSP00000003156.8pepchromosome=GRCm38=10=80142315=80145818=1gene=ENSMUSG00000003072.15transcript=ENSMUST00000003156.14gene_biotype=protein_codingtranscript_biotype=protein_codingGN=Atp5ddescription=ATPsynthase,H+transporting,mitochondrialF1complex,deltasubunit[Source=MGISymbol;Acc=MGI=1913293];ENSMUSP00000101006.1pepchromosome=GRCm38=10=80141457=80145813=1gene=ENSMUSG00000003072.15transcript=E…	ENSMUSP00000003156.8pepchromosome=GRCm38=10=80142315=80145818=1gene=ENSMUSG00000003072.15transcript=ENSMUST00000003156.14gene_biotype=protein_codingtranscript_biotype=protein_codingGN=Atp5ddescription=ATPsynthase,H+transporting,mitochondrialF1complex,deltasubunit[Source=MGISymbol;Acc=MGI=1913293];ENSMUSP00000101006.1pepchromosome=GRCm38=10=80141457=80145813=1gene=ENSMUSG00000003072.15transcript=E…	28;28;19	28;28;19	28;28;19	ENSMUSP00000003156.8 pep chromosome=GRCm38=10=80142315=80145818=1 gene=ENSMUSG00000003072.15 transcript=ENSMUST00000003156.14 gene_biotype=protein_coding transcript_biotype=protein_coding GN=Atp5d description=ATP synthase, H+ transporting, mitochondrial F1	Atp5d	3	28	28	28	123		91.7	91.7	91.7	17.6	168	168;168;121	25.9	0	323.31	4583000000	22915000000	21	4	22	4	21	4	22	4	21	4	22	4	57	2	59	5	86.9	33.9	86.9	41.1	11108000000	180060000	11045000000	581710000	1110800000
434	ENSMUSP00000003183.5pepchromosome=GRCm38=7=17004640=17027916=-1gene=ENSMUSG00000003099.11transcript=ENSMUST00000003183.11gene_biotype=protein_codingtranscript_biotype=protein_codingGN=Ppp5cdescription=proteinphosphatase5,catalyticsubunit[Source=MGISymbol;Acc=MGI=102666];ENSMUSP00000122783.1pepchromosome=GRCm38=7=17004753=17027809=-1gene=ENSMUSG00000003099.11transcript=ENSMUST00000142597.1gene_bio…	ENSMUSP00000003183.5pepchromosome=GRCm38=7=17004640=17027916=-1gene=ENSMUSG00000003099.11transcript=ENSMUST00000003183.11gene_biotype=protein_codingtranscript_biotype=protein_codingGN=Ppp5cdescription=proteinphosphatase5,catalyticsubunit[Source=MGISymbol;Acc=MGI=102666];ENSMUSP00000122783.1pepchromosome=GRCm38=7=17004753=17027809=-1gene=ENSMUSG00000003099.11transcript=ENSMUST00000142597.1gene_bio…	89;83	89;83	89;83	ENSMUSP00000003183.5 pep chromosome=GRCm38=7=17004640=17027916=-1 gene=ENSMUSG00000003099.11 transcript=ENSMUST00000003183.11 gene_biotype=protein_coding transcript_biotype=protein_coding GN=Ppp5c description=protein phosphatase 5, catalytic subunit [Sourc	Ppp5c	2	89	89	89	367		89.8	89.8	89.8	56.876	499	499;476	24.9	0	323.31	1926500000	53943000000	59	26	38	23	59	26	38	23	59	26	38	23	106	116	64	81	79.4	55.7	76.6	54.9	24225000000	9426800000	10064000000	10227000000	1101100000
435	ENSMUSP00000132004.1pepchromosome=GRCm38=17=78949405=79020816=-1gene=ENSMUSG00000024070.15transcript=ENSMUST00000168887.7gene_biotype=protein_codingtranscript_biotype=protein_codingGN=Prkd3description=proteinkinaseD3[Source=MGISymbol;Acc=MGI=1922542];ENSMUSP00000003191.7pepchromosome=GRCm38=17=78949405=79013306=-1gene=ENSMUSG00000024070.15transcript=ENSMUST00000003191.13gene_biotype=protein_codin…	ENSMUSP00000132004.1pepchromosome=GRCm38=17=78949405=79020816=-1gene=ENSMUSG00000024070.15transcript=ENSMUST00000168887.7gene_biotype=protein_codingtranscript_biotype=protein_codingGN=Prkd3description=proteinkinaseD3[Source=MGISymbol;Acc=MGI=1922542];ENSMUSP00000003191.7pepchromosome=GRCm38=17=78949405=79013306=-1gene=ENSMUSG00000024070.15transcript=ENSMUST00000003191.13gene_biotype=protein_codin…	41;41;41;38;8	29;29;29;26;8	27;27;27;24;7	ENSMUSP00000132004.1 pep chromosome=GRCm38=17=78949405=79020816=-1 gene=ENSMUSG00000024070.15 transcript=ENSMUST00000168887.7 gene_biotype=protein_coding transcript_biotype=protein_coding GN=Prkd3 description=protein kinase D3 [Source=MGI Symbol;Acc=MGI=19	Prkd3	5	41	29	27	63		49.9	42.7	40	100.08	889	889;889;890;795;297	32	0	314.91	47763000	1719500000	8	14	19	15	4	12	12	13	4	11	12	11	4	20	12	27	8.9	24.3	25.5	26.3	228780000	389010000	435240000	666450000	5084000
436	ENSMUSP00000003207.4pepchromosome=GRCm38=7=25379527=25396379=-1gene=ENSMUSG00000003123.15transcript=ENSMUST00000003207.10gene_biotype=protein_codingtranscript_biotype=protein_codingGN=Lipedescription=lipase,hormonesensitive[Source=MGISymbol;Acc=MGI=96790];ENSMUSP00000145665.1pepchromosome=GRCm38=7=25379661=25389224=-1gene=ENSMUSG00000003123.15transcript=ENSMUST00000206861.1gene_biotype=protein_co…	ENSMUSP00000003207.4pepchromosome=GRCm38=7=25379527=25396379=-1gene=ENSMUSG00000003123.15transcript=ENSMUST00000003207.10gene_biotype=protein_codingtranscript_biotype=protein_codingGN=Lipedescription=lipase,hormonesensitive[Source=MGISymbol;Acc=MGI=96790];ENSMUSP00000145665.1pepchromosome=GRCm38=7=25379661=25389224=-1gene=ENSMUSG00000003123.15transcript=ENSMUST00000206861.1gene_biotype=protein_co…	33;31;31;31;7;1	33;31;31;31;7;1	33;31;31;31;7;1	ENSMUSP00000003207.4 pep chromosome=GRCm38=7=25379527=25396379=-1 gene=ENSMUSG00000003123.15 transcript=ENSMUST00000003207.10 gene_biotype=protein_coding transcript_biotype=protein_coding GN=Lipe description=lipase, hormone sensitive [Source=MGI Symbol;Acc	Lipe	6	33	33	33	60		51.6	51.6	51.6	88.026	802	802;759;759;1072;180;24	34.8	0	223.49	46169000	2031400000	10	21	3	12	10	21	3	12	10	21	3	12	13	30	4	13	19	38.4	7.5	20.3	507720000	1079700000	117240000	326830000	12384000
437	ENSMUSP00000125638.1pepchromosome=GRCm38=1=39534992=39546889=1gene=ENSMUSG00000003135.15transcript=ENSMUST00000161515.7gene_biotype=protein_codingtranscript_biotype=protein_codingGN=Cnot11description=CCR4-NOTtranscriptioncomplex,subunit11[Source=MGISymbol;Acc=MGI=106580];ENSMUSP00000003219.8pepchromosome=GRCm38=1=39535802=39546873=1gene=ENSMUSG00000003135.15transcript=ENSMUST00000003219.13gene_bi…	ENSMUSP00000125638.1pepchromosome=GRCm38=1=39534992=39546889=1gene=ENSMUSG00000003135.15transcript=ENSMUST00000161515.7gene_biotype=protein_codingtranscript_biotype=protein_codingGN=Cnot11description=CCR4-NOTtranscriptioncomplex,subunit11[Source=MGISymbol;Acc=MGI=106580];ENSMUSP00000003219.8pepchromosome=GRCm38=1=39535802=39546873=1gene=ENSMUSG00000003135.15transcript=ENSMUST00000003219.13gene_bi…	37;37	37;37	28;28	ENSMUSP00000125638.1 pep chromosome=GRCm38=1=39534992=39546889=1 gene=ENSMUSG00000003135.15 transcript=ENSMUST00000161515.7 gene_biotype=protein_coding transcript_biotype=protein_coding GN=Cnot11 description=CCR4-NOT transcription complex, subunit 11 [Sour	Cnot11	2	37	37	28	121		76.2	76.2	62	54.959	505	505;505	28.6	0	323.31	442010000	11492000000	26	9	14	8	26	9	14	8	20	7	12	6	58	24	28	11	68.7	35.8	39	29.5	6909100000	1782400000	1743200000	1057600000	287880000
438	ENSMUSP00000003238.7pepchromosome=GRCm38=6=122819914=122845366=1gene=ENSMUSG00000003154.15transcript=ENSMUST00000003238.13gene_biotype=protein_codingtranscript_biotype=protein_codingGN=Foxj2description=forkheadboxJ2[Source=MGISymbol;Acc=MGI=1926805];ENSMUSP00000137645.1pepchromosome=GRCm38=6=122820511=122845341=1gene=ENSMUSG00000003154.15transcript=ENSMUST00000177927.3gene_biotype=protein_codingt…	ENSMUSP00000003238.7pepchromosome=GRCm38=6=122819914=122845366=1gene=ENSMUSG00000003154.15transcript=ENSMUST00000003238.13gene_biotype=protein_codingtranscript_biotype=protein_codingGN=Foxj2description=forkheadboxJ2[Source=MGISymbol;Acc=MGI=1926805];ENSMUSP00000137645.1pepchromosome=GRCm38=6=122820511=122845341=1gene=ENSMUSG00000003154.15transcript=ENSMUST00000177927.3gene_biotype=protein_codingt…	9;9;7	9;9;7	9;9;7	ENSMUSP00000003238.7 pep chromosome=GRCm38=6=122819914=122845366=1 gene=ENSMUSG00000003154.15 transcript=ENSMUST00000003238.13 gene_biotype=protein_coding transcript_biotype=protein_coding GN=Foxj2 description=forkhead box J2 [Source=MGI Symbol;Acc=MGI=192	Foxj2	3	9	9	9	15		22.1	22.1	22.1	61.569	565	565;565;205	26.9	0	10.051	19485000	311770000	3	3	2	5	3	3	2	5	3	3	2	5	3	3	2	7	10.4	6.7	7.6	10.8	99839000	22886000	50892000	138150000	4159900
439	ENSMUSP00000003268.9pepchromosome=GRCm38=17=56016750=56036635=-1gene=ENSMUSG00000003200.10transcript=ENSMUST00000003268.10gene_biotype=protein_codingtranscript_biotype=protein_codingGN=Sh3gl1description=SH3-domainGRB2-like1[Source=MGISymbol;Acc=MGI=700010];ENSMUSP00000156570.1pepchromosome=GRCm38=17=56017264=56036576=-1gene=ENSMUSG00000003200.10transcript=ENSMUST00000233803.1gene_biotype=protein_…	ENSMUSP00000003268.9pepchromosome=GRCm38=17=56016750=56036635=-1gene=ENSMUSG00000003200.10transcript=ENSMUST00000003268.10gene_biotype=protein_codingtranscript_biotype=protein_codingGN=Sh3gl1description=SH3-domainGRB2-like1[Source=MGISymbol;Acc=MGI=700010];ENSMUSP00000156570.1pepchromosome=GRCm38=17=56017264=56036576=-1gene=ENSMUSG00000003200.10transcript=ENSMUST00000233803.1gene_biotype=protein_…	51;33;1;1	51;33;1;1	42;25;0;0	ENSMUSP00000003268.9 pep chromosome=GRCm38=17=56016750=56036635=-1 gene=ENSMUSG00000003200.10 transcript=ENSMUST00000003268.10 gene_biotype=protein_coding transcript_biotype=protein_coding GN=Sh3gl1 description=SH3-domain GRB2-like 1 [Source=MGI Symbol;Acc	Sh3gl1	4	51	51	42	243		93.5	93.5	79.9	41.518	368	368;247;65;65	21.9	0	323.31	2441800000	41510000000	23	15	28	17	23	15	28	17	20	12	24	13	60	58	71	54	76.9	51.9	90.2	54.3	8762300000	7060800000	13438000000	12250000000	438110000
440	ENSMUSP00000146773.1pepchromosome=GRCm38=7=44997666=45002389=1gene=ENSMUSG00000003184.15transcript=ENSMUST00000209066.1gene_biotype=protein_codingtranscript_biotype=protein_codingGN=Irf3description=interferonregulatoryfactor3[Source=MGISymbol;Acc=MGI=1859179];ENSMUSP00000103465.1pepchromosome=GRCm38=7=44997949=45002389=1gene=ENSMUSG00000003184.15transcript=ENSMUST00000107834.1gene_biotype=protein…	ENSMUSP00000146773.1pepchromosome=GRCm38=7=44997666=45002389=1gene=ENSMUSG00000003184.15transcript=ENSMUST00000209066.1gene_biotype=protein_codingtranscript_biotype=protein_codingGN=Irf3description=interferonregulatoryfactor3[Source=MGISymbol;Acc=MGI=1859179];ENSMUSP00000103465.1pepchromosome=GRCm38=7=44997949=45002389=1gene=ENSMUSG00000003184.15transcript=ENSMUST00000107834.1gene_biotype=protein…	40;40;40;18;13;7	40;40;40;18;13;7	40;40;40;18;13;7	ENSMUSP00000146773.1 pep chromosome=GRCm38=7=44997666=45002389=1 gene=ENSMUSG00000003184.15 transcript=ENSMUST00000209066.1 gene_biotype=protein_coding transcript_biotype=protein_coding GN=Irf3 description=interferon regulatory factor 3 [Source=MGI Symbol;	Irf3	6	40	40	40	140		82.3	82.3	82.3	46.852	419	419;419;419;160;161;103	24.7	0	323.31	651910000	15646000000	17	14	23	12	17	14	23	12	17	14	23	12	29	32	43	36	51.1	55.1	63.2	44.6	2874200000	2762300000	5829600000	4179700000	159680000
441	ENSMUSP00000003290.4pepchromosome=GRCm38=7=44991222=44997579=-1gene=ENSMUSG00000003190.12transcript=ENSMUST00000003290.11gene_biotype=protein_codingtranscript_biotype=protein_codingGN=Bcl2l12description=BCL2-like12(prolinerich)[Source=MGISymbol;Acc=MGI=1922986];ENSMUSP00000146945.1pepchromosome=GRCm38=7=44994190=44997545=-1gene=ENSMUSG00000003190.12transcript=ENSMUST00000207443.1gene_biotype=prot…	ENSMUSP00000003290.4pepchromosome=GRCm38=7=44991222=44997579=-1gene=ENSMUSG00000003190.12transcript=ENSMUST00000003290.11gene_biotype=protein_codingtranscript_biotype=protein_codingGN=Bcl2l12description=BCL2-like12(prolinerich)[Source=MGISymbol;Acc=MGI=1922986]	13;6;5;2	13;6;5;2	13;6;5;2	ENSMUSP00000003290.4 pep chromosome=GRCm38=7=44991222=44997579=-1 gene=ENSMUSG00000003190.12 transcript=ENSMUST00000003290.11 gene_biotype=protein_coding transcript_biotype=protein_coding GN=Bcl2l12 description=BCL2-like 12 (proline rich) [Source=MGI Symbo	Bcl2l12	4	13	13	13	21		59.6	59.6	59.6	27.333	255	255;148;115;83	32.9	0	13.813	48761000	780180000	1	3	3	9	1	3	3	9	1	3	3	9	1	3	4	13	9.8	10.6	23.1	45.9	16653000	18912000	532920000	211700000	1387700
442	ENSMUSP00000003310.5pepchromosome=GRCm38=10=58446922=58494356=1gene=ENSMUSG00000003226.7transcript=ENSMUST00000003310.6gene_biotype=protein_codingtranscript_biotype=protein_codingGN=Ranbp2description=RANbindingprotein2[Source=MGISymbol;Acc=MGI=894323]	ENSMUSP00000003310.5pepchromosome=GRCm38=10=58446922=58494356=1gene=ENSMUSG00000003226.7transcript=ENSMUST00000003310.6gene_biotype=protein_codingtranscript_biotype=protein_codingGN=Ranbp2description=RANbindingprotein2[Source=MGISymbol;Acc=MGI=894323]	382	382	380	ENSMUSP00000003310.5 pep chromosome=GRCm38=10=58446922=58494356=1 gene=ENSMUSG00000003226.7 transcript=ENSMUST00000003310.6 gene_biotype=protein_coding transcript_biotype=protein_coding GN=Ranbp2 description=RAN binding protein 2 [Source=MGI Symbol;Acc=MGI	Ranbp2	1	382	382	380	1347		81.7	81.7	81.7	341.12	3053	3053	26.6	0	323.31	1471300000	254540000000	211	146	159	126	211	146	159	126	209	146	157	126	404	383	284	276	63.3	55.3	58.4	50.2	108310000000	55226000000	47498000000	43502000000	626070000
443	ENSMUSP00000003313.8pepchromosome=GRCm38=19=60889749=61095968=1gene=ENSMUSG00000003228.9transcript=ENSMUST00000003313.9gene_biotype=protein_codingtranscript_biotype=protein_codingGN=Grk5description=Gprotein-coupledreceptorkinase5[Source=MGISymbol;Acc=MGI=109161];ENSMUSP00000157698.1pepchromosome=GRCm38=19=60890463=61051754=1gene=ENSMUSG00000003228.9transcript=ENSMUST00000236876.1gene_biotype=prot…	ENSMUSP00000003313.8pepchromosome=GRCm38=19=60889749=61095968=1gene=ENSMUSG00000003228.9transcript=ENSMUST00000003313.9gene_biotype=protein_codingtranscript_biotype=protein_codingGN=Grk5description=Gprotein-coupledreceptorkinase5[Source=MGISymbol;Acc=MGI=109161]	11;2	6;1	6;1	ENSMUSP00000003313.8 pep chromosome=GRCm38=19=60889749=61095968=1 gene=ENSMUSG00000003228.9 transcript=ENSMUST00000003313.9 gene_biotype=protein_coding transcript_biotype=protein_coding GN=Grk5 description=G protein-coupled receptor kinase 5 [Source=MGI Sy	Grk5	2	11	6	6	7		25.6	16.9	16.9	67.732	590	590;125	34	0.00061377	2.9243	1868100	56043000	1	3	2	8	0	0	0	6	0	0	0	6	0	0	0	7	3.9	6.4	5.6	21.4	0	0	0	56043000	0
444	ENSMUSP00000003318.5pepchromosome=GRCm38=16=20516982=20531671=1gene=ENSMUSG00000003233.12transcript=ENSMUST00000003318.12gene_biotype=protein_codingtranscript_biotype=protein_codingGN=Dvl3description=dishevelledsegmentpolarityprotein3[Source=MGISymbol;Acc=MGI=108100];ENSMUSP00000130925.1pepchromosome=GRCm38=16=20517064=20534010=1gene=ENSMUSG00000003233.12transcript=ENSMUST00000171572.8gene_biotyp…	ENSMUSP00000003318.5pepchromosome=GRCm38=16=20516982=20531671=1gene=ENSMUSG00000003233.12transcript=ENSMUST00000003318.12gene_biotype=protein_codingtranscript_biotype=protein_codingGN=Dvl3description=dishevelledsegmentpolarityprotein3[Source=MGISymbol;Acc=MGI=108100];ENSMUSP00000130925.1pepchromosome=GRCm38=16=20517064=20534010=1gene=ENSMUSG00000003233.12transcript=ENSMUST00000171572.8gene_biotyp…	43;42;41	36;35;34	35;34;33	ENSMUSP00000003318.5 pep chromosome=GRCm38=16=20516982=20531671=1 gene=ENSMUSG00000003233.12 transcript=ENSMUST00000003318.12 gene_biotype=protein_coding transcript_biotype=protein_coding GN=Dvl3 description=dishevelled segment polarity protein 3 [Source=M	Dvl3	3	43	36	35	86		61.9	56.1	56.1	78.122	716	716;718;699	28.1	0	238.65	208890000	5640100000	12	11	23	16	9	8	20	14	9	7	20	13	9	18	27	32	22.6	24.3	48.3	35.3	447180000	622440000	2254600000	2315900000	10647000
445	ENSMUSP00000003319.5pepchromosome=GRCm38=16=20548577=20561379=1gene=ENSMUSG00000003234.16transcript=ENSMUST00000003319.5gene_biotype=protein_codingtranscript_biotype=protein_codingGN=Abcf3description=ATP-bindingcassette,sub-familyF(GCN20),member3[Source=MGISymbol;Acc=MGI=1351656];ENSMUSP00000156048.1pepchromosome=GRCm38=16=20548644=20559733=1gene=ENSMUSG00000003234.16transcript=ENSMUST00000232680…	ENSMUSP00000003319.5pepchromosome=GRCm38=16=20548577=20561379=1gene=ENSMUSG00000003234.16transcript=ENSMUST00000003319.5gene_biotype=protein_codingtranscript_biotype=protein_codingGN=Abcf3description=ATP-bindingcassette,sub-familyF(GCN20),member3[Source=MGISymbol;Acc=MGI=1351656];ENSMUSP00000156048.1pepchromosome=GRCm38=16=20548644=20559733=1gene=ENSMUSG00000003234.16transcript=ENSMUST00000232680…	79;60;15;13;9	79;60;15;13;9	79;60;15;13;9	ENSMUSP00000003319.5 pep chromosome=GRCm38=16=20548577=20561379=1 gene=ENSMUSG00000003234.16 transcript=ENSMUST00000003319.5 gene_biotype=protein_coding transcript_biotype=protein_coding GN=Abcf3 description=ATP-binding cassette, sub-family F (GCN20), memb	Abcf3	5	79	79	79	234		81.7	81.7	81.7	79.864	709	709;577;192;177;109	23.5	0	323.31	503560000	16618000000	34	28	38	30	34	28	38	30	34	28	38	30	50	64	50	70	57.4	46.5	63.2	47.2	4745500000	2363900000	5986000000	3522000000	139570000
446	ENSMUSP00000003320.6pepchromosome=GRCm38=16=20498817=20509323=1gene=ENSMUSG00000003235.13transcript=ENSMUST00000003320.13gene_biotype=protein_codingtranscript_biotype=protein_codingGN=Eif2b5description=eukaryotictranslationinitiationfactor2B,subunit5epsilon[Source=MGISymbol;Acc=MGI=2446176];ENSMUSP00000155949.1pepchromosome=GRCm38=16=20504763=20509323=1gene=ENSMUSG00000003235.13transcript=ENSMUST…	ENSMUSP00000003320.6pepchromosome=GRCm38=16=20498817=20509323=1gene=ENSMUSG00000003235.13transcript=ENSMUST00000003320.13gene_biotype=protein_codingtranscript_biotype=protein_codingGN=Eif2b5description=eukaryotictranslationinitiationfactor2B,subunit5epsilon[Source=MGISymbol;Acc=MGI=2446176]	65;13;8	65;13;8	65;13;8	ENSMUSP00000003320.6 pep chromosome=GRCm38=16=20498817=20509323=1 gene=ENSMUSG00000003235.13 transcript=ENSMUST00000003320.13 gene_biotype=protein_coding transcript_biotype=protein_coding GN=Eif2b5 description=eukaryotic translation initiation factor 2B, s	Eif2b5	3	65	65	65	213		67.6	67.6	67.6	80.085	717	717;303;160	28.2	0	323.31	908220000	26338000000	36	22	26	23	36	22	26	23	36	22	26	23	63	61	38	51	58.3	37	48.4	36.5	10063000000	5888300000	5953500000	4433900000	314460000
447	ENSMUSP00000003345.7pepchromosome=GRCm38=13=18948205=19150921=1gene=ENSMUSG00000021314.13transcript=ENSMUST00000003345.9gene_biotype=protein_codingtranscript_biotype=protein_codingGN=Amphdescription=amphiphysin[Source=MGISymbol;Acc=MGI=103574];ENSMUSP00000142766.1pepchromosome=GRCm38=13=18948351=19150912=1gene=ENSMUSG00000021314.13transcript=ENSMUST00000200466.4gene_biotype=protein_codingtranscri…	ENSMUSP00000003345.7pepchromosome=GRCm38=13=18948205=19150921=1gene=ENSMUSG00000021314.13transcript=ENSMUST00000003345.9gene_biotype=protein_codingtranscript_biotype=protein_codingGN=Amphdescription=amphiphysin[Source=MGISymbol;Acc=MGI=103574];ENSMUSP00000142766.1pepchromosome=GRCm38=13=18948351=19150912=1gene=ENSMUSG00000021314.13transcript=ENSMUST00000200466.4gene_biotype=protein_codingtranscri…	19;19;19	17;17;17	17;17;17	ENSMUSP00000003345.7 pep chromosome=GRCm38=13=18948205=19150921=1 gene=ENSMUSG00000021314.13 transcript=ENSMUST00000003345.9 gene_biotype=protein_coding transcript_biotype=protein_coding GN=Amph description=amphiphysin [Source=MGI Symbol;Acc=MGI=103574];EN	Amph	3	19	17	17	20		32.9	30	30	75.012	686	686;690;820	25.2	0	56.602	20020000	520510000	6	13	1	1	5	12	0	0	5	12	0	0	5	15	0	0	10.2	26.8	1.7	1.2	133660000	386850000	0	0	4050300
448	ENSMUSP00000141030.1pepchromosome=GRCm38=2=153108468=153151439=1gene=ENSMUSG00000003283.14transcript=ENSMUST00000189688.1gene_biotype=protein_codingtranscript_biotype=protein_codingGN=Hckdescription=hemopoieticcellkinase[Source=MGISymbol;Acc=MGI=96052];ENSMUSP00000105423.1pepchromosome=GRCm38=2=153108468=153151441=1gene=ENSMUSG00000003283.14transcript=ENSMUST00000109799.7gene_biotype=protein_codi…	ENSMUSP00000141030.1pepchromosome=GRCm38=2=153108468=153151439=1gene=ENSMUSG00000003283.14transcript=ENSMUST00000189688.1gene_biotype=protein_codingtranscript_biotype=protein_codingGN=Hckdescription=hemopoieticcellkinase[Source=MGISymbol;Acc=MGI=96052];ENSMUSP00000105423.1pepchromosome=GRCm38=2=153108468=153151441=1gene=ENSMUSG00000003283.14transcript=ENSMUST00000109799.7gene_biotype=protein_codi…	25;25;25;25	22;22;22;22	22;22;22;22	ENSMUSP00000141030.1 pep chromosome=GRCm38=2=153108468=153151439=1 gene=ENSMUSG00000003283.14 transcript=ENSMUST00000189688.1 gene_biotype=protein_coding transcript_biotype=protein_coding GN=Hck description=hemopoietic cell kinase [Source=MGI Symbol;Acc=MG	Hck	4	25	22	22	35		50.5	45.1	45.1	56.941	503	503;503;524;524	28.1	0	25.955	36713000	1028000000	11	14	3	3	10	12	2	1	10	12	2	1	14	18	2	1	32.4	29.4	9.1	6.4	427830000	420160000	123600000	56360000	15280000
449	ENSMUSP00000003386.5pepchromosome=GRCm38=9=21002738=21008839=1gene=ENSMUSG00000003299.10transcript=ENSMUST00000003386.6gene_biotype=protein_codingtranscript_biotype=protein_codingGN=Mrpl4description=mitochondrialribosomalproteinL4[Source=MGISymbol;Acc=MGI=2137210];ENSMUSP00000149690.1pepchromosome=GRCm38=9=21002942=21007712=1gene=ENSMUSG00000003299.10transcript=ENSMUST00000216818.1gene_biotype=pr…	ENSMUSP00000003386.5pepchromosome=GRCm38=9=21002738=21008839=1gene=ENSMUSG00000003299.10transcript=ENSMUST00000003386.6gene_biotype=protein_codingtranscript_biotype=protein_codingGN=Mrpl4description=mitochondrialribosomalproteinL4[Source=MGISymbol;Acc=MGI=2137210];ENSMUSP00000149690.1pepchromosome=GRCm38=9=21002942=21007712=1gene=ENSMUSG00000003299.10transcript=ENSMUST00000216818.1gene_biotype=pr…	29;18;16;13;13;2	29;18;16;13;13;2	29;18;16;13;13;2	ENSMUSP00000003386.5 pep chromosome=GRCm38=9=21002738=21008839=1 gene=ENSMUSG00000003299.10 transcript=ENSMUST00000003386.6 gene_biotype=protein_coding transcript_biotype=protein_coding GN=Mrpl4 description=mitochondrial ribosomal protein L4 [Source=MGI Sy	Mrpl4	6	29	29	29	106		63.6	63.6	63.6	33.073	294	294;219;264;160;172;33	31.8	0	73.539	655560000	11800000000	17	10	9	10	17	10	9	10	17	10	9	10	29	37	15	25	53.1	37.1	35	40.8	5675500000	2147200000	2366800000	1610700000	515950000
450	ENSMUSP00000003397.7pepchromosome=GRCm38=9=21295461=21312311=-1gene=ENSMUSG00000003309.14transcript=ENSMUST00000003397.8gene_biotype=protein_codingtranscript_biotype=protein_codingGN=Ap1m2description=adaptorproteincomplexAP-1,mu2subunit[Source=MGISymbol;Acc=MGI=1336974];ENSMUSP00000150667.1pepchromosome=GRCm38=9=21302661=21312311=-1gene=ENSMUSG00000003309.14transcript=ENSMUST00000213250.1gene_bio…	ENSMUSP00000003397.7pepchromosome=GRCm38=9=21295461=21312311=-1gene=ENSMUSG00000003309.14transcript=ENSMUST00000003397.8gene_biotype=protein_codingtranscript_biotype=protein_codingGN=Ap1m2description=adaptorproteincomplexAP-1,mu2subunit[Source=MGISymbol;Acc=MGI=1336974]	41;20;18	36;19;17	2;2;0	ENSMUSP00000003397.7 pep chromosome=GRCm38=9=21295461=21312311=-1 gene=ENSMUSG00000003309.14 transcript=ENSMUST00000003397.8 gene_biotype=protein_coding transcript_biotype=protein_coding GN=Ap1m2 description=adaptor protein complex AP-1, mu 2 subunit [Sour	Ap1m2	3	41	36	2	68		80.4	72.6	5	48.15	423	423;224;195	28.9	0	323.31	216450000	4978200000	20	20	1	2	19	17	0	0	1	1	0	0	29	39	0	0	61.5	52.5	1.9	5	1904200000	3074000000	0	0	73239000
451	ENSMUSP00000131058.1pepchromosome=GRCm38=17=32536558=32551798=1gene=ENSMUSG00000048440.16transcript=ENSMUST00000169591.7gene_biotype=protein_codingtranscript_biotype=protein_codingGN=Cyp4f16description=cytochromeP450,family4,subfamilyf,polypeptide16[Source=MGISymbol;Acc=MGI=1917351];ENSMUSP00000003416.8pepchromosome=GRCm38=17=32536569=32551797=1gene=ENSMUSG00000048440.16transcript=ENSMUST00000003…	ENSMUSP00000131058.1pepchromosome=GRCm38=17=32536558=32551798=1gene=ENSMUSG00000048440.16transcript=ENSMUST00000169591.7gene_biotype=protein_codingtranscript_biotype=protein_codingGN=Cyp4f16description=cytochromeP450,family4,subfamilyf,polypeptide16[Source=MGISymbol;Acc=MGI=1917351];ENSMUSP00000003416.8pepchromosome=GRCm38=17=32536569=32551797=1gene=ENSMUSG00000048440.16transcript=ENSMUST00000003…	21;21;2;2;2;1	21;21;2;2;2;1	6;6;0;0;0;0	ENSMUSP00000131058.1 pep chromosome=GRCm38=17=32536558=32551798=1 gene=ENSMUSG00000048440.16 transcript=ENSMUST00000169591.7 gene_biotype=protein_coding transcript_biotype=protein_coding GN=Cyp4f16 description=cytochrome P450, family 4, subfamily f, polype	Cyp4f16	6	21	21	6	55		38.7	38.7	10.1	60.229	524	524;524;216;524;524;175	36.7	0	78.603	137590000	3714900000	1	13	8	11	1	13	8	11	0	5	1	5	1	16	9	29	4.4	23.7	19.3	21.2	17331000	627620000	546910000	2523000000	722110
452	ENSMUSP00000003433.6pepchromosome=GRCm38=10=80665332=80671976=-1gene=ENSMUSG00000020190.13transcript=ENSMUST00000003433.10gene_biotype=protein_codingtranscript_biotype=protein_codingGN=Mknk2description=MAPkinase-interactingserine/threoninekinase2[Source=MGISymbol;Acc=MGI=894279];ENSMUSP00000142388.1pepchromosome=GRCm38=10=80671610=80672251=-1gene=ENSMUSG00000020190.13transcript=ENSMUST00000198819…	ENSMUSP00000003433.6pepchromosome=GRCm38=10=80665332=80671976=-1gene=ENSMUSG00000020190.13transcript=ENSMUST00000003433.10gene_biotype=protein_codingtranscript_biotype=protein_codingGN=Mknk2description=MAPkinase-interactingserine/threoninekinase2[Source=MGISymbol;Acc=MGI=894279]	8;1	1;1	1;1	ENSMUSP00000003433.6 pep chromosome=GRCm38=10=80665332=80671976=-1 gene=ENSMUSG00000020190.13 transcript=ENSMUST00000003433.10 gene_biotype=protein_coding transcript_biotype=protein_coding GN=Mknk2 description=MAP kinase-interacting serine/threonine kinase	Mknk2	2	8	1	1	1		26	2.9	2.9	46.213	412	412;49	22	0.0057618	1.532	668060	12025000	1	6	1	4	0	1	0	0	0	1	0	0	0	1	0	0	2.4	24.3	2.4	18.9	0	12025000	0	0	0
453	ENSMUSP00000003434.7pepchromosome=GRCm38=10=80642617=80657071=-1gene=ENSMUSG00000003344.14transcript=ENSMUST00000003434.13gene_biotype=protein_codingtranscript_biotype=protein_codingGN=Btbd2description=BTB(POZ)domaincontaining2[Source=MGISymbol;Acc=MGI=1933831];ENSMUSP00000120751.1pepchromosome=GRCm38=10=80642617=80656494=-1gene=ENSMUSG00000003344.14transcript=ENSMUST00000126980.7gene_biotype=pro…	ENSMUSP00000003434.7pepchromosome=GRCm38=10=80642617=80657071=-1gene=ENSMUSG00000003344.14transcript=ENSMUST00000003434.13gene_biotype=protein_codingtranscript_biotype=protein_codingGN=Btbd2description=BTB(POZ)domaincontaining2[Source=MGISymbol;Acc=MGI=1933831];ENSMUSP00000120751.1pepchromosome=GRCm38=10=80642617=80656494=-1gene=ENSMUSG00000003344.14transcript=ENSMUST00000126980.7gene_biotype=pro…	16;16;12	16;16;12	10;10;6	ENSMUSP00000003434.7 pep chromosome=GRCm38=10=80642617=80657071=-1 gene=ENSMUSG00000003344.14 transcript=ENSMUST00000003434.13 gene_biotype=protein_coding transcript_biotype=protein_coding GN=Btbd2 description=BTB (POZ) domain containing 2 [Source=MGI Symb	Btbd2	3	16	16	10	26		33.3	33.3	23.5	56.482	523	523;508;256	25.8	0	17.501	69406000	1457500000	7	6	6	4	7	6	6	4	4	6	2	3	7	9	6	4	17.4	16.6	13	8.8	486590000	199410000	332940000	438590000	16779000
454	ENSMUSP00000003436.5pepchromosome=GRCm38=10=80583654=80590341=-1gene=ENSMUSG00000003346.14transcript=ENSMUST00000003436.11gene_biotype=protein_codingtranscript_biotype=protein_codingGN=Abhd17adescription=abhydrolasedomaincontaining17A[Source=MGISymbol;Acc=MGI=106388];ENSMUSP00000141177.1pepchromosome=GRCm38=10=80583656=80586624=-1gene=ENSMUSG00000003346.14transcript=ENSMUST00000189605.1gene_bioty…	ENSMUSP00000003436.5pepchromosome=GRCm38=10=80583654=80590341=-1gene=ENSMUSG00000003346.14transcript=ENSMUST00000003436.11gene_biotype=protein_codingtranscript_biotype=protein_codingGN=Abhd17adescription=abhydrolasedomaincontaining17A[Source=MGISymbol;Acc=MGI=106388];ENSMUSP00000141177.1pepchromosome=GRCm38=10=80583656=80586624=-1gene=ENSMUSG00000003346.14transcript=ENSMUST00000189605.1gene_bioty…	11;6;5	8;6;2	7;5;2	ENSMUSP00000003436.5 pep chromosome=GRCm38=10=80583654=80590341=-1 gene=ENSMUSG00000003346.14 transcript=ENSMUST00000003436.11 gene_biotype=protein_coding transcript_biotype=protein_coding GN=Abhd17a description=abhydrolase domain containing 17A [Source=MG	Abhd17a	3	11	8	7	15		40	35.8	35.8	33.949	310	310;176;236	27.8	0	99.514	321310000	4819700000	4	7	2	4	2	6	1	4	1	6	0	4	3	7	1	4	11.9	38.1	8.7	23.5	1863300000	220910000	2666000000	69478000	109610000
455	ENSMUSP00000003438.8pepchromosome=GRCm38=10=80685253=80701855=-1gene=ENSMUSG00000003348.10transcript=ENSMUST00000003438.10gene_biotype=protein_codingtranscript_biotype=protein_codingGN=Mob3adescription=MOBkinaseactivator3A[Source=MGISymbol;Acc=MGI=3050117];ENSMUSP00000151405.1pepchromosome=GRCm38=10=80691218=80693736=-1gene=ENSMUSG00000003348.10transcript=ENSMUST00000220138.1gene_biotype=protein_…	ENSMUSP00000003438.8pepchromosome=GRCm38=10=80685253=80701855=-1gene=ENSMUSG00000003348.10transcript=ENSMUST00000003438.10gene_biotype=protein_codingtranscript_biotype=protein_codingGN=Mob3adescription=MOBkinaseactivator3A[Source=MGISymbol;Acc=MGI=3050117]	12;3;3;3	12;3;3;3	12;3;3;3	ENSMUSP00000003438.8 pep chromosome=GRCm38=10=80685253=80701855=-1 gene=ENSMUSG00000003348.10 transcript=ENSMUST00000003438.10 gene_biotype=protein_coding transcript_biotype=protein_coding GN=Mob3a description=MOB kinase activator 3A [Source=MGI Symbol;Acc	Mob3a	4	12	12	12	44		52.1	52.1	52.1	25.552	217	217;90;94;216	33.6	0	14.589	496500000	5461500000	4	3	6	4	4	3	6	4	4	3	6	4	9	3	18	14	17.1	18.9	22.6	27.6	1287200000	90450000	3954200000	129680000	160900000
456	ENSMUSP00000003445.6pepchromosome=GRCm38=15=98724370=98728198=-1gene=ENSMUSG00000003355.7transcript=ENSMUST00000003445.7gene_biotype=protein_codingtranscript_biotype=protein_codingGN=Fkbp11description=FK506bindingprotein11[Source=MGISymbol;Acc=MGI=1913370]	ENSMUSP00000003445.6pepchromosome=GRCm38=15=98724370=98728198=-1gene=ENSMUSG00000003355.7transcript=ENSMUST00000003445.7gene_biotype=protein_codingtranscript_biotype=protein_codingGN=Fkbp11description=FK506bindingprotein11[Source=MGISymbol;Acc=MGI=1913370]	17	17	17	ENSMUSP00000003445.6 pep chromosome=GRCm38=15=98724370=98728198=-1 gene=ENSMUSG00000003355.7 transcript=ENSMUST00000003445.7 gene_biotype=protein_coding transcript_biotype=protein_coding GN=Fkbp11 description=FK506 binding protein 11 [Source=MGI Symbol;Acc	Fkbp11	1	17	17	17	79		49.8	49.8	49.8	22.137	201	201	29.1	0	265.75	1537400000	12299000000	8	8	8	6	8	8	8	6	8	8	8	6	13	14	24	28	39.8	42.3	48.8	41.8	579310000	1562600000	2416400000	7740800000	72413000
457	ENSMUSP00000003450.8pepchromosome=GRCm38=15=98645134=98662889=-1gene=ENSMUSG00000003360.15transcript=ENSMUST00000003450.14gene_biotype=protein_codingtranscript_biotype=protein_codingGN=Ddx23description=DEAD(Asp-Glu-Ala-Asp)boxpolypeptide23[Source=MGISymbol;Acc=MGI=1921601]	ENSMUSP00000003450.8pepchromosome=GRCm38=15=98645134=98662889=-1gene=ENSMUSG00000003360.15transcript=ENSMUST00000003450.14gene_biotype=protein_codingtranscript_biotype=protein_codingGN=Ddx23description=DEAD(Asp-Glu-Ala-Asp)boxpolypeptide23[Source=MGISymbol;Acc=MGI=1921601]	89	89	89	ENSMUSP00000003450.8 pep chromosome=GRCm38=15=98645134=98662889=-1 gene=ENSMUSG00000003360.15 transcript=ENSMUST00000003450.14 gene_biotype=protein_coding transcript_biotype=protein_coding GN=Ddx23 description=DEAD (Asp-Glu-Ala-Asp) box polypeptide 23 [Sou	Ddx23	1	89	89	89	421		71.8	71.8	71.8	95.493	819	819	24.1	0	323.31	1371500000	60348000000	53	34	39	30	53	34	39	30	53	34	39	30	140	129	92	60	64.1	39.8	60.7	36.4	25393000000	13881000000	13225000000	7848400000	619350000
458	ENSMUSP00000003459.3pepchromosome=GRCm38=11=6506548=6520958=-1gene=ENSMUSG00000020437.12transcript=ENSMUST00000003459.3gene_biotype=protein_codingtranscript_biotype=protein_codingGN=Myo1gdescription=myosinIG[Source=MGISymbol;Acc=MGI=1927091]	ENSMUSP00000003459.3pepchromosome=GRCm38=11=6506548=6520958=-1gene=ENSMUSG00000020437.12transcript=ENSMUST00000003459.3gene_biotype=protein_codingtranscript_biotype=protein_codingGN=Myo1gdescription=myosinIG[Source=MGISymbol;Acc=MGI=1927091]	9	5	5	ENSMUSP00000003459.3 pep chromosome=GRCm38=11=6506548=6520958=-1 gene=ENSMUSG00000020437.12 transcript=ENSMUST00000003459.3 gene_biotype=protein_coding transcript_biotype=protein_coding GN=Myo1g description=myosin IG [Source=MGI Symbol;Acc=MGI=1927091]	Myo1g	1	9	5	5	6		11.1	7.3	7.3	117.23	1024	1024	36.7	0.0039953	1.7262	1712700	99336000	2	3	2	6	1	1	0	4	1	1	0	4	1	1	0	4	2.7	3.2	1.7	7.6	83758000	0	0	15578000	1580300
[truncated: 12,888 more rows]
[truncated: 3 more columns]

## Sheet: S2 RMTs-KMTs-KDMs isoforms
Gene	Type	id	Transcript	Name	bp	Protein	Biotype	CCDS	UniProt	Flags	Peptide counts (all)	Peptide counts (razor+unique)	Peptide counts (unique)	Peptides	Razor + unique peptides	Unique peptides	Peptides ESC_chymo	Peptides ESC_trypsin	Peptides MEF_chymo	Peptides MEF_trypsin	Unique peptides ESC_chymo	Unique peptides ESC_trypsin	Unique peptides MEF_chymo	Unique peptides MEF_trypsin	Sequence coverage ESC_chymo [%]	Sequence coverage ESC_trypsin [%]	Sequence coverage MEF_chymo [%]	Sequence coverage MEF_trypsin [%]	Intensity ESC_chymo	Intensity ESC_trypsin	Intensity MEF_chymo	Intensity MEF_trypsin
[truncated: 94 more rows]
