# Supplementary material for: Decoding protein methylation function with thermal stability analysis
Source: Nat Commun. 2023 May 25;14:3016. doi: 10.1038/s41467-023-38863-1 (PMC10212966; doi:10.1038/s41467-023-38863-1)
Supplement: Supplementary file 6 — Supplementary Data 3 [file 41467_2023_38863_MOESM6_ESM.xlsx]

## Sheet: S3 Legend
Supplementary Data 3. Quantification by Parallel Reaction Monitoring of methyl-transferases and de-methylases in mESCs and differentiated cell types. S3 PRM sheet: Monitored peptides were quantified with Skyline and their abundances were summarized to calculate total protein intensity values (log scale) in each sample. Differential analysis was performed with Prostar using a moderated t-test (lim…

## Sheet: S3 PRM
Gene	ESC_vs_Diff_logFC	ESC_vs_Diff_pval	G4_B1_T1	G4_B1_T2	G4_B2_T1	G4_B2_T2	F123_B1_T1	F123_B1_T2	F123_B2_T1	F123_B2_T2	E14_B1_T1	E14_B1_T2	E14_B2_T1	E14_B2_T2	V6.4_B1_T1	V6.4_B1_T2	V6.4_B2_T1	V6.4_B2_T2	MEFs_B1_T1	MEFs_B1_T2	MEFs_B2_T1	MEFs_B2_T2	Mouse Kidney tissue_B1_T1	Mouse Kidney tissue_B1_T2	Mouse Kidney Tissue_B2_T1	Mouse Kidney Tissue_B2_T2	Mouse Liver tissue_B1_T1	Mouse Liver tissue_B1_T2	Mouse Liver Tissue_B2_T1	Mouse LIver Tissue_B2_T2
KDM4C	8.59503	1.58461e-13	23.8689	23.855	23.9846	23.9451	25.062	24.8566	25.2436	25.1024	23.5386	23.4275	24.8293	24.5957	24.5342	24.1638	24.1383	24.1759	19.8541	19.7991	20.4617	20.4993	12.4672	13.9189	14.7793	13.2552	15.0601	13.4542	14.793	10.5086
KDM5B	7.75765	1.98014e-08	24.7052	24.4575	24.0964	23.9099	23.9096	23.8304	23.762	23.7345	24.8202	24.6878	24.4939	24.4651	24.094	24.0764	24.3771	24.4097	20.5565	20.5381	21.152	21.1327	18.4071	11.1965	17.5418	10.5008	14.2485	15.1583	14.9416	12.4065
KDM2B	7.0871	4.65234e-17	23.2118	23.2709	22.2151	22.3663	22.7676	22.9356	22.9297	23.1699	22.4576	22.7399	23.7314	23.9014	23.0553	23.2896	23.5096	23.8445	19.3016	19.4526	18.9641	19.1144	14.5629	14.9762	13.3249	15.5559	14.2349	13.8376	14.2169	14.4599
KDM6B	6.28999	1.15826e-17	20.5129	20.8253	20.9833	20.891	21.6004	21.5442	21.691	21.677	21.5206	21.5627	23.1093	23.2039	22.3614	22.4765	22.3629	22.4944	17.4311	17.6074	18.3246	19.1034	14.2765	13.7942	15.0255	13.6253	14.2932	14.2199	13.7714	14.6604
KDM3A	6.12582	5.54053e-19	24.8295	24.9486	24.2057	24.3576	24.8392	24.6882	24.8131	24.7313	25.6493	25.5896	25.4917	25.7739	24.6905	24.6012	24.5914	24.477	20.1324	20.3411	20.3353	20.5798	17.9568	17.9535	17.1584	17.5215	17.2641	18.6531	18.556	18.7466
SUV39H2	5.81048	2.16406e-07	24.0579	24.1234	23.2258	23.2017	23.0112	23.1243	23.1931	23.0468	22.8164	22.8847	20.4322	20.6171	21.6886	21.7061	20.9245	21.0064	21.1936	21.1787	20.2897	20.113	17.0817	8.9974	16.6008	12.296	15.7769	15.1639	16.3881	14.4896
KDM4A	5.39766	1.04381e-09	23.1479	23.101	23.0803	22.874	23.609	23.4384	23.5981	23.3336	24.0288	23.9584	23.6272	23.5092	23.5567	23.3191	23.5496	23.3921	22.357	22.4146	22.2459	22.2752	14.2891	15.6225	17.8677	17.7478	14.1385	16.5402	12.9629	18.109
KMT2B	5.1485	2.52864e-18	23.516	23.6246	23.1807	23.1851	23.2784	23.3485	23.4818	23.6093	23.1107	23.1153	24.2593	24.3042	23.808	23.8064	23.8883	23.8071	20.4	20.4162	21.0603	20.7721	17.6294	17.1812	17.3092	18.3118	16.5431	17.365	17.013	17.2095
KDM4B	4.70291	7.23264e-13	21.9845	22.0893	22.2063	22.1554	23.2635	23.4853	23.6006	23.7205	23.0283	23.2538	23.2898	23.4519	23.146	23.3523	23.4531	23.7612	20.4573	20.8216	20.5404	20.6025	18.3203	17.5765	15.7807	17.3457	16.2194	17.1664	16.7055	18.9602
EZH2	4.4343	9.07512e-16	25.8047	25.6559	25.1316	25.123	25.7964	25.7192	25.8009	25.7677	25.6394	25.4335	26.3428	26.0528	25.9075	25.3919	25.7336	24.2636	22.4224	22.4888	22.1535	22.2309	20.5577	20.6231	21.0918	21.1689	20.0205	20.4915	19.9902	20.7225
PRDM1	4.35526	2.17448e-07	19.5687	19.5682	18.4103	18.475	20.0548	20.0701	20.3534	20.3224	16.4411	16.4462	14.1441	16.9725	17.1264	17.2603	17.6557	17.7242	17.9934	11.8741	14.5721	13.2409	13.7468	12.4607	13.8476	14.5501	13.8176	13.5912	13.0262	12.9611
KMT5C	4.33989	1.45064e-14	19.8322	19.7111	19.7227	19.6215	19.2805	19.3725	19.4893	19.3652	19.7367	19.7543	20.1335	20.0488	19.786	19.871	19.7751	19.8317	14.4545	14.823	16.2948	15.7702	16.8598	16.1154	16.3429	16.6979	14.5491	12.8912	14.3674	15.2541
DOT1L	4.33894	2.27738e-14	21.1519	21.2247	20.6385	20.8247	21.2126	21.4826	21.1385	21.2145	21.4981	21.6015	21.9076	21.9627	21.569	21.6793	21.4629	21.644	18.4347	18.475	18.7059	18.6453	16.8408	15.7647	16.4707	15.3306	15.9135	17.3762	16.0897	16.5455
EZH1	4.26707	5.16995e-13	25.0531	24.8323	23.9654	24.1022	24.2726	24.6873	23.9739	24.3808	24.356	24.6881	21.2032	21.2786	21.9667	22.0615	21.584	23.2087	21.4141	21.6907	19.9574	20.4328	18.682	18.6722	19.12	18.5832	17.171	18.8205	17.5041	18.458
JMJD1C	4.24513	8.11301e-15	23.232	23.3782	23.0169	22.9738	20.8219	20.9932	21.0457	21.1615	22.1098	22.2317	21.9112	22.1084	21.1112	21.4665	21.3735	21.5797	20.0201	19.9654	19.4058	19.5733	17.399	17.1366	17.125	16.456	16.7688	18.2318	14.3906	15.4723
NSD1	3.92461	3.23101e-22	25.1404	25.135	23.8216	23.8176	23.8033	23.8831	24.1537	24.0796	24.0308	23.9876	25.0637	25.1032	23.7392	23.7517	24.1093	24.0751	21.241	20.7459	20.6296	20.646	21.6123	21.5609	21.5895	21.7013	18.4693	18.6756	18.4324	18.3719
PRMT7	3.65655	6.48007e-21	25.6092	25.7208	25.7077	25.5263	27.247	27.2275	27.2814	27.265	25.5619	25.5278	26.026	25.9679	26.6373	26.6043	26.5531	26.3868	23.9096	23.8723	23.9617	23.9569	21.4772	21.867	21.9586	21.5302	22.2258	22.1274	22.4736	22.399
KMT2C	3.47124	5.72165e-09	20.7792	20.7147	19.6295	19.9076	19.7563	19.5895	19.8852	20.038	19.9709	20.2204	20.4483	20.8301	19.5903	19.4668	19.6574	20.282	18.5392	18.9058	18.1989	18.4669	15.6227	13.4765	17.2571	17.9965	16.662	16.8192	11.756	15.2191
PRMT6	3.26551	2.62887e-17	24.2264	24.2171	23.8407	23.7585	24.521	24.3995	24.3717	24.2374	24.5128	24.3499	23.4762	23.3176	23.4194	23.3486	23.0624	22.9829	23.2352	23.2417	22.6699	22.5991	20.5116	19.998	19.8017	20.3545	19.3388	18.8115	18.1984	18.5852
KMT5A	3.1256	9.18015e-09	22.6677	22.7777	22.1025	21.7968	21.2745	21.6731	21.9029	21.9683	21.8686	21.6023	23.2583	23.3762	22.4087	22.0259	21.5882	22.1646	22.2877	22.2692	21.8633	21.4036	19.1856	19.2912	18.9937	19.0122	14.4082	17.7797	15.009	16.8315
KDM5A	3.09643	3.36907e-14	21.6868	21.715	20.5881	20.8077	20.8672	20.7695	21.1705	21.1988	20.089	20.1877	21.9294	22.0001	20.8424	20.9307	21.3164	21.5295	20.0992	20.2817	20.5769	20.4764	17.9836	18.6085	17.9373	17.0046	14.5144	15.6188	16.4406	16.5223
KDM1A	3.01406	1.17072e-24	27.2715	27.2725	27.2192	27.1524	27.6506	27.6201	27.5786	27.5787	27.3885	27.3667	27.9097	27.9334	27.6592	27.6662	27.5905	27.6787	25.4996	25.4999	25.5264	25.5858	24.1686	24.2312	24.2566	24.3622	23.6242	23.7028	23.9574	23.8191
KDM3B	2.98508	8.11315e-22	24.0925	24.1604	24.1382	24.2446	24.698	24.7732	24.817	24.96	25.0664	25.1628	25.6499	25.7328	25.2744	25.3108	25.4258	25.2807	23.3698	23.0898	23.3827	23.4908	21.6211	21.6839	21.8822	21.7495	20.6072	20.5886	20.9312	20.8727
PHF8	2.9433	1.57978e-12	23.0884	23.0672	21.8756	21.8509	22.6853	22.6825	22.7521	22.7403	21.4721	21.4824	21.4397	21.8571	21.718	21.9572	21.6699	21.8684	20.2222	20.3035	19.6209	19.4834	18.3762	17.5809	19.0271	18.5122	18.8119	19.2198	18.765	20.4127
KDM5C	2.93888	1.62102e-21	23.6243	23.7253	23.5739	23.6742	24.4272	24.5033	24.4583	24.4997	24.2357	24.1626	24.6289	24.7707	24.2181	24.2892	24.1572	24.1738	22.7418	22.7759	22.8426	22.8984	20.3622	20.4331	20.6061	20.3739	20.5455	20.3097	20.6847	20.5013
SMYD3	2.92173	1.10348e-20	24.7759	24.6504	24.9473	24.7206	25.6791	25.4893	25.7483	25.662	25.1105	25.0896	26.2315	26.0901	25.9362	25.8637	25.8049	25.7612	23.0994	23.0361	23.1933	22.9874	22.4532	22.4437	22.7234	22.6947	21.6354	21.9359	22.2417	22.1657
PRMT1	2.87974	1.36993e-16	29.579	29.6779	29.6169	29.6089	29.1084	29.2156	29.0491	29.0841	29.4088	29.4138	28.5367	28.5425	28.3283	28.4172	28.2632	28.3718	28.6504	28.6918	28.3114	28.3801	23.9744	24.9431	25.4936	25.6453	25.0239	25.2043	24.5632	24.7283
EHMT1	2.85818	8.93399e-22	25.4337	25.447	24.6399	24.7074	24.737	24.6169	24.5965	24.5334	24.1489	24.2219	24.3598	24.5146	24.204	24.2675	23.7446	24.0632	23.7059	23.67	22.8378	22.8123	20.8725	20.9627	21.1293	21.0456	20.5203	20.5125	20.9353	20.8749
NSD2	2.78686	1.87635e-14	22.2645	22.2311	22.2193	22.1259	20.8089	20.6978	20.8767	20.9047	22.2283	22.3155	20.5146	20.6912	20.3369	20.5751	21.0815	21.2729	21.5638	21.581	20.7374	20.7445	17.2125	17.1626	16.8675	16.6245	16.9665	17.7939	17.0623	18.0998
SETD7	2.68237	4.78619e-08	24.1315	24.0128	24.1782	24.2058	22.8497	22.8285	22.8034	23.016	20.6712	20.6873	21.4328	21.3997	21.8552	21.9248	21.6257	21.5442	24.5019	24.5893	24.6084	24.5767	14.6261	16.9139	19.4597	20.643	17.3719	15.8696	15.8029	18.2235
RSBN1	2.68092	5.75864e-12	21.5062	21.3379	21.5462	21.7016	22.1054	22.3151	22.2113	22.3819	22.0332	22.0809	22.9939	22.8634	22.4791	22.5695	22.2834	22.4266	20.7934	20.9108	20.9438	21.07	20.0544	20.1175	20.3726	20.0398	17.5664	17.6451	16.2571	18.1847
KDM6A	2.67179	2.97421e-17	22.4833	22.5544	22.4189	22.3536	22.5073	22.5795	22.4945	22.6066	22.3583	22.3878	23.0378	23.2353	22.6902	22.6129	22.4642	22.5899	20.6621	20.5843	20.6675	20.5299	20.1252	20.2118	19.7845	19.8534	19.3114	18.773	18.9497	19.5169
SETDB1	2.67147	5.35961e-16	24.7659	24.9173	24.2206	24.6328	22.899	23.0705	22.5556	22.7193	25.1235	25.2195	23.0692	22.8511	21.9194	21.9459	23.0873	23.1756	22.6497	22.8897	21.8102	21.9204	20.1771	20.0486	20.5644	20.6524	19.622	20.0334	19.488	20.2157
KMT2A	2.56514	6.34089e-16	20.5678	20.4767	19.155	19.3207	19.1534	18.4585	19.5311	19.5177	18.1017	18.1469	20.8911	20.7492	19.7358	19.585	20.3665	20.3261	19.3787	19.3073	19.231	19.3172	17.437	17.5311	17.3276	17.0968	15.9521	15.8241	12.8786	13.4991
CAMKMT	2.5274	8.34094e-16	21.0848	21.1527	20.3698	20.6296	21.3993	21.4823	21.4097	21.6053	21.1465	21.4592	20.6735	20.7664	20.9519	21.025	20.4863	20.3959	19.8928	20.0497	19.2369	19.2616	19.7442	20.0381	20.2575	20.0043	15.3779	16.1674	15.8917	15.7776
PRDM2	2.50968	2.85606e-17	24.5465	24.7435	23.105	23.3401	23.2274	23.4152	24.1059	24.0727	21.552	21.5126	25.223	25.257	23.9798	24.1696	24.7237	24.9014	22.422	22.6614	22.2742	22.4532	20.6819	21.0695	20.9079	21.1824	20.4898	20.6312	20.9214	20.5957
EHMT2	2.5048	6.92095e-21	25.4439	25.5096	24.6671	24.7701	23.8589	23.9386	23.6286	23.6511	24.1888	24.2479	22.94	23.0839	23.3778	23.3782	23.5715	23.6304	23.9934	24.1461	23.2091	23.2648	20.3128	20.557	21.0917	20.9604	20.1354	20.2796	19.9113	19.9956
SETD6	2.46896	1.55683e-22	24.5786	24.5816	24.7944	24.7129	25.8864	25.8413	25.8583	25.851	24.4744	24.5408	24.2191	24.1847	25.1591	25.1533	25.0864	24.9024	22.8879	22.8012	22.6069	22.7074	21.5779	21.715	22.3571	22.3506	22.7709	22.8101	22.8456	22.8102
RIOX1	2.45562	4.52024e-20	25.2385	25.0585	24.9874	25.0308	25.0708	24.9244	24.9456	24.9484	24.928	24.8433	25.7007	25.6949	25.1893	25.3323	25.3097	25.4886	24.3116	24.3009	24.5668	24.6095	22.2638	22.1659	22.2008	22.3504	21.3741	21.4162	21.639	21.3521
SETD1A	2.39799	9.75949e-22	24.2569	24.3042	24.3971	24.1874	24.4996	24.5992	24.4925	24.4454	24.4004	24.4635	23.8254	23.8518	23.6995	23.6913	23.5279	23.3985	23.3002	23.2921	23.2254	23.1146	20.7011	20.6035	21.6833	21.7848	20.7893	20.7768	20.7652	20.7181
SUV39H1	2.3102	1.78998e-07	18.256	18.3861	18.903	18.9221	17.3884	17.2684	17.6284	17.5588	16.4747	16.9164	17.8111	17.7136	18.6299	18.5368	18.611	18.6598	17.4075	16.9673	17.8176	17.9771	15.1031	15.1496	16.3467	15.4523	15.2521	11.8771	13.8904	14.7855
KMT2D	2.26927	4.90506e-15	22.7002	22.712	22.4	22.4114	22.1907	22.1718	22.1721	22.2276	22.3379	22.3325	23.1508	23.1339	22.7724	22.6877	22.9339	23.0504	21.3519	21.234	21.4829	21.4383	19.7207	19.8012	19.2877	19.9372	19.9417	19.7561	20.3058	19.5502
PRMT5	2.232	2.55459e-20	28.1561	28.1605	27.3662	27.375	27.3533	27.343	27.3542	27.298	27.5332	27.5515	26.991	27.071	27.324	27.4721	27.2609	27.5453	26.2337	26.2555	25.9039	25.863	25.185	25.2566	25.1369	25.3478	24.2744	24.3258	24.4141	24.3857
CARM1	2.16757	1.12211e-16	25.8659	25.7857	26.102	25.8289	25.1239	25.1202	25.2302	25.1421	25.7794	25.4664	24.9207	24.8156	25.5184	25.2108	25.8899	25.6041	25.4744	25.4008	25.4511	25.4639	22.4029	21.9999	22.5609	22.5201	22.1767	22.0623	22.0723	21.957
PRMT3	2.0561	4.17149e-17	26.4327	26.1945	26.226	25.9591	26.2575	26.0779	26.3133	26.1512	25.89	25.7125	26.5601	26.3988	26.3475	26.1386	26.1633	26.184	25.1127	24.9512	25.1608	25.1198	23.9832	23.9033	24.1036	24.1102	23.4419	23.0994	23.3063	23.2897
JMJD6	1.98344	3.66964e-18	25.9545	25.8586	25.2393	25.3929	25.3942	25.4525	25.3205	25.405	25.4281	25.3833	25.1882	25.3407	24.7353	24.7953	24.5364	24.7098	24.5218	24.543	24.3306	24.4172	22.9118	22.8745	22.9283	22.6818	22.5069	22.3988	22.7484	22.4366
RIOX2	1.94812	4.19748e-10	24.9704	24.9522	24.535	24.6975	21.5628	21.5842	21.5859	21.5209	24.4561	24.3881	22.6317	22.3196	22.5241	22.4855	23.4274	23.4224	22.9622	23.01	22.6266	22.4179	21.1758	20.6593	20.466	20.9483	20.9355	19.1494	20.3404	20.229
SETD2	1.89183	6.91546e-17	23.9408	23.9381	23.6639	23.6707	23.9783	24.0259	23.9884	24.0917	24.1986	24.1605	24.96	25.0531	24.3558	24.2499	24.2568	24.2284	23.3973	23.3514	23.6684	23.6703	22.0156	21.9593	21.4036	21.9025	21.453	21.3019	21.7661	21.4795
PRMT9	1.75062	1.25902e-13	21.9537	22.1401	22.5232	22.484	23.9207	23.8298	23.7934	23.6262	22.1454	22.4184	22.643	22.3821	22.6963	22.1228	22.5263	22.1516	20.9662	20.952	20.8704	21.166	20.0617	19.9581	20.9868	20.7921	21.2044	21.5941	21.5413	21.4172
EEF2KMT	1.73163	6.28598e-10	21.1218	21.1121	20.6394	20.9444	21.2108	21.4409	21.339	21.3923	22.152	22.2992	22.2307	22.3547	20.8716	21.0186	20.8936	21.2	20.5678	20.6442	20.194	20.626	19.4535	19.3773	20.0291	20.0709	17.8947	19.5426	18.8219	18.6643
PHF2	1.72761	3.52712e-20	26.0113	26.0216	25.0623	25.2257	24.8745	24.9462	25.3363	25.3281	24.2806	24.3013	25.4621	25.5191	24.916	25.0267	24.835	24.9167	24.4668	24.5265	23.9909	24.0279	23.0543	23.1557	23.4293	23.5167	22.5104	22.6078	22.746	22.784
SMYD2	1.70674	6.23616e-17	24.2203	24.1309	23.6035	23.5932	22.3996	22.3745	22.0226	22.2805	23.4867	23.5592	22.8944	23.0214	22.342	22.3048	22.752	22.8881	23.8977	23.936	23.5406	23.5959	20.0828	19.9667	20.1297	20.135	20.2148	20.1387	20.0977	19.6887
KDM1B	1.57989	6.51019e-16	22.9811	23.0187	22.3892	22.7468	23.5589	23.775	23.8906	23.9832	23.5686	23.6176	24.2989	24.2157	23.4956	23.6377	23.401	23.5668	22.3429	22.46	22.4205	22.5178	21.5411	21.8404	21.8853	21.9465	21.4808	21.5346	21.6341	21.5465
EEF1AKMT1	1.49673	1.87842e-14	25.4128	25.6742	24.9959	25.0845	24.6327	24.7871	24.5335	24.6677	24.4671	24.5685	23.0522	23.247	23.1417	23.3358	23.3912	23.514	24.2208	24.3969	23.6539	23.8002	22.3431	22.628	22.4056	22.8167	21.8478	21.7497	21.8208	21.7352
EEF1AKMT4	1.33155	6.14973e-08	24.3473	24.31	24.0578	23.9857	23.7225	23.7232	23.8837	23.8773	24.2505	24.5111	25.2158	25.283	24.4658	24.7075	24.6031	24.7704	24.0174	24.0204	24.3573	24.462	21.8188	22.2961	22.2016	21.9935	22.3298	22.1872	22.4039	24.2193
SETDB2	1.24548	0.00317374	19.9698	19.8012	19.1322	18.9513	18.7925	18.5434	18.6469	18.6813	19.0522	19.1075	16.5824	17.6747	16.9822	18.3028	14.7952	15.9081	18.4581	18.5842	17.5267	17.7516	18.4737	18.5264	18.2486	13.9383	16.0761	15.4672	15.9262	14.2698
VCPKMT	1.23196	1.72675e-13	21.0677	20.8624	21.3656	20.9514	21.114	21.0561	21.4261	21.1449	20.7068	20.7375	20.7024	20.4829	20.8758	20.6374	21.1912	21.079	20.4469	20.3562	20.8112	20.9518	19.631	19.5247	19.8435	19.7684	18.6737	18.8437	18.9457	18.9704
KDM2A	0.83182	9.41298e-12	24.4688	24.5093	23.3171	23.4724	23.2092	23.3932	23.4075	23.5755	23.4913	23.6329	23.515	23.6989	23.1369	23.338	23.3623	23.6378	23.4323	23.3242	23.0281	23.091	22.7803	23.0373	22.8796	22.9837	22.1057	22.2468	21.9545	22.029
METTL21A	0.772204	3.77054e-09	20.4373	20.4773	19.8861	19.8527	20.0849	20.0061	19.7759	20.0356	20.4417	20.5294	19.9373	20.1251	20.337	20.4785	20.2167	20.4004	21.3485	21.444	20.6733	20.8429	18.4979	18.6048	18.6554	18.3639	18.0249	18.7014	18.8264	19.0164
SMYD5	0.669861	3.3135e-07	25.9099	25.5991	25.0523	24.452	21.6011	21.1467	20.6788	20.629	25.5547	25.3874	20.5186	20.3145	20.5686	20.5507	22.641	22.7177	24.3317	23.9695	22.27	22.2268	21.7793	21.5982	21.3892	21.1746	22.6531	22.7376	20.4093	19.9141
NDUFAF7	0.637183	3.4944e-13	24.7533	24.6889	24.396	24.3568	24.7079	24.602	24.8559	24.6699	23.4856	23.3503	23.7774	23.8783	23.9366	23.9219	23.984	24.1392	24.8633	24.8497	24.5472	24.6054	22.533	22.4762	24.352	24.3419	22.7531	22.7872	22.435	22.4376
EEF1AKNMT	0.621927	4.96603e-10	24.2152	24.2897	23.8429	23.8777	23.0448	23.0564	23.08	22.9067	23.8789	24.0119	22.858	22.8192	23.3445	23.251	23.7188	23.7145	23.7359	23.8419	23.3789	23.5022	21.9195	22.3231	22.6827	22.505	22.9535	22.7262	22.3671	22.5334
SETMAR	0.615168	3.60707e-05	18.5581	17.6761	18.1414	17.9287	18.5918	18.3776	18.5701	18.4859	18.4461	18.7793	19.2551	19.2706	18.8023	18.7669	18.6475	18.3347	18.1797	17.4653	17.9218	17.6109	17.9701	17.8147	17.7303	18.2097	17.215	17.7889	18.6726	18.5132
SMYD1	0.372377	0.46876	18.3526	16.2307	17.2786	18.267	19.7703	19.5302	19.3226	19.1566	16.9029	12.7001	18.2624	17.8144	15.5127	15.1937	14.288	17.8597	17.0886	18.4673	17.585	17.2369	15.9077	12.9068	20.2921	20.4376	17.7359	17.2102	12.969	15.0263
FBXO11	0.296461	0.000126241	21.2014	21.2385	20.6378	20.6954	19.3978	19.7028	19.7367	19.4492	20.628	20.5034	20.9924	20.9129	19.8847	20.0193	20.0918	20.1611	21.0963	21.1737	21.1356	21.1168	19.6894	19.7763	19.5657	19.6885	19.3584	18.8506	19.652	19.2791
EEF1AKMT2	0.200224	2.28086e-06	23.0782	23.0395	22.9575	22.9522	23.3798	23.3914	23.3324	23.131	21.8234	21.6651	21.6821	21.7683	23.1193	23.0543	23.2543	23.1905	23.3707	23.3113	23.3181	23.3278	23.0151	22.9511	23.2633	23.1348	21.3291	21.3021	21.447	21.4413
SETD1B	0.0577089	0.0363117	21.3124	21.4187	21.1412	21.2421	20.2951	20.2786	20.2946	20.3353	20.8068	20.8538	21.344	21.373	20.4255	20.3403	20.3013	20.3176	21.0639	21.1348	21.1706	21.2642	20.6373	20.7468	20.5383	20.5976	20.3547	20.484	20.1503	20.2252
KDM8	-0.0113582	0.951212	20.3146	21.295	20.0371	19.9921	16.7985	17.3678	17.9754	18.3253	12.8009	15.0559	19.6886	19.9996	20.4441	20.5177	20.7028	20.7931	19.3728	19.3701	18.8435	18.8802	19.1048	19.1767	18.4375	18.454	19.3692	19.0217	18.512	18.1755
ASH1L	-0.124031	0.853758	16.8398	16.9026	15.7014	15.0597	18.7288	15.0145	17.5431	18.9267	16.099	16.3408	17.9501	13.648	11.3413	17.375	17.619	13.5403	18.965	19.0914	18.1603	18.1225	14.2316	14.4033	16.6181	16.1854	15.8891	14.9706	13.7821	15.0414
NSD3	-0.541122	1.33059e-10	22.0774	22.3418	21.5682	21.5347	21.7581	21.9723	22.1836	22.1863	21.0265	20.8753	22.9435	22.9317	22.081	22.0342	22.2754	22.256	22.7454	22.78	22.6447	22.6665	22.2683	22.2113	22.1936	22.251	22.4905	22.7346	22.7958	22.7463
NDUFAF5	-0.606364	5.46779e-11	22.9016	22.8817	22.596	22.3954	23.1586	22.9806	23.1719	22.9	22.4913	22.5254	23.2735	23.1065	22.3555	22.2319	22.3262	22.1903	22.9229	22.8475	22.9076	23.0045	23.9375	24.0191	24.5487	24.4868	22.9251	22.9344	22.7175	22.6395
PRDM16	-2.94605	0.0332905	18.8025	6.79541	11.4767	11.2221	12.5925	9.56351	9.39882	18.864	11.5609	15.2092	13.1437	15.8961	9.76476	17.0977	17.3495	16.7875	19.268	19.2567	19.39	19.4116	11.9968	12.8578	18.4674	16.2784	15.4909	15.1668	13.7941	15.6177
MECOM	-3.89081	0.00387546	18.8025	17.3936	17.2046	17.1514	17.8928	17.1327	11.7036	18.864	16.2088	7.68027	16.9516	7.71834	11.8604	10.9026	17.3495	12.6041	21.373	21.4242	21.1387	21.2841	19.3727	19.895	19.8727	19.978	13.5491	17.2063	12.5635	17.098
ATPSCKMT	-4.39239	6.37518e-06	16.7953	16.8038	13.8099	14.4913	17.9087	17.2342	12.2102	18.8422	16.3905	10.9188	16.8336	13.422	14.2574	14.8134	13.7292	13.1973	19.2113	19.1882	17.2758	17.7492	20.6962	20.6684	20.6329	20.7079	19.0332	19.2176	20.0004	19.571
