# Supplementary material for: Decoding protein methylation function with thermal stability analysis
Source: Nat Commun. 2023 May 25;14:3016. doi: 10.1038/s41467-023-38863-1 (PMC10212966; doi:10.1038/s41467-023-38863-1)
Supplement: Supplementary file 8 — Supplementary Data 5 [file 41467_2023_38863_MOESM8_ESM.xlsx]

## Sheet: S5 Legend
Supplementary Data 5. GO enrichment analysis of identified methylated proteins. S5 Arg methylation sheet: Over-representation of GO terms (complete biological processes) was done with PantherDB using as input all the identified Arg methylated proteins. P-values were calculated with the Fisher's Exact test. FDR was estimated for multiple testing correction. Only terms found over-represented are sh…

## Sheet: S5 Arg Methylation
GO biological process complete	REFLIST (20589)	INPUT (1611)	INPUT (expected)	INPUT (over/under)	INPUT (fold Enrichment)	INPUT (raw P-value)	INPUT (FDR)
nucleic acid metabolic process (GO:0090304)	2020	406	158.06	+	2.57	7.12e-64	1.12e-59
RNA metabolic process (GO:0016070)	1413	318	110.56	+	2.88	3.77e-58	2.95e-54
regulation of nucleobase-containing compound metabolic process (GO:0019219)	3974	595	310.95	+	1.91	6.01e-56	3.14e-52
nucleobase-containing compound metabolic process (GO:0006139)	2483	436	194.28	+	2.24	1.95e-54	7.66e-51
regulation of macromolecule metabolic process (GO:0060255)	6134	789	479.96	+	1.64	5.84e-54	1.53e-50
regulation of RNA metabolic process (GO:0051252)	3725	565	291.47	+	1.94	5.18e-54	1.63e-50
mRNA metabolic process (GO:0016071)	588	190	46.01	+	4.13	1.05e-52	2.36e-49
regulation of nitrogen compound metabolic process (GO:0051171)	5587	736	437.16	+	1.68	1.84e-52	3.61e-49
regulation of gene expression (GO:0010468)	4784	661	374.33	+	1.77	6.87e-52	1.2e-48
regulation of primary metabolic process (GO:0080090)	5748	747	449.76	+	1.66	2.1e-51	3.3e-48
regulation of cellular metabolic process (GO:0031323)	5984	767	468.22	+	1.64	4.82e-51	6.86e-48
regulation of metabolic process (GO:0019222)	6655	823	520.72	+	1.58	2.46e-50	3.21e-47
heterocycle metabolic process (GO:0046483)	2649	438	207.27	+	2.11	2.3e-48	2.77e-45
regulation of cellular macromolecule biosynthetic process (GO:2000112)	3926	564	307.19	+	1.84	6.94e-47	7.78e-44
cellular aromatic compound metabolic process (GO:0006725)	2703	439	211.5	+	2.08	1.24e-46	1.29e-43
regulation of macromolecule biosynthetic process (GO:0010556)	3954	565	309.38	+	1.83	2.06e-46	2.02e-43
RNA processing (GO:0006396)	851	217	66.59	+	3.26	4.61e-46	4.25e-43
macromolecule metabolic process (GO:0043170)	5830	734	456.17	+	1.61	4.19e-45	3.65e-42
cellular nitrogen compound metabolic process (GO:0034641)	3203	486	250.62	+	1.94	6.78e-45	5.59e-42
mRNA processing (GO:0006397)	436	150	34.12	+	4.4	3.48e-44	2.73e-41
regulation of cellular biosynthetic process (GO:0031326)	4114	572	321.9	+	1.78	1.4e-43	1.05e-40
regulation of biosynthetic process (GO:0009889)	4173	576	326.52	+	1.76	3.81e-43	2.72e-40
positive regulation of nucleobase-containing compound metabolic process (GO:0045935)	1949	347	152.5	+	2.28	4.53e-43	3.09e-40
positive regulation of RNA metabolic process (GO:0051254)	1765	325	138.1	+	2.35	1.07e-42	6.96e-40
gene expression (GO:0010467)	2014	350	157.59	+	2.22	1.46e-41	9.16e-39
organic cyclic compound metabolic process (GO:1901360)	2944	449	230.36	+	1.95	2.14e-41	1.29e-38
positive regulation of macromolecule metabolic process (GO:0010604)	3438	499	269.01	+	1.85	2.46e-41	1.43e-38
positive regulation of nitrogen compound metabolic process (GO:0051173)	3053	458	238.88	+	1.92	1.13e-40	6.32e-38
positive regulation of cellular metabolic process (GO:0031325)	3255	475	254.69	+	1.87	1.51e-39	8.14e-37
positive regulation of metabolic process (GO:0009893)	3741	520	292.72	+	1.78	1.17e-38	6.13e-36
regulation of mRNA metabolic process (GO:1903311)	314	117	24.57	+	4.76	3.29e-37	1.66e-34
nitrogen compound metabolic process (GO:0006807)	6455	754	505.08	+	1.49	2.13e-35	1.05e-32
cellular metabolic process (GO:0044237)	7094	806	555.07	+	1.45	6.54e-35	3.1e-32
positive regulation of macromolecule biosynthetic process (GO:0010557)	1883	317	147.34	+	2.15	6.9e-35	3.18e-32
RNA splicing (GO:0008380)	355	118	27.78	+	4.25	1.1e-33	4.93e-31
positive regulation of cellular biosynthetic process (GO:0031328)	1985	324	155.32	+	2.09	2.18e-33	9.49e-31
negative regulation of macromolecule metabolic process (GO:0010605)	2736	402	214.08	+	1.88	3.57e-33	1.51e-30
positive regulation of biosynthetic process (GO:0009891)	2021	326	158.13	+	2.06	7.6e-33	3.14e-30
positive regulation of cellular process (GO:0048522)	5663	675	443.11	+	1.52	1.3e-32	5.22e-30
negative regulation of cellular macromolecule biosynthetic process (GO:2000113)	1521	268	119.01	+	2.25	6.17e-32	2.42e-29
organelle organization (GO:0006996)	3326	457	260.25	+	1.76	6.37e-32	2.44e-29
negative regulation of metabolic process (GO:0009892)	2947	418	230.59	+	1.81	1.57e-31	5.87e-29
negative regulation of macromolecule biosynthetic process (GO:0010558)	1531	268	119.79	+	2.24	1.65e-31	6.02e-29
positive regulation of biological process (GO:0048518)	6161	713	482.07	+	1.48	2.67e-31	9.3e-29
positive regulation of RNA biosynthetic process (GO:1902680)	1643	280	128.56	+	2.18	2.63e-31	9.38e-29
positive regulation of transcription, DNA-templated (GO:0045893)	1637	279	128.09	+	2.18	3.61e-31	1.2e-28
positive regulation of nucleic acid-templated transcription (GO:1903508)	1637	279	128.09	+	2.18	3.61e-31	1.23e-28
regulation of transcription, DNA-templated (GO:0006355)	3430	463	268.38	+	1.73	7.6e-31	2.48e-28
regulation of nucleic acid-templated transcription (GO:1903506)	3431	463	268.46	+	1.72	7.82e-31	2.5e-28
regulation of RNA biosynthetic process (GO:2001141)	3440	464	269.17	+	1.72	8.65e-31	2.71e-28
primary metabolic process (GO:0044238)	6971	779	545.45	+	1.43	1.33e-30	4.1e-28
negative regulation of cellular biosynthetic process (GO:0031327)	1590	270	124.41	+	2.17	5.74e-30	1.73e-27
negative regulation of biosynthetic process (GO:0009890)	1619	273	126.68	+	2.16	8.51e-30	2.52e-27
regulation of cellular process (GO:0050794)	11178	1106	874.63	+	1.26	9.51e-30	2.76e-27
regulation of biological process (GO:0050789)	11641	1140	910.86	+	1.25	1.05e-29	3e-27
negative regulation of nitrogen compound metabolic process (GO:0051172)	2358	350	184.5	+	1.9	5.29e-29	1.48e-26
negative regulation of cellular metabolic process (GO:0031324)	2525	367	197.57	+	1.86	5.74e-29	1.58e-26
cellular component organization or biogenesis (GO:0071840)	5517	646	431.68	+	1.5	1.16e-28	3.15e-26
negative regulation of biological process (GO:0048519)	5234	621	409.54	+	1.52	1.46e-28	3.88e-26
negative regulation of nucleobase-containing compound metabolic process (GO:0045934)	1511	255	118.23	+	2.16	9.5e-28	2.48e-25
negative regulation of RNA metabolic process (GO:0051253)	1410	243	110.33	+	2.2	1.13e-27	2.92e-25
organic substance metabolic process (GO:0071704)	7509	809	587.55	+	1.38	3.36e-27	8.5e-25
RNA splicing, via transesterification reactions (GO:0000375)	238	86	18.62	+	4.62	7.74e-27	1.93e-24
metabolic process (GO:0008152)	7970	845	623.62	+	1.35	9.01e-27	2.21e-24
cellular macromolecule metabolic process (GO:0044260)	4497	547	351.87	+	1.55	1.07e-26	2.58e-24
cellular process (GO:0009987)	15139	1369	1184.56	+	1.16	1.82e-26	4.32e-24
cellular component organization (GO:0016043)	5314	618	415.8	+	1.49	3.32e-26	7.77e-24
RNA splicing, via transesterification reactions with bulged adenosine as nucleophile (GO:0000377)	234	84	18.31	+	4.59	4.41e-26	1e-23
mRNA splicing, via spliceosome (GO:0000398)	234	84	18.31	+	4.59	4.41e-26	1.02e-23
negative regulation of cellular process (GO:0048523)	4821	572	377.22	+	1.52	1.13e-25	2.53e-23
posttranscriptional regulation of gene expression (GO:0010608)	518	126	40.53	+	3.11	3.74e-25	8.26e-23
biological regulation (GO:0065007)	12357	1172	966.88	+	1.21	8.23e-25	1.79e-22
regulation of mRNA processing (GO:0050684)	140	63	10.95	+	5.75	5.95e-24	1.28e-21
regulation of RNA splicing (GO:0043484)	156	65	12.21	+	5.33	3.13e-23	6.64e-21
positive regulation of transcription by RNA polymerase II (GO:0045944)	1232	208	96.4	+	2.16	1.28e-22	2.68e-20
regulation of transcription by RNA polymerase II (GO:0006357)	2597	351	203.2	+	1.73	1.49e-22	3.07e-20
biological_process (GO:0008150)	17783	1516	1391.44	+	1.09	3.56e-22	7.16e-20
cytoskeleton organization (GO:0007010)	1195	196	93.5	+	2.1	4.77e-20	9.46e-18
negative regulation of transcription, DNA-templated (GO:0045892)	1298	207	101.56	+	2.04	6.34e-20	1.24e-17
negative regulation of nucleic acid-templated transcription (GO:1903507)	1300	207	101.72	+	2.04	1.03e-19	1.99e-17
negative regulation of RNA biosynthetic process (GO:1902679)	1302	207	101.88	+	2.03	1.08e-19	2.06e-17
regulation of mRNA splicing, via spliceosome (GO:0048024)	104	48	8.14	+	5.9	6.38e-19	1.21e-16
regulation of mRNA catabolic process (GO:0061013)	192	63	15.02	+	4.19	2.81e-18	5.24e-16
regulation of translation (GO:0006417)	394	93	30.83	+	3.02	4.25e-18	7.84e-16
chromosome organization (GO:0051276)	905	156	70.81	+	2.2	9.13e-18	1.65e-15
regulation of RNA stability (GO:0043487)	186	61	14.55	+	4.19	9.89e-18	1.76e-15
negative regulation of transcription by RNA polymerase II (GO:0000122)	956	160	74.8	+	2.14	3.63e-17	6.33e-15
regulation of cellular component organization (GO:0051128)	2274	296	177.93	+	1.66	9.7e-17	1.65e-14
regulation of mRNA stability (GO:0043488)	174	57	13.61	+	4.19	1.22e-16	2.04e-14
chromatin organization (GO:0006325)	553	110	43.27	+	2.54	2.02e-16	3.34e-14
positive regulation of mRNA metabolic process (GO:1903313)	114	46	8.92	+	5.16	2.05e-16	3.35e-14
developmental process (GO:0032502)	5612	597	439.11	+	1.36	2.12e-16	3.43e-14
regulation of cellular amide metabolic process (GO:0034248)	450	96	35.21	+	2.73	3.84e-16	6.08e-14
regulation of cellular catabolic process (GO:0031329)	855	145	66.9	+	2.17	4.77e-16	7.48e-14
regulation of catabolic process (GO:0009894)	994	161	77.78	+	2.07	5.15e-16	7.99e-14
regulation of developmental process (GO:0050793)	2397	302	187.55	+	1.61	2.26e-15	3.41e-13
negative regulation of gene expression (GO:0010629)	874	145	68.39	+	2.12	2.49e-15	3.72e-13
cellular component biogenesis (GO:0044085)	2552	316	199.68	+	1.58	3.45e-15	5.09e-13
negative regulation of translation (GO:0017148)	165	52	12.91	+	4.03	9.68e-15	1.4e-12
regulation of protein metabolic process (GO:0051246)	2526	311	197.65	+	1.57	1.22e-14	1.76e-12
regulation of organelle organization (GO:0033043)	1134	171	88.73	+	1.93	1.62e-14	2.31e-12
cell cycle (GO:0007049)	1208	179	94.52	+	1.89	1.63e-14	2.31e-12
negative regulation of mRNA metabolic process (GO:1903312)	94	39	7.36	+	5.3	1.92e-14	2.69e-12
multicellular organism development (GO:0007275)	4563	495	357.03	+	1.39	2.11e-14	2.93e-12
regulation of cellular protein metabolic process (GO:0032268)	2360	294	184.66	+	1.59	2.48e-14	3.39e-12
RNA localization (GO:0006403)	188	54	14.71	+	3.67	7.09e-14	9.5e-12
mRNA transport (GO:0051028)	135	45	10.56	+	4.26	1.19e-13	1.59e-11
anatomical structure development (GO:0048856)	5061	534	396	+	1.35	1.24e-13	1.64e-11
macromolecule modification (GO:0043412)	2922	343	228.63	+	1.5	1.62e-13	2.12e-11
negative regulation of cellular amide metabolic process (GO:0034249)	187	53	14.63	+	3.62	1.88e-13	2.44e-11
RNA catabolic process (GO:0006401)	159	48	12.44	+	3.86	3.83e-13	4.92e-11
system development (GO:0048731)	4221	458	330.27	+	1.39	3.97e-13	5.06e-11
cellular developmental process (GO:0048869)	3547	397	277.54	+	1.43	5.92e-13	7.48e-11
cellular response to stress (GO:0033554)	1522	205	119.09	+	1.72	8.26e-13	1.04e-10
nucleic acid transport (GO:0050657)	165	48	12.91	+	3.72	1.18e-12	1.45e-10
RNA transport (GO:0050658)	165	48	12.91	+	3.72	1.18e-12	1.46e-10
intracellular signal transduction (GO:0035556)	1481	200	115.88	+	1.73	1.27e-12	1.56e-10
cell differentiation (GO:0030154)	3482	389	272.45	+	1.43	1.41e-12	1.71e-10
regulation of cell cycle (GO:0051726)	1058	156	82.78	+	1.88	1.47e-12	1.78e-10
histone modification (GO:0016570)	389	79	30.44	+	2.6	1.62e-12	1.94e-10
establishment of RNA localization (GO:0051236)	167	48	13.07	+	3.67	1.69e-12	2.01e-10
cellular component assembly (GO:0022607)	2320	279	181.53	+	1.54	6.18e-12	7.23e-10
mRNA catabolic process (GO:0006402)	125	40	9.78	+	4.09	7.8e-12	9.05e-10
cellular protein metabolic process (GO:0044267)	3297	368	257.98	+	1.43	9.13e-12	1.05e-09
regulation of cellular component biogenesis (GO:0044087)	946	141	74.02	+	1.9	1.09e-11	1.25e-09
DNA metabolic process (GO:0006259)	718	115	56.18	+	2.05	2.05e-11	2.33e-09
positive regulation of cellular component organization (GO:0051130)	1028	148	80.44	+	1.84	2.9e-11	3.27e-09
nuclear-transcribed mRNA catabolic process (GO:0000956)	98	34	7.67	+	4.43	4.83e-11	5.37e-09
ribonucleoprotein complex biogenesis (GO:0022613)	421	78	32.94	+	2.37	1.22e-10	1.34e-08
protein-containing complex subunit organization (GO:0043933)	1372	181	107.35	+	1.69	1.21e-10	1.34e-08
negative regulation of mRNA catabolic process (GO:1902373)	65	27	5.09	+	5.31	1.92e-10	2.09e-08
cell cycle process (GO:0022402)	808	121	63.22	+	1.91	2.37e-10	2.57e-08
animal organ development (GO:0048513)	3136	345	245.38	+	1.41	2.66e-10	2.84e-08
negative regulation of RNA catabolic process (GO:1902369)	77	29	6.02	+	4.81	2.66e-10	2.86e-08
regulation of cell cycle process (GO:0010564)	681	107	53.29	+	2.01	2.8e-10	2.97e-08
protein modification process (GO:0036211)	2708	306	211.89	+	1.44	3.12e-10	3.26e-08
cellular protein modification process (GO:0006464)	2708	306	211.89	+	1.44	3.12e-10	3.28e-08
embryo development (GO:0009790)	1042	145	81.53	+	1.78	3.78e-10	3.92e-08
regulation of cell differentiation (GO:0045595)	1520	193	118.93	+	1.62	4.28e-10	4.42e-08
cellular response to DNA damage stimulus (GO:0006974)	721	110	56.42	+	1.95	8.11e-10	8.26e-08
macromolecule methylation (GO:0043414)	261	55	20.42	+	2.69	1.17e-09	1.18e-07
peptidyl-lysine modification (GO:0018205)	292	59	22.85	+	2.58	1.21e-09	1.21e-07
positive regulation of mRNA catabolic process (GO:0061014)	84	29	6.57	+	4.41	1.38e-09	1.37e-07
regulation of protein modification process (GO:0031399)	1517	190	118.7	+	1.6	1.44e-09	1.42e-07
gene silencing by RNA (GO:0031047)	85	29	6.65	+	4.36	1.72e-09	1.69e-07
RNA biosynthetic process (GO:0032774)	411	73	32.16	+	2.27	2.4e-09	2.34e-07
mitotic cell cycle (GO:0000278)	595	94	46.56	+	2.02	2.45e-09	2.37e-07
positive regulation of gene expression (GO:0010628)	1122	150	87.79	+	1.71	2.76e-09	2.65e-07
positive regulation of cellular component biogenesis (GO:0044089)	497	83	38.89	+	2.13	2.83e-09	2.7e-07
regulation of histone modification (GO:0031056)	181	43	14.16	+	3.04	3.62e-09	3.44e-07
nuclear export (GO:0051168)	122	34	9.55	+	3.56	5.56e-09	5.25e-07
positive regulation of cell cycle (GO:0045787)	321	61	25.12	+	2.43	5.85e-09	5.49e-07
mitotic cell cycle process (GO:1903047)	506	83	39.59	+	2.1	6.27e-09	5.85e-07
nucleobase-containing compound transport (GO:0015931)	221	48	17.29	+	2.78	6.99e-09	6.48e-07
negative regulation of cellular catabolic process (GO:0031330)	260	53	20.34	+	2.61	7.34e-09	6.77e-07
RNA stabilization (GO:0043489)	63	24	4.93	+	4.87	7.6e-09	6.96e-07
transcription, DNA-templated (GO:0006351)	399	70	31.22	+	2.24	7.67e-09	6.99e-07
nucleic acid-templated transcription (GO:0097659)	400	70	31.3	+	2.24	8.18e-09	7.37e-07
actin cytoskeleton organization (GO:0030036)	545	87	42.64	+	2.04	8.23e-09	7.37e-07
actin filament-based process (GO:0030029)	610	94	47.73	+	1.97	8.52e-09	7.59e-07
regulation of posttranscriptional gene silencing (GO:0060147)	48	21	3.76	+	5.59	9.57e-09	8.47e-07
negative regulation of catabolic process (GO:0009895)	319	60	24.96	+	2.4	1.01e-08	8.88e-07
mRNA stabilization (GO:0048255)	54	22	4.23	+	5.21	1.2e-08	1.05e-06
regulation of gene silencing by RNA (GO:0060966)	49	21	3.83	+	5.48	1.27e-08	1.11e-06
regulation of alternative mRNA splicing, via spliceosome (GO:0000381)	60	23	4.69	+	4.9	1.41e-08	1.22e-06
RNA destabilization (GO:0050779)	72	25	5.63	+	4.44	1.69e-08	1.45e-06
nervous system development (GO:0007399)	2195	249	171.75	+	1.45	1.69e-08	1.45e-06
positive regulation of organelle organization (GO:0010638)	493	80	38.58	+	2.07	1.74e-08	1.48e-06
nuclear transport (GO:0051169)	223	47	17.45	+	2.69	1.93e-08	1.63e-06
nucleocytoplasmic transport (GO:0006913)	223	47	17.45	+	2.69	1.93e-08	1.64e-06
embryo development ending in birth or egg hatching (GO:0009792)	662	98	51.8	+	1.89	2.15e-08	1.8e-06
regulation of gene silencing by miRNA (GO:0060964)	46	20	3.6	+	5.56	2.33e-08	1.93e-06
methylation (GO:0032259)	312	58	24.41	+	2.38	2.45e-08	2.02e-06
ribonucleoprotein complex subunit organization (GO:0071826)	188	42	14.71	+	2.86	2.5e-08	2.05e-06
positive regulation of cell cycle process (GO:0090068)	239	49	18.7	+	2.62	2.71e-08	2.2e-06
peptidyl-amino acid modification (GO:0018193)	871	120	68.15	+	1.76	2.69e-08	2.2e-06
positive regulation of mRNA processing (GO:0050685)	32	17	2.5	+	6.79	2.74e-08	2.21e-06
chordate embryonic development (GO:0043009)	641	95	50.16	+	1.89	4.22e-08	3.39e-06
regulation of signal transduction (GO:0009966)	2933	313	229.49	+	1.36	4.53e-08	3.62e-06
cellular macromolecule biosynthetic process (GO:0034645)	1384	170	108.29	+	1.57	4.93e-08	3.9e-06
negative regulation of protein metabolic process (GO:0051248)	1033	135	80.83	+	1.67	5.78e-08	4.53e-06
negative regulation of cellular protein metabolic process (GO:0032269)	965	128	75.51	+	1.7	5.98e-08	4.67e-06
nucleus organization (GO:0006997)	137	34	10.72	+	3.17	6.25e-08	4.85e-06
macromolecule biosynthetic process (GO:0009059)	1412	172	110.48	+	1.56	6.51e-08	5.03e-06
DNA repair (GO:0006281)	477	76	37.32	+	2.04	7.11e-08	5.47e-06
regulation of mitotic cell cycle (GO:0007346)	469	75	36.7	+	2.04	8.72e-08	6.67e-06
mRNA destabilization (GO:0061157)	68	23	5.32	+	4.32	9.24e-08	7.03e-06
regulation of intracellular steroid hormone receptor signaling pathway (GO:0033143)	74	24	5.79	+	4.14	9.36e-08	7.09e-06
regulation of cytoskeleton organization (GO:0051493)	527	81	41.24	+	1.96	1.16e-07	8.71e-06
DNA alkylation (GO:0006305)	52	20	4.07	+	4.92	1.17e-07	8.76e-06
DNA methylation (GO:0006306)	52	20	4.07	+	4.92	1.17e-07	8.8e-06
nucleobase-containing compound catabolic process (GO:0034655)	277	52	21.67	+	2.4	1.35e-07	1e-05
regulation of cell cycle phase transition (GO:1901987)	408	67	31.92	+	2.1	1.47e-07	1.08e-05
positive regulation of cellular protein metabolic process (GO:0032270)	1392	168	108.92	+	1.54	1.63e-07	1.2e-05
DNA replication (GO:0006260)	215	44	16.82	+	2.62	1.7e-07	1.24e-05
cellular localization (GO:0051641)	2317	254	181.3	+	1.4	1.7e-07	1.24e-05
regulation of intracellular signal transduction (GO:1902531)	1688	196	132.08	+	1.48	1.79e-07	1.3e-05
positive regulation of protein metabolic process (GO:0051247)	1479	176	115.73	+	1.52	2.05e-07	1.48e-05
mRNA export from nucleus (GO:0006406)	60	21	4.69	+	4.47	2.08e-07	1.49e-05
non-membrane-bounded organelle assembly (GO:0140694)	310	55	24.26	+	2.27	2.21e-07	1.58e-05
stem cell population maintenance (GO:0019827)	111	29	8.69	+	3.34	2.3e-07	1.64e-05
ribonucleoprotein complex assembly (GO:0022618)	181	39	14.16	+	2.75	2.34e-07	1.66e-05
cellular macromolecule catabolic process (GO:0044265)	833	112	65.18	+	1.72	2.4e-07	1.7e-05
RNA export from nucleus (GO:0006405)	79	24	6.18	+	3.88	2.55e-07	1.8e-05
in utero embryonic development (GO:0001701)	387	64	30.28	+	2.11	2.9e-07	2.03e-05
maintenance of cell number (GO:0098727)	113	29	8.84	+	3.28	3.15e-07	2.19e-05
regulation of supramolecular fiber organization (GO:1902903)	374	62	29.26	+	2.12	3.25e-07	2.25e-05
positive regulation of translation (GO:0045727)	142	33	11.11	+	2.97	3.54e-07	2.44e-05
positive regulation of histone modification (GO:0031058)	107	28	8.37	+	3.34	3.59e-07	2.46e-05
regulation of signaling (GO:0023051)	3315	340	259.38	+	1.31	4.06e-07	2.76e-05
microtubule cytoskeleton organization (GO:0000226)	528	79	41.31	+	1.91	4.27e-07	2.88e-05
macromolecule localization (GO:0033036)	2289	249	179.1	+	1.39	4.3e-07	2.89e-05
regulation of histone methylation (GO:0031060)	82	24	6.42	+	3.74	4.5e-07	3.02e-05
positive regulation of developmental process (GO:0051094)	1268	154	99.22	+	1.55	4.55e-07	3.03e-05
regulation of anatomical structure morphogenesis (GO:0022603)	925	120	72.38	+	1.66	4.65e-07	3.09e-05
chromatin remodeling (GO:0006338)	245	46	19.17	+	2.4	5.51e-07	3.64e-05
DNA methylation or demethylation (GO:0044728)	71	22	5.56	+	3.96	6.04e-07	3.98e-05
positive regulation of RNA splicing (GO:0033120)	37	16	2.9	+	5.53	6.2e-07	4.05e-05
regulation of chromosome organization (GO:0033044)	214	42	16.74	+	2.51	6.18e-07	4.06e-05
regulation of cell communication (GO:0010646)	3299	337	258.13	+	1.31	6.66e-07	4.33e-05
positive regulation of mRNA splicing, via spliceosome (GO:0048026)	23	13	1.8	+	7.22	7e-07	4.53e-05
protein-containing complex assembly (GO:0065003)	1201	146	93.97	+	1.55	7.43e-07	4.79e-05
heterocycle catabolic process (GO:0046700)	315	54	24.65	+	2.19	7.74e-07	4.95e-05
protein localization to nucleus (GO:0034504)	177	37	13.85	+	2.67	7.73e-07	4.97e-05
regulation of protein-containing complex assembly (GO:0043254)	403	64	31.53	+	2.03	8.21e-07	5.23e-05
neurogenesis (GO:0022008)	1370	162	107.2	+	1.51	8.7e-07	5.52e-05
positive regulation of cellular catabolic process (GO:0031331)	440	68	34.43	+	1.98	9.34e-07	5.9e-05
macromolecule catabolic process (GO:0009057)	930	119	72.77	+	1.64	9.39e-07	5.91e-05
regulation of small GTPase mediated signal transduction (GO:0051056)	308	53	24.1	+	2.2	9.58e-07	6e-05
protein metabolic process (GO:0019538)	3900	388	305.16	+	1.27	1e-06	6.27e-05
circulatory system development (GO:0072359)	889	115	69.56	+	1.65	1.02e-06	6.33e-05
cellular macromolecule localization (GO:0070727)	1345	159	105.24	+	1.51	1.18e-06	7.31e-05
regulation of nucleocytoplasmic transport (GO:0046822)	108	27	8.45	+	3.2	1.22e-06	7.56e-05
internal peptidyl-lysine acetylation (GO:0018393)	123	29	9.62	+	3.01	1.39e-06	8.5e-05
positive regulation of catabolic process (GO:0009896)	508	75	39.75	+	1.89	1.38e-06	8.5e-05
protein localization (GO:0008104)	1867	207	146.08	+	1.42	1.48e-06	9.05e-05
cellular nitrogen compound catabolic process (GO:0044270)	321	54	25.12	+	2.15	1.54e-06	9.38e-05
positive regulation of cellular amide metabolic process (GO:0034250)	168	35	13.15	+	2.66	1.66e-06	0.0001
regulation of chromatin organization (GO:1902275)	41	16	3.21	+	4.99	1.83e-06	0.00011
internal protein amino acid acetylation (GO:0006475)	125	29	9.78	+	2.97	1.83e-06	0.00011
regulation of DNA metabolic process (GO:0051052)	404	63	31.61	+	1.99	2e-06	0.000119
regulation of mitotic cell cycle phase transition (GO:1901990)	315	53	24.65	+	2.15	2.07e-06	0.000123
peptidyl-lysine acetylation (GO:0018394)	126	29	9.86	+	2.94	2.1e-06	0.000124
mRNA 3'-end processing (GO:0031124)	53	18	4.15	+	4.34	2.16e-06	0.000127
supramolecular fiber organization (GO:0097435)	546	78	42.72	+	1.83	2.21e-06	0.000129
anatomical structure morphogenesis (GO:0009653)	2180	234	170.58	+	1.37	2.52e-06	0.000147
heart development (GO:0007507)	539	77	42.17	+	1.83	2.74e-06	0.000159
DNA modification (GO:0006304)	93	24	7.28	+	3.3	2.95e-06	0.000171
nuclear pore organization (GO:0006999)	14	10	1.1	+	9.13	3e-06	0.000173
RNA 3'-end processing (GO:0031123)	107	26	8.37	+	3.11	2.99e-06	0.000173
embryonic organ development (GO:0048568)	454	68	35.52	+	1.91	3.07e-06	0.000175
positive regulation of protein modification process (GO:0031401)	984	122	76.99	+	1.58	3.13e-06	0.000177
ncRNA metabolic process (GO:0034660)	474	70	37.09	+	1.89	3.24e-06	0.000182
posttranscriptional gene silencing (GO:0016441)	61	19	4.77	+	3.98	3.27e-06	0.000184
protein localization to organelle (GO:0033365)	658	89	51.49	+	1.73	3.7e-06	0.000207
COPII-coated vesicle budding (GO:0090114)	28	13	2.19	+	5.93	3.79e-06	0.000211
protein methylation (GO:0006479)	138	30	10.8	+	2.78	3.82e-06	0.000212
protein alkylation (GO:0008213)	138	30	10.8	+	2.78	3.82e-06	0.000212
regulation of multicellular organismal development (GO:2000026)	1303	152	101.95	+	1.49	3.92e-06	0.000216
cellular protein localization (GO:0034613)	1335	155	104.46	+	1.48	3.92e-06	0.000216
regulation of DNA-templated transcription, elongation (GO:0032784)	56	18	4.38	+	4.11	4.09e-06	0.000224
histone acetylation (GO:0016573)	117	27	9.15	+	2.95	4.46e-06	0.000242
aromatic compound catabolic process (GO:0019439)	338	54	26.45	+	2.04	4.9e-06	0.000265
generation of neurons (GO:0048699)	1248	146	97.65	+	1.5	5.42e-06	0.000291
cellular nitrogen compound biosynthetic process (GO:0044271)	1287	150	100.7	+	1.49	5.63e-06	0.000301
negative regulation of mRNA processing (GO:0050686)	30	13	2.35	+	5.54	6.86e-06	0.000362
positive regulation of gene silencing by miRNA (GO:2000637)	30	13	2.35	+	5.54	6.86e-06	0.000363
nuclear-transcribed mRNA catabolic process, nonsense-mediated decay (GO:0000184)	36	14	2.82	+	4.97	8.29e-06	0.000435
nucleobase-containing compound biosynthetic process (GO:0034654)	741	96	57.98	+	1.66	8.81e-06	0.000457
multicellular organismal process (GO:0032501)	6634	607	519.08	+	1.17	8.75e-06	0.000457
negative regulation of mRNA splicing, via spliceosome (GO:0048025)	21	11	1.64	+	6.69	8.8e-06	0.000458
positive regulation of posttranscriptional gene silencing (GO:0060148)	31	13	2.43	+	5.36	9.09e-06	0.00047
microtubule-based process (GO:0007017)	773	99	60.48	+	1.64	9.71e-06	0.000497
regulation of DNA-binding transcription factor activity (GO:0051090)	434	64	33.96	+	1.88	9.96e-06	0.000509
protein acetylation (GO:0006473)	145	30	11.35	+	2.64	1.07e-05	0.000544
phosphorylation (GO:0016310)	912	112	71.36	+	1.57	1.1e-05	0.00056
transcription by RNA polymerase II (GO:0006366)	251	43	19.64	+	2.19	1.16e-05	0.000587
regulation of microtubule cytoskeleton organization (GO:0070507)	155	31	12.13	+	2.56	1.22e-05	0.000616
alternative mRNA splicing, via spliceosome (GO:0000380)	22	11	1.72	+	6.39	1.23e-05	0.00062
protein-DNA complex subunit organization (GO:0071824)	237	41	18.54	+	2.21	1.27e-05	0.000636
regulation of protein localization to nucleus (GO:1900180)	138	29	10.8	+	2.69	1.29e-05	0.000644
regulation of microtubule polymerization or depolymerization (GO:0031110)	89	22	6.96	+	3.16	1.34e-05	0.000665
regulation of programmed cell death (GO:0043067)	1451	163	113.53	+	1.44	1.37e-05	0.000676
head development (GO:0060322)	802	101	62.75	+	1.61	1.38e-05	0.000678
regulation of apoptotic process (GO:0042981)	1422	160	111.27	+	1.44	1.44e-05	0.000707
regulation of cell projection organization (GO:0031344)	636	84	49.76	+	1.69	1.46e-05	0.000716
epithelium development (GO:0060429)	1031	123	80.67	+	1.52	1.49e-05	0.000727
histone methylation (GO:0016571)	97	23	7.59	+	3.03	1.53e-05	0.000746
regulation of microtubule-based process (GO:0032886)	256	43	20.03	+	2.15	1.54e-05	0.000746
regulation of DNA replication (GO:0006275)	131	28	10.25	+	2.73	1.64e-05	0.000795
positive regulation of protein-containing complex assembly (GO:0031334)	196	36	15.34	+	2.35	1.67e-05	0.000803
regulation of androgen receptor signaling pathway (GO:0060765)	28	12	2.19	+	5.48	1.69e-05	0.000809
regulation of cytoplasmic translation (GO:2000765)	28	12	2.19	+	5.48	1.69e-05	0.000812
protein phosphorylation (GO:0006468)	718	92	56.18	+	1.64	1.7e-05	0.000813
regulation of histone H3-K4 methylation (GO:0051569)	39	14	3.05	+	4.59	1.73e-05	0.000821
regulation of response to stimulus (GO:0048583)	3908	378	305.78	+	1.24	1.73e-05	0.000822
positive regulation of cytoskeleton organization (GO:0051495)	197	36	15.41	+	2.34	1.76e-05	0.000832
ncRNA processing (GO:0034470)	388	58	30.36	+	1.91	1.76e-05	0.000832
intrinsic apoptotic signaling pathway (GO:0097193)	151	30	11.82	+	2.54	1.87e-05	0.000878
Wnt signaling pathway (GO:0016055)	276	45	21.6	+	2.08	1.9e-05	0.000889
cell-cell signaling by wnt (GO:0198738)	276	45	21.6	+	2.08	1.9e-05	0.000891
cell-cell junction organization (GO:0045216)	175	33	13.69	+	2.41	2e-05	0.000931
negative regulation of cell cycle (GO:0045786)	363	55	28.4	+	1.94	2.22e-05	0.00103
spindle assembly (GO:0051225)	93	22	7.28	+	3.02	2.4e-05	0.0011
organic cyclic compound catabolic process (GO:1901361)	366	55	28.64	+	1.92	2.39e-05	0.0011
cell division (GO:0051301)	498	69	38.97	+	1.77	2.45e-05	0.00112
positive regulation of supramolecular fiber organization (GO:1902905)	178	33	13.93	+	2.37	2.57e-05	0.00117
regulation of nucleobase-containing compound transport (GO:0032239)	15	9	1.17	+	7.67	2.62e-05	0.00119
regulation of plasma membrane bounded cell projection organization (GO:0120035)	620	81	48.51	+	1.67	3.07e-05	0.00139
regulation of transcription initiation from RNA polymerase II promoter (GO:0060260)	48	15	3.76	+	3.99	3.36e-05	0.00151
muscle structure development (GO:0061061)	476	66	37.24	+	1.77	3.46e-05	0.00155
regulation of histone acetylation (GO:0035065)	61	17	4.77	+	3.56	3.52e-05	0.00158
cell death (GO:0008219)	981	116	76.76	+	1.51	3.6e-05	0.00161
brain development (GO:0007420)	755	94	59.08	+	1.59	3.63e-05	0.00162
post-transcriptional gene silencing by RNA (GO:0035194)	55	16	4.3	+	3.72	3.85e-05	0.00171
spindle organization (GO:0007051)	155	30	12.13	+	2.47	4.01e-05	0.00177
regulation of nuclear-transcribed mRNA catabolic process, deadenylation-dependent decay (GO:1900151)	26	11	2.03	+	5.41	4.16e-05	0.00183
negative regulation of RNA splicing (GO:0033119)	26	11	2.03	+	5.41	4.16e-05	0.00184
positive regulation of nucleocytoplasmic transport (GO:0046824)	62	17	4.85	+	3.5	4.19e-05	0.00184
regulation of cell cycle G1/S phase transition (GO:1902806)	166	31	12.99	+	2.39	4.2e-05	0.00184
protein-DNA complex disassembly (GO:0032986)	21	10	1.64	+	6.09	4.25e-05	0.00185
cellular protein-containing complex assembly (GO:0034622)	798	98	62.44	+	1.57	4.25e-05	0.00185
regulation of miRNA metabolic process (GO:2000628)	12	8	0.94	+	8.52	4.32e-05	0.00187
regulation of RNA export from nucleus (GO:0046831)	12	8	0.94	+	8.52	4.32e-05	0.00187
positive regulation of chromosome organization (GO:2001252)	90	21	7.04	+	2.98	4.33e-05	0.00187
regulation of microtubule polymerization (GO:0031113)	57	16	4.46	+	3.59	5.52e-05	0.00234
regulation of DNA-templated transcription, initiation (GO:2000142)	57	16	4.46	+	3.59	5.52e-05	0.00235
vesicle budding from membrane (GO:0006900)	57	16	4.46	+	3.59	5.52e-05	0.00236
positive regulation of histone methylation (GO:0031062)	51	15	3.99	+	3.76	6e-05	0.00254
gene silencing by miRNA (GO:0035195)	45	14	3.52	+	3.98	6.34e-05	0.00267
regulation of G1/S transition of mitotic cell cycle (GO:2000045)	139	27	10.88	+	2.48	6.69e-05	0.0028
apoptotic process (GO:0006915)	902	107	70.58	+	1.52	6.66e-05	0.0028
embryonic morphogenesis (GO:0048598)	586	76	45.85	+	1.66	6.91e-05	0.00289
protein-containing complex disassembly (GO:0032984)	131	26	10.25	+	2.54	7e-05	0.00291
intracellular transport (GO:0046907)	1315	146	102.89	+	1.42	6.97e-05	0.00291
regulation of intracellular transport (GO:0032386)	344	51	26.92	+	1.89	7.45e-05	0.00307
programmed cell death (GO:0012501)	946	111	74.02	+	1.5	7.43e-05	0.00307
positive regulation of protein polymerization (GO:0032273)	94	21	7.36	+	2.86	7.42e-05	0.00308
positive regulation of microtubule polymerization (GO:0031116)	34	12	2.66	+	4.51	7.82e-05	0.00322
positive regulation of transcription initiation from RNA polymerase II promoter (GO:0060261)	40	13	3.13	+	4.15	7.97e-05	0.00327
histone lysine methylation (GO:0034968)	73	18	5.71	+	3.15	8.17e-05	0.00333
positive regulation of cell differentiation (GO:0045597)	835	100	65.34	+	1.53	8.16e-05	0.00334
regulation of actin filament organization (GO:0110053)	266	42	20.81	+	2.02	8.48e-05	0.00345
positive regulation of cell cycle phase transition (GO:1901989)	116	24	9.08	+	2.64	9.32e-05	0.00378
positive regulation of DNA-templated transcription, initiation (GO:2000144)	47	14	3.68	+	3.81	9.36e-05	0.00379
P-body assembly (GO:0033962)	14	8	1.1	+	7.3	9.61e-05	0.00388
regulation of multicellular organismal process (GO:0051239)	2618	261	204.85	+	1.27	9.84e-05	0.00396
urogenital system development (GO:0001655)	339	50	26.53	+	1.88	9.99e-05	0.00402
cell cycle phase transition (GO:0044770)	173	31	13.54	+	2.29	0.000101	0.00403
stress granule assembly (GO:0034063)	24	10	1.88	+	5.33	0.000103	0.00411
chromatin disassembly (GO:0031498)	19	9	1.49	+	6.05	0.000106	0.00423
nucleosome disassembly (GO:0006337)	19	9	1.49	+	6.05	0.000106	0.00424
protein deacetylation (GO:0006476)	61	16	4.77	+	3.35	0.000109	0.00429
cell development (GO:0048468)	1649	175	129.03	+	1.36	0.000109	0.0043
protein modification by small protein conjugation or removal (GO:0070647)	902	106	70.58	+	1.5	0.00011	0.00432
protein acylation (GO:0043543)	185	32	14.48	+	2.21	0.000111	0.00438
positive regulation of DNA-templated transcription, elongation (GO:0032786)	30	11	2.35	+	4.69	0.000117	0.0046
regulation of protein polymerization (GO:0032271)	202	34	15.81	+	2.15	0.00012	0.00468
RNA polyadenylation (GO:0043631)	36	12	2.82	+	4.26	0.000122	0.00476
cell-substrate junction assembly (GO:0007044)	36	12	2.82	+	4.26	0.000122	0.00477
regulation of molecular function (GO:0065009)	3046	297	238.34	+	1.25	0.000124	0.00481
intrinsic apoptotic signaling pathway in response to DNA damage (GO:0008630)	69	17	5.4	+	3.15	0.000129	0.00494
regulation of cellular localization (GO:0060341)	800	96	62.6	+	1.53	0.000128	0.00494
intermediate filament cytoskeleton organization (GO:0045104)	69	17	5.4	+	3.15	0.000129	0.00495
rRNA processing (GO:0006364)	219	36	17.14	+	2.1	0.000128	0.00496
negative regulation of organelle organization (GO:0010639)	334	49	26.13	+	1.87	0.000134	0.00513
double-strand break repair (GO:0006302)	193	33	15.1	+	2.19	0.000136	0.00518
positive regulation of cytoplasmic translation (GO:2000767)	15	8	1.17	+	6.82	0.000138	0.00524
regulation of cellular response to stress (GO:0080135)	670	83	52.42	+	1.58	0.00014	0.0053
heterocycle biosynthetic process (GO:0018130)	813	97	63.61	+	1.52	0.000144	0.00542
hippo signaling (GO:0035329)	20	9	1.56	+	5.75	0.000144	0.00543
positive regulation of cell cycle G1/S phase transition (GO:1902808)	56	15	4.38	+	3.42	0.000145	0.00545
positive regulation of cell projection organization (GO:0031346)	338	49	26.45	+	1.85	0.000147	0.0055
intermediate filament-based process (GO:0045103)	70	17	5.48	+	3.1	0.000149	0.00555
anatomical structure formation involved in morphogenesis (GO:0048646)	909	106	71.13	+	1.49	0.000149	0.00556
regulation of peptidyl-lysine acetylation (GO:2000756)	70	17	5.48	+	3.1	0.000149	0.00557
negative regulation of cellular component organization (GO:0051129)	674	83	52.74	+	1.57	0.00015	0.00557
cell-substrate junction organization (GO:0150115)	37	12	2.9	+	4.14	0.000151	0.0056
spliceosomal snRNP assembly (GO:0000387)	37	12	2.9	+	4.14	0.000151	0.00561
activation of GTPase activity (GO:0090630)	114	23	8.92	+	2.58	0.000164	0.00603
regulation of growth (GO:0040008)	662	82	51.8	+	1.58	0.000171	0.00626
histone H3 acetylation (GO:0043966)	57	15	4.46	+	3.36	0.000171	0.00627
tube morphogenesis (GO:0035239)	664	82	51.96	+	1.58	0.000174	0.00637
rRNA metabolic process (GO:0016072)	230	37	18	+	2.06	0.000184	0.00668
DNA-dependent DNA replication (GO:0006261)	148	27	11.58	+	2.33	0.000184	0.00669
positive regulation of microtubule polymerization or depolymerization (GO:0031112)	38	12	2.97	+	4.04	0.000186	0.00671
ribosome biogenesis (GO:0042254)	295	44	23.08	+	1.91	0.000185	0.00671
regulation of cell death (GO:0010941)	1597	169	124.96	+	1.35	0.000186	0.00671
regulation of chromatin assembly or disassembly (GO:0001672)	32	11	2.5	+	4.39	0.000187	0.00672
regulation of neuron projection development (GO:0010975)	429	58	33.57	+	1.73	0.000188	0.00675
negative regulation of histone modification (GO:0031057)	51	14	3.99	+	3.51	0.000193	0.00691
histone deacetylation (GO:0016575)	58	15	4.54	+	3.31	0.000201	0.00717
regulation of protein import (GO:1904589)	65	16	5.09	+	3.15	0.000203	0.0072
aromatic compound biosynthetic process (GO:0019438)	823	97	64.4	+	1.51	0.000203	0.0072
regulation of response to DNA damage stimulus (GO:2001020)	249	39	19.48	+	2	0.000204	0.00723
regulation of chromatin assembly (GO:0010847)	27	10	2.11	+	4.73	0.000223	0.00787
nuclear-transcribed mRNA catabolic process, deadenylation-dependent decay (GO:0000288)	39	12	3.05	+	3.93	0.000228	0.008
inner ear morphogenesis (GO:0042472)	109	22	8.53	+	2.58	0.000232	0.00814
signal transduction by p53 class mediator (GO:0072331)	88	19	6.89	+	2.76	0.000234	0.0082
negative regulation of nuclear-transcribed mRNA catabolic process, deadenylation-dependent decay (GO:1900152)	12	7	0.94	+	7.46	0.000242	0.00845
cell surface receptor signaling pathway involved in cell-cell signaling (GO:1905114)	345	49	26.99	+	1.82	0.000249	0.00866
regulation of telomere maintenance (GO:0032204)	81	18	6.34	+	2.84	0.00025	0.00868
cellular component disassembly (GO:0022411)	291	43	22.77	+	1.89	0.000257	0.0089
3'-UTR-mediated mRNA destabilization (GO:0061158)	17	8	1.33	+	6.01	0.000267	0.00924
import into nucleus (GO:0051170)	111	22	8.69	+	2.53	0.000271	0.00935
peptidyl-serine phosphorylation (GO:0018105)	184	31	14.4	+	2.15	0.000274	0.00944
negative regulation of protein modification process (GO:0031400)	502	65	39.28	+	1.65	0.000279	0.00961
regulation of mRNA 3'-end processing (GO:0031440)	28	10	2.19	+	4.56	0.000284	0.00973
regulation of protein acetylation (GO:1901983)	82	18	6.42	+	2.81	0.000284	0.00973
translation (GO:0006412)	351	49	27.46	+	1.78	0.000293	0.00999
response to epidermal growth factor (GO:0070849)	47	13	3.68	+	3.53	0.000304	0.0103
regulation of protein modification by small protein conjugation or removal (GO:1903320)	247	38	19.33	+	1.97	0.000302	0.0103
establishment of localization in cell (GO:0051649)	1683	175	131.69	+	1.33	0.000313	0.0106
regulation of developmental growth (GO:0048638)	320	46	25.04	+	1.84	0.000324	0.011
negative regulation of hippo signaling (GO:0035331)	13	7	1.02	+	6.88	0.000349	0.0117
mRNA polyadenylation (GO:0006378)	35	11	2.74	+	4.02	0.000354	0.0119
DNA conformation change (GO:0071103)	288	42	22.53	+	1.86	0.000368	0.0123
mitotic cell cycle phase transition (GO:0044772)	164	28	12.83	+	2.18	0.00038	0.0127
regulation of protein stability (GO:0031647)	308	44	24.1	+	1.83	0.000387	0.0129
protein localization to cytoskeleton (GO:0044380)	42	12	3.29	+	3.65	0.000402	0.0133
histone H3-K4 monomethylation (GO:0097692)	9	6	0.7	+	8.52	0.000409	0.0134
CRD-mediated mRNA stabilization (GO:0070934)	9	6	0.7	+	8.52	0.000409	0.0135
nuclear pore complex assembly (GO:0051292)	9	6	0.7	+	8.52	0.000409	0.0135
protein import into nucleus (GO:0006606)	107	21	8.37	+	2.51	0.000414	0.0135
developmental growth (GO:0048589)	372	51	29.11	+	1.75	0.00041	0.0135
response to organic substance (GO:0010033)	2657	259	207.9	+	1.25	0.000419	0.0137
regulation of heterochromatin assembly (GO:0031445)	24	9	1.88	+	4.79	0.000426	0.0138
regulation of cell projection assembly (GO:0060491)	196	32	15.34	+	2.09	0.000423	0.0138
regulation of heterochromatin organization (GO:0120261)	24	9	1.88	+	4.79	0.000426	0.0139
spliceosomal complex assembly (GO:0000245)	56	14	4.38	+	3.2	0.000435	0.0141
growth (GO:0040007)	375	51	29.34	+	1.74	0.000435	0.0141
intrinsic apoptotic signaling pathway in response to DNA damage by p53 class mediator (GO:0042771)	30	10	2.35	+	4.26	0.000445	0.0144
heart morphogenesis (GO:0003007)	246	37	19.25	+	1.92	0.000473	0.0152
cellular response to epidermal growth factor stimulus (GO:0071364)	43	12	3.36	+	3.57	0.00048	0.0154
COPII-coated vesicle cargo loading (GO:0090110)	14	7	1.1	+	6.39	0.000491	0.0157
reproductive system development (GO:0061458)	426	56	33.33	+	1.68	0.000491	0.0157
renal system development (GO:0072001)	302	43	23.63	+	1.82	0.000498	0.0158
gland development (GO:0048732)	405	54	31.69	+	1.7	0.000496	0.0158
regulation of fat cell differentiation (GO:0045598)	133	24	10.41	+	2.31	0.000504	0.016
regulation of organ growth (GO:0046620)	87	18	6.81	+	2.64	0.000526	0.0166
negative regulation of developmental process (GO:0051093)	882	100	69.01	+	1.45	0.000525	0.0166
actomyosin structure organization (GO:0031032)	110	21	8.61	+	2.44	0.000533	0.0168
negative regulation of histone methylation (GO:0031061)	25	9	1.96	+	4.6	0.000543	0.0169
protein deacylation (GO:0035601)	72	16	5.63	+	2.84	0.00054	0.0169
tube development (GO:0035295)	857	98	67.06	+	1.46	0.000548	0.0171
organelle assembly (GO:0070925)	764	89	59.78	+	1.49	0.000567	0.0176
tissue development (GO:0009888)	1663	171	130.12	+	1.31	0.000589	0.0182
nucleosome organization (GO:0034728)	150	26	11.74	+	2.22	0.000599	0.0185
negative regulation of intracellular steroid hormone receptor signaling pathway (GO:0033144)	38	11	2.97	+	3.7	0.000633	0.0193
protein modification by small protein conjugation (GO:0032446)	746	87	58.37	+	1.49	0.000631	0.0193
peptidyl-glutamine methylation (GO:0018364)	6	5	0.47	+	10.65	0.000638	0.0194
negative regulation of posttranscriptional gene silencing (GO:0060149)	20	8	1.56	+	5.11	0.000631	0.0194
negative regulation of gene silencing by RNA (GO:0060967)	20	8	1.56	+	5.11	0.000631	0.0194
DNA strand elongation (GO:0022616)	20	8	1.56	+	5.11	0.000631	0.0194
regulation of plasma membrane bounded cell projection assembly (GO:0120032)	194	31	15.18	+	2.04	0.000636	0.0194
positive regulation of cell development (GO:0010720)	296	42	23.16	+	1.81	0.000641	0.0195
cellular response to acid chemical (GO:0071229)	81	17	6.34	+	2.68	0.000646	0.0196
positive regulation of protein import (GO:1904591)	45	12	3.52	+	3.41	0.000676	0.0203
regulation of phosphorylation (GO:0042325)	1233	132	96.48	+	1.37	0.000671	0.0203
positive regulation of heterochromatin organization (GO:0120263)	15	7	1.17	+	5.96	0.000675	0.0204
positive regulation of heterochromatin assembly (GO:0031453)	15	7	1.17	+	5.96	0.000675	0.0204
regulation of histone H3-K9 methylation (GO:0051570)	26	9	2.03	+	4.42	0.000684	0.0205
immune system development (GO:0002520)	694	82	54.3	+	1.51	0.000683	0.0205
intrinsic apoptotic signaling pathway by p53 class mediator (GO:0072332)	52	13	4.07	+	3.2	0.000689	0.0206
central nervous system development (GO:0007417)	997	110	78.01	+	1.41	0.000689	0.0206
establishment or maintenance of cell polarity (GO:0007163)	197	31	15.41	+	2.01	0.000714	0.0212
organelle localization (GO:0051640)	475	60	37.17	+	1.61	0.000711	0.0212
regulation of translational initiation (GO:0006446)	82	17	6.42	+	2.65	0.000728	0.0216
establishment of organelle localization (GO:0051656)	344	47	26.92	+	1.75	0.000739	0.0218
cell junction organization (GO:0034330)	481	61	37.64	+	1.62	0.000738	0.0218
regulation of gene expression, epigenetic (GO:0040029)	105	20	8.22	+	2.43	0.000747	0.022
recombinational repair (GO:0000725)	105	20	8.22	+	2.43	0.000747	0.022
ear morphogenesis (GO:0042471)	129	23	10.09	+	2.28	0.000752	0.0221
regulation of Wnt signaling pathway (GO:0030111)	346	47	27.07	+	1.74	0.000768	0.0225
regulation of protein import into nucleus (GO:0042306)	60	14	4.69	+	2.98	0.000782	0.0229
positive regulation of DNA metabolic process (GO:0051054)	234	35	18.31	+	1.91	0.0008	0.0234
nuclear division (GO:0000280)	308	43	24.1	+	1.78	0.000803	0.0234
cytoplasmic translation (GO:0002181)	119	22	9.31	+	2.36	0.000811	0.0235
regulation of hippo signaling (GO:0035330)	21	8	1.64	+	4.87	0.000816	0.0236
notochord development (GO:0030903)	21	8	1.64	+	4.87	0.000816	0.0237
RNA phosphodiester bond hydrolysis (GO:0090501)	156	26	12.21	+	2.13	0.000822	0.0237
centrosome localization (GO:0051642)	33	10	2.58	+	3.87	0.000825	0.0238
cellular response to organic substance (GO:0071310)	1995	199	156.1	+	1.27	0.00083	0.0239
negative regulation of signal transduction (GO:0009968)	1239	132	96.95	+	1.36	0.000837	0.024
positive regulation of histone H3-K4 methylation (GO:0051571)	27	9	2.11	+	4.26	0.000854	0.0245
apoptotic signaling pathway (GO:0097190)	273	39	21.36	+	1.83	0.000873	0.025
regulation of histone H3-K9 acetylation (GO:2000615)	11	6	0.86	+	6.97	0.000891	0.0254
macromolecule deacylation (GO:0098732)	76	16	5.95	+	2.69	0.000895	0.0255
kidney development (GO:0001822)	293	41	22.93	+	1.79	0.000903	0.0257
positive regulation of chromatin organization (GO:1905269)	16	7	1.25	+	5.59	0.00091	0.0258
positive regulation of chromatin assembly or disassembly (GO:0045799)	16	7	1.25	+	5.59	0.00091	0.0259
positive regulation of neurogenesis (GO:0050769)	220	33	17.21	+	1.92	0.000927	0.0262
epithelial cell differentiation (GO:0030855)	583	70	45.62	+	1.53	0.000963	0.0272
peptidyl-lysine methylation (GO:0018022)	89	18	6.96	+	2.58	0.000973	0.0274
regulation of stem cell population maintenance (GO:2000036)	34	10	2.66	+	3.76	0.000999	0.028
microtubule organizing center localization (GO:0061842)	34	10	2.66	+	3.76	0.000999	0.028
positive regulation of epithelial cell migration (GO:0010634)	149	25	11.66	+	2.14	0.00101	0.0283
adherens junction maintenance (GO:0034334)	7	5	0.55	+	9.13	0.00103	0.0285
embryonic organ morphogenesis (GO:0048562)	301	42	23.55	+	1.78	0.00102	0.0285
maintenance of DNA methylation (GO:0010216)	7	5	0.55	+	9.13	0.00103	0.0286
histone H3-K4 dimethylation (GO:0044648)	7	5	0.55	+	9.13	0.00103	0.0286
hematopoietic or lymphoid organ development (GO:0048534)	654	77	51.17	+	1.5	0.00105	0.029
regulation of transcription elongation from RNA polymerase II promoter (GO:0034243)	41	11	3.21	+	3.43	0.00107	0.0295
positive regulation of DNA-binding transcription factor activity (GO:0051091)	265	38	20.74	+	1.83	0.00107	0.0295
regulation of actin filament-based process (GO:0032970)	390	51	30.52	+	1.67	0.00108	0.0295
vesicle targeting (GO:0006903)	41	11	3.21	+	3.43	0.00107	0.0296
positive regulation of protein import into nucleus (GO:0042307)	41	11	3.21	+	3.43	0.00107	0.0296
adherens junction organization (GO:0034332)	48	12	3.76	+	3.2	0.00109	0.0298
mitotic spindle organization (GO:0007052)	91	18	7.12	+	2.53	0.0011	0.0299
regulation of cell population proliferation (GO:0042127)	1646	167	128.79	+	1.3	0.00111	0.0301
neuron differentiation (GO:0030182)	1013	110	79.26	+	1.39	0.00115	0.0311
hemopoiesis (GO:0030097)	605	72	47.34	+	1.52	0.00115	0.0312
positive regulation of mitotic cell cycle phase transition (GO:1901992)	92	18	7.2	+	2.5	0.00117	0.0316
protein stabilization (GO:0050821)	196	30	15.34	+	1.96	0.00117	0.0316
mitotic nuclear division (GO:0140014)	168	27	13.15	+	2.05	0.00119	0.0321
reproductive structure development (GO:0048608)	423	54	33.1	+	1.63	0.00122	0.0328
regulation of canonical Wnt signaling pathway (GO:0060828)	270	38	21.13	+	1.8	0.00124	0.0331
organelle fission (GO:0048285)	333	45	26.06	+	1.73	0.00124	0.0332
mitotic DNA replication (GO:1902969)	12	6	0.94	+	6.39	0.00125	0.0333
regulation of cellular component size (GO:0032535)	355	47	27.78	+	1.69	0.00126	0.0333
COPII vesicle coating (GO:0048208)	12	6	0.94	+	6.39	0.00125	0.0334
vesicle targeting, rough ER to cis-Golgi (GO:0048207)	12	6	0.94	+	6.39	0.00125	0.0334
positive regulation of G1/S transition of mitotic cell cycle (GO:1900087)	42	11	3.29	+	3.35	0.00127	0.0335
inner ear development (GO:0048839)	202	31	15.81	+	1.96	0.00128	0.0337
sensory organ morphogenesis (GO:0090596)	271	38	21.2	+	1.79	0.00128	0.0338
production of miRNAs involved in gene silencing by miRNA (GO:0035196)	29	9	2.27	+	3.97	0.0013	0.034
mRNA modification (GO:0016556)	29	9	2.27	+	3.97	0.0013	0.0341
maintenance of protein location in nucleus (GO:0051457)	23	8	1.8	+	4.45	0.00132	0.0345
positive regulation of protein modification by small protein conjugation or removal (GO:1903322)	143	24	11.19	+	2.14	0.00134	0.035
regulation of organelle assembly (GO:1902115)	204	31	15.96	+	1.94	0.00135	0.035
cell cycle G1/S phase transition (GO:0044843)	83	17	6.49	+	2.62	0.00134	0.0351
double-strand break repair via homologous recombination (GO:0000724)	103	19	8.06	+	2.36	0.00135	0.0351
response to acid chemical (GO:0001101)	128	22	10.02	+	2.2	0.00138	0.0356
negative regulation of cell cycle process (GO:0010948)	277	39	21.67	+	1.8	0.00137	0.0356
negative regulation of programmed cell death (GO:0043069)	895	99	70.03	+	1.41	0.00137	0.0356
RNA modification (GO:0009451)	171	27	13.38	+	2.02	0.00138	0.0357
positive regulation of intracellular transport (GO:0032388)	206	31	16.12	+	1.92	0.00144	0.037
regulation of actin filament bundle assembly (GO:0032231)	104	19	8.14	+	2.33	0.00147	0.038
response to stress (GO:0006950)	3336	311	261.03	+	1.19	0.00148	0.038
epithelial cell development (GO:0002064)	207	31	16.2	+	1.91	0.00149	0.0382
negative regulation of apoptotic process (GO:0043066)	876	97	68.54	+	1.42	0.00153	0.0391
peptidyl-serine modification (GO:0018209)	208	31	16.28	+	1.9	0.00155	0.0395
cell junction assembly (GO:0034329)	263	37	20.58	+	1.8	0.00154	0.0395
regulation of mRNA polyadenylation (GO:1900363)	18	7	1.41	+	4.97	0.00157	0.0399
regulation of intrinsic apoptotic signaling pathway in response to DNA damage by p53 class mediator (GO:1902165)	18	7	1.41	+	4.97	0.00157	0.04
TOR signaling (GO:0031929)	30	9	2.35	+	3.83	0.00158	0.04
positive regulation of mitotic cell cycle (GO:0045931)	120	21	9.39	+	2.24	0.00157	0.04
cell fate commitment (GO:0045165)	245	35	19.17	+	1.83	0.00158	0.0401
regulation of actin cytoskeleton organization (GO:0032956)	349	46	27.31	+	1.68	0.0016	0.0404
cellular component maintenance (GO:0043954)	58	13	4.54	+	2.86	0.00163	0.0409
mRNA cis splicing, via spliceosome (GO:0045292)	24	8	1.88	+	4.26	0.00165	0.0414
vasculature development (GO:0001944)	529	64	41.39	+	1.55	0.00166	0.0416
positive regulation of protein localization to nucleus (GO:1900182)	87	17	6.81	+	2.5	0.00167	0.0419
morphogenesis of an epithelium (GO:0002009)	449	56	35.13	+	1.59	0.00167	0.0419
regulation of cell growth (GO:0001558)	422	53	33.02	+	1.61	0.00168	0.042
microtubule polymerization (GO:0046785)	37	10	2.9	+	3.45	0.00171	0.0425
signal transduction in response to DNA damage (GO:0042770)	136	23	10.64	+	2.16	0.00171	0.0425
pre-mRNA cleavage required for polyadenylation (GO:0098789)	13	6	1.02	+	5.9	0.00172	0.0426
regulation of intracellular estrogen receptor signaling pathway (GO:0033146)	37	10	2.9	+	3.45	0.00171	0.0426
osteoblast differentiation (GO:0001649)	136	23	10.64	+	2.16	0.00171	0.0426
regulation of phosphate metabolic process (GO:0019220)	1378	142	107.82	+	1.32	0.00175	0.0429
blastocyst formation (GO:0001825)	44	11	3.44	+	3.2	0.00174	0.043
epithelial tube morphogenesis (GO:0060562)	311	42	24.33	+	1.73	0.00174	0.043
peptide biosynthetic process (GO:0043043)	378	49	29.58	+	1.66	0.00174	0.043
regulation of phosphorus metabolic process (GO:0051174)	1380	142	107.98	+	1.32	0.00176	0.0433
establishment of cell polarity (GO:0030010)	122	21	9.55	+	2.2	0.00179	0.0437
cell morphogenesis (GO:0000902)	690	79	53.99	+	1.46	0.00178	0.0437
negative regulation of cell communication (GO:0010648)	1335	138	104.46	+	1.32	0.00178	0.0438
actin filament organization (GO:0007015)	272	38	21.28	+	1.79	0.00182	0.0443
artery morphogenesis (GO:0048844)	67	14	5.24	+	2.67	0.00194	0.0472
cellular response to extracellular stimulus (GO:0031668)	237	34	18.54	+	1.83	0.00194	0.0472
regulation of protein localization (GO:0032880)	844	93	66.04	+	1.41	0.00197	0.0477
chromatin assembly or disassembly (GO:0006333)	167	26	13.07	+	1.99	0.00199	0.0481
regulation of protein phosphorylation (GO:0001932)	1086	115	84.97	+	1.35	0.002	0.0482
negative regulation of gene silencing by miRNA (GO:0060965)	19	7	1.49	+	4.71	0.00202	0.0484
protein localization to microtubule cytoskeleton (GO:0072698)	38	10	2.97	+	3.36	0.00202	0.0484
regulation of DNA methylation-dependent heterochromatin assembly (GO:0090308)	19	7	1.49	+	4.71	0.00202	0.0485
intracellular estrogen receptor signaling pathway (GO:0030520)	19	7	1.49	+	4.71	0.00202	0.0485
trophectodermal cell differentiation (GO:0001829)	19	7	1.49	+	4.71	0.00202	0.0486
regulation of GTPase activity (GO:0043087)	365	47	28.56	+	1.65	0.00203	0.0487
cell-cell junction assembly (GO:0007043)	124	21	9.7	+	2.16	0.00205	0.049

## Sheet: S5 Lys methylation
GO biological process complete	REFLIST (20589)	INPUT (131)	INPUT (expected)	INPUT (over/under)	INPUT (fold Enrichment)	INPUT (raw P-value)	INPUT (FDR)
cellular component organization or biogenesis (GO:0071840)	5517	72	35.1	+	2.05	1.39e-11	2.19e-07
organelle organization (GO:0006996)	3326	53	21.16	+	2.5	3.43e-11	2.68e-07
cellular component organization (GO:0016043)	5314	69	33.81	+	2.04	7.52e-11	3.93e-07
chromosome organization (GO:0051276)	905	25	5.76	+	4.34	7.42e-10	2.33e-06
peptidyl-lysine methylation (GO:0018022)	89	10	0.57	+	17.66	6.98e-10	2.73e-06
histone lysine methylation (GO:0034968)	73	9	0.46	+	19.38	2.43e-09	6.34e-06
macromolecule metabolic process (GO:0043170)	5830	68	37.09	+	1.83	1.57e-08	3.51e-05
histone methylation (GO:0016571)	97	9	0.62	+	14.58	2.39e-08	4.17e-05
chromatin organization (GO:0006325)	553	18	3.52	+	5.12	2.13e-08	4.17e-05
protein alkylation (GO:0008213)	138	10	0.88	+	11.39	3.51e-08	5e-05
protein methylation (GO:0006479)	138	10	0.88	+	11.39	3.51e-08	5.51e-05
cellular component biogenesis (GO:0044085)	2552	40	16.24	+	2.46	6.36e-08	8.31e-05
nitrogen compound metabolic process (GO:0006807)	6455	71	41.07	+	1.73	7.45e-08	8.99e-05
cellular component assembly (GO:0022607)	2320	37	14.76	+	2.51	1.01e-07	0.000114
nucleic acid metabolic process (GO:0090304)	2020	34	12.85	+	2.65	1.13e-07	0.000118
positive regulation of nucleobase-containing compound metabolic process (GO:0045935)	1949	33	12.4	+	2.66	1.6e-07	0.000148
protein-containing complex subunit organization (GO:0043933)	1372	27	8.73	+	3.09	1.57e-07	0.000154
positive regulation of macromolecule biosynthetic process (GO:0010557)	1883	32	11.98	+	2.67	2.4e-07	0.000209
cellular process (GO:0009987)	15139	120	96.32	+	1.25	3.87e-07	0.000304
primary metabolic process (GO:0044238)	6971	73	44.35	+	1.65	3.79e-07	0.000313
peptidyl-lysine modification (GO:0018205)	292	12	1.86	+	6.46	5.37e-07	0.0004
nucleobase-containing compound metabolic process (GO:0006139)	2483	37	15.8	+	2.34	5.88e-07	0.000419
positive regulation of cellular biosynthetic process (GO:0031328)	1985	32	12.63	+	2.53	7.64e-07	0.000499
cellular metabolic process (GO:0044237)	7094	73	45.14	+	1.62	7.45e-07	0.000508
methylation (GO:0032259)	312	12	1.99	+	6.04	1.05e-06	0.000633
positive regulation of biosynthetic process (GO:0009891)	2021	32	12.86	+	2.49	1.13e-06	0.000654
histone H3-K27 methylation (GO:0070734)	9	4	0.06	+	69.85	1.04e-06	0.000655
cellular nitrogen compound metabolic process (GO:0034641)	3203	43	20.38	+	2.11	1.32e-06	0.000712
macromolecule methylation (GO:0043414)	261	11	1.66	+	6.62	1.29e-06	0.00072
organic substance metabolic process (GO:0071704)	7509	75	47.78	+	1.57	1.64e-06	0.000857
protein-containing complex assembly (GO:0065003)	1201	23	7.64	+	3.01	2.39e-06	0.00121
heterocycle metabolic process (GO:0046483)	2649	37	16.85	+	2.2	2.83e-06	0.00139
peptidyl-amino acid modification (GO:0018193)	871	19	5.54	+	3.43	3.3e-06	0.00157
ribonucleoprotein complex assembly (GO:0022618)	181	9	1.15	+	7.81	3.43e-06	0.00158
positive regulation of metabolic process (GO:0009893)	3741	46	23.8	+	1.93	3.93e-06	0.00166
regulation of nucleobase-containing compound metabolic process (GO:0019219)	3974	48	25.29	+	1.9	3.72e-06	0.00167
cellular protein-containing complex assembly (GO:0034622)	798	18	5.08	+	3.55	3.91e-06	0.0017
ribonucleoprotein complex subunit organization (GO:0071826)	188	9	1.2	+	7.52	4.6e-06	0.0019
metabolic process (GO:0008152)	7970	77	50.71	+	1.52	5.2e-06	0.00209
positive regulation of RNA metabolic process (GO:0051254)	1765	28	11.23	+	2.49	6e-06	0.00219
positive regulation of cellular metabolic process (GO:0031325)	3255	42	20.71	+	2.03	5.59e-06	0.00219
cellular aromatic compound metabolic process (GO:0006725)	2703	37	17.2	+	2.15	5.92e-06	0.00221
cellular macromolecule metabolic process (GO:0044260)	4497	52	28.61	+	1.82	5.92e-06	0.00226
'de novo' posttranslational protein folding (GO:0051084)	39	5	0.25	+	20.15	8.34e-06	0.00297
histone modification (GO:0016570)	389	12	2.48	+	4.85	9.36e-06	0.00326
negative regulation of RNA metabolic process (GO:0051253)	1410	24	8.97	+	2.68	1.01e-05	0.00337
RNA metabolic process (GO:0016070)	1413	24	8.99	+	2.67	1.05e-05	0.00342
gene expression (GO:0010467)	2014	30	12.81	+	2.34	1.01e-05	0.00344
positive regulation of nitrogen compound metabolic process (GO:0051173)	3053	39	19.43	+	2.01	1.22e-05	0.00389
'de novo' protein folding (GO:0006458)	43	5	0.27	+	18.28	1.29e-05	0.00404
regulation of gene expression (GO:0010468)	4784	53	30.44	+	1.74	1.59e-05	0.00478
negative regulation of macromolecule metabolic process (GO:0010605)	2736	36	17.41	+	2.07	1.56e-05	0.00479
positive regulation of macromolecule metabolic process (GO:0010604)	3438	42	21.87	+	1.92	1.7e-05	0.00502
regulation of RNA metabolic process (GO:0051252)	3725	44	23.7	+	1.86	2.06e-05	0.00576
ribonucleoprotein complex biogenesis (GO:0022613)	421	12	2.68	+	4.48	2.01e-05	0.00583
peptidyl-lysine dimethylation (GO:0018027)	22	4	0.14	+	28.58	2.05e-05	0.00584
telomere organization (GO:0032200)	86	6	0.55	+	10.97	2.6e-05	0.00715
negative regulation of nucleobase-containing compound metabolic process (GO:0045934)	1511	24	9.61	+	2.5	3.09e-05	0.00834
organic cyclic compound metabolic process (GO:1901360)	2944	37	18.73	+	1.98	4.43e-05	0.0118
positive regulation of transcription, DNA-templated (GO:0045893)	1637	25	10.42	+	2.4	5.59e-05	0.0144
positive regulation of nucleic acid-templated transcription (GO:1903508)	1637	25	10.42	+	2.4	5.59e-05	0.0146
positive regulation of RNA biosynthetic process (GO:1902680)	1643	25	10.45	+	2.39	5.76e-05	0.0146
regulation of cellular macromolecule biosynthetic process (GO:2000112)	3926	44	24.98	+	1.76	8.09e-05	0.0201
protein folding (GO:0006457)	214	8	1.36	+	5.88	8.56e-05	0.0203
negative regulation of nitrogen compound metabolic process (GO:0051172)	2358	31	15	+	2.07	8.49e-05	0.0205
negative regulation of metabolic process (GO:0009892)	2947	36	18.75	+	1.92	8.48e-05	0.0208
biological_process (GO:0008150)	17783	127	113.15	+	1.12	9.01e-05	0.0211
chaperone cofactor-dependent protein refolding (GO:0051085)	34	4	0.22	+	18.49	9.54e-05	0.0217
positive regulation of intracellular estrogen receptor signaling pathway (GO:0033148)	12	3	0.08	+	39.29	0.000106	0.0238
regulation of macromolecule metabolic process (GO:0060255)	6134	60	39.03	+	1.54	0.000116	0.0252
mRNA metabolic process (GO:0016071)	588	13	3.74	+	3.47	0.000115	0.0254
RNA processing (GO:0006396)	851	16	5.41	+	2.95	0.000118	0.0254
regulation of macromolecule biosynthetic process (GO:0010556)	3954	44	25.16	+	1.75	0.000127	0.0269
positive regulation of intracellular steroid hormone receptor signaling pathway (GO:0033145)	13	3	0.08	+	36.27	0.00013	0.0272
negative regulation of transcription by RNA polymerase II (GO:0000122)	956	17	6.08	+	2.79	0.000138	0.0281
chaperone-mediated protein folding (GO:0061077)	73	5	0.46	+	10.76	0.000136	0.0282
regulation of protein localization to cell surface (GO:2000008)	39	4	0.25	+	16.12	0.000156	0.0309
regulation of nitrogen compound metabolic process (GO:0051171)	5587	56	35.55	+	1.58	0.000156	0.0313
positive regulation of cellular process (GO:0048522)	5663	56	36.03	+	1.55	0.000179	0.0341
regulation of biosynthetic process (GO:0009889)	4173	45	26.55	+	1.69	0.000181	0.0342
establishment of localization in cell (GO:0051649)	1683	24	10.71	+	2.24	0.000175	0.0343
protein metabolic process (GO:0019538)	3900	43	24.81	+	1.73	0.000187	0.0344
regulation of primary metabolic process (GO:0080090)	5748	57	36.57	+	1.56	0.000179	0.0345
histone H3-K4 methylation (GO:0051568)	41	4	0.26	+	15.33	0.000186	0.0347
chromatin remodeling (GO:0006338)	245	8	1.56	+	5.13	0.00021	0.0383
negative regulation of transcription, DNA-templated (GO:0045892)	1298	20	8.26	+	2.42	0.00023	0.0387
regulation of metabolic process (GO:0019222)	6655	63	42.34	+	1.49	0.000229	0.039
histone H3-K9 methylation (GO:0051567)	16	3	0.1	+	29.47	0.000222	0.0391
negative regulation of nucleic acid-templated transcription (GO:1903507)	1300	20	8.27	+	2.42	0.000234	0.0391
regulation of cellular metabolic process (GO:0031323)	5984	58	38.07	+	1.52	0.000227	0.0391
negative regulation of RNA biosynthetic process (GO:1902679)	1302	20	8.28	+	2.41	0.000239	0.0394
regulation of nucleic acid-templated transcription (GO:1903506)	3431	39	21.83	+	1.79	0.000221	0.0394
regulation of RNA biosynthetic process (GO:2001141)	3440	39	21.89	+	1.78	0.000226	0.0394
regulation of transcription, DNA-templated (GO:0006355)	3430	39	21.82	+	1.79	0.000221	0.0398
cell cycle (GO:0007049)	1208	19	7.69	+	2.47	0.00026	0.0424
regulation of cellular biosynthetic process (GO:0031326)	4114	44	26.18	+	1.68	0.000264	0.0427
negative regulation of cellular metabolic process (GO:0031324)	2525	31	16.07	+	1.93	0.000273	0.0437
positive regulation of protein localization to nucleus (GO:1900182)	87	5	0.55	+	9.03	0.000296	0.0469
regulation of DNA metabolic process (GO:0051052)	404	10	2.57	+	3.89	0.000306	0.048
