# Supplementary material for: Decoding protein methylation function with thermal stability analysis
Source: Nat Commun. 2023 May 25;14:3016. doi: 10.1038/s41467-023-38863-1 (PMC10212966; doi:10.1038/s41467-023-38863-1)
Supplement: Supplementary file 9 — Supplementary Data 6 [file 41467_2023_38863_MOESM9_ESM.xlsx]

## Sheet: S6 Legend
Supplementary Data 6. Motif analysis of Arg methylated residues. S6 Non canonical RG sheet: Motif analysis for Arg methylation sites classified as non-canonical RG was done using MoMo. S6 Non canonical RG sheet: Motif analysis for Arg methylation sites classified as non-RG was done using MoMo. In both cases, the minimum number of occurrences was set to 8 and the p-value threshold was 0.000001. P-…

## Sheet: S6 Non-canonical RG
mod	motif	regexp	score	fg_match	fg_size	bg_match	bg_size	fg/bg	unadjusted_p-value
R	xxxxxxxxxxxxxG_RG_GxxGxGxxxxxxxx	.............GRG..G.G........	189.34	25	1434	87	401009	80.4	2.3e-37
R	xxxxxxxxxxxxxG_RG_Gxxxxxxxxxxxxx	.............GRG.............	149.94	119	1434	2415	401009	13.8	1.4e-90
R	xxxxxxxxxxxxxx_RG_GxGxxxGxxxxxxx	..............RG.G...G.......	110.75	39	1434	363	401009	30	1.6e-42
R	xxxxxxxxxxxxxx_RG_GxxNxxxxxxxxxx	..............RG..N..........	79.39	33	1434	704	401009	13.1	2.4e-25
R	xxxxxGxxxxxxAG_RG_xxxxxxxxxxxxxx	.....G......AGR..............	85.95	21	1434	140	401009	41.9	2.3e-26
R	xxxxxxxxxxxxxx_RG_GxxGxxxxxxxxxx	..............RG..G..........	60.42	114	1434	2879	401009	11.1	5.6e-77
R	xxxxxxxxxxxGxG_RG_xxxxxxxxxxxxxx	...........G.GR..............	61.42	89	1434	2214	401009	11.2	9.9e-61
R	xxxxxxxRGxxxxx_RG_xGxxxxxxxxxxxx	.......RG.....R.G............	64.86	20	1434	186	401009	30.1	1.5e-22
R	xxxxxxxxxxxxxx_RG_Gxxxxxxxxxxxxx	..............RG.............	35.62	405	1434	24967	401009	4.5	9.9e-148
R	xxxxxxxxxxxSxG_RG_xxxxxxxxxxxxxx	...........S.GR..............	49.97	55	1434	2191	401009	7	4.2e-28
R	xxxxxxxxxxxxxP_RG_Pxxxxxxxxxxxxx	.............PRP.............	50.18	55	1434	2223	401009	6.9	8.2e-28
R	xxxxxxxxxxxxxG_RG_xxxxxxxxxxxxxx	.............GR..............	28.12	363	1434	25787	401009	3.9	9.1e-113
R	xxxxxxxRGxxxxx_RG_xxxxxxxxxxxxxx	.......RG.....R..............	35.51	69	1434	1860	401009	10.4	3.7e-45
R	xPxxxxxxxxxxxx_RG_xPxxxxxxxxxxxx	.P............R.P............	31.17	46	1434	1956	401009	6.6	1.2e-22
R	xxxGxxxxxxxxxx_RG_xxPxxxxxxxxxxx	...G..........R..P...........	27.87	47	1434	1890	401009	7	4.7e-24
R	xxxxxxxxxxxxxx_RG_xxGxxxGxxxxxxG	..............R..G...G......G	44.45	33	1434	223	401009	41.4	2.1e-40
R	xxxxxxxxxxxxxx_RG_xPxxxxxxxxxxxx	..............R.P............	16.15	191	1434	22823	401009	2.3	6.7e-27
R	xxxxxxxxxxxxxx_RG_xGxxxxxxxxxxxx	..............R.G............	12.52	228	1434	24643	401009	2.6	1.5e-38
R	xxxxxxxxxxxxxx_RG_xxPxxxxxxxxxxx	..............R..P...........	10.97	182	1434	23384	401009	2.2	3.1e-22
R	xxxxxxxxxxxxxx_RG_xxGxxxxxxxxxxx	..............R..G...........	9.75	245	1434	24391	401009	2.8	2e-47
R	xxxxxxxxxxxxxx_RG_Sxxxxxxxxxxxxx	..............RS.............	6.87	166	1434	30812	401009	1.5	1.4e-07

## Sheet: S6 Non RG
mod	motif	regexp	score	fg_match	fg_size	bg_match	bg_size	fg/bg	unadjusted_p-value
R	xxxxxxxxxxxxxxP_R_xxxPxxxxxxxxxxx	..............PR...P...........	154.64	121	2753	2119	399423	8.3	9.1e-67
R	xxxxxxxxxxxxxxx_R_xPxPxxxxxxxxxxx	...............R.P.P...........	133.44	131	2753	2496	399423	7.6	4.1e-68
R	xxxxxxxxxxxxxxP_R_xPxxxxxxxxxxxxx	..............PR.P.............	101.1	112	2753	2228	399423	7.3	1.3e-56
R	xxxxxxxxPxxxxxP_R_xxxxxxxxxxxxxxx	........P.....PR...............	69.51	103	2753	2220	399423	6.7	3.9e-49
R	xxxxxxxxxxxxxxx_R_FxxPxxxxxxxxxxx	...............RF..P...........	69.43	54	2753	772	399423	10.1	1.1e-34
R	xxxxxxxxxxxxxxx_R_LPxxxxxxxxxxxxx	...............RLP.............	61.87	97	2753	2103	399423	6.7	3.9e-46
R	xxxxxxxxxxxxxxx_R_PxxxxPxxxxxxxxx	...............RP....P.........	55.83	74	2753	1963	399423	5.5	3.4e-30
R	xxxxxxxxxxxxRGG_R_xxxxxxxxxxxxxxx	............RGGR...............	69.36	28	2753	226	399423	18	7.4e-25
R	xxxxxxxxxxxxxxx_R_xxxPxxxxxxxxxxx	...............R...P...........	41.14	545	2753	23579	399423	3.4	4.2e-134
R	xxxxxxxxxxxxxGP_R_xxxxxxxxxxxxxxx	.............GPR...............	53.94	94	2753	1781	399423	7.7	2.2e-49
R	xxxxxxxxxxxxxxx_R_xPxxxxxxxxxPxxx	...............R.P.........P...	50.17	81	2753	1946	399423	6	9.3e-36
R	xxxxxxxxxxGYGxx_R_xxxxxxxxxxxxxxx	..........GYG..R...............	70.99	15	2753	55	399423	39.6	1.7e-18
R	xxxxxxxxxxGxGxx_R_xxxxxxxxxxxxxxx	..........G.G..R...............	51.89	101	2753	2264	399423	6.5	9.1e-47
R	xxxxxxxxxxxxxxx_R_Pxxxxxxxxxxxxxx	...............RP..............	33.8	375	2753	21926	399423	2.5	9.4e-57
R	xxxPxxxxxxxxxxx_R_xxxxPxxxxxxxxxx	...P...........R....P..........	36.5	72	2753	1950	399423	5.4	6.7e-29
R	xxxxxxPxxxxxxxx_R_xxxxxxxxxxxxxxx	......P........R...............	28.16	380	2753	23949	399423	2.3	5.7e-50
R	xxxxxxxxxxxxxxx_R_xPxxxxxxxxxxxxx	...............R.P.............	22.69	519	2753	22726	399423	3.3	3.6e-125
R	xxxxxxxxxxxxxxP_R_xxxxxxxxxxxxxxx	..............PR...............	25.17	528	2753	22676	399423	3.4	8.6e-131
R	xxxxxxxxxxxRGGx_R_xxxxxxxxxxxxxxx	...........RGG.R...............	32.28	26	2753	191	399423	19.7	3.9e-24
R	xxxxxxxGxxxxxxx_R_xxxxxxxxxxxxxxx	.......G.......R...............	16.71	328	2753	25227	399423	1.9	2.4e-27
R	xxxxxxxxxxxxGxG_R_xxxxxxxxxxxxxxx	............G.GR...............	19.68	75	2753	2194	399423	5	4.8e-28
R	xxxxxxxxxxxxxxx_R_SxxGxxxxxxxxxxx	...............RS..G...........	18.1	49	2753	2004	399423	3.5	1.9e-13
R	xxxxxPxxxxxxxxx_R_xxxxxxxxxxxxxxx	.....P.........R...............	10.14	343	2753	23626	399423	2.1	2.6e-37
R	xxxxxxxxxxxxxxx_R_xxxxxPxxxxxxxxx	...............R.....P.........	8.25	368	2753	23777	399423	2.2	5.7e-46
R	xxxxxxxxxxxxxxx_R_Fxxxxxxxxxxxxxx	...............RF..............	7.5	206	2753	13131	399423	2.3	2.5e-26
R	xxxxxxxxxxxxxxx_R_SMMSxxxxxxxxxxx	...............RSMMS...........	23.28	9	2753	15	399423	87.1	3.9e-14
R	xxxxxxxxxxxxxxx_R_xxxxxxxxxxPxxxx	...............R..........P....	7.17	334	2753	24589	399423	2	4.2e-31
R	xxxxxxxxxxxxxxx_R_xxxxxxxxxPxxxxx	...............R.........P.....	6.57	344	2753	24101	399423	2.1	5e-36
