# Supplementary material for: Decoding protein methylation function with thermal stability analysis
Source: Nat Commun. 2023 May 25;14:3016. doi: 10.1038/s41467-023-38863-1 (PMC10212966; doi:10.1038/s41467-023-38863-1)
Supplement: Supplementary file 10 — Supplementary Data 7 [file 41467_2023_38863_MOESM10_ESM.xlsx]

## Sheet: S7 Legend
Supplementary Data 7. Stability and Abundance changes in mESCs and MEFs in response to Prmt5 and Ezh2 inhibitors. S7 Stability and Abundance sheet: Protein identification and quantification was done with MaxQuant. For the analysis of the effect of individual inhibitors, proteins were considered regulated when the p.val<0.01 and log2FC < -0.1 or >0.1. To call a protein regulated with "both" inhibi…

## Sheet: S7 Stability and Abundance
										PRMT5 STABILITY - ESC																PRMT5 ABUNDANCE - ESC														PRMT5 STABILITY - MEF
ID	Protein IDs	Peptide counts (all)	Peptide counts (razor+unique)	Peptide counts (unique)	Fasta headers	Gene Fasta Header	Peptides	Razor + unique peptides	Unique peptides	GSK591 Bio1	GSK591 Bio2	GSK591 Bio3	GSK595 Bio1	GSK595 Bio2	GSK595 Bio3	DMSO Bio1	DMSO Bio2	DMSO Bio3	REGULATED IN BOTH (GSK591 AND GSK595)	GSK591_vs_DMSO_logFC	GSK591_vs_DMSO_pval	GSK591_vs_DMSO_regulated	GSK595_vs_DMSO_logFC	GSK595_vs_DMSO_pval	GSK595_vs_DMSO_regulated	GSK591 Bio1	GSK591 Bio2	GSK595 Bio1	GSK595 Bio2	DMSO Bio1	DMSO Bio2	DMSO Bio3	REGULATED IN BOTH (GSK591 AND GSK595)	GSK591_vs_DMSO_logFC	GSK591_vs_DMSO_pval	GSK591_vs_DMSO_regulated	GSK595_vs_DMSO_logFC	GSK595_vs_DMSO_pval	GSK595_vs_DMSO_regulated	GSK591 Bio1	GSK591 Bio2	GSK591 Bio3	GSK595 Bio1	GSK595 Bio2	GSK595 Bio3	DMSO Bio1	DMSO Bio2	DMSO Bio3	REGULATED IN BOTH (GSK591 AND GSK595)
1	A0A087WPF7	8	8	8	sp|A0A087WPF7|AUTS2_MOUSE Autism susceptibility gene 2 protein homolog OS=Mus musculus (Mouse) OX=10090 GN=Auts2 PE=1 SV=2	Auts2	8	8	8	10.237	10.2806	10.3694	10.2942	10.4571	10.2107	10.6522	10.3854	10.4829		-0.211134	0.0331484		-0.186182	0.0536318		11.3701	10.9115	11.2826	11.0765	11.1801	11.3303	11.1628		-0.0835742	0.572655		-0.0448315	0.759909		12.0619	12.4585	11.9962	12.1266	12.2476	12.1118	11.9964	12.0083	11.9437
3	A0A087WQ44	21	21	21	tr|A0A087WQ44|A0A087WQ44_MOUSE Snf2-related CREBBP activator protein OS=Mus musculus (Mouse) OX=10090 GN=Srcap PE=1 SV=1	Srcap	21	21	21	17.1306	16.9885	17.1423	17.0031	17.0637	17.1404	17.1648	17.0981	17.1865		-0.0626339	0.294729		-0.0807331	0.185797		17.8981	17.8628	17.8281	17.8694	17.8167	17.8584	17.8409		0.0418487	0.149438		0.0101017	0.704461		12.2994	12.3214	12.5271	12.4682	12.517	12.2141	12.3454	12.1666	12.3534
4	A0A087WQ89	6	6	6	tr|A0A087WQ89|A0A087WQ89_MOUSE MISP family member 3 OS=Mus musculus (Mouse) OX=10090 GN=Misp3 PE=1 SV=1	Misp3	6	6	6	14.8391	14.6296	14.9525	15.033	14.9594	14.9562	14.8703	14.6913	14.8187		0.0136462	0.871802		0.189415	0.0478012		16.1557	16.2408	16.2804	16.2884	16.1139	16.1485	16.0793		0.084375	0.0459152		0.170542	0.00217665	UP	12.9808	13.1641	13.3143	13.1702	13.3295	13.3601	13.3196	13.2459	13.4327
6	A0A087WRR7	5	5	5	tr|A0A087WRR7|A0A087WRR7_MOUSE Zinc finger protein 383 OS=Mus musculus (Mouse) OX=10090 GN=Zfp383 PE=1 SV=1	Zfp383	5	5	5	14.6756	14.8195	14.9697	15.1	15.0306	14.9763	15.2427	15.2637	15.4003	DOWN	-0.480646	0.000200057	DOWN	-0.266598	0.00810319	DOWN	15.4082	15.3536	15.3894	15.3848	15.8867	15.8575	15.9426	DOWN	-0.514716	2.96854e-06	DOWN	-0.508522	3.19379e-06	DOWN	12.7272	12.9797	12.642	12.568	12.6501	12.5317	13.048	12.8597	12.8915
7	P0DPB4;A0A088MLT8	14;14	14;14	14;14	sp|P0DPB4|SCHI1_MOUSE Schwannomin-interacting protein 1 OS=Mus musculus (Mouse) OX=10090 GN=Schip1 PE=1 SV=1;sp|A0A088MLT8|IQIP1_MOUSE IQCJ-SCHIP1 readthrough transcript protein OS=Mus musculus (Mouse) OX=10090 GN=Iqcj-Schip1 PE=1 SV=2	Schip1	14	14	14	16.8033	16.8504	16.9343	16.902	16.9811	16.946	16.9283	16.9198	16.9373		-0.0657903	0.16541		0.0145292	0.745757		17.5728	17.471	17.5312	17.5749	17.5215	17.4793	17.5527		0.00408837	0.919894		0.0351865	0.40111		15.4062	15.4702	15.3832	15.4221	15.4366	15.1971	15.1536	15.2016	15.2374	UP
8	Q9JKV1;A0A0A6YVU8	13;13	13;13	13;13	sp|Q9JKV1|ADRM1_MOUSE Proteasomal ubiquitin receptor ADRM1 OS=Mus musculus (Mouse) OX=10090 GN=Adrm1 PE=1 SV=2;tr|A0A0A6YVU8|A0A0A6YVU8_MOUSE Predicted pseudogene 9774 OS=Mus musculus (Mouse) OX=10090 GN=Gm9774 PE=4 SV=1	Adrm1	13	13	13	16.088	16.3521	16.0871	16.1653	16.0464	16.0654	15.7387	15.7238	15.8706	UP	0.398022	0.000810277	UP	0.314632	0.00350417	UP	17.609	17.6626	17.6433	17.5346	17.5098	17.5305	17.5732		0.0979224	0.048962		0.0510875	0.247867		16.3099	16.2659	16.1737	16.2423	16.201	16.4537	16.3046	16.1599	16.1555
9	A0A0A6YW33	8	1	1	tr|A0A0A6YW33|A0A0A6YW33_MOUSE Predicted pseudogene 6525 OS=Mus musculus (Mouse) OX=10090 GN=Gm6525 PE=4 SV=1	Gm6525	8	1	1
11	A0A0A6YY83	16	16	16	tr|A0A0A6YY83|A0A0A6YY83_MOUSE Protocadherin 7 OS=Mus musculus (Mouse) OX=10090 GN=Pcdh7 PE=1 SV=1	Pcdh7	16	16	16																															15.7899	15.7238	15.6386	15.6807	15.7385	15.4979	15.761	15.6483	15.6607
12	A0A0B4J1G4	2	2	2	tr|A0A0B4J1G4|A0A0B4J1G4_MOUSE Interleukin 17D OS=Mus musculus (Mouse) OX=10090 GN=Il17d PE=4 SV=1	Il17d	2	2	2	13.1009	12.9558	12.8918	13.0638	13.0457	13.0193	12.7674	13.0415	13.0307		0.0362888	0.665146		0.0963672	0.265927		13.9498	13.7953	13.9026	13.9482	13.9679	14.0268	13.9746		-0.117247	0.0512911		-0.0644053	0.232114
14	A0A0G2JEM5	5	4	4	tr|A0A0G2JEM5|A0A0G2JEM5_MOUSE Zinc finger protein 267 OS=Mus musculus (Mouse) OX=10090 GN=Zfp267 PE=4 SV=1	Zfp267	5	4	4	11.3074	11.6391	11.419	11.4424	11.5253	11.5661	11.1674	11.3396	11.4969		0.120539	0.265203		0.176624	0.116334		13.77	13.8251	14.045	14.1181	14.196	14.1616	14.2706	DOWN	-0.41186	5.17728e-05	DOWN	-0.127822	0.0211621
15	A0A0G2JFS9;Q8C9S8	1;1	1;1	1;1	tr|A0A0G2JFS9|A0A0G2JFS9_MOUSE Cysteine protease OS=Mus musculus (Mouse) OX=10090 GN=Atg4a-ps PE=3 SV=1;sp|Q8C9S8|ATG4A_MOUSE Cysteine protease ATG4A OS=Mus musculus (Mouse) OX=10090 GN=Atg4a PE=2 SV=2	Atg4a-ps	1	1	1
16	A0A0G2JG52	14	14	13	tr|A0A0G2JG52|A0A0G2JG52_MOUSE Crystallin beta-gamma domain-containing 1 OS=Mus musculus (Mouse) OX=10090 GN=Crybg1 PE=1 SV=1	Crybg1	14	14	13	16.0149	15.9159	15.9748	16.0697	15.9752	15.9325	16.1181	15.9566	16.0151		-0.0614107	0.302515		-0.0374844	0.520745		17.3044	17.2434	17.337	17.365	17.2451	17.3255	17.2717		-0.00692253	0.840428		0.070233	0.0758802
17	A0A0J9YTR2	4	4	4	tr|A0A0J9YTR2|A0A0J9YTR2_MOUSE RIKEN cDNA 0610012G03 gene OS=Mus musculus (Mouse) OX=10090 GN=0610012G03Rik PE=1 SV=1	0610012G03Rik	4	4	4	15.1396	15.2358	15.2825	15.1783	15.2116	15.2234	15.1548	15.1076	15.2013		0.0647007	0.202106		0.0498735	0.316028		17.0244	16.9599	17.0373	16.884	16.6426	16.7536	16.6472	UP	0.310989	0.00145496	UP	0.279472	0.00252149	UP	13.295	13.1993	13.0327	13.4313	13.1673	13.3101	13.1373	13.1071	13.2454
19	A0A0J9YUD5	75	75	75	tr|A0A0J9YUD5|A0A0J9YUD5_MOUSE Nucleoporin 205 OS=Mus musculus (Mouse) OX=10090 GN=Nup205 PE=1 SV=1	Nup205	75	75	75	19.0445	18.9976	19.0497	19.0235	19.0724	19.0924	18.9871	18.9609	19.0111		0.0442117	0.262988		0.0763911	0.0699269		21.1448	21.0842	21.1309	21.1402	21.1201	21.1688	21.1654		-0.0369395	0.233418		-0.0158541	0.590791		17.815	17.7602	17.8147	17.7189	17.7442	17.7708	17.7	17.7684	17.7233
20	A0A0N4SUI7	2	2	2	tr|A0A0N4SUI7|A0A0N4SUI7_MOUSE Negative regulator of P-body association OS=Mus musculus (Mouse) OX=10090 GN=Nbdy PE=4 SV=1	Nbdy	2	2	2
21	A0A0N4SUJ3	5	5	5	tr|A0A0N4SUJ3|A0A0N4SUJ3_MOUSE N-acetylated alpha-linked acidic dipeptidase-like 2 OS=Mus musculus (Mouse) OX=10090 GN=Naaladl2 PE=1 SV=1	Naaladl2	5	5	5
23	A0A0U1RNF2	9	9	9	tr|A0A0U1RNF2|A0A0U1RNF2_MOUSE Leucine carboxyl methyltransferase 1 OS=Mus musculus (Mouse) OX=10090 GN=Lcmt1 PE=1 SV=1	Lcmt1	9	9	9	15.3162	15.3832	15.2695	15.5043	15.3458	15.3873	15.4005	15.1383	15.3761		0.0180253	0.817933		0.107505	0.19215		17.136	17.245	17.2223	17.1844	17.1881	17.1651	17.2655		-0.0157514	0.734848		-0.00288918	0.950227		15.4952	15.7777	15.4622	15.4148	15.4692	15.4145	15.5662	15.3946	15.6437
24	Q91XX6;Q91XX5;Q91XX7;Q91XX4;Q91XX8;A0A140LI48;Q91XX3	6;6;6;6;6;6;5	2;2;2;2;2;2;1	2;2;2;2;2;2;1	tr|Q91XX6|Q91XX6_MOUSE Protocadherin gamma B4 OS=Mus musculus (Mouse) OX=10090 GN=Pcdhgb4 PE=1 SV=1;tr|Q91XX5|Q91XX5_MOUSE Protocadherin gamma B5 OS=Mus musculus (Mouse) OX=10090 GN=Pcdhgb5 PE=2 SV=1;tr|Q91XX7|Q91XX7_MOUSE Protocadherin gamma B2 OS=Mus mus	Pcdhgb4	6	2	2
25	A0A1B0GR91	3	3	3	tr|A0A1B0GR91|A0A1B0GR91_MOUSE Predicted gene 4779 OS=Mus musculus (Mouse) OX=10090 GN=Gm4779 PE=4 SV=1	Gm4779	3	3	3	12.7117	12.3418	12.4849	12.3068	12.7505	12.8723	12.9059	12.7717	12.6128		-0.250725	0.138099		-0.120314	0.453726		14.4046	14.3721	14.3367	14.0893	14.487	14.3965	14.4401		-0.0528574	0.485881		-0.228183	0.0179143
26	A0A1B0GRI2;Q8BZW4;Q6PEE4	6;3;3	3;0;0	1;0;0	tr|A0A1B0GRI2|A0A1B0GRI2_MOUSE Zinc finger protein OS=Mus musculus (Mouse) OX=10090 GN=Gm35315 PE=4 SV=1;sp|Q8BZW4|ZN120_MOUSE Zinc finger protein 120 OS=Mus musculus (Mouse) OX=10090 GN=Zfp120 PE=2 SV=1;tr|Q6PEE4|Q6PEE4_MOUSE Zinc finger protein 933 OS=Mu	Gm35315	6	3	1	13.2496	13.2152	13.1892	13.146	13.2267	13.0978	13.3197	13.2091	13.3431		-0.0726582	0.185045		-0.133783	0.0274318		14.5065	14.5537	14.5536	14.5162	14.6512	14.6187	14.7146	DOWN	-0.131356	0.00887488	DOWN	-0.126567	0.0104773
28	A0A1D5RLM8	7	7	6	tr|A0A1D5RLM8|A0A1D5RLM8_MOUSE Predicted gene 11639 OS=Mus musculus (Mouse) OX=10090 GN=Gm11639 PE=1 SV=1	Gm11639	7	7	6	15.8352	15.831	15.9042	15.9706	15.8972	15.8684	16.0776	15.937	15.973		-0.13905	0.0217215		-0.0837825	0.127596		16.5834	16.6154	16.5714	16.5317	16.6198	16.5647	16.5669		0.0155719	0.593576		-0.0322446	0.287123		13.3893	13.612	13.5656	13.4505	13.4805	13.2546	13.5108	13.6166	13.484
29	A0A1D5RM15	9	9	8	tr|A0A1D5RM15|A0A1D5RM15_MOUSE Zinc finger protein 930 OS=Mus musculus (Mouse) OX=10090 GN=Zfp930 PE=1 SV=1	Zfp930	9	9	8	14.2409	14.1893	14.2342	14.2257	14.3244	14.3271	14.0248	13.9491	13.9325	UP	0.252699	0.000350245	UP	0.323576	5.86004e-05	UP	16.388	16.3276	16.3842	16.421	16.4962	16.5333	16.5018	DOWN	-0.152648	0.0014061	DOWN	-0.107819	0.00781147	DOWN	12.6292	12.7621	12.7921	12.6992	12.7155	12.8481	12.747	12.6951	12.7184
30	A0A1L1SQU7	110	110	108	tr|A0A1L1SQU7|A0A1L1SQU7_MOUSE FAT atypical cadherin 1 OS=Mus musculus (Mouse) OX=10090 GN=Fat1 PE=1 SV=1	Fat1	110	110	108	19.0509	19.0034	19.0765	19.0933	19.057	19.1239	18.9081	18.8856	18.9559	UP	0.127056	0.010694		0.174853	0.00175605	UP	19.9463	19.966	20.0442	20.0403	20.0293	20.012	20.0259		-0.0662448	0.0137891		0.0198579	0.345679		19.2011	19.173	19.1503	19.1927	19.1469	19.0927	19.1399	19.1188	19.1814
31	A0A1L1SSC7	18	18	18	tr|A0A1L1SSC7|A0A1L1SSC7_MOUSE TPR_REGION domain-containing protein OS=Mus musculus (Mouse) OX=10090 GN=Ttc13 PE=1 SV=1	Ttc13	18	18	18	16.7499	16.7599	16.7112	16.7097	16.7165	16.7186	16.4763	16.583	16.6331	UP	0.17621	0.00400646	UP	0.150833	0.00935935	UP	17.8445	17.7743	17.7159	17.7649	17.7583	17.7895	17.7584		0.0406463	0.225477		-0.0283426	0.383038		16.0917	16.1116	15.943	16.1502	16.0365	16.0153	15.9268	15.8702	15.9436
32	A0A1L1SUI3	3	3	3	tr|A0A1L1SUI3|A0A1L1SUI3_MOUSE MFS domain-containing protein OS=Mus musculus (Mouse) OX=10090 GN=Slc37a4 PE=1 SV=1	Slc37a4	3	3	3	13.9479	13.7603	13.909	14.078	13.979	13.9087	14.2515	14.134	14.2277	DOWN	-0.332023	0.000728003	DOWN	-0.215841	0.00939572	DOWN	13.9321	13.9192	13.8988	13.8318	13.9655	14.0382	14.1337		-0.120202	0.0541084		-0.180524	0.0113161
33	A0A1W2P6U8	2	2	2	tr|A0A1W2P6U8|A0A1W2P6U8_MOUSE RIKEN cDNA 4932415D10 gene OS=Mus musculus (Mouse) OX=10090 GN=4932415D10Rik PE=4 SV=1	4932415D10Rik	2	2	2	12.3818	12.6473	12.198	12.4545	12.2644	12.2399	12.6346	12.707	12.6519		-0.255474	0.0406911		-0.344873	0.0106641		11.7349	12.0084	12.0972	11.88	11.7623	11.6274	11.9527		0.0908779	0.495924		0.20784	0.14775		12.5366	12.8199	12.6867	12.6183	12.5748	12.3097	12.7995	12.807	12.7697
35	A0A1Y7VIZ1	7	4	3	tr|A0A1Y7VIZ1|A0A1Y7VIZ1_MOUSE Pluripotency-associated transcript 25 OS=Mus musculus (Mouse) OX=10090 GN=Platr25 PE=4 SV=1	Platr25	7	4	3	13.8829	13.8073	13.8551	13.9234	13.8127	13.9534	13.8792	13.7817	13.7455		0.0462955	0.402804		0.0943663	0.108091		16.2106	16.2356	16.2216	16.2109	15.915	15.939	15.9188	UP	0.298827	5.28824e-06	UP	0.291964	6.08112e-06	UP
36	A0A1Y7VK00	5	3	3	tr|A0A1Y7VK00|A0A1Y7VK00_MOUSE Zinc finger protein 825 OS=Mus musculus (Mouse) OX=10090 GN=Zfp825 PE=1 SV=1	Zfp825	5	3	3	10.487	10.8499	10.7398	10.9541	10.9745	10.795	10.9275	10.9575	10.6793		-0.162557	0.165024		0.0530638	0.632688		13.3771	13.2969	13.5543	13.4016	13.6908	13.499	13.5359		-0.238221	0.0152731		-0.0972969	0.222098
37	Q9EPV8;A0A1Y7VKT9	4;4	4;4	4;4	sp|Q9EPV8|UBL5_MOUSE Ubiquitin-like protein 5 OS=Mus musculus (Mouse) OX=10090 GN=Ubl5 PE=1 SV=1;tr|A0A1Y7VKT9|A0A1Y7VKT9_MOUSE Ubiquitin-like domain-containing protein OS=Mus musculus (Mouse) OX=10090 GN=Gm16381 PE=4 SV=1	Ubl5	4	4	4	15.0119	14.9093	15.0358	15.1259	15.3533	15.1437	15.2772	14.9543	15.3265		-0.200323	0.0839236		0.0216336	0.837713		16.5636	16.6416	16.7314	16.5141	16.3049	16.5596	16.5191		0.141376	0.185188		0.161545	0.137934		13.3831	13.3602	13.6751	13.8169	14.0176	13.6188	14.2499	13.4462	14.1084
38	A0A1Y7VNZ0	13	13	13	tr|A0A1Y7VNZ0|A0A1Y7VNZ0_MOUSE WD_REPEATS_REGION domain-containing protein OS=Mus musculus (Mouse) OX=10090 GN=Dcaf4 PE=1 SV=1	Dcaf4	13	13	13	15.0769	15.1648	15.0641	15.0733	15.0559	15	14.7854	14.8813	14.9643	UP	0.224961	0.00261781	UP	0.16608	0.0136647		16.3683	16.3161	16.262	16.2833	16.1638	16.1092	16.0938	UP	0.219944	0.000297672	UP	0.15039	0.00229241	UP
39	A0A286YCV9	56	56	52	tr|A0A286YCV9|A0A286YCV9_MOUSE Kinesin family member 13B OS=Mus musculus (Mouse) OX=10090 GN=Kif13b PE=1 SV=1	Kif13b	56	56	52	18.4085	18.3308	18.3488	18.2757	18.335	18.3423	18.2771	18.2211	18.2817		0.102721	0.0307441		0.0576614	0.182731		19.8503	19.8523	19.8405	19.8586	19.8623	19.8391	19.8576		-0.00164744	0.936305		-0.0034086	0.86879		16.4609	16.4416	16.5619	16.4194	16.4563	16.5155	16.3688	16.3603	16.4129
40	A0A286YCX6	49	49	49	tr|A0A286YCX6|A0A286YCX6_MOUSE Trafficking protein particle complex 8 OS=Mus musculus (Mouse) OX=10090 GN=Trappc8 PE=1 SV=2	Trappc8	49	49	49	17.5465	17.464	17.7092	17.5893	17.62	17.632	17.6003	17.5096	17.5709		0.0129739	0.837637		0.0534857	0.407576		19.088	19.0774	19.0671	19.0494	19.1327	19.1038	19.0917		-0.0267263	0.265771		-0.0511547	0.0565245		17.2891	17.2643	17.2839	17.2108	17.2645	17.1692	17.1396	17.1788	17.1993
41	A0A2I3BQ48	8	6	6	tr|A0A2I3BQ48|A0A2I3BQ48_MOUSE Diacylglycerol kinase OS=Mus musculus (Mouse) OX=10090 GN=Dgkh PE=1 SV=1	Dgkh	8	6	6
42	A0A2I3BQS8	2	2	2	tr|A0A2I3BQS8|A0A2I3BQS8_MOUSE Uncharacterized protein OS=Mus musculus (Mouse) OX=10090 GN=ENSMUSG00000115798 PE=3 SV=1	ENSMUSG00000115798	2	2	2	14.1592	14.163	13.9991	13.982	14.1799	14.0694	13.8963	14.054	13.8467		0.174738	0.0467029		0.144767	0.0881472		15.2013	15.1899	15.1227	15.2557	14.8974	14.9058	14.9644	UP	0.273071	0.000681668	UP	0.266688	0.000774888	UP	13.2781	12.9832	13.3255	13.1487	13.2593	13.4868	13.3749	13.2853	13.5792
43	A0A2I3BR81	28	28	27	tr|A0A2I3BR81|A0A2I3BR81_MOUSE 5-nucleotidase domain-containing 2 OS=Mus musculus (Mouse) OX=10090 GN=Nt5dc2 PE=1 SV=1	Nt5dc2	28	28	27	18.7082	19.2866	18.8465	18.7852	18.9192	18.8555	18.7569	19.1454	18.9301		0.00300107	0.984229		-0.0908087	0.554024		19.0106	18.9866	19.2429	19.2413	19.302	19.2756	19.3083		-0.296685	6.57963e-06	DOWN	-0.0531838	0.0447903		18.1268	17.9405	18.1577	18.1924	18.1407	18.2684	18.1959	18.2468	18.2604
44	A0A338P6D3	3	2	2	tr|A0A338P6D3|A0A338P6D3_MOUSE RIKEN cDNA A630089N07 gene OS=Mus musculus (Mouse) OX=10090 GN=A630089N07Rik PE=4 SV=1	A630089N07Rik	3	2	2	12.2965	12.2191	12.5692	12.61	12.6898	12.546	12.7918	12.502	12.5727		-0.260529	0.0332523		-0.00686005	0.948336		14.5296	14.691	14.6571	14.6597	14.6389	14.6011	14.507		0.0279954	0.64454		0.0760621	0.234569
45	A0A338P6K9;A0A5F8MPS4	49;3	49;3	48;3	tr|A0A338P6K9|A0A338P6K9_MOUSE DUF4211 domain-containing protein OS=Mus musculus (Mouse) OX=10090 GN=Qser1 PE=1 SV=1	Qser1	49	49	48	17.782	17.7463	17.9518	17.9236	17.8976	17.9765	18.0106	17.9642	17.9104		-0.135073	0.0487645		-0.0291788	0.632459		19.5397	19.5441	19.6248	19.5962	19.7399	19.6889	19.6944		-0.165827	0.000443634	DOWN	-0.0972449	0.00687015		12.0155	12.1653	11.7951	11.4157	11.5406	11.5607	12.6642	11.6224	12.9431
46	A0A338P7C9	8	8	8	tr|A0A338P7C9|A0A338P7C9_MOUSE Transmembrane protein 181A OS=Mus musculus (Mouse) OX=10090 GN=Tmem181a PE=1 SV=1	Tmem181a	8	8	8	13.8654	13.9007	13.94	13.964	14.0746	13.885	14.141	14.0513	14.1985	DOWN	-0.228212	0.00398746	DOWN	-0.155713	0.0271366		14.3487	14.2041	14.2909	14.3285	14.386	14.2418	14.3512		-0.0499239	0.421641		-0.0166376	0.783655		16.8493	16.9968	17.0192	16.883	16.9504	16.7832	16.9306	17.0796	17.0352
47	J3QM38;A0A3B2WCF4	3;3	1;1	1;1	tr|J3QM38|J3QM38_MOUSE Zinc finger protein 994 OS=Mus musculus (Mouse) OX=10090 GN=Zfp994 PE=4 SV=1;tr|A0A3B2WCF4|A0A3B2WCF4_MOUSE Predicted gene 7072 OS=Mus musculus (Mouse) OX=10090 GN=Gm7072 PE=4 SV=1	Zfp994	3	1	1	11.3883	12.1275	11.7525	12.1072	12.2836	11.7846	12.1454	12.2597	12.004		-0.380283	0.07331		-0.0778994	0.686252		13.667	13.3287	14.0008	13.2114	13.2573	13.9311	14.2314		-0.308793	0.401206		-0.200535	0.579069
48	A0A3Q4EGW0	5	5	5	tr|A0A3Q4EGW0|A0A3Q4EGW0_MOUSE Oxysterol-binding protein OS=Mus musculus (Mouse) OX=10090 GN=Osbpl7 PE=1 SV=1	Osbpl7	5	5	5
49	A0A3Q4EHH0	1	1	1	tr|A0A3Q4EHH0|A0A3Q4EHH0_MOUSE Predicted gene, 17657 OS=Mus musculus (Mouse) OX=10090 GN=Gm17657 PE=4 SV=1	Gm17657	1	1	1																															12.6218	12.5588	12.5629	12.6268	12.5774	12.7068	12.7418	12.5529	12.812
50	A0A494B9V8	21	21	21	tr|A0A494B9V8|A0A494B9V8_MOUSE Protein prenyltransferase alpha subunit repeat-containing 1 OS=Mus musculus (Mouse) OX=10090 GN=Ptar1 PE=1 SV=1	Ptar1	21	21	21	17.8681	17.7477	17.875	17.9255	17.9355	17.9315	18.0511	17.9449	17.8815		-0.128905	0.0412225		-0.0283496	0.611004		18.1434	18.1488	18.1209	18.1138	18.1014	18.047	18.0752		0.0715676	0.0204688		0.0428465	0.11188		17.6046	17.436	17.5682	17.4237	17.5761	17.5097	17.5867	17.5384	17.5352
52	A0A494BB10	6	6	6	tr|A0A494BB10|A0A494BB10_MOUSE Uncharacterized protein OS=Mus musculus (Mouse) OX=10090 GN=Gm50478 PE=4 SV=1	Gm50478	6	6	6	16.689	16.6866	16.6838	16.6738	16.6475	16.7138	16.8113	16.9194	16.8429	DOWN	-0.171386	0.00226165	DOWN	-0.179495	0.00170077	DOWN	17.015	17.0327	16.9996	16.9778	17.067	17.0783	17.1059		-0.0598533	0.0344202		-0.0950536	0.00480602		15.1249	14.9888	15.1411	15.1283	15.0422	15.2059	15.1728	15.1622	15.2895
54	A0A571BEN2;F6T2D2	6;2	5;2	4;2	tr|A0A571BEN2|A0A571BEN2_MOUSE Predicted gene 10130 OS=Mus musculus (Mouse) OX=10090 GN=Gm10130 PE=1 SV=1	Gm10130	6	5	4	15.2933	14.997	15.1486	15.1425	15.232	15.2565	14.873	15.0563	15.0461		0.154487	0.0906839		0.218536	0.0256292		16.8692	16.9231	16.8313	16.8469	16.8337	16.9095	16.9365		0.00294629	0.93764		-0.0541207	0.183775
55	A0A571BEV2	6	6	6	tr|A0A571BEV2|A0A571BEV2_MOUSE Predicted gene 8251 OS=Mus musculus (Mouse) OX=10090 GN=Gm8251 PE=4 SV=1	Gm8251	6	6	6	13.6862	13.8161	13.7961	13.8423	13.8361	13.8211	13.519	13.8385	13.7154		0.0751926	0.349118		0.142225	0.0954673		15.4607	15.3633	15.3142	15.297	15.6352	15.4208	15.4193		-0.0797821	0.308062		-0.186187	0.0400606		15.2747	15.4323	15.2809	15.4538	15.3969	15.3765	15.2093	15.322	15.3755
58	A0AUP1	4	4	4	sp|A0AUP1|CC112_MOUSE Coiled-coil domain-containing protein 112 OS=Mus musculus (Mouse) OX=10090 GN=Ccdc112 PE=2 SV=2	Ccdc112	4	4	4	16.1752	16.1654	16.3094	16.2366	16.1283	16.2645	16.4178	16.3266	16.3869		-0.160388	0.0189405		-0.167242	0.0155785		17.2154	17.2753	17.2548	17.1992	17.2966	17.3711	17.3643		-0.0986771	0.0301163		-0.117013	0.0152739
59	A0JP43	2	2	2	sp|A0JP43|EFCB5_MOUSE EF-hand calcium-binding domain-containing protein 5 OS=Mus musculus (Mouse) OX=10090 GN=Efcab5 PE=1 SV=2	Efcab5	2	2	2	13.1892	13.6782	13.285	13.5888	13.2949	13.3453	13.6289	13.8094	13.557		-0.280926	0.0665749		-0.255386	0.090131		14.5942	14.6968	14.4982	14.3172	14.5242	14.4433	14.3666		0.200802	0.0279237		-0.0369979	0.616628		12.8769	13.2287	13.402	13.2058	13.1134	13.055	12.862	13.1937	13.2204
60	A1A5B6	9	9	9	sp|A1A5B6|TBC25_MOUSE TBC1 domain family member 25 OS=Mus musculus (Mouse) OX=10090 GN=Tbc1d25 PE=1 SV=1	Tbc1d25	9	9	9	15.8811	15.8584	15.7329	15.7732	15.7993	15.7127	15.654	15.7499	15.7075		0.120321	0.0439592		0.0579137	0.286758		17.4164	17.3992	17.3399	17.2666	17.2852	17.2729	17.2942		0.123717	0.00365749	UP	0.019173	0.507133
61	A1L3P4	11	11	11	tr|A1L3P4|A1L3P4_MOUSE Sodium/hydrogen exchanger OS=Mus musculus (Mouse) OX=10090 GN=Slc9a6 PE=1 SV=1	Slc9a6	11	11	11	15.6708	15.5549	15.609	15.5422	15.5924	15.5247	15.64	15.7176	15.7048		-0.0759014	0.119382		-0.134388	0.0143063		15.84	15.8109	15.8349	15.8011	15.7538	15.7818	15.744		0.0655639	0.0321865		0.0580906	0.0493652		16.6486	16.6303	16.6399	16.5251	16.6021	16.4826	16.6524	16.6914	16.6326
63	A2A432	69	69	55	sp|A2A432|CUL4B_MOUSE Cullin-4B OS=Mus musculus (Mouse) OX=10090 GN=Cul4b PE=1 SV=1	Cul4b	69	69	55	20.2426	20.4343	20.1576	20.1431	20.1578	20.1789	20.1753	20.2034	20.2043		0.0838542	0.227546		-0.0344279	0.607132		20.9189	20.9108	20.8925	20.8588	20.8084	20.8114	20.8124		0.104134	0.00197069	UP	0.0649564	0.0177991		18.635	18.5873	18.6453	18.6211	18.6497	18.6299	18.6405	18.6145	18.6399
64	A2A484	36	36	35	tr|A2A484|A2A484_MOUSE Zinc finger, MYND-type-containing 8 OS=Mus musculus (Mouse) OX=10090 GN=Zmynd8 PE=1 SV=1	Zmynd8	36	36	35	17.6952	17.585	17.8239	17.8736	17.8618	17.8557	17.8762	17.6813	17.8092		-0.0875693	0.235319		0.0748098	0.305235		19.4119	19.403	19.5148	19.4902	19.4757	19.5031	19.4802		-0.0789041	0.0085808		0.0161578	0.466052		14.9861	14.9196	14.7964	14.8345	14.6709	14.9457	14.8138	14.8456	15.0385
65	A2A4P0	47	46	44	sp|A2A4P0|DHX8_MOUSE ATP-dependent RNA helicase DHX8 OS=Mus musculus (Mouse) OX=10090 GN=Dhx8 PE=2 SV=1	Dhx8	47	46	44	17.9576	17.951	18.0124	17.9634	18.0116	18.0209	18.0068	17.8959	17.9564		0.0206487	0.633571		0.0456113	0.304719		19.622	19.6202	19.5705	19.4907	19.5044	19.4922	19.4584		0.136068	0.00379864	UP	0.0455935	0.180341		15.5384	15.5219	15.5163	15.5022	15.5889	15.5185	15.4533	15.4401	15.5224
66	A2A4U6	11	11	10	tr|A2A4U6|A2A4U6_MOUSE Zinc finger protein 334 OS=Mus musculus (Mouse) OX=10090 GN=Zfp334 PE=4 SV=1	Zfp334	11	11	10	14.7046	14.6396	14.842	14.8111	14.9526	14.9835	14.8553	14.6775	14.8285		-0.0584261	0.445994		0.128637	0.1142		16.4015	16.3894	16.4831	16.411	16.5305	16.5139	16.4945		-0.117505	0.00524226	DOWN	-0.0659412	0.0546363		14.2571	14.3283	14.1793	14.2185	14.1667	14.228	14.118	13.9397	14.1357
67	A2A5R2;Q80YW0	47;1	47;1	35;0	sp|A2A5R2|BIG2_MOUSE Brefeldin A-inhibited guanine nucleotide-exchange protein 2 OS=Mus musculus (Mouse) OX=10090 GN=Arfgef2 PE=1 SV=1	Arfgef2	47	47	35	16.5616	16.5482	16.6756	16.6739	16.6569	16.7034	16.6348	16.5257	16.5598		0.0217215	0.660112		0.104628	0.0573937		18.2334	18.2213	18.1754	18.2133	18.2289	18.1935	18.175		0.0282157	0.305584		-0.00477686	0.856074		17.1524	17.2111	17.1364	17.1434	17.1401	17.1481	17.0443	17.0542	17.0672
68	A2A5Z6	12	11	8	sp|A2A5Z6|SMUF2_MOUSE E3 ubiquitin-protein ligase SMURF2 OS=Mus musculus (Mouse) OX=10090 GN=Smurf2 PE=1 SV=1	Smurf2	12	11	8																															14.2668	14.4025	14.1854	14.0785	14.2643	14.076	14.1401	14.2302	14.1711
69	A2A654	75	75	75	tr|A2A654|A2A654_MOUSE Bromodomain PHD finger transcription factor OS=Mus musculus (Mouse) OX=10090 GN=Bptf PE=1 SV=1	Bptf	75	75	75	17.7945	17.7648	17.9027	17.8132	17.8268	17.8801	17.7947	17.6754	17.7698		0.0740487	0.180042		0.0934186	0.100344		19.9546	19.9265	19.9735	19.9553	20.1049	20.0699	20.0617	DOWN	-0.138297	0.000934588	DOWN	-0.114433	0.00250859	DOWN	13.6301	13.5532	13.6186	13.6034	13.5027	13.625	13.6077	13.4534	13.5001
70	A2A699	11	10	10	sp|A2A699|F1712_MOUSE Protein FAM171A2 OS=Mus musculus (Mouse) OX=10090 GN=Fam171a2 PE=1 SV=1	Fam171a2	11	10	10																															12.0334	12.1243	12.1186	11.9055	12.1017	12.1024	12.1972	12.1974	12.108
71	A2A6A1	30	30	30	sp|A2A6A1|GPTC8_MOUSE G patch domain-containing protein 8 OS=Mus musculus (Mouse) OX=10090 GN=Gpatch8 PE=1 SV=1	Gpatch8	30	30	30	17.3354	17.2867	17.4572	17.4649	17.3938	17.432	17.4771	17.3385	17.3881		-0.0414358	0.477156		0.0290619	0.615316		18.9226	18.9246	18.9811	18.9824	18.9827	18.9732	18.9699		-0.0516947	0.0302315		0.00646036	0.737989		15.5282	15.5744	15.4175	15.5601	15.6054	15.5568	15.5428	15.4655	15.517
72	A2A6P4	9	9	9	tr|A2A6P4|A2A6P4_MOUSE Family with sequence similarity 104, member A OS=Mus musculus (Mouse) OX=10090 GN=Fam104a PE=1 SV=1	Fam104a	9	9	9	12.9534	12.6684	12.6817	12.8988	12.7966	12.6172	14.4421	14.3919	13.0914	DOWN	-1.20731	0.00442691	DOWN	-1.20427	0.00449073	DOWN	13.1357	13.3385	12.6947	12.8282	12.6758	15.1432	13.7599		-0.622571	0.371495		-1.09823	0.138722		12.6821	12.7752	12.8374	12.7219	12.8635	12.6742	12.9947	13.1098	13.1372	DOWN
73	A2A6Q5	27	27	27	sp|A2A6Q5|CDC27_MOUSE Cell division cycle protein 27 homolog OS=Mus musculus (Mouse) OX=10090 GN=Cdc27 PE=1 SV=1	Cdc27	27	27	27	17.9714	18.0959	17.9794	17.9698	17.9957	17.9659	17.6656	17.8995	17.7737	UP	0.235968	0.00467428	UP	0.197567	0.0120049		19.2082	19.2124	19.141	19.1797	19.1166	19.1287	19.1661		0.0731739	0.0244385		0.0232052	0.383078		16.1911	16.2234	16.1401	16.2709	16.1385	16.1788	16.0532	16.0799	16.0478
74	A2A6T1	14	14	14	sp|A2A6T1|CDR2L_MOUSE Cerebellar degeneration-related protein 2-like OS=Mus musculus (Mouse) OX=10090 GN=Cdr2l PE=1 SV=1	Cdr2l	14	14	14	12.2799	12.2947	12.1234	12.1422	12.1648	12.089	12.121	11.9635	12.2429		0.12355	0.135867		0.022864	0.767921		12.2241	12.4137	12.2833	12.2282	12.1762	12.1182	12.0264		0.211988	0.0188382		0.148834	0.0670957		14.8733	14.8888	14.7103	14.8684	14.8389	14.8099	14.7627	14.759	14.6191
75	A2A791	38	38	37	sp|A2A791|ZMYM4_MOUSE Zinc finger MYM-type protein 4 OS=Mus musculus (Mouse) OX=10090 GN=Zmym4 PE=1 SV=1	Zmym4	38	38	37	17.6763	17.5778	17.7598	17.7645	17.6671	17.7464	17.5534	17.4048	17.4407	UP	0.204972	0.0081785	UP	0.259693	0.00212256	UP	19.6235	19.6094	19.5872	19.5752	19.6523	19.6441	19.6414		-0.0294749	0.170147		-0.0647303	0.0137148		14.8535	15.2239	15.1439	14.9559	15.0558	15.1152	14.9475	15.0048	14.8512
76	A2A799;A2A8V7	6;1	5;1	3;0	tr|A2A799|A2A799_MOUSE Zinc finger protein 979 OS=Mus musculus (Mouse) OX=10090 GN=Zfp979 PE=4 SV=1	Zfp979	6	5	3	15.5698	15.5856	15.5849	15.565	15.5654	15.6141	15.5673	15.6573	15.5374		-0.0072456	0.863884		-0.00583309	0.890197		17.3991	17.3418	17.1623	17.136	17.2373	17.1656	17.212		0.165468	0.00158697	UP	-0.0558222	0.119409
78	A2A7B5	23	23	22	tr|A2A7B5|A2A7B5_MOUSE PR domain-containing 2, with ZNF domain OS=Mus musculus (Mouse) OX=10090 GN=Prdm2 PE=1 SV=1	Prdm2	23	23	22	16.3618	16.4522	16.399	16.4661	16.4053	16.4495	16.3265	16.2982	16.3853		0.0676608	0.1392		0.103657	0.0352466		18.171	18.1459	18.1474	18.1996	18.1426	18.1261	18.1285		0.0260745	0.318256		0.0410838	0.136668		12.6342	12.5209	12.5173	12.6445	12.5392	12.3788	12.3817	12.3796	12.4647
79	A2A7F4	15	15	15	tr|A2A7F4|A2A7F4_MOUSE Rearranged L-myc fusion sequence OS=Mus musculus (Mouse) OX=10090 GN=Rlf PE=1 SV=1	Rlf	15	15	15	17.0446	16.9647	16.8929	16.9253	16.9144	16.9486	16.9897	16.9881	17.0057		-0.0270737	0.550542		-0.0650624	0.171277		17.9894	17.9553	18.0645	17.9589	17.8771	18.0331	17.9154		0.0304851	0.593986		0.0698471	0.244121
80	A2A7I1	3	1	1	tr|A2A7I1|A2A7I1_MOUSE Zinc finger protein 978 OS=Mus musculus (Mouse) OX=10090 GN=Zfp978 PE=1 SV=8	Zfp978	3	1	1	13.5824	13.3069	13.104	13.1914	13.321	13.3659	13.1172	13.1824	13.02		0.224593	0.0744913		0.186249	0.128242		14.6651	14.7069	14.455	14.5453	14.3294	14.5135	14.5303		0.228264	0.0128774		0.0424271	0.543282
81	A2A7S8;REV__Q9CR59	32;1	32;1	31;1	sp|A2A7S8|K1522_MOUSE Uncharacterized protein KIAA1522 OS=Mus musculus (Mouse) OX=10090 GN=Kiaa1522 PE=1 SV=1	Kiaa1522	32	32	31	17.4719	17.4593	17.5339	17.4452	17.4466	17.46	17.369	17.4608	17.3251		0.10334	0.0452111		0.065601	0.172852		18.5607	18.4643	18.5171	18.5106	18.3934	18.438	18.3945		0.103891	0.0207555		0.105203	0.0197317		14.53	14.5749	14.5985	14.5971	14.5579	14.6057	14.507	14.4956	14.4358
82	A2A7V0	5	3	0	tr|A2A7V0|A2A7V0_MOUSE Zinc finger protein 600 OS=Mus musculus (Mouse) OX=10090 GN=Zfp600 PE=4 SV=1	Zfp600	5	3	0	13.594	13.6292	13.4891	13.6097	13.5513	13.5928	13.8537	13.6941	13.6012		-0.145592	0.0583988		-0.13172	0.081331		14.8448	14.9103	14.5598	14.5504	14.7091	14.6419	14.685		0.198834	0.000566521	UP	-0.123614	0.00643756	DOWN
83	A2A863	14	14	14	sp|A2A863|ITB4_MOUSE Integrin beta-4 OS=Mus musculus (Mouse) OX=10090 GN=Itgb4 PE=1 SV=1	Itgb4	14	14	14	15.7092	15.6007	15.7595	15.771	15.7514	15.7226	15.5654	15.4212	15.7268		0.11867	0.152099		0.177178	0.0448828		16.853	16.8069	16.8469	16.8596	16.618	16.6289	16.5662	UP	0.225591	0.000171073	UP	0.248897	9.73141e-05	UP	13.7674	13.6851	13.3784	13.8493	13.735	13.4398	13.5417	13.7047	13.6043
84	A2A870	1	1	1	sp|A2A870|FBF1_MOUSE Fas-binding factor 1 OS=Mus musculus (Mouse) OX=10090 GN=Fbf1 PE=1 SV=1	Fbf1	1	1	1	10.8486	10.924	11.2438	10.8529	10.8852	10.985	11.0247	11.2324	11.0733		-0.10466	0.332222		-0.202467	0.0796467		11.9423	11.6291	12.023	11.814	11.9456	11.9977	11.9664		-0.184222	0.11501		-0.0514091	0.626617
86	A2A8L5	36	36	32	sp|A2A8L5|PTPRF_MOUSE Receptor-type tyrosine-protein phosphatase F OS=Mus musculus (Mouse) OX=10090 GN=Ptprf PE=1 SV=1	Ptprf	36	36	32	17.2824	17.358	17.4051	17.3696	17.344	17.4064	17.3774	17.4189	17.3491		-0.0333202	0.463105		-0.00848241	0.849541		18.2746	18.2744	18.4108	18.4199	18.4701	18.4539	18.3712		-0.1572	0.00292037	DOWN	-0.0164081	0.636963		12.4196	12.5738	12.38	12.5365	12.3276	12.35	12.361	12.2104	12.2149
87	A2A8R0	7	7	7	tr|A2A8R0|A2A8R0_MOUSE Zinc finger FYVE domain-containing protein OS=Mus musculus (Mouse) OX=10090 GN=Zfyve9 PE=1 SV=1	Zfyve9	7	7	7																															10.5768	10.2788	10.3561	10.3261	10.0857	10.1018	10.5305	10.5417	10.4806
88	A2A8U2	5	5	5	sp|A2A8U2|TM201_MOUSE Transmembrane protein 201 OS=Mus musculus (Mouse) OX=10090 GN=Tmem201 PE=1 SV=1	Tmem201	5	5	5	14.7964	14.7544	14.7594	14.8049	14.9083	14.7276	14.8144	14.833	14.895		-0.0774281	0.16347		-0.0338976	0.522128		16.2976	16.2223	16.344	16.3567	16.2953	16.3771	16.4248		-0.10582	0.0493239		-0.0154135	0.734067
89	A2A8Z1	13	13	13	sp|A2A8Z1|OSBL9_MOUSE Oxysterol-binding protein-related protein 9 OS=Mus musculus (Mouse) OX=10090 GN=Osbpl9 PE=1 SV=1	Osbpl9	13	13	13	16.667	16.6463	16.7377	16.7019	16.72	16.6397	16.7117	16.6934	16.6671		-0.00708814	0.865608		-0.00353209	0.932747		18.5473	18.5802	18.6725	18.6975	18.6833	18.6817	18.7097		-0.127812	0.00119305	DOWN	-0.00656679	0.780894		16.3423	16.2606	16.3255	16.2872	16.2999	16.3194	16.2669	16.2968	16.2438
91	A2A9C3	14	14	14	sp|A2A9C3|SZT2_MOUSE KICSTOR complex protein SZT2 OS=Mus musculus (Mouse) OX=10090 GN=Szt2 PE=1 SV=1	Szt2	14	14	14	14.7187	14.557	14.7966	14.8465	14.8276	14.8095	14.7994	14.6238	14.8371		-0.0626943	0.414231		0.0744186	0.336341		15.8087	15.8843	15.8396	15.8599	16.0046	16.0074	15.9574	DOWN	-0.143295	0.00330402	DOWN	-0.140014	0.00370389	DOWN	14.9443	15.0005	15.111	15.1016	15.0781	14.8966	14.9534	15.0062	15.036
92	A2A9F4	2	2	2	sp|A2A9F4|KDF1_MOUSE Keratinocyte differentiation factor 1 OS=Mus musculus (Mouse) OX=10090 GN=Kdf1 PE=1 SV=1	Kdf1	2	2	2	13.8342	13.7539	13.805	13.6734	13.6887	13.807	14.0789	13.9017	13.8505		-0.14602	0.0536824		-0.220666	0.00875307	DOWN	14.7458	14.7844	14.7694	14.6794	14.7857	14.8629	14.7608		-0.0380419	0.396292		-0.0787681	0.106739
93	A2AAE1	8	8	8	sp|A2AAE1|K1109_MOUSE Transmembrane protein KIAA1109 OS=Mus musculus (Mouse) OX=10090 GN=Kiaa1109 PE=1 SV=4	Kiaa1109	8	8	8	13.6174	13.621	13.5767	13.6752	13.6254	13.7771	13.5034	13.6672	13.6945		-0.0166917	0.788287		0.0708414	0.271261		16.357	16.3435	16.3486	16.3216	16.4281	16.3578	16.301		-0.0120091	0.765583		-0.0271623	0.506625
94	A2AAY5	32	32	31	sp|A2AAY5|SPD2B_MOUSE SH3 and PX domain-containing protein 2B OS=Mus musculus (Mouse) OX=10090 GN=Sh3pxd2b PE=1 SV=1	Sh3pxd2b	32	32	31	13.4251	13.5848	13.7174	13.6922	13.6665	13.628	13.8681	13.7584	13.8094		-0.236199	0.00883682	DOWN	-0.149752	0.0627503		15.1328	15.1303	15.2988	15.223	15.349	15.2038	15.2256		-0.127919	0.0383207		0.00146285	0.977001		16.9043	16.9879	16.996	16.9524	16.8906	16.9864	16.9108	16.9202	16.9009
95	A2AB59	2	2	2	sp|A2AB59|RHG27_MOUSE Rho GTPase-activating protein 27 OS=Mus musculus (Mouse) OX=10090 GN=Arhgap27 PE=1 SV=1	Arhgap27	2	2	2																	9.74051	9.9787	9.57691	9.82257	9.61661	9.72561	10.0129		0.074576	0.612475		-0.0852878	0.563694
96	A2ABV5	20	20	20	sp|A2ABV5|MED14_MOUSE Mediator of RNA polymerase II transcription subunit 14 OS=Mus musculus (Mouse) OX=10090 GN=Med14 PE=1 SV=1	Med14	20	20	20	16.8903	17.0046	16.9969	16.9311	16.8969	16.9085	16.9187	16.9475	16.9514		0.0247154	0.56131		-0.0270577	0.525646		18.0113	18.0239	18.0571	18.0452	18.0366	17.984	18.0276		0.00153306	0.950516		0.0350892	0.188253		14.0368	13.8566	14.081	13.9418	14.1109	13.9994	14.0241	14.1346	14.0043
98	A2ACQ1	15	15	15	tr|A2ACQ1|A2ACQ1_MOUSE DEAH (Asp-Glu-Ala-His) box polypeptide 35 OS=Mus musculus (Mouse) OX=10090 GN=Dhx35 PE=1 SV=1	Dhx35	15	15	15	16.2055	16.2038	16.2015	16.1431	16.1508	16.2166	16.1246	16.1038	16.1709		0.0705342	0.0916162		0.0370976	0.345147		17.8497	17.8605	17.8795	17.8673	17.895	17.836	17.8248		0.00312956	0.911525		0.0214316	0.457351
99	A2ADA5	11	11	11	sp|A2ADA5|PUSL1_MOUSE tRNA pseudouridine synthase-like 1 OS=Mus musculus (Mouse) OX=10090 GN=Pusl1 PE=1 SV=1	Pusl1	11	11	11	14.4347	14.4788	14.4701	14.4803	14.4438	14.4319	14.5219	14.4889	14.5337		-0.0536579	0.158726		-0.0628275	0.105811		15.9538	15.9298	15.9158	15.984	16.0384	15.976	15.9839		-0.0576441	0.11567		-0.0495642	0.165358		15.0678	15.0777	15.2868	15.1805	15.1549	15.1933	15.269	15.2542	15.2833
100	A2ADY9;Q9DAF3	21;2	21;2	21;2	sp|A2ADY9|DDI2_MOUSE Protein DDI1 homolog 2 OS=Mus musculus (Mouse) OX=10090 GN=Ddi2 PE=1 SV=1	Ddi2	21	21	21	18.0837	18.0146	18.0539	18.1062	18.0388	18.0872	18.2232	18.1585	18.1462		-0.125231	0.0124966		-0.0986008	0.036279		18.4932	18.5003	18.4745	18.4718	18.4847	18.4717	18.4683		0.0218792	0.28706		-0.00175284	0.928593		17.4642	17.3994	17.4179	17.4427	17.4666	17.3928	17.5482	17.5473	17.4382
101	A2AEY4	6	6	6	sp|A2AEY4|MA7D3_MOUSE MAP7 domain-containing protein 3 OS=Mus musculus (Mouse) OX=10090 GN=Map7d3 PE=2 SV=1	Map7d3	6	6	6	13.6146	13.9045	13.7775	13.6318	13.6058	13.6888	13.6217	13.6086	13.8626		0.0679237	0.459585		-0.0554444	0.543852		14.3897	14.5831	14.3356	14.4111	14.4086	14.336	14.2748		0.146611	0.0691192		0.0336043	0.631974
102	A2AF31	6	6	3	tr|A2AF31|A2AF31_MOUSE Thymosin beta OS=Mus musculus (Mouse) OX=10090 GN=Tmsb15b2 PE=1 SV=1	Tmsb15b2	6	6	3	17.5587	17.5174	17.6371	17.9353	17.7483	17.7216	17.9426	17.8049	17.8531		-0.295825	0.00176947	DOWN	-0.0652041	0.351934		17.2907	17.3748	17.4567	17.3656	17.4715	17.3519	17.3688		-0.0646682	0.242116		0.0138136	0.791323		16.0379	16.0487	16.116	15.9786	16.242	16.0824	16.0956	15.9616	16.1161
103	A2AF33	4	1	1	tr|A2AF33|A2AF33_MOUSE Thymosin beta OS=Mus musculus (Mouse) OX=10090 GN=Tmsb15b1 PE=1 SV=1	Tmsb15b1	4	1	1
104	A2AF47	52	52	48	sp|A2AF47|DOC11_MOUSE Dedicator of cytokinesis protein 11 OS=Mus musculus (Mouse) OX=10090 GN=Dock11 PE=1 SV=1	Dock11	52	52	48	18.3789	18.303	18.361	18.3901	18.3562	18.3996	18.1512	18.0169	18.3467		0.176007	0.0437813		0.210333	0.0209211		19.8917	19.8898	19.9307	19.9025	19.8108	19.8348	19.8279		0.0662502	0.01749		0.0921216	0.0039382		16.1301	16.0822	16.0472	16.081	16.1904	16.1508	16.0744	16.0957	15.9796
105	A2AG06	4	4	4	sp|A2AG06|MEIOC_MOUSE Meiosis-specific coiled-coil domain-containing protein MEIOC OS=Mus musculus (Mouse) OX=10090 GN=Meioc PE=1 SV=1	Meioc	4	4	4	13.3546	13.2837	13.2409	13.4017	13.4626	13.4503	13.3862	13.2926	13.3141		-0.0378836	0.418768		0.107246	0.0409262		14.549	14.5531	14.5369	14.5738	14.6681	14.7645	14.8053	DOWN	-0.194888	0.00328801	DOWN	-0.190596	0.00366997	DOWN
106	A2AG10	3	3	3	tr|A2AG10|A2AG10_MOUSE Nsp1_C domain-containing protein OS=Mus musculus (Mouse) OX=10090 GN=Nup62cl PE=1 SV=1	Nup62cl	3	3	3	12.9916	13.0337	13.0937	13.0277	12.9876	13.1418	13.1215	12.9998	13.0485		-0.016922	0.762081		-0.0042291	0.939529		14.354	14.4199	14.4917	14.3716	14.4713	14.5328	14.5154		-0.119567	0.031592		-0.0748422	0.132541
107	A2AG50	21	21	20	sp|A2AG50|MA7D2_MOUSE MAP7 domain-containing protein 2 OS=Mus musculus (Mouse) OX=10090 GN=Map7d2 PE=1 SV=1	Map7d2	21	21	20	17.2009	17.2704	17.3401	17.3931	17.3663	17.3809	17.3232	17.5286	17.4464		-0.162208	0.0221703		-0.0526107	0.390743		17.7989	17.8237	17.9202	17.9126	17.9333	17.8655	17.9106		-0.0918343	0.0125416		0.0132425	0.633063
108	A2AG58	17	17	16	sp|A2AG58|BCLA3_MOUSE BCLAF1 and THRAP3 family member 3 OS=Mus musculus (Mouse) OX=10090 GN=Bclaf3 PE=1 SV=1	Bclaf3	17	17	16	14.954	14.9938	15.0136	14.9789	14.9877	15.1134	15.1037	14.8764	15.0292		-0.0159301	0.808409		0.0236133	0.71985		16.6804	16.6485	16.6065	17.5103	16.9109	16.8108	16.859		-0.19581	0.439727		0.198204	0.434436		13.8201	13.7983	14.0562	14.016	13.9227	13.8487	13.6637	13.6417	13.7288	UP
109	A2AGH6	19	19	14	sp|A2AGH6|MED12_MOUSE Mediator of RNA polymerase II transcription subunit 12 OS=Mus musculus (Mouse) OX=10090 GN=Med12 PE=1 SV=1	Med12	19	19	14	15.6949	15.6562	15.7583	15.6853	15.728	15.7799	15.5113	15.4944	15.5807	UP	0.1743	0.00417018	UP	0.202256	0.00171216	UP	17.4338	17.6281	17.4831	17.4968	17.6011	17.4939	17.5115		-0.00454404	0.943435		-0.0455479	0.486126		14.3445	14.3344	14.3536	14.4707	14.3602	14.3542	14.4508	14.3963	14.4438
110	A2AGL3	2	2	2	sp|A2AGL3|RYR3_MOUSE Ryanodine receptor 3 OS=Mus musculus (Mouse) OX=10090 GN=Ryr3 PE=1 SV=1	Ryr3	2	2	2	10.9277	11.5428	10.9812	10.6938	10.7511	10.5277	10.1264	10.5694	10.2801		0.825305	0.00105204	UP	0.33224	0.0844559		11.4976	11.6018	11.723	11.5517	11.2829	11.7872	11.8009		-0.0739609	0.665629		0.0136616	0.935878
111	A2AGT5	105	105	105	sp|A2AGT5|CKAP5_MOUSE Cytoskeleton-associated protein 5 OS=Mus musculus (Mouse) OX=10090 GN=Ckap5 PE=1 SV=1	Ckap5	105	105	105	19.4447	19.4637	19.5159	19.4768	19.4558	19.4957	19.4512	19.3768	19.4566		0.0466086	0.264504		0.0479177	0.252295		21.5835	21.5946	21.6079	21.5827	21.6189	21.6376	21.6334		-0.040873	0.0874436		-0.0346106	0.135159		18.3748	18.407	18.4303	18.4442	18.414	18.4336	18.2566	18.3419	18.3221
112	A2AH22	21	21	21	sp|A2AH22|AMRA1_MOUSE Activating molecule in BECN1-regulated autophagy protein 1 OS=Mus musculus (Mouse) OX=10090 GN=Ambra1 PE=1 SV=1	Ambra1	21	21	21	15.318	15.2986	15.3533	15.2984	15.2512	15.2826	15.2732	15.307	15.2608		0.0429676	0.254733		-0.0029387	0.935381		17.1919	17.2256	17.1412	17.0923	17.1923	17.17	17.1594		0.0348714	0.216888		-0.0571218	0.0639798		12.6569	12.6879	12.6782	12.6526	12.8357	13.0775	12.5238	12.719	12.7096
113	A2AHC3	41	40	40	sp|A2AHC3|CAMP1_MOUSE Calmodulin-regulated spectrin-associated protein 1 OS=Mus musculus (Mouse) OX=10090 GN=Camsap1 PE=1 SV=1	Camsap1	41	40	40	16.623	16.7945	16.8432	16.78	16.7118	16.7664	16.622	16.7012	16.7186		0.072927	0.258968		0.0721128	0.26393		18.9251	18.9027	18.8737	18.8992	18.8468	18.8408	18.8538		0.0667483	0.0164309		0.0392806	0.101579		16.5326	16.519	16.519	16.4135	16.4545	16.4226	16.3961	16.4126	16.4317
114	A2AHJ4	15	13	10	sp|A2AHJ4|BRWD3_MOUSE Bromodomain and WD repeat-containing protein 3 OS=Mus musculus (Mouse) OX=10090 GN=Brwd3 PE=1 SV=1	Brwd3	15	13	10	14.4284	14.3739	14.5346	14.4872	14.5298	14.5351	14.603	14.2811	14.4391		0.00451341	0.955321		0.0762597	0.356433		15.9812	15.9445	15.9959	16.044	15.9694	16.0285	16.0478		-0.0524139	0.151644		0.00470632	0.887912
115	A2AI05	9	9	9	sp|A2AI05|NDOR1_MOUSE NADPH-dependent diflavin oxidoreductase 1 OS=Mus musculus (Mouse) OX=10090 GN=Ndor1 PE=2 SV=1	Ndor1	9	9	9	16.2389	16.2169	16.1878	16.2027	16.1819	16.1765	16.2106	16.2847	16.2682		-0.0399756	0.29905		-0.0675094	0.0964512		17.1529	17.1338	17.1256	17.2063	17.171	17.1819	17.2198		-0.0475656	0.176269		-0.0249825	0.45232		13.2666	12.7676	13.3531	13.2248	13.024	13.2813	13.1652	13.6125	13.1368
116	A2AI08	3	3	3	sp|A2AI08|TPRN_MOUSE Taperin OS=Mus musculus (Mouse) OX=10090 GN=Tprn PE=1 SV=1	Tprn	3	3	3	13.6501	13.8748	13.5029	13.7866	13.7183	13.617	13.492	13.6857	13.7704		0.0265613	0.803482		0.0579436	0.589852		15.9543	15.9151	15.7504	15.7761	15.7257	15.9142	15.8656		0.0995114	0.120967		-0.0719403	0.240153
117	A2AIG8	6	6	6	sp|A2AIG8|1A1L1_MOUSE 1-aminocyclopropane-1-carboxylate synthase-like protein 1 OS=Mus musculus (Mouse) OX=10090 GN=Accs PE=2 SV=1	Accs	6	6	6	14.1251	14.156	14.3247	14.2261	14.2068	14.1897	13.9211	13.9636	14.2071		0.171309	0.0640597		0.176914	0.0573209		14.7095	14.6708	14.7431	14.661	14.843	14.7722	14.7015		-0.0820498	0.13214		-0.0701127	0.187459		16.7263	16.793	16.8001	16.7848	16.7686	16.6939	16.7577	16.7499	16.7777
118	A2AIL4	3	3	3	sp|A2AIL4|NDUF6_MOUSE NADH dehydrogenase (ubiquinone) complex I, assembly factor 6 OS=Mus musculus (Mouse) OX=10090 GN=Ndufaf6 PE=1 SV=1	Ndufaf6	3	3	3	12.0522	12.3434	12.0256	11.4369	11.9337	11.8408	11.7529	12.6049	12.1701		-0.0355756	0.870574		-0.438847	0.0698375		14.4806	14.2995	14.6791	14.3201	14.5979	14.7826	14.4187		-0.209714	0.189126		-0.100151	0.506671		12.599	12.2564	12.5193	12.1449	12.3621	12.6212	12.615	12.5957	12.6252
119	A2AIV2	29	29	28	sp|A2AIV2|VIR_MOUSE Protein virilizer homolog OS=Mus musculus (Mouse) OX=10090 GN=Virma PE=1 SV=1	Virma	29	29	28	16.4968	16.3581	16.6571	16.5037	16.5426	16.637	16.3989	16.3337	16.4483		0.110319	0.178704		0.167409	0.0547904		18.6629	18.6525	18.6497	18.6924	18.7936	18.8095	18.7681	DOWN	-0.132737	0.00134662	DOWN	-0.119332	0.0023351	DOWN	14.9422	14.9465	14.9519	14.9549	14.9811	15.0074	14.9596	14.8443	14.8649
120	A2AIW0	2	2	2	sp|A2AIW0|ENTR1_MOUSE Endosome-associated-trafficking regulator 1 OS=Mus musculus (Mouse) OX=10090 GN=Entr1 PE=1 SV=1	Entr1	2	2	2	14.4488	15.2414	14.2188	14.6638	14.5549	14.3221	14.5215	15.0943	14.419		-0.0419106	0.87877		-0.164664	0.553012		15.0822	15.1597	15.1523	14.8724	15.3899	15.1463	15.2042		-0.125882	0.262055		-0.234473	0.0600071		12.9281	11.7642	12.6515	12.6017	12.4953	12.761	12.7873	12.7054	12.6568
121	A2AJ15	25	25	25	sp|A2AJ15|MA1B1_MOUSE Endoplasmic reticulum mannosyl-oligosaccharide 1,2-alpha-mannosidase OS=Mus musculus (Mouse) OX=10090 GN=Man1b1 PE=1 SV=1	Man1b1	25	25	25	14.9456	14.9212	14.8963	14.9334	14.8727	14.9142	14.8578	15.0928	15.0816		-0.0897131	0.187389		-0.103988	0.132844		16.1123	16.1195	16.1641	16.1911	16.1977	16.1477	16.1825		-0.0600118	0.0430674		0.00167815	0.945638		16.2555	16.1425	16.1518	16.1129	16.1675	16.1431	16.1495	16.2119	16.1369
122	A2AJ88	8	5	5	sp|A2AJ88|PLPL7_MOUSE Patatin-like phospholipase domain-containing protein 7 OS=Mus musculus (Mouse) OX=10090 GN=Pnpla7 PE=1 SV=1	Pnpla7	8	5	5
123	A2AJI0	37	37	36	sp|A2AJI0|MA7D1_MOUSE MAP7 domain-containing protein 1 OS=Mus musculus (Mouse) OX=10090 GN=Map7d1 PE=1 SV=1	Map7d1	37	37	36	16.8612	16.9239	16.9942	17.0044	16.9681	17.0293	16.9814	16.9324	16.9185		-0.0176071	0.699639		0.0565263	0.233778		18.4664	18.4174	18.4941	18.5393	18.4931	18.4501	18.4909		-0.0361223	0.244256		0.0386633	0.21622		17.4907	17.7987	17.6592	17.6579	17.5731	17.9242	17.4289	17.381	17.6517
124	A2AJK6	53	47	43	sp|A2AJK6|CHD7_MOUSE Chromodomain-helicase-DNA-binding protein 7 OS=Mus musculus (Mouse) OX=10090 GN=Chd7 PE=1 SV=1	Chd7	53	47	43	17.6319	17.5765	17.6852	17.6524	17.6451	17.7209	17.6093	17.5161	17.5929		0.0584182	0.231601		0.100027	0.0564067		19.3318	19.3187	19.4114	19.4119	19.3973	19.3998	19.4131		-0.0781527	0.0058481		0.00825359	0.678231
125	A2AJL3	7	7	7	sp|A2AJL3|FGGY_MOUSE FGGY carbohydrate kinase domain-containing protein OS=Mus musculus (Mouse) OX=10090 GN=Fggy PE=1 SV=1	Fggy	7	7	7	13.6652	13.8742	13.7332	13.8263	14.0646	13.822	14.0107	14.1049	14.0916		-0.311511	0.00352894	DOWN	-0.164734	0.0660353		14.7519	14.7406	14.8564	14.9925	15.269	15.0422	15.1297	DOWN	-0.400769	0.00125767	DOWN	-0.22252	0.0201273		13.7041	13.6309	13.714	13.8269	13.7828	14.0007	13.737	13.8869	13.7415
126	A2AJN7	14	14	13	sp|A2AJN7|S4A11_MOUSE Sodium bicarbonate transporter-like protein 11 OS=Mus musculus (Mouse) OX=10090 GN=Slc4a11 PE=2 SV=1	Slc4a11	14	14	13	16.6194	16.6849	16.5693	16.5436	16.5707	16.4799	16.5712	16.7122	16.6158		-0.0085188	0.871453		-0.10165	0.0794848		16.4907	16.5373	16.4833	16.4781	16.4459	16.4808	16.4182		0.0656926	0.0514117		0.0323677	0.278661
127	A2AJQ3	10	10	10	sp|A2AJQ3|D19L4_MOUSE Probable C-mannosyltransferase DPY19L4 OS=Mus musculus (Mouse) OX=10090 GN=Dpy19l4 PE=2 SV=1	Dpy19l4	10	10	10	15.6529	15.6007	15.5714	15.6343	15.5444	15.4605	15.5632	15.5831	15.5712		0.0358478	0.4837		-0.0260927	0.607699		15.9629	15.9289	15.9568	16.0166	15.8418	15.8803	15.9592		0.0521257	0.241067		0.0928943	0.0589953		15.0863	15.0131	14.9473	14.9463	14.9361	14.9626	14.9536	14.9743	14.9976
128	A2AJT4	18	18	18	sp|A2AJT4|PNISR_MOUSE Arginine/serine-rich protein PNISR OS=Mus musculus (Mouse) OX=10090 GN=Pnisr PE=1 SV=1	Pnisr	18	18	18	17.4157	17.4303	17.3657	17.3943	17.4201	17.4195	17.714	17.6615	17.686	DOWN	-0.283226	3.01909e-05	DOWN	-0.275874	3.68904e-05	DOWN	17.9852	18.0662	18.0598	18.0432	18.2671	18.207	18.2324	DOWN	-0.209821	0.000555998	DOWN	-0.184018	0.00112871	DOWN	16.1783	16.2713	16.1463	16.1393	16.19	16.1598	16.3089	16.4084	16.4297	DOWN
129	A2AKB9	9	9	9	sp|A2AKB9|DCA10_MOUSE DDB1- and CUL4-associated factor 10 OS=Mus musculus (Mouse) OX=10090 GN=Dcaf10 PE=1 SV=1	Dcaf10	9	9	9	13.9205	14.0345	14.0221	13.9275	13.8843	13.8754	13.9207	13.7317	13.7925		0.177404	0.0119888		0.0807944	0.183665		15.1941	15.1643	15.3302	15.3365	15.3976	15.3453	15.4246		-0.209955	0.00029953	DOWN	-0.0558214	0.0995245
130	A2AKG8	30	29	29	sp|A2AKG8|FOCAD_MOUSE Focadhesin OS=Mus musculus (Mouse) OX=10090 GN=Focad PE=1 SV=1	Focad	30	29	29	17.6932	17.4525	17.7102	17.7508	17.7379	17.6941	17.9981	17.6683	17.821		-0.210503	0.0503289		-0.101505	0.302366		18.3992	18.4301	18.3811	18.3931	18.516	18.4673	18.4139		-0.0510797	0.174262		-0.0786069	0.0549243		17.2373	17.1829	17.196	17.2384	17.1636	17.1754	17.2406	17.1907	17.2114
131	A2AKM2	1	1	1	sp|A2AKM2|HACD4_MOUSE Very-long-chain (3R)-3-hydroxyacyl-CoA dehydratase 4 OS=Mus musculus (Mouse) OX=10090 GN=Hacd4 PE=2 SV=2	Hacd4	1	1	1
132	A2AKQ0	3	3	3	sp|A2AKQ0|S35D1_MOUSE UDP-glucuronic acid/UDP-N-acetylgalactosamine transporter OS=Mus musculus (Mouse) OX=10090 GN=Slc35d1 PE=2 SV=2	Slc35d1	3	3	3	13.1986	13.2814	13.3378	13.3505	13.2403	13.3245	13.2627	13.3309	13.1768		0.0158184	0.78469		0.0482802	0.412957		13.0181	12.8958	13.0872	12.8241	12.7193	12.5875	12.6333		0.310241	0.0101793		0.308981	0.0103647		15.0368	15.305	15.3333	15.2207	15.1861	15.136	14.9866	15.1693	15.2722
133	Q99J38;Q9CY00;A2AKQ8	2;2;2	2;2;2	2;2;2	sp|Q99J38|T30A1_MOUSE Tetratricopeptide repeat protein 30A1 OS=Mus musculus (Mouse) OX=10090 GN=Ttc30a1 PE=1 SV=1;sp|Q9CY00|TT30B_MOUSE Tetratricopeptide repeat protein 30B OS=Mus musculus (Mouse) OX=10090 GN=Ttc30b PE=2 SV=1;sp|A2AKQ8|T30A2_MOUSE Tetratri	Ttc30a1	2	2	2
134	A2AKX3	31	31	30	sp|A2AKX3|SETX_MOUSE Probable helicase senataxin OS=Mus musculus (Mouse) OX=10090 GN=Setx PE=1 SV=1	Setx	31	31	30	16.9173	17.025	16.9438	16.8695	16.8285	16.9186	16.9357	17.0823	16.9132		-0.0150513	0.791953		-0.10487	0.0921019		18.3239	18.3064	18.2084	18.2338	18.2367	18.2049	18.2105		0.097742	0.00380582		0.00371022	0.869663		15.0168	15.3265	15.1748	15.0176	15.1291	14.9353	15.4448	15.4097	15.3719	DOWN
135	A2AL36	4	4	4	sp|A2AL36|CNTRL_MOUSE Centriolin OS=Mus musculus (Mouse) OX=10090 GN=Cntrl PE=1 SV=2	Cntrl	4	4	4
136	A2ALK8	3	3	3	sp|A2ALK8|PTN3_MOUSE Tyrosine-protein phosphatase non-receptor type 3 OS=Mus musculus (Mouse) OX=10090 GN=Ptpn3 PE=1 SV=1	Ptpn3	3	3	3	14.6082	14.5534	14.5438	14.7545	14.6185	14.5318	14.6064	14.4783	14.6109		0.00322755	0.960345		0.0696973	0.299026		15.1347	15.2113	15.1879	15.298	15.2508	15.1445	15.2119		-0.0294401	0.563256		0.0405152	0.432078
137	A2ALU4	41	41	40	sp|A2ALU4|SHRM2_MOUSE Protein Shroom2 OS=Mus musculus (Mouse) OX=10090 GN=Shroom2 PE=1 SV=1	Shroom2	41	41	40	17.6321	17.5507	17.7323	17.711	17.6813	17.7282	17.7272	17.5642	17.6809		-0.0190832	0.751836		0.0494149	0.420763		19.2493	19.216	19.2775	19.3041	19.2106	19.1978	19.2092		0.0267645	0.25958		0.0848974	0.00723062		15.3351	15.5327	15.3825	15.406	15.4003	15.3011	15.4807	15.4194	15.3715
138	A2ALW2	3	2	2	tr|A2ALW2|A2ALW2_MOUSE Zinc finger with KRAB and SCAN domains 16 OS=Mus musculus (Mouse) OX=10090 GN=Zkscan16 PE=1 SV=1	Zkscan16	3	2	2	13.7745	13.5992	13.7304	13.8421	13.6233	13.7806	13.6426	13.4533	13.5865		0.140559	0.0969764		0.18785	0.0356607		16.1756	16.3075	16.1127	16.1024	16.2563	16.1305	16.2127		0.0416805	0.445196		-0.092273	0.119745
139	A2ALW5	10	10	10	sp|A2ALW5|DJC25_MOUSE DnaJ homolog subfamily C member 25 OS=Mus musculus (Mouse) OX=10090 GN=Dnajc25 PE=1 SV=1	Dnajc25	10	10	10	14.629	14.527	14.6159	14.6537	14.4798	14.6917	14.4141	14.3311	14.458		0.189579	0.0163808		0.207317	0.0105792		16.9703	17.0319	17.0301	17.0962	16.9732	17.0147	17.0341		-0.00622585	0.859729		0.0558098	0.14834		14.7527	14.8209	14.6315	14.6924	14.6455	14.7142	14.6074	14.8074	14.4653
140	A2AM29	2	2	2	sp|A2AM29|AF9_MOUSE Protein AF-9 OS=Mus musculus (Mouse) OX=10090 GN=Mllt3 PE=1 SV=1	Mllt3	2	2	2
141	A2AMD0	12	1	1	tr|A2AMD0|A2AMD0_MOUSE RRM domain-containing protein OS=Mus musculus (Mouse) OX=10090 GN=Gm12666 PE=1 SV=1	Gm12666	12	1	1	11.8431	11.6983	11.7712	11.6303	11.7436	11.8144	11.6072	11.6248	11.7036		0.125657	0.0644507		0.084215	0.190504		14.7285	14.9983	14.9552	14.8253	14.6788	14.9245	14.9106		0.0254163	0.820537		0.0522693	0.643194
142	A2AMM0	5	5	5	sp|A2AMM0|CAVN4_MOUSE Caveolae-associated protein 4 OS=Mus musculus (Mouse) OX=10090 GN=Cavin4 PE=1 SV=1	Cavin4	5	5	5																															7.79198	8.80511	9.19164	8.86808	8.97567	9.09353	8.66222	9.1934	8.62323
144	A2AN08	148	148	148	sp|A2AN08|UBR4_MOUSE E3 ubiquitin-protein ligase UBR4 OS=Mus musculus (Mouse) OX=10090 GN=Ubr4 PE=1 SV=1	Ubr4	148	148	148	19.5696	19.581	19.6921	19.6572	19.675	19.7059	19.5521	19.4562	19.5497		0.094909	0.07606		0.160036	0.00844686	UP	21.58	21.5569	21.5656	21.5315	21.5923	21.5522	21.5227		0.0127419	0.662363		-0.00718228	0.804508		19.3324	19.3222	19.345	19.2976	19.2736	19.3504	19.2459	19.2683	19.267
145	A2ANY6	186	186	185	tr|A2ANY6|A2ANY6_MOUSE Midasin OS=Mus musculus (Mouse) OX=10090 GN=Mdn1 PE=1 SV=1	Mdn1	186	186	185	19.8955	19.9248	19.977	19.9211	19.9589	20.0121	19.8603	19.8536	19.8872		0.0653897	0.136135		0.0969496	0.0387448		22.0749	22.0729	22.0618	22.066	22.176	22.1768	22.1761	DOWN	-0.102402	0.0012145	DOWN	-0.112415	0.000737142	DOWN	17.4602	17.4043	17.4899	17.4403	17.4125	17.4276	17.3795	17.4151	17.3679
146	A2APB8	54	54	54	sp|A2APB8|TPX2_MOUSE Targeting protein for Xklp2 OS=Mus musculus (Mouse) OX=10090 GN=Tpx2 PE=1 SV=1	Tpx2	54	54	54	18.878	18.8593	18.9517	19.0105	18.9653	18.987	18.8407	18.8911	18.9436		0.0045	0.918046		0.0957648	0.0520221		20.4149	20.3885	20.4039	20.3973	20.4348	20.4047	20.3915		-0.00863416	0.715384		-0.00971033	0.682199		16.9732	17.0525	16.9565	17.0121	16.9315	17.0348	17.1525	17.1128	17.1707	DOWN
147	A2APV2;Q9JL26	14;1	8;0	8;0	sp|A2APV2|FMNL2_MOUSE Formin-like protein 2 OS=Mus musculus (Mouse) OX=10090 GN=Fmnl2 PE=1 SV=2	Fmnl2	14	8	8	12.3887	12.5113	12.8015	12.7319	12.5975	12.5733	12.5464	12.4619	12.6142		0.0263441	0.79829		0.0934294	0.375401		14.7185	14.7404	15.0188	15.022	14.9527	14.9768	15.0474		-0.26285	0.000148226	DOWN	0.0281176	0.410607		12.1029	12.3669	11.9762	12.1805	11.9626	11.9354	12.0099	11.9761	11.8912
148	A2APY7	12	12	12	sp|A2APY7|NDUF5_MOUSE Arginine-hydroxylase NDUFAF5, mitochondrial OS=Mus musculus (Mouse) OX=10090 GN=Ndufaf5 PE=1 SV=1	Ndufaf5	12	12	12	16.1844	16.1832	16.0604	16.0367	16.083	16.0762	16.2	16.3112	16.2233		-0.102136	0.0666013		-0.179547	0.00542252	DOWN	16.3127	16.3203	16.2789	16.3455	16.3247	16.3619	16.2935		-0.0102298	0.750742		-0.014516	0.65358		15.6656	15.7062	15.6788	15.7058	15.732	15.649	15.8444	15.8056	15.7567
150	A2AQ14	6	6	6	sp|A2AQ14|MS18B_MOUSE Protein Mis18-beta OS=Mus musculus (Mouse) OX=10090 GN=Oip5 PE=2 SV=1	Oip5	6	6	6	15.8388	15.9634	15.7621	15.7089	15.8127	15.7234	15.761	15.9412	15.8625		-0.000110808	0.998692		-0.106594	0.140611		15.9426	15.7745	15.8519	15.8992	16.1257	15.849	15.9385		-0.112506	0.247805		-0.09552	0.319079		13.2133	12.9676	13.1553	13.2266	13.1702	12.95	13.2606	13.3125	13.231
151	A2AQ19	34	34	34	sp|A2AQ19|RTF1_MOUSE RNA polymerase-associated protein RTF1 homolog OS=Mus musculus (Mouse) OX=10090 GN=Rtf1 PE=1 SV=1	Rtf1	34	34	34	17.8755	17.8143	17.9965	17.8978	17.9099	17.9387	17.9705	17.8013	17.8728		0.0138744	0.819385		0.0339032	0.579845		19.4608	19.4247	19.4235	19.4334	19.4508	19.4223	19.42		0.0117061	0.619712		-0.00255378	0.912909		16.4418	16.4341	16.3903	16.3937	16.4714	16.4762	16.4317	16.4096	16.4139
152	A2AQ25	95	95	95	sp|A2AQ25|SKT_MOUSE Sickle tail protein OS=Mus musculus (Mouse) OX=10090 GN=Skt PE=1 SV=1	Skt	95	95	95	19.3737	19.2932	19.4394	19.5019	19.5165	19.5041	19.529	19.4077	19.4729		-0.101078	0.0686502		0.0376433	0.459059		21.0151	21.0002	21.0469	21.0367	21.0061	21.0095	20.9955		0.00395042	0.842828		0.0380804	0.0919607		14.7259	14.6738	14.6998	14.872	14.6328	14.73	14.7712	14.7155	14.6742
154	A2AQH4	2	2	2	sp|A2AQH4|BCORL_MOUSE BCL-6 corepressor-like protein 1 OS=Mus musculus (Mouse) OX=10090 GN=Bcorl1 PE=2 SV=1	Bcorl1	2	2	2	12.0538	11.6683	11.9662	12.0252	11.789	11.9597	11.9146	11.7389	12.088		-0.0177353	0.885766		0.0107916	0.930312		13.5637	13.4984	13.7462	13.7033	13.8433	13.6904	13.7473		-0.229285	0.00300724	DOWN	-0.0355723	0.490368
156	A2AQW0	3	3	2	sp|A2AQW0|M3K15_MOUSE Mitogen-activated protein kinase kinase kinase 15 OS=Mus musculus (Mouse) OX=10090 GN=Map3k15 PE=1 SV=1	Map3k15	3	3	2	13.8063	13.7278	13.9864	13.9629	14.0085	13.897	13.8743	13.831	13.7593		0.0186027	0.792375		0.134576	0.0826675		15.3935	15.3207	15.5992	15.5766	15.5171	15.5565	15.6211		-0.207834	0.00148325	DOWN	0.0230088	0.569416
157	A2AR02	23	23	23	sp|A2AR02|PPIG_MOUSE Peptidyl-prolyl cis-trans isomerase G OS=Mus musculus (Mouse) OX=10090 GN=Ppig PE=1 SV=1	Ppig	23	23	23	16.1741	16.4084	16.4978	16.087	16.203	16.3042	16.1272	16.1546	16.0874		0.237017	0.0226908		0.074974	0.404417		17.9636	17.9664	17.9618	17.9192	18.0099	17.9878	17.9863		-0.0296492	0.231415		-0.0541737	0.0503816		14.6825	14.8626	14.8988	14.7508	14.7972	14.903	14.8094	14.7802	14.8759
158	A2AR95	2	2	2	sp|A2AR95|LRAD3_MOUSE Low-density lipoprotein receptor class A domain-containing protein 3 OS=Mus musculus (Mouse) OX=10090 GN=Ldlrad3 PE=1 SV=1	Ldlrad3	2	2	2	11.1673	10.9953	11.166	11.1783	10.7901	10.9243	10.8542	10.8989	11.3331		0.0807797	0.576989		-0.064532	0.654784		13.5842	13.4582	13.521	13.5386	13.3574	14.0209	13.8254		-0.213381	0.282305		-0.204719	0.300492
159	A2ARA8	12	12	12	sp|A2ARA8|ITA8_MOUSE Integrin alpha-8 OS=Mus musculus (Mouse) OX=10090 GN=Itga8 PE=1 SV=1	Itga8	12	12	12																															15.9125	15.9075	15.8021	15.9636	15.9313	15.7984	15.7689	15.664	15.6983	UP
160	A2ARI4	11	11	11	sp|A2ARI4|LGR4_MOUSE Leucine-rich repeat-containing G-protein coupled receptor 4 OS=Mus musculus (Mouse) OX=10090 GN=Lgr4 PE=1 SV=1	Lgr4	11	11	11	16.6176	16.7163	16.6835	16.7213	16.6789	16.7058	16.8109	16.7823	16.7863		-0.120687	0.0119634		-0.0911291	0.0412917		17.3166	17.3731	17.3662	17.3378	17.4965	17.3548	17.4171		-0.0779574	0.127374		-0.0708086	0.159486		12.9118	12.8955	12.5565	12.6614	12.7868	12.2401	13.0252	12.7577	12.6363
162	A2ART4	6	1	0	tr|A2ART4|A2ART4_MOUSE Novel KRAB box and zinc finger, C2H2 type domain containing protein OS=Mus musculus (Mouse) OX=10090 GN=Gm2026 PE=4 SV=1	Gm2026	6	1	0
163	A2ARV4	142	142	142	sp|A2ARV4|LRP2_MOUSE Low-density lipoprotein receptor-related protein 2 OS=Mus musculus (Mouse) OX=10090 GN=Lrp2 PE=1 SV=1	Lrp2	142	142	142	20.9982	20.9424	21.1067	21.1983	21.1828	21.1024	20.8846	20.9612	21.0573		0.048042	0.445268		0.19346	0.0111552		21.2584	21.239	21.3601	21.3561	21.3511	21.3527	21.335		-0.0975736	0.00226579		0.0118591	0.565175		16.1037	15.9857	15.9647	15.897	16.0331	15.9778	15.9298	15.9201	15.9376
164	A2ARW8;A2AW67;A2ARR8	9;8;3	9;8;3	3;2;0	tr|A2ARW8|A2ARW8_MOUSE Predicted gene 14399 OS=Mus musculus (Mouse) OX=10090 GN=Gm14399 PE=4 SV=1;tr|A2AW67|A2AW67_MOUSE Predicted gene 14325 OS=Mus musculus (Mouse) OX=10090 GN=Gm14325 PE=4 SV=1	Gm14399	9	9	3	14.6212	14.7876	14.5168	14.5321	14.5791	14.5521	14.4394	14.5574	14.6078		0.107009	0.169688		0.0195776	0.790333		15.6621	15.5638	15.6037	15.6263	15.7829	15.6372	15.6469		-0.0760297	0.200062		-0.0740168	0.210682		13.66	13.9259	14.1206	13.9814	13.8606	13.9105	14.0225	14.1116	14.2413
165	A2ARZ3	10	10	10	sp|A2ARZ3|FSIP2_MOUSE Fibrous sheath-interacting protein 2 OS=Mus musculus (Mouse) OX=10090 GN=Fsip2 PE=1 SV=3	Fsip2	10	10	10	14.208	14.3003	14.4017	14.0908	14.152	14.3172	14.1685	14.2301	14.0929		0.139495	0.0885468		0.0228153	0.760871		16.2998	16.2798	16.3571	16.4444	16.3389	16.4265	16.4617		-0.11926	0.034545		-0.00826815	0.857446		12.8494	12.9583	12.8962	13.0941	13.2058	12.8898	13.3098	12.9553	12.8117
166	A2AS55	3	3	3	sp|A2AS55|ANR16_MOUSE Ankyrin repeat domain-containing protein 16 OS=Mus musculus (Mouse) OX=10090 GN=Ankrd16 PE=1 SV=1	Ankrd16	3	3	3
167	A2ASQ1	36	36	36	sp|A2ASQ1|AGRIN_MOUSE Agrin OS=Mus musculus (Mouse) OX=10090 GN=Agrn PE=1 SV=1	Agrn	36	36	36	17.4714	17.5049	17.5237	17.593	17.6051	17.5746	17.4908	17.5638	17.6171		-0.0572158	0.201765		0.0337004	0.437488		18.3656	18.3645	18.4834	18.551	18.6142	18.6276	18.6292	DOWN	-0.258665	4.56961e-05	DOWN	-0.10647	0.00559243	DOWN
168	A2ASS6	19	18	17	sp|A2ASS6|TITIN_MOUSE Titin OS=Mus musculus (Mouse) OX=10090 GN=Ttn PE=1 SV=1	Ttn	19	18	17	16.0754	16.1997	16.0637	16.149	16.1668	16.1153	16.2285	16.1453	16.0827		-0.0392351	0.475598		-0.00845851	0.875946		16.6238	16.6219	16.5732	16.5639	16.5631	16.5814	16.5681		0.0520107	0.0325864		-0.0022831	0.90793		16.4964	16.6695	16.7662	16.6215	16.5385	16.5296	16.7452	16.7512	16.6904
169	A2ASZ8;Q8BVN7	11;1	11;1	9;0	sp|A2ASZ8|SCMC2_MOUSE Calcium-binding mitochondrial carrier protein SCaMC-2 OS=Mus musculus (Mouse) OX=10090 GN=Slc25a25 PE=1 SV=1	Slc25a25	11	11	9	16.514	16.4887	16.3069	16.4337	16.471	16.4132	16.363	16.4156	16.4373		0.0311939	0.600346		0.0339687	0.56893		17.2301	17.1543	17.1914	17.1764	17.0817	17.0985	17.1101		0.0954184	0.0138241		0.0871483	0.0201417		16.3208	16.3233	16.2833	16.3651	16.3827	16.322	16.2887	16.2729	16.2606
170	A2AT37	37	37	37	sp|A2AT37|RENT2_MOUSE Regulator of nonsense transcripts 2 OS=Mus musculus (Mouse) OX=10090 GN=Upf2 PE=1 SV=1	Upf2	37	37	37	17.1028	17.1354	17.1378	17.1211	17.1208	17.1664	17.0899	17.0624	17.0899		0.0446019	0.221859		0.0553404	0.138287		19.0604	19.0345	19.042	19.0307	19.0093	19.0036	18.9998		0.0432062	0.0697248		0.032126	0.153022		15.1797	15.1708	15.2991	15.3328	15.2967	15.3172	15.1953	15.1489	15.1742
171	A2ATK9	12	12	11	tr|A2ATK9|A2ATK9_MOUSE Family with sequence similarity 171, member A1 OS=Mus musculus (Mouse) OX=10090 GN=Fam171a1 PE=1 SV=1	Fam171a1	12	12	11	13.6188	14.2399	13.6175	13.3927	13.497	13.5796	13.2554	13.808	13.7135		0.233101	0.251768		-0.102558	0.60247		15.2733	15.377	15.3406	15.4878	15.4378	15.5245	15.5094		-0.165447	0.024072		-0.0764143	0.217651		13.3541	13.074	13.572	13.3206	13.3332	13.3841	13.4241	13.3626	13.2349
172	A2ATU0	9	9	9	sp|A2ATU0|DHTK1_MOUSE Probable 2-oxoglutarate dehydrogenase E1 component DHKTD1, mitochondrial OS=Mus musculus (Mouse) OX=10090 GN=Dhtkd1 PE=1 SV=1	Dhtkd1	9	9	9	14.9633	14.946	14.8957	14.9113	14.9064	14.8449	14.9395	14.9035	14.9345		0.00918827	0.812093		-0.0383252	0.33449		16.8657	16.8505	16.8012	16.8239	16.7901	16.8237	16.7431		0.0724932	0.0437378		0.0269518	0.382609		14.1813	14.0477	14.252	14.1925	14.2029	14.2432	14.1808	14.1017	14.3355
173	A2ATY4	7	7	7	tr|A2ATY4|A2ATY4_MOUSE Zinc finger and BTB domain-containing 34 OS=Mus musculus (Mouse) OX=10090 GN=Zbtb34 PE=1 SV=1	Zbtb34	7	7	7	14.8505	14.7853	14.8752	14.9417	14.971	14.8614	14.9871	14.9727	15.0186		-0.155775	0.00616098	DOWN	-0.0680909	0.150924		16.049	16.0662	15.9928	16.0116	16.0019	16.3004	16.2804		-0.136644	0.173594		-0.192029	0.0726707
174	A2AU83;A2AQA1	5;3	3;2	0;0	tr|A2AU83|A2AU83_MOUSE Predicted gene 14124 OS=Mus musculus (Mouse) OX=10090 GN=Gm14124 PE=4 SV=1;tr|A2AQA1|A2AQA1_MOUSE Zinc finger protein 345 OS=Mus musculus (Mouse) OX=10090 GN=Zfp345 PE=2 SV=1	Gm14124	5	3	0	14.748	14.8381	14.7583	14.7768	14.7657	14.6331	14.8081	14.7337	14.6529		0.0499101	0.405378		-0.00636848	0.913662		16.4091	16.4604	16.3852	16.3958	16.4834	16.5017	16.514		-0.0649121	0.0346197		-0.109182	0.00366359	DOWN
175	A2AUM9	9	9	9	sp|A2AUM9|CE152_MOUSE Centrosomal protein of 152 kDa OS=Mus musculus (Mouse) OX=10090 GN=Cep152 PE=1 SV=1	Cep152	9	9	9	15.1524	15.3982	15.3138	15.2478	15.333	15.3486	15.3611	15.4027	15.3013		-0.0668958	0.332035		-0.0452146	0.505511		16.846	16.8654	16.8577	16.8455	16.7325	16.6737	16.7113	UP	0.149874	0.00079505	UP	0.145765	0.000923255	UP	12.4406	12.2206	12.4242	12.6906	12.53	12.7557	12.6381	12.4498	12.5555
176	A2AUU0	1	1	1	sp|A2AUU0|METL8_MOUSE mRNA N(3)-methylcytidine methyltransferase METTL8 OS=Mus musculus (Mouse) OX=10090 GN=Mettl8 PE=1 SV=2	Mettl8	1	1	1	10.1115	10.1239	10.9609	10.3386	9.7265	10.1657	10.4487	10.1925	9.34332		0.403882	0.246646		0.0820737	0.806464		11.8828	12.1161	12.1489	12.289	12.1537	12.2048	12.2198		-0.193297	0.041264		0.0261946	0.739158
177	A2AUY4	10	10	10	tr|A2AUY4|A2AUY4_MOUSE Bromodomain adjacent to zinc finger domain, 2B OS=Mus musculus (Mouse) OX=10090 GN=Baz2b PE=1 SV=1	Baz2b	10	10	10	14.6196	14.6793	14.7943	14.841	14.7063	14.8065	14.8106	14.5407	14.6454		0.0321563	0.683633		0.119065	0.154574		16.3253	16.3783	16.3952	16.4322	16.3829	16.3005	16.2984		0.0245332	0.511117		0.0864422	0.0482611
178	A2AVA0	12	12	12	sp|A2AVA0|SVEP1_MOUSE Sushi, von Willebrand factor type A, EGF and pentraxin domain-containing protein 1 OS=Mus musculus (Mouse) OX=10090 GN=Svep1 PE=1 SV=1	Svep1	12	12	12	9.31739	9.94018	9.51528	9.42311	9.46618	9.52659	9.15067	9.2272	9.78413		0.203616	0.310894		0.0846268	0.66554		11.4653	11.5439	11.5154	11.4083	11.7718	11.8554	11.7973	DOWN	-0.303578	0.000453842	DOWN	-0.346329	0.000217171	DOWN	13.5217	13.4056	13.622	13.5903	13.5498	13.6095	13.6241	13.5984	13.5706
179	A2AWA9	41	41	39	sp|A2AWA9|RBGP1_MOUSE Rab GTPase-activating protein 1 OS=Mus musculus (Mouse) OX=10090 GN=Rabgap1 PE=1 SV=1	Rabgap1	41	41	39	17.8214	17.6838	17.8472	17.7845	17.8201	17.8466	17.8922	17.7587	17.7551		-0.0178326	0.761662		0.0151036	0.797111		19.6205	19.6096	19.5924	19.5336	19.4746	19.4469	19.4256	UP	0.166019	0.000773313	UP	0.113966	0.00528274	UP	16.9302	16.89	16.8647	16.8852	16.8733	16.889	16.824	16.7983	16.8358
180	A2AWL7	55	55	55	sp|A2AWL7|MGAP_MOUSE MAX gene-associated protein OS=Mus musculus (Mouse) OX=10090 GN=Mga PE=2 SV=1	Mga	55	55	55	17.5875	17.5569	17.6947	17.6783	17.6493	17.7648	17.6451	17.5265	17.6215		0.0153322	0.783792		0.0997708	0.100209		19.6911	19.623	19.6128	19.6508	19.6712	19.6372	19.6287		0.0113902	0.713286		-0.0138706	0.655441
181	A2AWP8	12	12	12	sp|A2AWP8|ARGAL_MOUSE Rho guanine nucleotide exchange factor 10-like protein OS=Mus musculus (Mouse) OX=10090 GN=Arhgef10l PE=1 SV=1	Arhgef10l	12	12	12																															9.39665	9.52274	9.64767	9.40781	8.95611	9.61288	9.61611	10.0047	9.6512
182	A2AWT3	10	10	10	sp|A2AWT3|AT7L3_MOUSE Ataxin-7-like protein 3 OS=Mus musculus (Mouse) OX=10090 GN=Atxn7l3 PE=1 SV=1	Atxn7l3	10	10	10	15.4361	17.474	15.2869	15.1009	15.3834	15.3561	15.2601	15.8925	15.3272		0.572396	0.288627		-0.21315	0.683937		15.5593	15.3257	15.3946	15.4823	15.3088	15.3772	15.4095		0.0773498	0.325707		0.073285	0.349814		11.9234	11.7974	11.934	11.9075	11.8928	11.8517	11.8115	11.9866	11.7477
183	A2BDX3	18	18	18	sp|A2BDX3|MOCS3_MOUSE Adenylyltransferase and sulfurtransferase MOCS3 OS=Mus musculus (Mouse) OX=10090 GN=Mocs3 PE=1 SV=1	Mocs3	18	18	18	17.235	17.2287	17.1482	17.281	17.2245	17.2627	17.0265	16.9479	17.1848	UP	0.150877	0.0362577		0.202974	0.00934035	UP	18.7831	18.7849	18.719	18.6989	18.6293	18.6782	18.6778		0.122226	0.00200285	UP	0.0471992	0.0940463		15.9788	15.8792	15.8667	16.0316	16.0263	15.8788	15.9282	15.9158	15.8182
184	A2BE28	28	28	28	sp|A2BE28|LAS1L_MOUSE Ribosomal biogenesis protein LAS1L OS=Mus musculus (Mouse) OX=10090 GN=Las1l PE=1 SV=1	Las1l	28	28	28	18.1158	18.081	18.3693	18.1817	18.272	18.2862	18.1414	18.0551	18.1281		0.0804559	0.312984		0.138413	0.0999262		20.0138	20.0253	19.9505	19.9947	19.9733	19.975	19.9512		0.0530778	0.0572245		0.0061128	0.796923		16.6168	16.575	16.5642	16.5496	16.588	16.5665	16.6074	16.6117	16.5722
185	A2BFG8	1	1	1	tr|A2BFG8|A2BFG8_MOUSE Zinc finger protein 971 OS=Mus musculus (Mouse) OX=10090 GN=Zfp971 PE=1 SV=1	Zfp971	1	1	1	10.742	11.0387	10.6181	9.8626	10.3665	10.6531	10.8476	11.0967	11.0407		-0.19539	0.330116		-0.700947	0.0053325	DOWN	12.416	12.5536	12.6564	12.6374	12.6811	13.0554	13.0073		-0.429793	0.0085724	DOWN	-0.267672	0.0549217
187	A2BH40	65	65	61	sp|A2BH40|ARI1A_MOUSE AT-rich interactive domain-containing protein 1A OS=Mus musculus (Mouse) OX=10090 GN=Arid1a PE=1 SV=1	Arid1a	65	65	61	18.9087	18.8686	19.0041	18.9442	18.9903	18.9874	18.967	18.8774	18.9368		6.64585e-05	0.998882		0.0468916	0.33658		20.6641	20.6554	20.6995	20.6853	20.634	20.6266	20.6283		0.0301181	0.15782		0.0627812	0.0147895		17.8029	17.7548	17.8151	17.7673	17.8038	17.7697	17.7779	17.6665	17.7003
188	A2CG49	16	9	8	sp|A2CG49|KALRN_MOUSE Kalirin OS=Mus musculus (Mouse) OX=10090 GN=Kalrn PE=1 SV=1	Kalrn	16	9	8	14.0317	14.1218	13.9784	14.1583	14.0599	14.0555	14.1231	13.9878	13.9482		0.024309	0.695045		0.0715683	0.264552		15.0893	15.1738	15.1593	15.0592	15.1096	14.9605	14.8702		0.151415	0.0844997		0.129179	0.128936		14.6128	14.5037	14.4102	14.4552	14.5394	14.7703	14.0546	14.6738	14.4288
189	A2CG63	18	18	17	sp|A2CG63|ARI4B_MOUSE AT-rich interactive domain-containing protein 4B OS=Mus musculus (Mouse) OX=10090 GN=Arid4b PE=1 SV=1	Arid4b	18	18	17	16.0663	16.0119	16.2518	16.0767	16.1322	16.212	16.1769	16.0869	16.0944		-0.00939859	0.89197		0.0209006	0.763149		17.8223	17.8249	17.8472	17.8023	17.8814	17.9359	17.8638		-0.0701002	0.0515293		-0.0689275	0.0544822
190	A2RSJ4	49	49	46	sp|A2RSJ4|UH1BL_MOUSE UHRF1-binding protein 1-like OS=Mus musculus (Mouse) OX=10090 GN=Uhrf1bp1l PE=1 SV=2	Uhrf1bp1l	49	49	46	16.9186	16.9326	16.8465	16.9414	16.9128	16.867	16.9437	17.0025	16.9025		-0.0503088	0.277877		-0.0425084	0.354414		17.2955	17.2873	17.3141	17.176	17.3329	17.2382	17.2597		0.0144339	0.77262		-0.0318763	0.52903		19.2328	19.2375	19.3233	19.2358	19.2299	19.2228	19.3262	19.2906	19.3053
191	A2RSQ0	5	5	5	sp|A2RSQ0|DEN5B_MOUSE DENN domain-containing protein 5B OS=Mus musculus (Mouse) OX=10090 GN=Dennd5b PE=1 SV=2	Dennd5b	5	5	5	11.6534	11.5318	11.5169	11.7759	12.2901	12.6196	11.8148	11.1798	11.8168		-0.0364195	0.875574		0.624756	0.0228703		14.5981	14.3507	14.3622	14.2627	14.6597	14.8015	14.4979		-0.178661	0.143397		-0.340611	0.0180083
193	A2RSX7	8	8	8	sp|A2RSX7|TYW5_MOUSE tRNA wybutosine-synthesizing protein 5 OS=Mus musculus (Mouse) OX=10090 GN=Tyw5 PE=2 SV=2	Tyw5	8	8	8	13.283	13.5129	13.2441	13.1823	13.2114	13.2494	13.3649	13.5378	13.399		-0.0872263	0.279495		-0.219516	0.0183618		14.8981	14.7598	14.757	14.8118	14.7298	14.9109	14.7973		0.0162955	0.807077		-0.0282561	0.673555		14.3752	14.3228	14.6673	14.5251	14.381	14.5333	14.4976	14.4801	14.6126
194	A2RSY1	14	14	14	sp|A2RSY1|KANL3_MOUSE KAT8 regulatory NSL complex subunit 3 OS=Mus musculus (Mouse) OX=10090 GN=Kansl3 PE=1 SV=1	Kansl3	14	14	14	15.3317	15.8224	15.414	15.2924	15.2538	15.346	15.1181	15.2705	15.2381		0.313766	0.0235738		0.0884599	0.459256		16.9951	16.983	17.0132	17.0997	17.0305	17.0052	17.0225		-0.0303765	0.34675		0.0370542	0.259271
195	A2RSY6	32	32	31	sp|A2RSY6|TRM1L_MOUSE TRMT1-like protein OS=Mus musculus (Mouse) OX=10090 GN=Trmt1l PE=1 SV=1	Trmt1l	32	32	31	16.9985	17.0602	16.9223	16.9714	16.977	16.9614	16.8699	16.8334	16.8872		0.130165	0.0144127		0.106406	0.0350967		18.6653	18.6937	18.6802	18.677	18.7498	18.7393	18.7878		-0.0794723	0.0145937		-0.0803897	0.013899		16.8512	16.8961	16.9005	16.849	16.921	17.0239	16.8237	16.7554	16.8561
197	A2RT67	1	1	1	sp|A2RT67|DEND3_MOUSE DENN domain-containing protein 3 OS=Mus musculus (Mouse) OX=10090 GN=Dennd3 PE=1 SV=2	Dennd3	1	1	1	9.13068	9.56343	8.98563	8.14994	8.61696	8.95125	8.84113	8.99737	9.13858		0.23422	0.29288		-0.419644	0.0772061		12.1829	12.2586	12.2674	12.4863	12.057	12.2275	12.2669		0.0369814	0.680082		0.193051	0.0635399
199	A2RTL5	12	12	12	sp|A2RTL5|RSRC2_MOUSE Arginine/serine-rich coiled-coil protein 2 OS=Mus musculus (Mouse) OX=10090 GN=Rsrc2 PE=2 SV=1	Rsrc2	12	12	12	17.9257	17.7862	17.7666	17.7464	17.8413	17.6715	17.8057	17.7264	17.7061		0.0801215	0.220279		0.00700063	0.91068		18.2023	18.162	18.068	18.2192	17.9927	18.074	18.0943		0.128446	0.0491025		0.0898965	0.136684		16.6016	16.5725	16.6086	16.5852	16.6228	16.6275	16.6488	16.6218	16.6434
200	A2TJV2	62	62	62	sp|A2TJV2|PALM3_MOUSE Paralemmin-3 OS=Mus musculus (Mouse) OX=10090 GN=Palm3 PE=1 SV=1	Palm3	62	62	62	20.6435	20.6755	20.7184	20.6959	20.6631	20.6153	20.7585	20.7388	20.6773		-0.0457666	0.296464		-0.066793	0.140848		20.7115	20.7059	20.7201	20.6765	20.7351	20.6918	20.6497		0.016515	0.611067		0.00605977	0.850548		14.2639	14.3683	14.1193	14.2676	14.2723	14.2359	14.3641	14.2541	14.2358
201	A3KFM7	15	11	11	sp|A3KFM7|CHD6_MOUSE Chromodomain-helicase-DNA-binding protein 6 OS=Mus musculus (Mouse) OX=10090 GN=Chd6 PE=1 SV=1	Chd6	15	11	11	14.6935	14.6046	14.7933	14.7329	14.6888	14.7737	14.8663	14.7897	14.8485		-0.137687	0.0311267		-0.103033	0.087749		15.751	15.7609	15.9049	15.8877	16.0824	16.0152	15.9845	DOWN	-0.271426	0.000129525	DOWN	-0.13105	0.00614494	DOWN
202	A3KGB4;Q9Z1A9	35;1	35;1	35;1	sp|A3KGB4|TBC8B_MOUSE TBC1 domain family member 8B OS=Mus musculus (Mouse) OX=10090 GN=Tbc1d8b PE=1 SV=1	Tbc1d8b	35	35	35	14.3308	14.1588	14.4515	14.3965	14.318	14.3914	14.3244	14.253	14.469		-0.0351093	0.673853		0.0198275	0.811449		15.4818	15.531	15.5253	15.4286	15.5964	15.5717	15.5611		-0.0699639	0.0899032		-0.0994773	0.0280258		18.1657	18.0039	18.0074	18.085	18.11	18.037	18.1855	18.0917	17.9047
203	A3KGF9	8	7	7	sp|A3KGF9|CCD9B_MOUSE Coiled-coil domain-containing protein 9B OS=Mus musculus (Mouse) OX=10090 GN=Ccdc9b PE=1 SV=1	Ccdc9b	8	7	7																															12.2149	12.3974	12.2837	12.282	12.2986	12.1092	12.2598	12.2467	11.9784
205	A3KGV1	13	13	13	sp|A3KGV1|ODFP2_MOUSE Outer dense fiber protein 2 OS=Mus musculus (Mouse) OX=10090 GN=Odf2 PE=1 SV=1	Odf2	13	13	13	15.8014	15.6784	15.7952	15.6978	15.8207	15.79	15.7754	15.6725	15.7019		0.0417117	0.44882		0.0528659	0.342037		17.4755	17.4651	17.4828	17.5685	17.5665	17.5556	17.6144		-0.108558	0.01621		-0.0531457	0.158367
206	A3KGW5	15	15	15	sp|A3KGW5|GT253_MOUSE Inactive glycosyltransferase 25 family member 3 OS=Mus musculus (Mouse) OX=10090 GN=Cercam PE=3 SV=1	Cercam	15	15	15	15.0778	15.0028	15.0483	15.0615	15.079	15.0518	14.8172	14.8641	14.9857	UP	0.153953	0.0122331		0.175095	0.00626337	UP	16.0023	16.07	16.0231	16.1168	16.0577	16.045	16.1531		-0.0491097	0.33153		-0.0152818	0.753841		15.5971	15.5252	15.4609	15.5721	15.4618	15.612	15.3	15.4282	15.5055
207	A3KMP2	11	11	11	sp|A3KMP2|TTC38_MOUSE Tetratricopeptide repeat protein 38 OS=Mus musculus (Mouse) OX=10090 GN=Ttc38 PE=1 SV=2	Ttc38	11	11	11	14.7504	14.8576	14.58	14.6528	14.6833	14.5847	14.8727	15.0337	15.0017	DOWN	-0.240041	0.0110104		-0.329113	0.00186281	DOWN	14.3755	14.4729	14.2578	14.2561	14.4201	14.4946	14.3441		0.00455377	0.930307		-0.162691	0.0166941		16.3229	16.3066	16.383	16.3231	16.2979	16.3018	16.4678	16.422	16.4774	DOWN
208	A4FUP9	7	7	7	sp|A4FUP9|GL1D1_MOUSE Glycosyltransferase 1 domain-containing protein 1 OS=Mus musculus (Mouse) OX=10090 GN=Glt1d1 PE=2 SV=2	Glt1d1	7	7	7	13.1597	13.1844	13.0434	13.2814	13.0808	13.1501	13.4028	13.223	13.3902		-0.209507	0.0168244		-0.167925	0.0430597		13.8259	13.8918	13.6675	13.6985	13.9183	13.6871	13.8372		0.0446299	0.525576		-0.131233	0.0939996
209	A4Q9F6	1	1	1	sp|A4Q9F6|TTL13_MOUSE Tubulin polyglutamylase TTLL13 OS=Mus musculus (Mouse) OX=10090 GN=Ttll13 PE=2 SV=1	Ttll13	1	1	1
211	A6H5Y3	25	25	25	sp|A6H5Y3|METH_MOUSE Methionine synthase OS=Mus musculus (Mouse) OX=10090 GN=Mtr PE=1 SV=1	Mtr	25	25	25	15.5934	15.47	15.6576	15.6875	15.6388	15.7221	15.6071	15.3525	15.5667		0.0649111	0.407101		0.173984	0.0456429		17.9543	17.9677	17.8636	17.8585	17.8523	17.8363	17.853		0.113823	0.00091449	UP	0.0138252	0.496673		15.6831	15.6592	15.6875	15.6176	15.5079	15.5565	15.4484	15.5148	15.4049	UP
212	A6H5Z3	19	19	18	sp|A6H5Z3|EXC6B_MOUSE Exocyst complex component 6B OS=Mus musculus (Mouse) OX=10090 GN=Exoc6b PE=1 SV=1	Exoc6b	19	19	18	16.1454	16.2654	16.1922	16.0633	16.1151	16.1722	16.1098	16.1311	16.0665		0.0985411	0.0635872		0.0144429	0.762395		17.9845	17.9697	17.9378	17.9885	17.9363	17.914	17.9235		0.0524979	0.0653616		0.0385664	0.149975		15.6071	15.5305	15.6352	15.5452	15.5323	15.6856	15.6012	15.5472	15.6895
213	A6H611	17	17	16	sp|A6H611|MIPEP_MOUSE Mitochondrial intermediate peptidase OS=Mus musculus (Mouse) OX=10090 GN=Mipep PE=1 SV=1	Mipep	17	17	16	16.0653	16.1731	16.0309	16.1266	16.0778	16.0831	16.0787	16.1265	16.1078		-0.0145663	0.752465		-0.00848379	0.853966		17.8432	17.8048	17.8946	17.8632	17.8342	17.9129	17.9125		-0.0625326	0.100496		-0.00763631	0.821295		12.7133	12.9197	12.8952	12.8261	12.7208	12.9712	12.9274	12.754	12.7301
214	A6H619	17	16	16	sp|A6H619|PHRF1_MOUSE PHD and RING finger domain-containing protein 1 OS=Mus musculus (Mouse) OX=10090 GN=Phrf1 PE=1 SV=2	Phrf1	17	16	16	16.5665	16.456	16.6393	16.5748	16.5931	16.537	16.6257	16.5472	16.6079		-0.0396747	0.462205		-0.0253059	0.635821		17.8297	17.869	17.8607	17.8822	17.8878	17.8303	17.8356		-0.0018831	0.946898		0.0202486	0.483227		11.2401	11.3265	11.0907	11.1653	11.3201	11.0037	11.1565	11.1577	10.825
215	A6H630	17	17	17	sp|A6H630|ARMT1_MOUSE Damage-control phosphatase ARMT1 OS=Mus musculus (Mouse) OX=10090 GN=Armt1 PE=1 SV=1	Armt1	17	17	17	15.4209	15.2499	15.3781	15.3936	15.3794	15.4482	15.5276	15.2479	15.3468		-0.0244676	0.74961		0.0329983	0.667677		16.8457	16.8729	16.8134	16.8058	16.8723	16.8304	16.8143		0.0203162	0.446335		-0.0293476	0.283444		15.911	15.6937	15.8629	15.8597	15.8809	15.9515	15.8495	15.7786	15.9118
216	A6H687	3	3	3	sp|A6H687|SAC31_MOUSE SAC3 domain-containing protein 1 OS=Mus musculus (Mouse) OX=10090 GN=Sac3d1 PE=1 SV=1	Sac3d1	3	3	3	11.1439	11.6212	11.1269	10.9779	10.8884	10.9937	11.1515	11.4152	10.9589		0.122126	0.431381		-0.221884	0.169513		12.4118	12.3639	12.5329	12.4424	12.5131	12.5361	12.4266		-0.104089	0.0547758		-0.00431816	0.924964		12.2843	12.2484	12.0498	12.0821	12.1405	11.9601	11.8487	12.1033	12.0897
217	A6H6A9	11	9	9	sp|A6H6A9|RBG1L_MOUSE Rab GTPase-activating protein 1-like OS=Mus musculus (Mouse) OX=10090 GN=Rabgap1l PE=1 SV=1	Rabgap1l	11	9	9	12.7487	12.4517	12.853	12.615	12.5748	12.6059	12.3178	12.2758	12.5811		0.292896	0.02667		0.207016	0.0932787		13.1253	12.9621	13.3793	13.1614	13.0341	13.0695	13.2821		-0.0848798	0.431832		0.141776	0.208487		14.57	14.4764	14.586	14.5523	14.4436	14.7286	14.5068	14.5353	14.5025
218	A6H6J9	4	4	4	tr|A6H6J9|A6H6J9_MOUSE ANK_REP_REGION domain-containing protein OS=Mus musculus (Mouse) OX=10090 GN=Ankrd50 PE=1 SV=1	Ankrd50	4	4	4	11.5157	11.459	11.5481	11.3458	11.6364	11.7356	11.4966	11.6783	11.4294		-0.0271415	0.794785		0.0378444	0.717378		13.6367	13.7392	13.721	13.7326	13.8712	13.9046	13.9534	DOWN	-0.221848	0.00113256	DOWN	-0.182937	0.00305843	DOWN	11.4462	11.2259	11.6287	11.4471	11.504	11.4833	11.4438	11.1805	11.4632
219	A6H8H2	32	32	31	sp|A6H8H2|DEN4C_MOUSE DENN domain-containing protein 4C OS=Mus musculus (Mouse) OX=10090 GN=Dennd4c PE=1 SV=1	Dennd4c	32	32	31	16.3598	16.3164	16.4005	16.3489	16.3957	16.4396	16.313	16.3333	16.3094		0.0402893	0.335864		0.0761385	0.0877662		18.3307	18.3495	18.307	18.3742	18.3241	18.3385	18.3142		0.014503	0.602219		0.0149992	0.590154		17.7647	17.6071	17.6958	17.706	17.665	17.8226	17.6801	17.6324	17.8004
220	A6PWD2	5	4	4	sp|A6PWD2|FHAD1_MOUSE Forkhead-associated domain-containing protein 1 OS=Mus musculus (Mouse) OX=10090 GN=Fhad1 PE=2 SV=1	Fhad1	5	4	4																															15.0281	15.1214	15.0671	15.1426	15.1293	14.9809	15.0939	15.198	15.12
221	A6PWY4	21	21	21	sp|A6PWY4|WDR76_MOUSE WD repeat-containing protein 76 OS=Mus musculus (Mouse) OX=10090 GN=Wdr76 PE=1 SV=1	Wdr76	21	21	21	17.2185	17.2454	17.3791	17.3627	17.4141	17.4124	17.357	17.3401	17.362		-0.0720485	0.164453		0.0433513	0.38534		18.9405	18.9272	18.9114	18.9211	18.9175	18.924	18.8824		0.0258873	0.281965		0.0082569	0.719539
222	A6X8Z5	16	16	16	sp|A6X8Z5|RHG31_MOUSE Rho GTPase-activating protein 31 OS=Mus musculus (Mouse) OX=10090 GN=Arhgap31 PE=1 SV=1	Arhgap31	16	16	16	15.0602	15.1732	15.0331	15.3808	15.1398	15.1742	15.2884	15.334	15.2544		-0.203434	0.0165964		-0.060651	0.400208		14.9957	15.0416	15.0801	14.9881	15.0271	15.0329	15.0382		-0.0141194	0.677993		0.00130892	0.969068		15.7971	15.7395	15.7109	15.6985	15.7202	15.7481	15.8203	16.1253	15.7747
223	A6X919;P0CW70	17;1	17;1	17;1	sp|A6X919|D19L1_MOUSE Probable C-mannosyltransferase DPY19L1 OS=Mus musculus (Mouse) OX=10090 GN=Dpy19l1 PE=1 SV=1	Dpy19l1	17	17	17	17.0482	17.1037	16.9329	16.8912	16.9729	16.9541	16.7676	16.8223	16.8346	UP	0.220119	0.00219822	UP	0.131217	0.0313744		17.7678	17.7221	17.6356	17.6547	17.664	17.6208	17.6889		0.0870478	0.0217592		-0.0127023	0.671551		16.7574	16.7786	16.456	16.7309	16.7411	16.6979	16.683	16.6174	16.5299
224	A6ZI47	17	2	2	tr|A6ZI47|A6ZI47_MOUSE Fructose-bisphosphate aldolase OS=Mus musculus (Mouse) OX=10090 GN=Aldoart2 PE=1 SV=1	Aldoart2	17	2	2
225	A7UAK5	21	21	17	tr|A7UAK5|A7UAK5_MOUSE 6PF2K domain-containing protein OS=Mus musculus (Mouse) OX=10090 GN=Pfkfb3 PE=1 SV=1	Pfkfb3	21	21	17	16.9797	16.9559	16.6524	16.6943	16.6355	16.7071	16.6053	16.6147	16.5578		0.270106	0.0091351	UP	0.0864153	0.313002		17.726	17.679	17.6151	17.6611	17.523	17.5798	17.608		0.13224	0.0072267	UP	0.0678409	0.088557
226	A8C756	39	39	39	sp|A8C756|THADA_MOUSE Thyroid adenoma-associated protein homolog OS=Mus musculus (Mouse) OX=10090 GN=Thada PE=1 SV=1	Thada	39	39	39	17.1756	17.2164	17.1442	17.1021	17.1346	17.1963	17.1255	17.1613	17.0803		0.0563837	0.213131		0.021973	0.613442		19.1883	19.1682	19.201	19.2148	19.3314	19.3654	19.379	DOWN	-0.180346	0.000200408	DOWN	-0.150673	0.000546759	DOWN	15.4391	15.4116	15.7079	15.4245	15.4434	15.6239	15.4941	15.6356	15.6482
227	A8Y5H7	12	12	12	sp|A8Y5H7|S14L1_MOUSE SEC14-like protein 1 OS=Mus musculus (Mouse) OX=10090 GN=Sec14l1 PE=1 SV=1	Sec14l1	12	12	12	12.5214	12.5975	12.4406	12.4117	12.3482	12.3842	12.367	12.1326	12.2951		0.254918	0.00406739	UP	0.116447	0.11133		13.8168	13.6891	13.6374	13.6421	13.6646	13.5695	13.8049		0.0732862	0.348462		-0.039878	0.600337		13.1436	13.0069	12.8885	12.7549	13.0612	12.9152	13.2081	13.091	13.1992
228	A9JSM3	4	4	4	sp|A9JSM3|TM238_MOUSE Transmembrane protein 238 OS=Mus musculus (Mouse) OX=10090 GN=Tmem238 PE=2 SV=1	Tmem238	4	4	4	14.462	14.5403	14.4971	14.5431	14.5259	14.5954	14.3233	14.5592	14.4647		0.0507363	0.419417		0.105752	0.112585		15.2941	15.3004	15.3824	15.2804	15.2973	15.2385	15.239		0.038972	0.327426		0.0731161	0.0917396
231	B1AQJ2	35	35	35	sp|B1AQJ2|UBP36_MOUSE Ubiquitin carboxyl-terminal hydrolase 36 OS=Mus musculus (Mouse) OX=10090 GN=Usp36 PE=1 SV=1	Usp36	35	35	35	17.0102	17.0852	17.072	16.9761	17.0684	17.1315	16.9077	16.8782	16.9627		0.139598	0.0206054		0.142465	0.0187842		19.546	19.5131	19.4842	19.4972	19.5675	19.5643	19.5328		-0.0252708	0.305847		-0.0641398	0.0289295		15.8412	15.9074	15.8345	15.7969	15.8346	15.8779	15.8451	15.7617	15.7911
233	B1AR13	4	4	4	sp|B1AR13|CISD3_MOUSE CDGSH iron-sulfur domain-containing protein 3, mitochondrial OS=Mus musculus (Mouse) OX=10090 GN=Cisd3 PE=1 SV=1	Cisd3	4	4	4	13.1414	12.9291	13.1689	13.3065	13.1822	13.125	13.1308	13.1338	13.2749		-0.10003	0.231016		0.0247549	0.757312		14.8586	14.9403	14.97	14.8169	14.5195	14.7488	14.83		0.19998	0.0830345		0.193965	0.0905912		15.553	15.5862	15.5781	15.6082	15.6051	15.5049	15.649	15.6156	15.6521
234	B1AR17	38	29	28	tr|B1AR17|B1AR17_MOUSE Chromodomain helicase DNA-binding protein 3 OS=Mus musculus (Mouse) OX=10090 GN=Chd3 PE=1 SV=1	Chd3	38	29	28	8.84078	8.67398	9.5444	8.50292	9.30562	9.09338	8.45481	9.34021	9.18514		0.0263336	0.934196		-0.0260813	0.934825		11.3604	10.8288	11.2388	11.0801	11.4148	11.4538	11.223		-0.26924	0.139679		-0.204433	0.244311		12.8921	12.7826	12.7689	12.7044	12.8107	12.7496	12.6431	12.6305	12.7734
236	B1AR69	6	1	1	tr|B1AR69|B1AR69_MOUSE Myosin, heavy polypeptide 13, skeletal muscle OS=Mus musculus (Mouse) OX=10090 GN=Myh13 PE=1 SV=1	Myh13	6	1	1
237	B1ARD6	13	13	10	sp|B1ARD6|SLFN9_MOUSE Schlafen family member 9 OS=Mus musculus (Mouse) OX=10090 GN=Slfn9 PE=2 SV=1	Slfn9	13	13	10																															12.8836	12.676	12.728	12.7559	12.833	12.6437	13.2835	13.2164	13.0628	DOWN
238	B1ART2	10	10	10	tr|B1ART2|B1ART2_MOUSE UBA domain-containing protein OS=Mus musculus (Mouse) OX=10090 GN=Vps13d PE=1 SV=2	Vps13d	10	10	10	14.5386	14.5479	14.487	14.6304	14.5815	14.586	14.6112	14.3675	14.6216		-0.00890705	0.896758		0.0658641	0.350071		16.5613	16.5688	16.5683	16.4081	16.4745	16.4675	16.4935		0.0865593	0.107424		0.00969016	0.839872
239	B1ARW8	4	4	4	sp|B1ARW8|CA122_MOUSE Uncharacterized protein C1orf122 homolog OS=Mus musculus (Mouse) OX=10090 GN=MGI:1916170 PE=4 SV=1	MGI:1916170	4	4	4	11.2163	10.9715	11.0422	11.0915	11.2506	11.1412	11.2191	11.1662	11.0191		-0.0581074	0.477373		0.0262734	0.744995		10.8412	10.6992	10.7621	10.7952	10.6596	10.4216	10.4838		0.248502	0.0169929		0.256983	0.0147661		11.3262	11.387	11.4053	10.9398	10.9779	11.1565	11.5361	11.2557	11.2445
240	B1ASA5	5	2	2	tr|B1ASA5|B1ASA5_MOUSE Zinc finger protein 362 OS=Mus musculus (Mouse) OX=10090 GN=Zfp362 PE=1 SV=1	Zfp362	5	2	2	11.3827	11.0899	11.2758	11.2585	11.2082	11.2503	11.2173	11.1704	11.0038		0.11899	0.173746		0.108539	0.210589		12.4588	12.5671	12.7639	12.7518	12.5786	12.5529	12.4922		-0.0282519	0.513532		0.216619	0.00165469	UP	11.3959	11.3303	11.9206	11.4464	11.4598	11.4144	11.4882	11.4996	11.2865
242	B1ASQ7;A2A7A2	4;3	3;3	2;2	tr|B1ASQ7|B1ASQ7_MOUSE Predicted gene 13212 OS=Mus musculus (Mouse) OX=10090 GN=Gm13212 PE=4 SV=1;tr|A2A7A2|A2A7A2_MOUSE Zinc finger protein 984 OS=Mus musculus (Mouse) OX=10090 GN=Zfp984 PE=4 SV=2	Gm13212	4	3	2	13.8522	14.213	13.9608	14.054	14.1157	14.06	13.8803	13.9592	13.8364		0.116761	0.199699		0.184637	0.057058		15.7229	15.7508	15.7391	15.689	15.953	15.8718	15.7585		-0.124244	0.0668271		-0.147039	0.0380961
243	B1AUE5	6	6	6	sp|B1AUE5|PEX10_MOUSE Peroxisome biogenesis factor 10 OS=Mus musculus (Mouse) OX=10090 GN=Pex10 PE=2 SV=1	Pex10	6	6	6	14.2455	14.0392	14.1609	13.9754	14.058	14.0771	13.9291	14.0265	13.955		0.17833	0.0150942		0.0666533	0.288248		15.3892	15.4143	15.4097	15.408	15.45	15.3705	15.3763		0.00281617	0.928281		0.00994755	0.751496		12.3792	12.441	12.5157	12.0012	12.5492	12.3113	12.3239	12.3087	12.665
244	B1AUN2	28	28	28	tr|B1AUN2|B1AUN2_MOUSE Eukaryotic translation initiation factor 2B, subunit 3 OS=Mus musculus (Mouse) OX=10090 GN=Eif2b3 PE=1 SV=1	Eif2b3	28	28	28	18.1962	18.2835	18.1798	18.225	18.2514	18.2608	18.1485	18.1157	18.2173		0.0593449	0.207661		0.0852665	0.0835119		19.36	19.3617	19.3144	19.3035	19.2617	19.3404	19.3314		0.0496557	0.135765		-0.00220082	0.941808		17.3514	17.3622	17.3691	17.3972	17.3549	17.4715	17.3168	17.311	17.3758
245	B1AUR6	18	18	18	sp|B1AUR6|MMS22_MOUSE Protein MMS22-like OS=Mus musculus (Mouse) OX=10090 GN=Mms22l PE=1 SV=1	Mms22l	18	18	18	15.6007	15.5384	15.5548	15.6555	15.6208	15.7021	15.7501	15.551	15.6591		-0.0887472	0.135963		0.00607156	0.912953		17.5144	17.4975	17.6104	17.5494	17.7038	17.6154	17.688		-0.163111	0.00305389	DOWN	-0.0891818	0.0409684		14.1365	13.8585	13.9259	13.7872	13.9427	13.6935	14.6501	13.856	13.6832
246	B1AV60	2	2	2	tr|B1AV60|B1AV60_MOUSE NHS actin-remodeling regulator OS=Mus musculus (Mouse) OX=10090 GN=Nhs PE=1 SV=1	Nhs	2	2	2
247	B1AVH7	26	26	26	sp|B1AVH7|TBD2A_MOUSE TBC1 domain family member 2A OS=Mus musculus (Mouse) OX=10090 GN=Tbc1d2 PE=2 SV=1	Tbc1d2	26	26	26	14.2052	14.5641	14.3667	14.2771	14.1981	14.278	14.2176	14.1878	14.1901		0.180166	0.0514203		0.0525946	0.526327		16.4644	16.4378	16.3866	16.4277	16.2423	16.2766	16.3242	UP	0.170044	0.00135304	UP	0.126149	0.00601191	UP	15.9541	15.9993	16.0719	16.0262	15.96	16.0837	15.9672	15.9583	16.0388
248	B1AVP0	4	4	4	tr|B1AVP0|B1AVP0_MOUSE Phosphatase and actin regulator OS=Mus musculus (Mouse) OX=10090 GN=Phactr2 PE=1 SV=1	Phactr2	4	4	4	12.9718	12.8001	13.1551	13.4048	13.1232	13.2782	13.334	13.1214	13.1375		-0.221992	0.0661791		0.071106	0.517998		13.8615	13.8163	13.9868	14.2696	13.9613	13.98	14.0487		-0.157757	0.0955216		0.131536	0.15086		13.1422	13.1386	13.1889	13.0843	13.1221	13.0247	13.2361	13.1657	13.0644
249	B1AVY7	7	6	6	sp|B1AVY7|KI16B_MOUSE Kinesin-like protein KIF16B OS=Mus musculus (Mouse) OX=10090 GN=Kif16b PE=1 SV=1	Kif16b	7	6	6	14.1601	14.1241	14.0512	14.0204	14.1419	13.9988	14.0181	13.9501	13.9899		0.125806	0.0349718		0.0676754	0.212794		15.9138	15.8853	15.9483	15.7941	15.9727	15.8247	15.8467		0.0181422	0.775628		-0.0101688	0.87277		13.8958	13.9471	13.8293	13.7697	13.7617	13.9462	13.6697	13.6803	13.8979
250	B1AVZ0	14	14	14	sp|B1AVZ0|UPP_MOUSE Uracil phosphoribosyltransferase homolog OS=Mus musculus (Mouse) OX=10090 GN=Uprt PE=1 SV=1	Uprt	14	14	14	15.7925	15.8593	15.6868	15.8423	15.7391	15.7184	15.8309	15.7975	15.8532		-0.0476648	0.402381		-0.0605897	0.293198		16.6352	16.6927	16.6719	16.6991	16.5969	16.6589	16.6374		0.0328673	0.30641		0.0544279	0.113017		16.7777	16.7556	16.6729	16.7255	16.7793	16.6911	16.8546	16.7991	16.718
251	B1AWL2	62	62	62	sp|B1AWL2|ZN462_MOUSE Zinc finger protein 462 OS=Mus musculus (Mouse) OX=10090 GN=Znf462 PE=1 SV=1	Znf462	62	62	62	17.8811	17.8379	17.9369	17.9602	17.9741	17.9754	17.8802	17.8303	17.8845		0.0202966	0.61073		0.104887	0.024288		20.0038	19.9647	19.9882	20.0268	20.0356	20.0507	20.0594		-0.0643066	0.0350971		-0.0410296	0.1356		13.4522	13.5048	13.4171	13.3022	13.2222	13.3004	13.6068	13.254	13.6133
252	B1AX39	3	3	3	sp|B1AX39|ZCHC7_MOUSE Zinc finger CCHC domain-containing protein 7 OS=Mus musculus (Mouse) OX=10090 GN=Zcchc7 PE=2 SV=1	Zcchc7	3	3	3	11.6705	11.3564	11.9905	12.044	12.1211	11.9411	12.2078	11.4894	11.9611		-0.213605	0.306685		0.149315	0.467753		14.2213	14.281	14.0104	14.1205	14.1298	13.9559	13.9465		0.240423	0.00982776	UP	0.0546968	0.43368
254	B1AXD8	8	8	6	sp|B1AXD8|AKIR2_MOUSE Akirin-2 OS=Mus musculus (Mouse) OX=10090 GN=Akirin2 PE=1 SV=1	Akirin2	8	8	6	16.046	16.0515	16.0235	15.8926	15.9533	15.9153	16.0171	15.8908	15.9171		0.0986679	0.0470521		-0.0212583	0.630097		16.6852	16.6697	16.7203	16.7293	16.7108	16.6984	16.7263		-0.0343358	0.13665		0.0129708	0.541437
255	B1AXP6	3	3	3	sp|B1AXP6|TOM5_MOUSE Mitochondrial import receptor subunit TOM5 homolog OS=Mus musculus (Mouse) OX=10090 GN=Tomm5 PE=3 SV=1	Tomm5	3	3	3	13.2831	12.9456	12.9493	12.6567	12.7566	12.7973	13.0773	13.0929	12.7569		0.0836784	0.485946		-0.238797	0.069056		12.8758	12.7449	12.6114	12.822	12.9415	12.7821	12.815		-0.0358651	0.669118		-0.129527	0.155054		13.8848	13.712	13.7188	13.7963	13.8343	13.6127	13.8012	13.7164	13.5688
256	B1AY10	18	18	18	sp|B1AY10|NFX1_MOUSE Transcriptional repressor NF-X1 OS=Mus musculus (Mouse) OX=10090 GN=Nfx1 PE=1 SV=1	Nfx1	18	18	18	15.7515	15.6571	15.8098	15.8572	15.8174	15.7702	15.6396	15.6877	15.663		0.0760398	0.145099		0.151513	0.0116496		17.6064	17.6416	17.5956	17.5731	17.7315	17.7264	17.678		-0.0879904	0.0144099		-0.127636	0.00253555	DOWN	14.949	14.7559	14.9466	14.8206	14.7945	15.1321	14.8268	14.8155	14.9066
257	B1AY13	61	61	60	sp|B1AY13|UBP24_MOUSE Ubiquitin carboxyl-terminal hydrolase 24 OS=Mus musculus (Mouse) OX=10090 GN=Usp24 PE=1 SV=1	Usp24	61	61	60	17.6179	17.6506	17.6484	17.6513	17.6385	17.6211	17.6942	17.6575	17.6877		-0.040825	0.248588		-0.0428645	0.227557		19.1853	19.1615	19.1766	19.1511	19.2089	19.2216	19.1904		-0.0336031	0.173455		-0.0430905	0.0946156		17.4793	17.3965	17.4219	17.4514	17.4883	17.4113	17.4168	17.5266	17.316
258	B1AZ99	3	3	3	sp|B1AZ99|OTUD3_MOUSE OTU domain-containing protein 3 OS=Mus musculus (Mouse) OX=10090 GN=Otud3 PE=1 SV=1	Otud3	3	3	3																															12.8686	13.0399	12.8345	12.7986	13.0217	12.7492	12.8636	12.7308	12.8509
259	B1AZA5	15	15	15	sp|B1AZA5|TM245_MOUSE Transmembrane protein 245 OS=Mus musculus (Mouse) OX=10090 GN=Tmem245 PE=1 SV=1	Tmem245	15	15	15	16.7302	16.6426	16.8104	16.7023	16.7507	16.7468	16.7496	16.7769	16.7561		-0.0331511	0.496757		-0.0276041	0.569819		17.31	17.1382	17.1619	17.1594	17.1262	17.2456	17.1519		0.0495796	0.426228		-0.0139289	0.818654		17.5753	17.6509	17.5727	17.5818	17.6165	17.504	17.6587	17.696	17.615
260	B1AZI6	53	53	35	sp|B1AZI6|THOC2_MOUSE THO complex subunit 2 OS=Mus musculus (Mouse) OX=10090 GN=Thoc2 PE=1 SV=1	Thoc2	53	53	35	17.9211	17.8735	17.9924	17.907	17.9558	17.9785	17.9091	17.843	17.8792		0.0519146	0.262824		0.0699491	0.142511		19.9976	19.9255	19.9397	19.9649	19.8752	19.8602	19.8343		0.104956	0.0105052		0.0957085	0.015633		16.8543	16.7782	16.849	16.867	16.8464	16.8437	16.8062	16.7949	16.7558
261	B1AZP2;Q9D415;Q8BJ42	26;1;1	26;1;1	26;1;1	sp|B1AZP2|DLGP4_MOUSE Disks large-associated protein 4 OS=Mus musculus (Mouse) OX=10090 GN=Dlgap4 PE=1 SV=1	Dlgap4	26	26	26	18.4038	18.5474	18.3802	18.4917	18.4393	18.353	18.4985	18.5435	18.4687		-0.0597918	0.319318		-0.0755648	0.215926		18.5254	18.5384	18.5221	18.4851	18.4914	18.5905	18.4871		0.00890046	0.816945		-0.0194131	0.61667		17.9282	17.9414	17.9781	17.8265	17.8431	17.9236	17.9028	17.9292	18.0485
262	B2KF50	35	32	32	tr|B2KF50|B2KF50_MOUSE Chorein_N domain-containing protein OS=Mus musculus (Mouse) OX=10090 GN=Uhrf1bp1 PE=1 SV=1	Uhrf1bp1	35	32	32	14.9279	14.9901	15.0304	15.0133	14.9842	14.9074	14.8537	14.9151	14.9458		0.0778984	0.130009		0.0634029	0.207587		15.7129	15.8453	15.6641	15.6737	15.6868	15.6019	15.6737		0.124958	0.0328536		0.0147719	0.756827		16.3141	16.2641	16.2985	16.2399	16.2754	16.2882	16.3674	16.3086	16.2343
263	B2RPU8;Q9D1L0	5;4	5;4	5;4	tr|B2RPU8|B2RPU8_MOUSE SCAN domain containing 3 OS=Mus musculus (Mouse) OX=10090 GN=Zbed5 PE=1 SV=1;sp|Q9D1L0|CHCH2_MOUSE Coiled-coil-helix-coiled-coil-helix domain-containing protein 2 OS=Mus musculus (Mouse) OX=10090 GN=Chchd2 PE=2 SV=1	Zbed5	5	5	5	14.4686	14.6426	14.2395	14.0759	14.1973	14.1818	14.2891	14.3633	14.2759		0.140829	0.158926		-0.157719	0.119753		14.7917	14.9136	14.7832	14.8273	14.5642	14.5424	14.6584	UP	0.264344	0.0016819	UP	0.216903	0.00453555	UP	13.9646	13.8283	13.8522	13.6287	13.9968	13.6732	13.8936	14.0945	13.9242
264	B2RQC2	7	7	7	sp|B2RQC2|UBP42_MOUSE Ubiquitin carboxyl-terminal hydrolase 42 OS=Mus musculus (Mouse) OX=10090 GN=Usp42 PE=1 SV=1	Usp42	7	7	7	13.2145	13.3942	13.2237	13.1989	13.2609	13.2101	13.1949	13.1703	13.1204		0.115594	0.0629536		0.0614545	0.286913		14.8795	14.9202	14.9645	14.9979	15.0286	14.9091	14.9799		-0.0727032	0.107293		0.00867118	0.82952
265	B2RQC6;Q8C196	98;4	98;4	98;4	sp|B2RQC6|PYR1_MOUSE CAD protein OS=Mus musculus (Mouse) OX=10090 GN=Cad PE=1 SV=1	Cad	98	98	98	20.2713	20.2033	20.2323	20.2492	20.2785	20.291	20.1618	20.1669	20.1777		0.0668468	0.0877021		0.104113	0.0157652		22.0474	22.0471	22.0299	22.0478	22.0237	22.0586	22.0342		0.00846968	0.698957		5.57951e-05	0.997954		19.11	19.0868	19.1738	19.1292	19.1125	19.1586	19.026	19.0786	19.0507
266	B2RQE8	4	4	4	sp|B2RQE8|RHG42_MOUSE Rho GTPase-activating protein 42 OS=Mus musculus (Mouse) OX=10090 GN=Arhgap42 PE=1 SV=1	Arhgap42	4	4	4	11.2094	11.7232	11.3034	11.6023	11.5495	11.5296	10.4205	10.63	10.8904	UP	0.765008	0.000641519	UP	0.913513	0.000187282	UP	13.6518	13.653	13.6921	13.6693	13.6817	13.8016	13.8393		-0.121808	0.0395772		-0.093518	0.0914937
267	B2RQG2	81	81	80	tr|B2RQG2|B2RQG2_MOUSE PHD finger protein 3 OS=Mus musculus (Mouse) OX=10090 GN=Phf3 PE=1 SV=1	Phf3	81	81	80	19.4352	19.4031	19.5078	19.6047	19.5349	19.5201	19.2005	19.1864	19.3137	UP	0.215148	0.00212963	UP	0.319681	0.000149077	UP	20.7582	20.7346	20.7518	20.7502	20.6367	20.649	20.6332	UP	0.106766	0.00146174	UP	0.111333	0.00117251	UP	17.5053	17.5792	17.5585	17.5487	17.4757	17.5847	17.491	17.4446	17.4947
268	B2RR83	21	21	21	sp|B2RR83|YTDC2_MOUSE 3-5 RNA helicase YTHDC2 OS=Mus musculus (Mouse) OX=10090 GN=Ythdc2 PE=1 SV=1	Ythdc2	21	21	21	16.5125	16.4416	16.4286	16.4358	16.3726	16.4424	16.4015	16.3927	16.4312		0.0524093	0.217738		0.00847641	0.834674		17.6407	17.6595	17.7064	17.7004	18.0403	18.0441	18.0476	DOWN	-0.393902	5.99574e-07	DOWN	-0.340618	1.45121e-06	DOWN	14.4587	14.1771	13.9552	13.7892	14.2445	13.9028	14.3768	14.2353	14.1135
269	B2RRD7	13	13	12	sp|B2RRD7|BRPF1_MOUSE Peregrin OS=Mus musculus (Mouse) OX=10090 GN=Brpf1 PE=1 SV=1	Brpf1	13	13	12	15.9975	15.9953	16.1503	15.9816	16.0754	16.205	15.8691	15.9758	15.9959		0.100754	0.183582		0.140407	0.0762086		17.9554	17.9355	17.9517	17.9805	17.9562	17.9608	17.9911		-0.0238905	0.32906		-0.00327458	0.88916
270	B2RRE4	18	18	18	sp|B2RRE4|Z518B_MOUSE Zinc finger protein 518B OS=Mus musculus (Mouse) OX=10090 GN=Znf518b PE=2 SV=1	Znf518b	18	18	18	16.0274	16.0214	16.1473	16.0807	16.0027	16.0331	15.9354	15.9204	15.9445		0.131945	0.0168733		0.105395	0.0437276		17.9444	17.8797	17.8629	17.848	17.9612	17.9307	17.9257		-0.027152	0.351707		-0.083753	0.0201872
271	B2RRE7	36	36	36	sp|B2RRE7|OTUD4_MOUSE OTU domain-containing protein 4 OS=Mus musculus (Mouse) OX=10090 GN=Otud4 PE=1 SV=1	Otud4	36	36	36	17.481	17.5518	17.6395	17.6289	17.5523	17.6751	17.6596	17.6101	17.6674		-0.0883023	0.123393		-0.0269352	0.615422		19.2287	19.2159	19.2447	19.2442	19.2729	19.219	19.1953		-0.00673351	0.815731		0.0153336	0.599179		15.3711	15.4526	15.2825	15.3139	15.397	15.2791	15.4437	15.4529	15.1493
272	B2RS91	17	17	17	sp|B2RS91|RRN3_MOUSE RNA polymerase I-specific transcription initiation factor RRN3 OS=Mus musculus (Mouse) OX=10090 GN=Rrn3 PE=1 SV=1	Rrn3	17	17	17	14.2128	14.6103	14.2215	14.103	14.409	14.5464	14.1733	14.3358	14.2599		0.09189	0.511724		0.0964884	0.491403		15.9042	15.8706	15.4263	15.4346	15.7022	15.7007	15.5914		0.222663	0.00109578	UP	-0.234335	0.000833699	DOWN	9.55533	9.06054	10.3604	10.0508	9.50882	9.62934	9.36124	9.48509	9.8821
273	B2RSH2;P20612;P50149;Q3V3I2	16;3;3;3	6;0;0;0	6;0;0;0	sp|B2RSH2|GNAI1_MOUSE Guanine nucleotide-binding protein G(i) subunit alpha-1 OS=Mus musculus (Mouse) OX=10090 GN=Gnai1 PE=1 SV=1	Gnai1	16	6	6	15.2576	15.3887	15.5045	15.6887	15.5718	15.5572	15.7464	15.754	15.7864	DOWN	-0.378634	0.000297058	DOWN	-0.156339	0.0403463		15.1678	15.2775	15.3249	15.285	15.3367	15.365	15.3263		-0.120003	0.0166173		-0.0376968	0.344548		14.4505	14.3572	14.2562	14.4413	14.3002	14.1342	14.5087	14.5044	14.3155
274	B2RT41	18	18	18	tr|B2RT41|B2RT41_MOUSE Zinc finger, C3H1-type-containing OS=Mus musculus (Mouse) OX=10090 GN=Zfc3h1 PE=1 SV=1	Zfc3h1	18	18	18	15.8621	15.8894	15.8854	15.9294	15.9608	15.9881	15.8882	15.8513	15.8832		0.0047234	0.893381		0.0851872	0.0356799		17.8389	17.8309	17.917	17.9701	18.2413	18.1558	18.1926	DOWN	-0.36164	2.34167e-05	DOWN	-0.253025	0.000186836	DOWN	13.581	13.9902	13.9157	13.9614	14.0138	13.6916	14.1437	14.0962	14.0399
275	B2RU80	4	3	3	sp|B2RU80|PTPRB_MOUSE Receptor-type tyrosine-protein phosphatase beta OS=Mus musculus (Mouse) OX=10090 GN=Ptprb PE=1 SV=1	Ptprb	4	3	3																															14.5551	14.3977	14.5202	14.5167	14.5268	14.3455	14.5408	14.5293	14.5443
276	B2RUM3	4	4	4	tr|B2RUM3|B2RUM3_MOUSE CHCH domain-containing protein OS=Mus musculus (Mouse) OX=10090 GN=AU015836 PE=1 SV=1	AU015836	4	4	4	15.7543	15.3852	15.3982	15.3589	15.356	15.2228	15.2168	15.1628	15.1407		0.339144	0.00638607	UP	0.139124	0.177205		15.7077	15.6716	15.2668	15.3567	15.1495	15.1452	15.1816	UP	0.530884	2.69726e-06	UP	0.153	0.00315589	UP
277	B2RUR8;Q8R554	19;6	19;6	19;6	sp|B2RUR8|OTU7B_MOUSE OTU domain-containing protein 7B OS=Mus musculus (Mouse) OX=10090 GN=Otud7b PE=1 SV=1	Otud7b	19	19	19	16.8753	17.0462	16.8048	16.7611	16.7762	16.7996	16.7388	16.9079	16.8146		0.0883067	0.222892		-0.0414695	0.553184		18.603	18.5831	18.6135	18.6094	18.4356	18.5101	18.5071	UP	0.108788	0.00891751	UP	0.127198	0.00428689	UP	15.517	15.5261	15.5308	15.5611	15.439	15.5224	15.4829	15.3689	15.442
278	B2RVL6	3	3	3	sp|B2RVL6|ZCH24_MOUSE Zinc finger CCHC domain-containing protein 24 OS=Mus musculus (Mouse) OX=10090 GN=Zcchc24 PE=1 SV=1	Zcchc24	3	3	3																															13.8166	13.9192	13.9732	14.1462	13.9058	13.8062	13.7333	13.8054	13.7629
279	B2RW11	3	3	3	tr|B2RW11|B2RW11_MOUSE ANK_REP_REGION domain-containing protein OS=Mus musculus (Mouse) OX=10090 GN=Ankrd34a PE=1 SV=1	Ankrd34a	3	3	3
280	B2RWS6;REV__Q9D495	44;1	44;1	30;1	sp|B2RWS6|EP300_MOUSE Histone acetyltransferase p300 OS=Mus musculus (Mouse) OX=10090 GN=Ep300 PE=1 SV=2	Ep300	44	44	30	17.4769	17.4473	17.399	17.3673	17.3792	17.407	17.3663	17.3066	17.3732		0.0923368	0.0398544		0.0358027	0.37357		19.6545	19.6608	19.655	19.6714	19.5753	19.6145	19.6607		0.0407923	0.20849		0.0463645	0.160192		15.3319	15.5111	15.3183	15.308	15.4471	15.3859	15.5327	15.3885	15.3485
281	B2RX14	29	29	27	sp|B2RX14|TUT4_MOUSE Terminal uridylyltransferase 4 OS=Mus musculus (Mouse) OX=10090 GN=Tut4 PE=1 SV=2	Tut4	29	29	27	17.2567	17.2287	17.3366	17.3777	17.3637	17.4114	17.3436	17.1793	17.322		-0.00765022	0.887641		0.102621	0.0842781		19.1746	19.2226	19.2302	19.2157	19.1868	19.1453	19.1759		0.0293068	0.283969		0.0536407	0.0741072		13.9715	14.0251	13.989	13.9182	14.0624	14.0669	14.1731	14.1637	14.0662
282	B2RX88	6	6	6	sp|B2RX88|CSPP1_MOUSE Centrosome and spindle pole associated protein 1 OS=Mus musculus (Mouse) OX=10090 GN=Cspp1 PE=1 SV=2	Cspp1	6	6	6	12.8811	13.7423	12.8046	12.5213	12.2523	12.8155	12.772	12.9291	12.9296		0.265778	0.295091		-0.347195	0.180843		13.4234	13.4886	13.3518	13.5971	12.6318	13.5914	13.5621		0.194196	0.529776		0.21268	0.492788		12.5811	12.825	12.384	12.5726	12.4126	12.473	12.8455	12.8933	12.5953
283	B2RXC1	28	28	28	sp|B2RXC1|TPC11_MOUSE Trafficking protein particle complex subunit 11 OS=Mus musculus (Mouse) OX=10090 GN=Trappc11 PE=1 SV=1	Trappc11	28	28	28	15.9093	15.9622	15.8657	15.8503	15.9491	15.9794	15.8408	15.8878	15.8424		0.0554223	0.261385		0.0692711	0.168813		17.6509	17.6919	17.6978	17.6672	17.6752	17.7605	17.7922		-0.0712081	0.113756		-0.0601471	0.16945		16.1765	16.1373	16.1106	16.2017	16.0589	16.1991	15.9612	16.0092	15.9834	UP
284	B2RXC2;Q8R071	5;1	4;1	4;1	tr|B2RXC2|B2RXC2_MOUSE Kinase OS=Mus musculus (Mouse) OX=10090 GN=Itpkb PE=1 SV=1	Itpkb	5	4	4	9.26025	8.96933	8.83452	9.45895	8.42089	8.47163	8.98569	9.04162	8.689		0.11593	0.665903		-0.121615	0.650767		11.5467	11.4147	11.6764	11.5461	10.9723	11.0578	11.3733	UP	0.346248	0.0280966		0.476829	0.00727699	UP	9.95859	10.2501	10.4791	10.1411	10.4156	10.2086	10.1388	10.4041	10.0997
285	B2RXC6	40	39	39	tr|B2RXC6|B2RXC6_MOUSE DNA-directed RNA polymerase subunit OS=Mus musculus (Mouse) OX=10090 GN=Polr3a PE=1 SV=1	Polr3a	40	39	39	17.257	17.2775	17.2678	17.2309	17.2961	17.3279	17.1914	17.0877	17.231		0.0974209	0.0686012		0.114962	0.03762		19.299	19.2977	19.2915	19.2818	19.3554	19.3283	19.3378		-0.0421376	0.0744083		-0.0538029	0.0328644		16.0687	16.0935	15.9304	15.971	16.0097	15.9987	16.0055	15.9209	16.0363
286	B2RXC8	8	8	7	tr|B2RXC8|B2RXC8_MOUSE 3222402P14Rik protein OS=Mus musculus (Mouse) OX=10090 GN=Ppp2r3a PE=1 SV=1	Ppp2r3a	8	8	7																															13.6509	13.4947	13.6666	13.6765	13.6627	13.7671	13.6128	13.5658	13.5992
287	B2RXQ2	44	44	27	tr|B2RXQ2|B2RXQ2_MOUSE Ppfia1 protein OS=Mus musculus (Mouse) OX=10090 GN=Ppfia1 PE=1 SV=1	Ppfia1	44	44	27	17.9494	17.9197	17.9824	18.0924	18.0745	18.0775	18.0076	17.9055	17.9619		-0.00786293	0.844603		0.123124	0.0122188		19.7835	19.7714	19.8289	19.83	19.85	19.8199	19.8225		-0.0534131	0.0382693		-0.00141792	0.946632		17.5734	17.6013	17.4954	17.7178	17.5948	17.7159	17.5317	17.5535	17.5435
288	B2RXR6	15	13	13	sp|B2RXR6|ANR44_MOUSE Serine/threonine-protein phosphatase 6 regulatory ankyrin repeat subunit B OS=Mus musculus (Mouse) OX=10090 GN=Ankrd44 PE=1 SV=1	Ankrd44	15	13	13	14.5299	14.6428	14.3634	14.1764	14.3632	14.4913	14.46	14.3426	14.5198		0.0712175	0.47734		-0.0971907	0.338355		14.1582	14.064	14.0916	14.1786	13.9906	14.0187	14.1088		0.0717028	0.197658		0.0957554	0.100827		12.7918	12.8626	12.7024	12.5544	12.7523	12.7149	12.9007	12.856	12.5122
289	B2RXS4	49	49	49	sp|B2RXS4|PLXB2_MOUSE Plexin-B2 OS=Mus musculus (Mouse) OX=10090 GN=Plxnb2 PE=1 SV=1	Plxnb2	49	49	49	17.8705	17.8766	17.989	17.9705	17.9715	17.9552	18.0632	17.9181	17.9509		-0.0653776	0.229064		-0.0116804	0.822432		19.0727	19.0769	19.1674	19.1822	19.1376	19.156	19.1237		-0.0642637	0.0190218		0.0357116	0.128978		18.1367	18.1253	18.024	18.1106	18.186	18.0397	18.0939	18.09	17.9581
290	B2RXV4	6	6	6	sp|B2RXV4|FLVC1_MOUSE Feline leukemia virus subgroup C receptor-related protein 1 OS=Mus musculus (Mouse) OX=10090 GN=Flvcr1 PE=2 SV=1	Flvcr1	6	6	6	15.2299	15.0972	15.3884	15.4038	15.2386	15.4251	15.4015	15.2986	15.3648		-0.116453	0.17797		0.00089489	0.99126		15.893	16.1938	15.9482	16.0204	16.3784	16.3438	16.0936		-0.228499	0.0936995		-0.287658	0.0459086		13.1171	12.964	12.8265	12.8798	13.0615	12.965	12.8626	12.9551	13.0976
291	B2RY04	47	45	45	sp|B2RY04|DOCK5_MOUSE Dedicator of cytokinesis protein 5 OS=Mus musculus (Mouse) OX=10090 GN=Dock5 PE=1 SV=2	Dock5	47	45	45	16.7638	16.8099	16.7434	16.7289	16.6905	16.7858	16.7428	16.7268	16.7484		0.0329896	0.417336		-0.00428252	0.914468		18.6203	18.6155	18.5799	18.618	18.5149	18.5642	18.5611		0.071173	0.0292309		0.0522299	0.0821834		16.8324	16.6567	16.7679	16.7541	16.789	16.8535	16.8252	16.8352	16.7241
292	B2RY56	33	33	33	sp|B2RY56|RBM25_MOUSE RNA-binding protein 25 OS=Mus musculus (Mouse) OX=10090 GN=Rbm25 PE=1 SV=2	Rbm25	33	33	33	18.1195	17.9924	18.1789	18.1127	18.1731	18.2356	18.0686	18.0566	18.0375		0.0427059	0.455197		0.119564	0.0577597		20.0798	20.0758	20.009	20.0286	20.0053	20.0386	20.0146		0.0583286	0.0304572		-0.000684601	0.974866		16.719	16.7951	16.7845	16.7803	16.7993	16.7606	16.797	16.7919	16.7506
293	B7ZMP1	16	16	16	sp|B7ZMP1|XPP3_MOUSE Xaa-Pro aminopeptidase 3 OS=Mus musculus (Mouse) OX=10090 GN=Xpnpep3 PE=1 SV=1	Xpnpep3	16	16	16	17.958	18.0871	17.9648	17.8041	17.9009	17.8743	17.7906	17.9134	17.815		0.163624	0.0137829		0.0200995	0.713772		17.7875	17.8341	17.7378	17.7702	17.583	17.6077	17.6054	UP	0.212082	0.000110475	UP	0.1553	0.000636117	UP	17.5113	17.5043	17.6261	17.4929	17.4769	17.5832	17.5307	17.5533	17.6691
294	B7ZNG0	12	10	10	sp|B7ZNG0|KIF7_MOUSE Kinesin-like protein KIF7 OS=Mus musculus (Mouse) OX=10090 GN=Kif7 PE=1 SV=1	Kif7	12	10	10	15.0453	14.8658	15.1531	15.1107	15.1074	15.0781	15.1161	14.9538	15.0612		-0.0223294	0.767078		0.0549809	0.4717		16.7407	16.7941	16.6604	16.7224	16.7317	16.7022	16.6815		0.0622725	0.0889955		-0.0137063	0.672262
295	B7ZNG4	7	7	7	sp|B7ZNG4|TROAP_MOUSE Tastin OS=Mus musculus (Mouse) OX=10090 GN=Troap PE=2 SV=1	Troap	7	7	7	13.3232	13.3833	13.5639	13.6016	13.5724	13.5485	13.5343	13.4569	13.5492		-0.0900107	0.183827		0.0607387	0.356017		15.6057	15.7958	15.7193	15.7894	15.6126	15.6416	15.6712		0.0589349	0.345562		0.11253	0.0977748
296	B7ZNL9	21	21	21	tr|B7ZNL9|B7ZNL9_MOUSE TatD DNase domain-containing 2 OS=Mus musculus (Mouse) OX=10090 GN=Tatdn2 PE=1 SV=1	Tatdn2	21	21	21	16.6395	16.6749	16.7516	16.8306	16.7544	16.8001	16.7417	16.6627	16.741		-0.0264488	0.569674		0.0799095	0.109434		18.2098	18.2664	18.1753	18.2131	18.1863	18.0214	18.0468		0.15326	0.0260722		0.109408	0.0816181		13.2192	13.437	13.2447	13.2474	13.1856	13.2843	13.3083	13.5289	13.3458
297	B8JJ69	4	4	4	tr|B8JJ69|B8JJ69_MOUSE RIKEN cDNA 2310061I04 gene OS=Mus musculus (Mouse) OX=10090 GN=2310061I04Rik PE=1 SV=1	2310061I04Rik	4	4	4																															14.5667	14.6653	14.8403	14.8766	14.6529	14.8574	14.6786	14.7674	14.6816
298	B8JJZ4;K7N6H3	14;4	12;2	7;1	tr|B8JJZ4|B8JJZ4_MOUSE Zinc finger protein 808 OS=Mus musculus (Mouse) OX=10090 GN=Zfp808 PE=1 SV=1	Zfp808	14	12	7	16.4196	16.3841	16.4194	16.4304	16.4198	16.4791	16.3329	16.2386	16.3616		0.0966568	0.0504255		0.132075	0.0133324		18.1498	18.3095	18.2395	18.1971	18.0364	18.213	18.2815		0.0526904	0.536772		0.0413107	0.626011		13.6582	13.3835	13.6723	13.8053	13.5016	13.853	12.7878	13.4364	13.3049
299	B8JK39	5	5	5	sp|B8JK39|ITA9_MOUSE Integrin alpha-9 OS=Mus musculus (Mouse) OX=10090 GN=Itga9 PE=1 SV=1	Itga9	5	5	5
300	B8JKV0	4	4	4	tr|B8JKV0|B8JKV0_MOUSE Antagonist of mitotic exit network 1 OS=Mus musculus (Mouse) OX=10090 GN=Amn1 PE=1 SV=1	Amn1	4	4	4																															14.8037	14.7305	14.919	14.8834	14.7804	14.994	14.5963	14.8213	14.7208
301	B8ZXI1	17	17	17	sp|B8ZXI1|QTRT2_MOUSE Queuine tRNA-ribosyltransferase accessory subunit 2 OS=Mus musculus (Mouse) OX=10090 GN=Qtrt2 PE=1 SV=2	Qtrt2	17	17	17	18.4665	18.5506	18.4644	18.3581	18.374	18.4	18.4538	18.5984	18.481		-0.0172558	0.72794		-0.133721	0.0222165		18.2718	18.2526	18.2145	18.2445	18.2223	18.1599	18.2294		0.0583021	0.0850145		0.0256459	0.40114		16.5282	16.4995	16.5503	16.5338	16.4569	16.5345	16.5002	16.4959	16.5373
302	B9EJ80	31	31	31	sp|B9EJ80|PDZD8_MOUSE PDZ domain-containing protein 8 OS=Mus musculus (Mouse) OX=10090 GN=Pdzd8 PE=1 SV=1	Pdzd8	31	31	31	16.8174	16.7878	16.7786	16.8093	16.8476	16.8572	16.7088	16.861	16.7414		0.0242122	0.611087		0.0676128	0.176351		17.6	17.5556	17.5835	17.5828	17.5838	17.5729	17.4904		0.0287865	0.430828		0.0341528	0.354976		17.4519	17.3705	17.4582	17.463	17.4109	17.3859	17.4027	17.3668	17.274
303	B9EJ86	21	21	19	sp|B9EJ86|OSBL8_MOUSE Oxysterol-binding protein-related protein 8 OS=Mus musculus (Mouse) OX=10090 GN=Osbpl8 PE=1 SV=1	Osbpl8	21	21	19	15.7271	15.7146	15.6225	15.5978	15.6616	15.6333	15.6332	15.5603	15.9161		-0.0151099	0.861934		-0.0722851	0.414587		17.5763	17.5341	17.4557	17.4922	17.5375	17.5698	17.5728		-0.00487406	0.85369		-0.0861118	0.0139322		16.1966	15.7435	15.8161	15.8202	15.7968	15.8763	15.7748	15.7986	15.8059
305	B9EJR8	26	26	26	sp|B9EJR8|DAAF5_MOUSE Dynein assembly factor 5, axonemal OS=Mus musculus (Mouse) OX=10090 GN=Dnaaf5 PE=1 SV=1	Dnaaf5	26	26	26	16.8901	16.8898	16.844	16.8387	16.8305	16.9294	16.7257	16.7007	16.786		0.137135	0.0112628		0.128678	0.0153755		18.7025	18.7112	18.709	18.6773	18.6369	18.6773	18.6696		0.0455964	0.092611		0.0318864	0.212459		15.5432	15.6377	15.6881	15.6936	15.5895	15.4835	15.5076	15.5279	15.4572
306	B9EKI3	54	54	54	sp|B9EKI3|TMF1_MOUSE TATA element modulatory factor OS=Mus musculus (Mouse) OX=10090 GN=Tmf1 PE=1 SV=2	Tmf1	54	54	54	18.5993	18.4801	18.6818	18.7231	18.7018	18.6646	18.9213	18.8558	18.8269	DOWN	-0.280941	0.000759278	DOWN	-0.171511	0.0132962		18.9023	18.92	18.9529	18.9766	19.0052	18.9618	18.9876		-0.0737245	0.0169451		-0.0200957	0.409881		18.9135	18.9306	18.8416	18.9592	18.953	18.794	18.9278	18.9503	18.8704
307	C0HK80;C0HK79	7;7	7;7	7;7	sp|C0HK80|ARXS2_MOUSE Adipocyte-related X-chromosome expressed sequence 2 OS=Mus musculus (Mouse) OX=10090 GN=Arxes2 PE=1 SV=1;sp|C0HK79|ARXS1_MOUSE Adipocyte-related X-chromosome expressed sequence 1 OS=Mus musculus (Mouse) OX=10090 GN=Arxes1 PE=1 SV=1	Arxes2	7	7	7	17.2347	17.1687	17.2158	17.1406	17.1859	17.112	17.1788	17.2503	17.2109		-0.00693856	0.863593		-0.0671656	0.122439		16.9765	16.9444	16.9003	16.9095	16.8848	16.8318	16.8521		0.104198	0.00497909	UP	0.0486582	0.092321		16.0909	16.0644	16.1022	16.072	16.1094	16.1263	16.1789	16.1284	16.1533
308	C0HKD9;C0HKD8	23;23	22;22	22;22	sp|C0HKD9|MFA1B_MOUSE Microfibrillar-associated protein 1B OS=Mus musculus (Mouse) OX=10090 GN=Mfap1b PE=1 SV=1;sp|C0HKD8|MFA1A_MOUSE Microfibrillar-associated protein 1A OS=Mus musculus (Mouse) OX=10090 GN=Mfap1a PE=1 SV=1	Mfap1b	23	22	22	18.5781	18.5369	18.6637	18.5594	18.5722	18.6069	18.6394	18.5784	18.6134		-0.0174956	0.692686		-0.0309113	0.489331		18.9161	18.9123	18.9051	18.9626	19.0093	18.9312	18.895		-0.0309751	0.450004		-0.0113397	0.77753		17.8588	17.9345	17.9108	17.8646	17.9005	17.822	17.9448	17.9082	17.9119
309	C0HKG6;C0HKG5	5;5	5;5	5;5	sp|C0HKG6|RNT2B_MOUSE Ribonuclease T2-B OS=Mus musculus (Mouse) OX=10090 GN=Rnaset2b PE=1 SV=1;sp|C0HKG5|RNT2A_MOUSE Ribonuclease T2-A OS=Mus musculus (Mouse) OX=10090 GN=Rnaset2a PE=1 SV=1	Rnaset2b	5	5	5	13.8925	14.109	13.9523	13.8503	13.8694	13.9297	14.0543	14.3444	14.1145		-0.186449	0.0515897		-0.287939	0.00736598	DOWN	14.343	14.2708	14.2685	14.2886	14.2742	14.3204	14.2976		0.00949005	0.755873		-0.0188561	0.541619		15.0229	14.7278	14.7946	14.813	14.8808	14.9653	15.0441	14.9982	14.8841
311	CON__A2I7N1;CON__A2I7N0	7;6	5;5	1;1	;		7	5	1	15.5744	15.5482	15.6727	15.7373	15.6515	15.5497	15.983	15.7491	15.6594		-0.198744	0.0468111		-0.150961	0.113453		15.9179	15.864	15.8318	15.7571	15.8843	15.7694	15.7777		0.080513	0.121395		-0.016012	0.732962		15.8246	15.7744	15.7203	15.918	15.8647	15.8174	15.7106	15.6863	15.8896
312	CON__A2I7N3	7	2	2			7	2	2	11.9307	11.9469	12.0388	12.2056	12.3068	12.3025	12.3836	12.035	12.0769		-0.193036	0.0558121		0.106492	0.255036		13.2601	13.286	13.2168	13.2159	13.318	12.9451	13.2676		0.0961949	0.401959		0.0394454	0.724471
313	CON__ENSEMBL:ENSBTAP00000007350	47	47	6			47	47	6	16.9607	17.044	17.1586	17.0769	17.1611	17.0397	17.1095	17.3056	17.4357		-0.229211	0.0260359		-0.191068	0.0533519		17.3162	17.3429	17.3348	17.4026	17.4073	17.4502	17.3555		-0.0747602	0.0816885		-0.0356294	0.35926		18.1197	18.0818	17.9264	18.0816	18.0769	17.9651	17.9973	18.1168	17.8072
314	CON__ENSEMBL:ENSBTAP00000016046	10	10	7			10	10	7																															11.3068	11.6166	11.357	12.3045	11.4341	11.3282	11.3876	11.6177	11.2129
315	CON__ENSEMBL:ENSBTAP00000023055	2	2	1			2	2	1																															13.1986	12.9569	12.9384	12.8151	12.837	12.487	13.0407	13.1209	12.9646
316	CON__ENSEMBL:ENSBTAP00000024146	62	62	59			62	62	59	17.5866	17.5605	17.6339	17.6982	17.7221	17.6753	17.931	17.6021	17.6172		-0.123091	0.166101		-0.0182201	0.827964		18.1582	18.0966	18.1551	18.1125	18.3475	18.0337	18.0515		-0.0168668	0.865331		-0.010425	0.916454		20.0687	20.0329	19.824	20.0732	19.8341	19.6351	19.8918	19.9668	19.8429
317	CON__ENSEMBL:ENSBTAP00000024462;CON__ENSEMBL:ENSBTAP00000024466	3;2	3;2	3;2	;		3	3	3
318	CON__ENSEMBL:ENSBTAP00000032840	39	39	39			39	39	39	18.7631	18.7148	18.7482	18.8551	18.7807	18.8832	18.976	18.9234	18.8448		-0.172709	0.00517927	DOWN	-0.0750523	0.141825		18.6907	18.7118	18.6894	18.7265	18.731	18.705	18.685		-0.00574486	0.821381		0.00095099	0.970123		17.1567	17.2369	16.9234	17.2552	17.1502	16.8173	17.1291	17.1595	16.887
319	CON__ENSEMBL:ENSBTAP00000034412	7	7	7			7	7	7	16.5508	16.5488	16.7022	16.7355	16.7177	16.5915	16.6494	16.5787	16.6494		-0.0252068	0.674621		0.0557614	0.362745		16.8402	16.8784	16.9376	16.9701	16.8185	16.7852	16.7922		0.0606573	0.0445531		0.155176	0.000596775	UP	13.1005	13.4751	13.1718	13.5574	13.2724	13.0993	13.3105	13.3068	13.4651
320	CON__ENSEMBL:ENSBTAP00000037665	9	9	9			9	9	9	12.2428	12.7894	12.5309	12.2965	12.3607	12.1133	12.1182	12.5409	12.0621		0.280633	0.116392		0.0164054	0.921031		13.252	13.3849	13.7794	13.8886	13.7227	13.8332	13.7959		-0.465472	0.000147564	DOWN	0.0500405	0.408064		17.3011	17.0655	16.9339	17.2333	17.0711	16.8978	17.02	16.916	16.822
321	CON__ENSEMBL:ENSP00000377550;CON__P13646-1	10;9	1;1	1;1	;		10	1	1																															13.4824	13.5798	13.8681	13.7517	13.6617	13.5395	13.7208	13.8669	13.6792
324	CON__P00735;P19221	3;1	3;1	3;1			3	3	3	14.12	14.1871	14.0791	14.3261	14.2058	14.1935	14.1528	13.9954	14.0324		0.0685001	0.26466		0.181547	0.0122256		15.6713	15.5132	15.5826	15.6328	15.4233	15.5591	15.4101		0.128103	0.0886736		0.143538	0.0631081		15.1253	15.1219	15.1331	15.1968	15.0428	15.0138	14.9995	15.0659	15.0781
325	CON__P00761;Q5U405;CON__P07477	8;1;1	8;1;1	8;1;1			8	8	8	16.4299	16.3754	16.2709	16.4223	16.3537	16.2554	16.6549	16.2442	16.2936		-0.0388313	0.718723		-0.0537304	0.619492		16.3227	16.3018	16.3222	16.2303	16.4533	16.2411	16.1802		0.0206904	0.805525		-0.0152867	0.855489		16.1306	16.2958	16.3459	16.2868	16.1044	16.1649	16.1286	16.1638	16.2129
326	CON__P00978	2	2	2			2	2	2	13.0407	12.8439	12.9967	13.1575	12.7597	12.5386	14.2743	13.1802	12.3934		-0.322207	0.437939		-0.464049	0.27289		13.0078	13.3401	13.2718	13.2431	13.5085	13.0978	13.1593		-0.0812663	0.595558		0.00223404	0.988214
327	CON__P01030	42	1	1			42	1	1																															12.741	12.7687	12.754	12.9615	12.7199	12.7817	12.812	12.8673	12.7497
328	CON__P01045-1;CON__Q2KJ62;CON__P01044-1	5;5;5	5;5;5	5;5;5	;;		5	5	5	14.9593	14.9604	15.2338	15.4023	15.1804	15.1438	15.7456	15.3358	15.2483		-0.392083	0.0198885		-0.201038	0.17892		15.2796	15.2491	15.5735	15.3542	15.581	15.4449	15.3406		-0.191112	0.0691227		0.00835981	0.926472		14.4927	14.6137	14.4973	14.5698	14.4233	14.2368	14.4277	14.4954	14.5427
329	CON__P01966;P01942;P06467	10;1;1	10;1;1	9;1;1			10	10	9	16.3455	16.4544	16.5291	16.7467	16.5975	16.4272	16.5358	16.5455	16.4719		-0.0747259	0.379247		0.0727572	0.391366		17.7512	17.7635	18.0379	18.0732	17.8246	17.8227	17.919		-0.0980756	0.0309793		0.200167	0.00116785	UP	13.323	13.2975	13.0938	13.3566	13.289	13.0253	13.0718	13.1024	13.0341
331	CON__P02533	33	19	4			33	19	4	17.0661	18.8298	17.1516	17.1124	17.0167	17.157	16.9009	17.4824	18.1659		0.166131	0.730699		-0.421028	0.392046		18.1254	18.2612	17.6893	17.8819	17.9363	18.158	17.8459		0.213234	0.0874603		-0.194457	0.11236		16.8067	16.7374	16.9907	17.0074	16.8093	17.9885	17.1097	17.1036	16.814
332	CON__P02538;Q6IFZ8;CON__Q14CN4-1	36;4;3	18;3;1	2;0;0			36	18	2	16.736	19.1272	16.9458	16.8534	16.9325	16.9364	16.7669	17.2617	17.6559		0.374832	0.515377		-0.32076	0.576459		18.022	17.9401	17.3044	17.604	17.6942	17.7945	17.5497		0.301611	0.0270456		-0.225297	0.07341		16.7448	16.6457	16.7686	16.8634	16.5801	17.8594	17.233	16.918	16.9741
334	CON__P02662	8	8	8			8	8	8	18.7085	18.6785	18.4144	18.3458	18.3513	18.2799	17.9726	18.3965	18.3643		0.355996	0.015422		0.0811729	0.509889		18.2333	18.3149	18.0917	17.9124	17.9773	17.7485	17.9348		0.387203	0.00327945	UP	0.115165	0.215138		14.2486	16.5213	15.6073	14.311	14.5757	14.852	15.0918	18.7608	14.6009
335	CON__P02663	8	8	8			8	8	8	17.1495	17.043	16.8372	16.8896	16.8345	16.8045	16.7986	16.8494	16.8795		0.167436	0.0503531		0.000381091	0.995986		16.862	16.7862	16.7135	16.6091	16.7149	16.5767	16.554		0.208882	0.0118167		0.0460742	0.465061		14.5378	14.9228	14.7021	14.8887	14.8418	14.8078	14.6889	16.2864	14.5889
336	CON__P02666	4	4	4			4	4	4	15.8966	15.5812	15.5861	15.6468	15.5096	15.4648	15.4638	15.5348	16.5034		-0.146	0.566403		-0.29357	0.262652		16.3038	16.4024	16.3947	16.3286	16.3108	16.3034	16.2351		0.0699975	0.144037		0.0785654	0.108186		13.6416	13.9941	13.6582	13.7107	13.7632	13.7357	13.8655	14.9751	13.595
337	CON__P02668	6	6	6			6	6	6	15.0838	14.873	14.4781	14.7647	14.7225	14.6333	14.4374	14.5593	14.9531		0.16171	0.357694		0.0569119	0.740528		15.3744	15.3231	15.1356	15.2778	15.0425	15.112	15.1805		0.237045	0.00523788	UP	0.0950087	0.140521
338	CON__P02672	6	6	6			6	6	6	13.9744	13.8714	14.0818	14.2067	14.1734	14.2185	14.1377	13.9097	13.9951		-0.0382824	0.595255		0.185389	0.026659		15.8765	15.8559	15.8311	15.8617	15.7759	15.5526	15.6039		0.222012	0.0128684		0.202221	0.0190315
339	CON__P02676	3	3	2			3	3	2	14.7221	14.76	15.1765	14.9106	14.7771	14.9739	14.6901	14.6585	14.7627		0.18241	0.14382		0.183428	0.141863		15.8156	15.7837	15.7736	15.8538	15.8205	15.6037	15.5739		0.133615	0.126482		0.147637	0.0975632
340	CON__P02754	13	13	13			13	13	13	16.2008	15.7942	15.7647	15.9939	15.5771	15.627	15.5505	15.735	16.2381		0.0786977	0.696244		-0.108523	0.591875		16.4455	16.5855	16.4571	16.2209	16.6312	16.3935	16.2635		0.0861658	0.504771		-0.0903281	0.485222		16.0517	16.4502	16.5074	16.2447	16.2124	16.3968	16.265	17.0182	16.4323
341	CON__P02768-1;P07724	18;1	13;1	13;1			18	13	13																															16.6602	16.6226	16.7311	16.699	16.6206	16.6423	16.7096	19.6617	16.5842
342	CON__P02769	49	49	44			49	49	44	19.9196	20.0601	20.0923	20.3144	20.1754	19.9192	21.221	20.4608	20.2182		-0.60934	0.0256936		-0.496964	0.0570323		20.0323	20.1674	20.3601	20.1858	20.7891	20.1325	20.1847		-0.26887	0.224069		-0.0958187	0.646739		19.1547	19.5425	19.3341	19.521	19.1071	18.9031	19.1444	19.3441	19.3605
343	CON__P02777	3	3	3			3	3	3																															15.9519	15.9035	15.614	16.6499	15.7191	15.7026	15.4608	15.3264	15.333
344	CON__P04258	29	6	5			29	6	5	15.9802	15.9523	15.945	15.8713	15.9092	15.9575	15.8115	15.736	15.851	UP	0.159664	0.00499818	UP	0.113154	0.0273522		15.7759	15.8297	15.655	15.8596	15.5796	15.5568	15.551	UP	0.240356	0.00589026	UP	0.194806	0.0150711		16.8691	17.0761	17.0685	16.9426	16.8279	16.7718	16.7155	16.8775	16.7788
345	CON__P04259	36	2	2			36	2	2	13.1028	15.2153	13.2102	13.0718	13.0807	13.3575	13.1232	13.6263	13.7621		0.338917	0.510075		-0.333835	0.516276		14.4111	14.4765	14.1017	14.1252	14.2521	14.2454	14.1518		0.227406	0.000985558	UP	-0.102995	0.0367713		14.7363	14.6257	14.5976	14.7302	14.2321	15.7172	15.1235	14.9866	15.07
346	CON__P04264	55	55	36			55	55	36	19.4374	20.1326	19.5434	19.4313	19.3912	19.5882	19.249	19.6679	20.7347		-0.17941	0.611493		-0.413642	0.256695		20.2382	20.343	19.611	19.789	19.9391	20.3414	19.7288		0.287536	0.14307		-0.30308	0.126062		19.1906	19.0511	19.4259	19.3976	19.3755	20.2298	19.8014	19.8272	19.0685
347	P05784;CON__P05784;CON__H-INV:HIT000015463	44;44;2	44;44;2	41;41;2	sp|P05784|K1C18_MOUSE Keratin, type I cytoskeletal 18 OS=Mus musculus (Mouse) OX=10090 GN=Krt18 PE=1 SV=5;	Krt18	44	44	41	19.089	19.1772	19.1469	19.0983	19.1103	19.114	19.089	19.1356	19.2715		-0.0276835	0.605217		-0.0578575	0.292569		21.3806	21.3385	21.3378	21.4046	21.1584	21.2092	21.1628	UP	0.182748	0.000964643	UP	0.194385	0.000691609	UP	16.4601	16.4966	16.6144	16.4813	16.9469	17.1353	16.8313	16.9274	16.3196
348	CON__P06868;P20918	13;1	13;1	13;1			13	13	13	15.8975	15.8442	16.2152	16.5261	16.4138	16.2975	16.4158	16.3678	16.3747		-0.400525	0.00279379	DOWN	0.026329	0.791786		17.1023	17.1265	17.5078	17.4375	17.3903	17.3744	17.4077		-0.276369	5.1024e-05	DOWN	0.0818397	0.0252124
349	CON__P08727	15	2	2			15	2	2	15.503	15.4562	15.5065	15.416	15.3972	15.4894	15.5484	15.5993	15.4884		-0.0568063	0.227771		-0.111202	0.0327584		17.2809	17.1785	17.1999	17.2357	16.925	17.0229	16.9755	UP	0.255236	0.000821142	UP	0.243309	0.00106109	UP	13.172	13.3854	13.3515	13.1963	13.3501	13.2773	13.5801	13.3322	13.5254
350	CON__P08779	35	28	14			35	28	14	17.4338	19.7736	17.5346	17.4655	17.5199	17.5099	17.3426	17.783	18.3784		0.412642	0.482249		-0.336293	0.564916		18.6333	18.6945	18.2791	18.4735	18.4341	18.4422	18.3038		0.270553	0.00737438	UP	-0.0170243	0.813131		17.2476	17.1683	17.3821	17.3325	17.2398	18.7511	17.5091	17.5024	17.4082
351	CON__P12763	10	10	9			10	10	9	17.4007	17.338	17.438	17.6464	17.4083	17.2913	18.6533	17.801	17.4656		-0.581097	0.0498006		-0.524682	0.070973		17.5125	17.5891	17.8331	17.7076	18.2744	17.5747	17.6741		-0.290216	0.198043		-0.070709	0.737008		17.4424	17.5397	17.6006	17.7299	17.3928	17.1508	17.2608	17.4619	17.6257
352	CON__P13645;P02535;CON__P02535-1;CON__Q7Z3Y7;CON__Q7Z3Y8;CON__Q2M2I5;A1L317;CON__Q99456;CON__Q7Z3Y9;CON__O76013;CON__Q14525;CON__O76015;CON__Q15323;CON__Q9UE12;Q8VCW2;CON__Q14532;Q62168;Q9Z320;CON__A2AB72	42;10;10;6;4;4;3;2;1;1;1;1;1;1;1;1;1;1;1	40;9;9;5;4;3;2;1;1;0;0;0;0;0;1;0;0;1;0	33;6;6;1;0;0;0;0;0;0;0;0;0;0;0;0;0;0;0			42	40	33	19.2098	19.6436	19.0099	18.5583	18.7873	19.1447	18.739	19.3012	20.2517		-0.142847	0.692522		-0.600534	0.121303		19.6006	19.6688	18.953	19.093	19.3275	19.4201	19.1255		0.343704	0.00831185	UP	-0.268026	0.0238648		18.661	18.7134	19.1133	18.74	19.6017	19.5322	19.352	19.4697	18.7079
353	CON__P13647;P07744;CON__P07744;Q9Z2T6;Q9ERE2;P97861;E9Q1Y9;Q6IMF0;Q9CPR6;CON__REFSEQ:XP_932229;CON__Q61726;CON__O43790;CON__Q6NT21;CON__P78385;CON__Q14533;CON__P78386	37;4;4;1;1;1;1;1;1;1;1;1;1;1;1;1	27;0;0;0;0;0;0;0;0;0;0;0;0;0;0;0	5;0;0;0;0;0;0;0;0;0;0;0;0;0;0;0			37	27	5	18.7044	19.7595	18.7854	18.6772	18.7092	18.7885	18.4669	18.9515	19.7222		0.0362277	0.918282		-0.32189	0.373533		19.6891	19.6912	19.1049	19.2847	19.4087	19.5516	19.3		0.270027	0.0163328		-0.225336	0.0332342		18.1194	18.0207	18.2823	18.2215	18.1932	19.1008	18.4708	18.4587	18.1739
354	CON__P15497;Q00623	13;1	13;1	13;1			13	13	13	16.4343	16.4536	16.6801	17.1796	16.8196	16.5405	17.5271	16.8207	16.9069		-0.562227	0.0249787		-0.238343	0.281306		16.8655	16.9106	17.2024	16.9943	17.532	16.9516	16.9793		-0.266222	0.18797		-0.0559046	0.766156		14.9593	15.0285	14.8926	15.2328	14.8121	14.6217	14.578	14.8135	14.7357
355	CON__P17690;Q01339	6;1	6;1	6;1			6	6	6
356	P19001;CON__P19001	39;39	35;35	26;26	sp|P19001|K1C19_MOUSE Keratin, type I cytoskeletal 19 OS=Mus musculus (Mouse) OX=10090 GN=Krt19 PE=1 SV=1;	Krt19	39	35	26	19.2188	19.4312	19.2989	19.2298	19.2448	19.2318	19.1412	19.2851	19.2337		0.0963161	0.143149		0.0154912	0.801557		21.5255	21.5024	21.5389	21.5964	21.3708	21.2979	21.3348	UP	0.179432	0.00101265	UP	0.233162	0.000239792	UP	15.8599	15.7167	16.0293	16.0384	15.8497	17.0924	16.1844	16.1073	16.016
357	CON__P20930	13	13	13			13	13	13	12.418	13.1734	12.8452	12.2849	12.49	12.6538	12.7103	12.6917	13.5207		-0.162033	0.537024		-0.497993	0.0811526		13.7657	13.2252	12.1057	13.1607	13.0928	13.1919	13.0649		0.378871	0.267012		-0.48335	0.169238		13.4977	13.3531	13.8466	13.6514	14.2148	13.4008	13.9981	13.7914	13.8577
358	CON__P28800	3	3	3			3	3	3	13.8153	13.767	13.7739	14.1521	14.0231	13.9888	14.3995	14.0932	14.1188		-0.41846	0.000740041	DOWN	-0.14918	0.10331		13.6542	13.6134	13.9009	13.8295	14.0752	13.9225	13.8788		-0.325007	0.00155923	DOWN	-0.093602	0.171266		14.1534	14.0439	13.8285	14.1628	14.112	13.8108	13.9549	13.9067	13.8871
359	CON__P34955	21	21	21			21	21	21	19.1537	19.1698	19.3068	19.6038	19.462	19.2377	20.2112	19.4686	19.4504		-0.499948	0.0294217		-0.275508	0.185849		18.9536	18.9842	19.1765	19.1553	19.5596	19.0546	19.0632		-0.25691	0.139835		-0.0599035	0.706143		18.2554	18.4941	18.3053	18.544	18.1947	18.0789	18.1268	18.1149	18.1905
360	CON__P35527	37	36	36			37	36	36	18.7163	19.748	18.9705	18.8012	18.7651	18.9028	18.4688	19.2641	20.3387		-0.212275	0.633008		-0.534188	0.245836		19.5684	19.9866	18.878	19.2687	19.3635	19.9433	19.0974		0.309442	0.294491		-0.394692	0.19298		19.2493	19.0591	19.4835	19.4294	19.2057	20.6347	19.6994	19.794	19.2273
361	CON__P35908;CON__P19013	51;2	46;1	1;0			51	46	1	20.1071	20.1617	19.8495	19.458	19.7065	19.9418	19.54	20.0614	21.005		-0.162746	0.620251		-0.500053	0.150437		20.4618	20.6784	20.0374	19.9191	20.3796	20.3125	20.1658		0.284144	0.0169147		-0.307715	0.0120581		19.1825	19.1258	19.6294	19.2362	20.4691	20.04	19.5242	19.8601	19.1084
362	CON__P35908v2	51	1	1			51	1	1	14.6835	14.3858	14.4955	14.3206	14.4968	14.3139	14.1774	14.6606	14.5366		0.0634068	0.628316		-0.0810791	0.537726		15.1787	15.1819	14.7401	14.7975	14.9906	14.7467	14.8347		0.322982	0.0030115	UP	-0.0885294	0.241685		14.7593	14.7387	15.0752	14.7566	14.7804	15.6335	15.0681	14.8698	14.8104
363	CON__P41361	12	12	8			12	12	8	16.2577	16.2744	16.4244	16.5943	16.5599	16.4366	16.8431	16.6032	16.5154		-0.335084	0.00466908	DOWN	-0.123618	0.196902		16.6369	16.6209	16.7918	16.7973	16.8659	16.6544	16.6896		-0.10774	0.130399		0.0579013	0.383825		16.5789	16.573	16.3949	16.5329	16.4788	16.2557	16.3701	16.4351	16.285
364	CON__P48668	36	2	0			36	2	0	14.379	17.0414	14.6241	14.6107	14.6308	14.7646	14.358	15.0973	15.3241		0.421726	0.511408		-0.257744	0.685742		15.8592	15.8637	15.234	15.4756	15.6679	15.642	15.5156		0.252971	0.0168373		-0.253702	0.0166368		15.2618	15.0926	15.3544	15.4612	15.0349	16.2301	15.7451	15.5752	15.7519
365	CON__P50448	3	3	3			3	3	3	13.5371	13.4744	13.6113	13.8028	13.8913	13.7986	13.8707	13.7972	13.8451		-0.296705	0.000203588	DOWN	-0.00675006	0.891683		14.5524	14.6408	14.3699	14.4788	14.5876	14.6326	14.4466		0.0409629	0.550005		-0.131233	0.0879651
366	CON__P62894;P00015	6;3	3;1	3;1	;sp|P00015|CYC2_MOUSE Cytochrome c, testis-specific OS=Mus musculus (Mouse) OX=10090 GN=Cyct PE=1 SV=3	Cyct	6	3	3																															13.048	12.8801	13.1346	12.9282	13.0429	13.258	13.1213	12.941	13.0529
367	CON__P67983	3	1	0			3	1	0	13.2467	13.4318	12.6667	12.2195	12.3461	11.9294	11.0543	11.7237	12.7928		1.25815	0.0111735		0.308086	0.451556		11.817	12.1948	11.8314	11.4493	11.1729	11.3777	11.541		0.642014	0.00882767	UP	0.27651	0.154272
368	CON__Q01546	9	1	0			9	1	0
369	CON__Q03247	14	14	14			14	14	14	15.7809	15.7413	15.8348	15.9464	15.8362	15.9187	16.0694	15.8246	15.8947		-0.143857	0.0567135		-0.0290897	0.667266		16.4323	16.4109	16.5206	16.5422	16.5162	16.467	16.436		-0.0514999	0.123373		0.0583314	0.0885553		15.8985	15.8639	15.4492	16.1632	15.7964	15.541	15.6633	15.7461	15.5071
370	CON__Q04695;Q99PS0;CON__Q99PS0	28;1;1	13;1;1	4;0;0			28	13	4	15.7546	17.8697	16.1349	15.9851	15.9034	16.0345	15.7907	16.3223	16.7145		0.310587	0.536841		-0.301549	0.548492		17.8209	17.8453	17.4544	17.6456	17.5289	17.4738	17.3659		0.376919	0.00138219	UP	0.0937927	0.218864		14.3759	14.2867	14.3183	14.3366	14.1148	15.3676	14.6117	14.5922	14.3534
371	CON__Q0IIK2;CON__Q29443;P08071;CON__Q2HJF0	45;44;2;1	45;44;2;1	42;41;2;0	;		45	45	42	19.5384	19.5258	19.6652	19.6819	19.657	19.6044	20.0086	20.1331	19.6902	DOWN	-0.367514	0.00593248	DOWN	-0.296197	0.0177113		19.6342	19.6941	19.8175	19.7802	19.8495	19.7194	19.734		-0.10347	0.0605668		0.0311951	0.514663		18.0675	18.1462	18.2681	18.2418	18.0859	18.0238	18.1417	18.1598	18.2394
372	CON__Q0V8M9;Q61704	17;5	17;5	17;5			17	17	17	15.2219	15.2987	15.2533	15.3569	15.3745	15.2499	15.5757	15.3481	15.2256		-0.125172	0.164959		-0.05604	0.514618		15.7879	15.8114	15.9569	15.8896	15.9569	15.784	15.8232		-0.0550511	0.344326		0.0685227	0.248381		16.9616	16.9157	16.6546	17.0044	16.892	16.5795	16.8714	16.8385	16.5761
373	CON__Q148H6	4	1	1			4	1	1																															11.9469	12.1656	11.8768	12.2477	11.7964	12.5735	11.5193	11.449	11.6748	UP
374	CON__Q1RMK2	6	6	6			6	6	6	16.282	16.4235	16.3015	16.2527	16.3438	16.2646	16.1178	16.307	16.3773		0.0682931	0.362585		0.0196668	0.788397		16.1074	16.2419	16.2738	16.2923	16.2092	16.094	16.1666		0.0180833	0.729175		0.126477	0.0433575
375	CON__Q1RMN8	2	2	2			2	2	2	13.8999	14.3859	13.6521	13.7669	13.7356	13.5822	14.0816	14.1709	13.598		0.0291527	0.885986		-0.255269	0.229658		13.5131	13.4565	13.5761	13.5088	13.755	13.4502	13.5632		-0.104652	0.264269		-0.0470031	0.600692
376	CON__Q28065	2	2	2			2	2	2	14.1948	14.1913	14.397	14.3151	14.393	14.2285	14.2949	14.3203	14.293		-0.0416627	0.536666		0.00947848	0.88697		14.6258	14.7219	14.7348	14.7015	14.6782	14.5893	14.673		0.0270475	0.535463		0.0713336	0.132935
377	CON__Q28107;O88783	4;2	4;2	4;2	;sp|O88783|FA5_MOUSE Coagulation factor V OS=Mus musculus (Mouse) OX=10090 GN=F5 PE=1 SV=1	F5	4	4	4	15.1251	15.1481	15.3488	15.5449	15.528	15.3815	15.3907	15.405	15.3892		-0.187643	0.0225272		0.0898513	0.21793		15.8267	15.8106	16.09	16.0776	15.9756	15.885	15.9972		-0.133914	0.00965327	DOWN	0.1312	0.0105729		15.1435	15.1952	14.9798	15.2237	15.1253	15.0059	15.0016	15.0533	15.0485
378	CON__Q28194	29	1	1			29	1	1																															14.242	14.3669	14.1056	14.2605	14.1933	14.2337	14.3438	14.1359	14.1432
379	CON__Q2KJC7	11	1	1			11	1	1
380	CON__Q2KJF1	4	4	4			4	4	4	14.5729	14.5317	14.6966	14.8705	14.8626	14.5278	15.332	14.6517	14.7789		-0.320436	0.0914172		-0.167211	0.348415		14.6169	14.5073	14.6772	14.7071	14.9165	14.528	14.6328		-0.130343	0.279922		-0.000260502	0.998186		13.9764	14.2648	14.3734	14.2256	13.9542	13.8657	13.9045	14.0465	14.0792
381	CON__Q2UVX4	17	17	14			17	17	14	15.4891	15.44	15.573	15.7942	15.689	15.5501	16.1105	15.64	15.7022		-0.316874	0.0270006		-0.139796	0.271567		16.069	15.9656	16.1284	16.0357	16.2072	15.9969	16.0027		-0.0516254	0.511931		0.013133	0.865184		14.9775	15.091	14.884	14.9403	14.9996	14.7305	15.1285	15.1079	14.9032
382	CON__Q3KUS7	3	3	3			3	3	3	13.8219	13.6168	13.8023	13.8972	13.9648	13.7892	13.8081	13.4812	13.628		0.107908	0.268964		0.244618	0.0263224		14.8793	14.8639	14.9201	15.0215	15.0474	14.8444	14.8089		-0.0286007	0.713021		0.0705598	0.37768
383	CON__Q3MHN5;CON__ENSEMBL:ENSBTAP00000018229	8;7	8;7	8;7	;		8	8	8	16.6724	16.62	16.7727	16.9574	16.8004	16.6293	17.5199	16.8789	16.8721		-0.401893	0.0400538		-0.294583	0.111799		17.2904	17.3963	17.5151	17.5027	17.6599	17.4032	17.4571		-0.16339	0.0790163		0.00215443	0.978766		13.2762	13.57	13.5633	13.5679	13.3371	13.3152	13.3116	13.3653	13.4184
384	CON__Q3SX09	7	7	4			7	7	4	16.088	16.1605	16.2283	16.5554	16.3727	16.2313	16.4533	16.3596	16.2907		-0.208925	0.0338198		0.0186071	0.827458		17.2514	17.2178	17.6816	17.7129	17.5376	17.4954	17.5093		-0.279542	2.18703e-05	DOWN	0.183159	0.000253776	UP	15.495	15.3726	15.3704	15.6592	15.4682	15.401	15.4207	15.417	15.4315
385	CON__Q3SX14	30	5	5			30	5	5	12.3975	12.7487	12.8953	13.1545	12.8234	12.6606	13.1581	12.8035	12.8705		-0.263582	0.141735		-0.0645555	0.701513		13.9019	14.0779	14.0846	14.271	14.22	13.9725	14.0046		-0.075808	0.469031		0.112114	0.296335		12.6644	12.5659	12.9152	12.6421	12.6555	13.1234	12.6201	12.817	12.8486
386	CON__Q3SX28	51	4	4			51	4	4	16.1039	16.0735	16.0932	16.1022	16.1302	16.0338	16.3477	16.3601	16.3231	DOWN	-0.253446	0.000107193	DOWN	-0.254926	0.000102712	DOWN	16.3959	16.286	16.3335	16.344	16.3982	16.3522	16.3031		-0.0102062	0.815853		-0.0124234	0.777059		16.6614	16.7128	16.6237	16.7191	16.6783	16.6418	16.8124	16.811	16.6971
387	CON__Q3SZ57	7	7	7			7	7	7	15.0652	15.1678	15.1648	15.3249	15.175	15.0624	15.8468	15.3106	15.2206		-0.326773	0.056651		-0.27194	0.101795		15.5115	15.4382	15.5823	15.5284	15.8431	15.5315	15.4483		-0.132816	0.280084		-0.0522819	0.657218		12.85	12.952	12.7325	13.1204	13.0459	12.8341	12.9469	13.0095	12.6904
388	CON__Q3SZH5	8	8	8			8	8	8	15.7191	15.7106	15.837	15.7699	15.811	15.6322	15.8502	15.9155	15.6987		-0.0658943	0.377361		-0.0837348	0.268595		15.9683	15.8816	16.0506	16.034	15.9935	15.9542	16.0039		-0.0589403	0.116145		0.0583924	0.118939
389	CON__Q3SZR3	5	5	5			5	5	5	15.7053	15.7834	15.8997	16.1675	15.9276	15.6956	16.8765	16.0023	15.8734		-0.454558	0.0921341		-0.320464	0.215753		15.7603	15.9407	15.9584	15.9079	16.4668	15.8588	15.8263		-0.200172	0.342229		-0.117533	0.56735
390	CON__Q3SZV7	17	17	17			17	17	17	16.1774	16.1749	16.3451	16.4822	16.434	16.2829	16.8737	16.3922	16.4431		-0.337233	0.0233866		-0.169962	0.200249		16.4449	16.4369	16.5227	16.4306	16.6318	16.4244	16.3939		-0.0424474	0.584989		-0.00672696	0.930158		18.5258	18.4636	18.3772	18.6233	18.4967	18.2534	18.4618	18.5025	18.3149
391	CON__Q3T052;A6X935	6;1	6;1	6;1			6	6	6																															15.6237	15.6008	15.5673	15.6184	15.5795	15.3285	15.6371	15.7186	15.6839
392	Q3TTY5;CON__Q3TTY5	11;11	2;2	2;2	sp|Q3TTY5|K22E_MOUSE Keratin, type II cytoskeletal 2 epidermal OS=Mus musculus (Mouse) OX=10090 GN=Krt2 PE=1 SV=1;	Krt2	11	2	2	11.436	12.8749	12.094	11.9798	11.4336	11.8327	10.9086	12.2877	13.4343		-0.0752539	0.900753		-0.461511	0.452071		12.3168	12.5621	11.2446	11.7399	12.0982	13.2825	12.0777		-0.0466536	0.907788		-0.993879	0.041259
393	CON__Q3Y5Z3	1	1	1			1	1	1
395	CON__Q3ZBS7	8	8	8			8	8	8	16.487	16.413	16.6834	16.7762	16.7093	16.7061	16.6871	16.7049	16.756		-0.188218	0.0207211		0.0144917	0.832647		17.3487	17.3388	17.6388	17.676	17.497	17.4704	17.5303		-0.155513	0.000871178	DOWN	0.158133	0.000796219	UP	14.1402	14.224	14.1226	14.3602	14.1251	14.0965	13.9442	13.9595	13.9952	UP
396	Q497I4;CON__Q497I4	2;2	1;1	1;1	sp|Q497I4|KRT35_MOUSE Keratin, type I cuticular Ha5 OS=Mus musculus (Mouse) OX=10090 GN=Krt35 PE=1 SV=1;	Krt35	2	1	1	11.7315	11.498	12.2341	12.0487	11.9633	11.8501	11.9853	11.867	12.0405		-0.143051	0.396968		-0.010249	0.950532		11.4554	11.597	11.544	11.1266	11.6508	11.577	11.5932		-0.0808145	0.517313		-0.271669	0.0592538
397	CON__Q58D62	6	6	6			6	6	6	14.0765	14.0411	14.1871	14.327	14.0378	13.9926	15.0865	14.3904	14.0148		-0.395684	0.121534		-0.378139	0.136655		14.7074	14.7816	14.881	14.9251	15.2346	14.7399	14.7532		-0.164701	0.311138		-0.00615021	0.968444
398	CON__Q5D862	5	5	5			5	5	5	14.2135	13.9752	13.6875	13.1551	13.2553	13.3769	13.1715	13.9367	14.6307		0.0457686	0.886346		-0.650505	0.0674466		14.103	14.3522	13.4469	13.8059	14.0454	13.6184	13.5684		0.48353	0.0340572		-0.11769	0.533063		13.4639	13.7167	13.8963	13.7251	14.7263	14.5016	14.4973	14.2913	13.8239
399	Q6IFZ6;CON__Q6IFZ6	10;10	4;4	2;2	sp|Q6IFZ6|K2C1B_MOUSE Keratin, type II cytoskeletal 1b OS=Mus musculus (Mouse) OX=10090 GN=Krt77 PE=1 SV=1;	Krt77	10	4	2	14.9604	14.6784	14.87	14.28	14.2374	14.3927	14.3755	14.9071	14.6397		0.195528	0.160261		-0.337404	0.0274646		15.0719	15.5431	14.8886	15.3815	15.2403	15.0062	15.0605		0.20513	0.318761		0.0327044	0.86828		11.9033	12.411	12.3511	12.2475	12.298	12.3835	12.9885	12.3127	12.3838
400	CON__Q9NSB2;CON__Q6ISB0	5;5	2;2	1;1	;		5	2	1	12.7229	12.8178	12.7046	12.4811	12.5305	12.5502	12.8208	12.5156	12.6708		0.0793404	0.307233		-0.148467	0.074344		14.1308	13.9631	14.2793	14.6136	13.4581	14.2591	14.3561		0.0225331	0.937194		0.422021	0.173867
401	Q6NXH9;CON__Q6NXH9;CON__Q7RTS7;CON__Q32MB2	5;5;3;3	2;2;1;1	2;2;1;1	sp|Q6NXH9|K2C73_MOUSE Keratin, type II cytoskeletal 73 OS=Mus musculus (Mouse) OX=10090 GN=Krt73 PE=1 SV=1;;;	Krt73	5	2	2
402	CON__Q8N1N4-2;CON__Q7RTT2	5;5	3;3	3;3	;		5	3	3	13.9874	14.4646	13.9539	13.6566	13.6225	13.8547	13.4794	14.2359	15.0871		-0.13217	0.708427		-0.556231	0.139834		14.7396	14.8157	14.146	14.2165	14.5142	14.7279	14.1786		0.3041	0.0836331		-0.292278	0.0935737		11.7813	11.6596	11.9945	12.0076	12.1327	12.3644	12.2984	12.7606	12.0852
404	CON__Q7Z794	8	2	2			8	2	2
405	CON__Q86YZ3	21	21	21			21	21	21	14.8364	15.4994	15.166	15.0268	15.0447	15.0517	14.6968	15.2687	16.2705		-0.244725	0.493181		-0.370908	0.307586		15.8762	16.3116	15.2529	15.7922	15.6296	16.1916	15.4169		0.347837	0.252786		-0.223499	0.447809		15.3281	15.0954	15.4511	15.52	15.5386	15.7154	15.5873	15.9555	15.1407
406	Q8VED5;CON__Q8VED5	10;10	1;1	1;1	sp|Q8VED5|K2C79_MOUSE Keratin, type II cytoskeletal 79 OS=Mus musculus (Mouse) OX=10090 GN=Krt79 PE=1 SV=2;	Krt79	10	1	1	10.9719	10.9778	10.891	10.9917	10.5189	10.7841	11.1417	10.7609	11.014		-0.0253346	0.84546		-0.207351	0.136239		11.2936	11.3099	11.3648	11.2155	11.7515	11.3989	11.1176		-0.120934	0.504302		-0.13255	0.465923		12.5835	12.7639	12.5576	12.682	12.7161	12.8031	12.5507	12.5891	12.5036
407	CON__Q9C075	2	1	1			2	1	1
409	Q9DCV7;CON__Q9DCV7;CON__Q3SY84	30;30;3	26;26;2	19;19;0	sp|Q9DCV7|K2C7_MOUSE Keratin, type II cytoskeletal 7 OS=Mus musculus (Mouse) OX=10090 GN=Krt7 PE=1 SV=1;	Krt7	30	26	19	18.2904	18.3057	18.3738	18.2887	18.2926	18.2812	18.2119	18.2725	18.3046		0.0603056	0.167384		0.0245101	0.555721		20.0971	20.0213	20.0839	20.1222	19.9469	19.994	19.9717		0.0883696	0.0285167		0.132169	0.00502877	UP	13.0499	13.0274	12.9105	13.1218	13.1808	13.0286	13.2955	13.2438	13.1369
410	CON__Q9H552	12	1	1			12	1	1																															12.5326	12.6287	12.9024	12.6731	12.549	12.421	12.8577	12.8148	12.7139
411	CON__Q9N2I2	4	4	4			4	4	4	14.135	14.0612	14.1737	14.3884	14.381	14.2954	14.3803	14.5285	14.3652		-0.301354	0.000523145	DOWN	-0.0697145	0.245881		14.5684	14.5665	14.7315	14.7341	14.6572	14.6765	14.6676		-0.0996262	0.00169303		0.0657192	0.0124134		14.0311	14.0735	14.0694	14.0283	13.7797	13.8067	13.9269	13.8003	13.8111
412	Q9R0H5;CON__Q9R0H5;Q6IFZ9	6;6;4	1;1;0	1;1;0	sp|Q9R0H5|K2C71_MOUSE Keratin, type II cytoskeletal 71 OS=Mus musculus (Mouse) OX=10090 GN=Krt71 PE=1 SV=1;;sp|Q6IFZ9|K2C74_MOUSE Keratin, type II cytoskeletal 74 OS=Mus musculus (Mouse) OX=10090 GN=Krt74 PE=3 SV=1	Krt71	6	1	1	14.943	14.952	14.4039	14.5545	14.2884	14.2168	15.2394	14.6126	15.2301		-0.261053	0.232648		-0.674126	0.00962656	DOWN	14.4534	14.2935	14.3698	14.2758	14.3197	14.2148	14.221		0.121556	0.0874314		0.0709833	0.279608		13.5634	13.8836	13.8033	14.5402	13.7166	13.4996	13.3468	13.6124	13.462
413	CON__Q9TRI1	8	8	5			8	8	5	15.4773	15.6184	15.5974	15.892	15.6247	15.4906	16.6167	15.7202	15.7401		-0.461245	0.0688033		-0.356543	0.144001		16.2352	16.2108	16.345	16.2934	16.7764	16.371	16.3552		-0.277826	0.0688473		-0.181618	0.199071		11.1957	11.6804	11.2927	11.7912	11.4476	11.1409	11.5657	11.3724	11.3087
414	CON__Q9TTE1	6	1	1			6	1	1	13.4876	13.9856	13.7884	13.5182	13.7297	13.5193	13.8218	14.2268	13.6399		-0.142322	0.410881		-0.307084	0.0966909		13.3041	13.5674	13.4868	13.4046	13.7393	13.4609	13.322		-0.0716253	0.608843		-0.0616961	0.658442
415	CON__REFSEQ:XP_001252647	8	8	3			8	8	3	16.2087	16.2195	16.287	16.5982	16.456	16.2627	16.8602	16.4698	16.4286		-0.347804	0.0187774		-0.147244	0.253537		16.2413	16.2629	16.3362	16.3332	16.5259	16.2643	16.3169		-0.116923	0.165676		-0.0343234	0.660302		16.4826	16.4893	16.4258	16.6182	16.3998	16.1907	16.3152	16.3425	16.3058
417	D2EAC2	6	6	6	sp|D2EAC2|ZBED6_MOUSE Zinc finger BED domain-containing protein 6 OS=Mus musculus (Mouse) OX=10090 GN=Zbed6 PE=1 SV=1	Zbed6	6	6	6	14.6106	14.7752	14.6301	14.5881	14.748	14.618	14.5603	14.7692	14.6092		0.0257518	0.729221		0.0051379	0.944744		15.9035	15.9566	15.9326	16.0106	15.8059	15.8871	15.8764		0.0735668	0.100748		0.115094	0.0226983		13.5075	13.3159	13.6608	13.5669	13.5922	13.6925	13.6551	13.6595	13.5401
418	D3YTP3	6	6	6	tr|D3YTP3|D3YTP3_MOUSE Metaxin OS=Mus musculus (Mouse) OX=10090 GN=Mtx3 PE=1 SV=2	Mtx3	6	6	6	15.9208	16.0441	15.992	15.9822	16.0327	15.9892	16.0532	15.9784	15.947		-0.00721802	0.878981		0.00852983	0.857245		16.4044	16.3833	16.4407	16.3166	16.4033	16.4111	16.3063		0.0202684	0.688172		0.00507853	0.919375		12.9485	12.6914	12.9327	12.9271	12.7908	12.9311	12.7367	12.7477	12.765
420	D3YUJ3	5	4	4	tr|D3YUJ3|D3YUJ3_MOUSE CYCLIN domain-containing protein OS=Mus musculus (Mouse) OX=10090 GN=Ccnyl1 PE=1 SV=1	Ccnyl1	5	4	4	13.4837	13.501	13.714	13.5104	13.5668	13.6566	13.4249	13.2846	13.63		0.119728	0.241348		0.131447	0.201961		15.4105	15.4246	15.4972	15.4637	15.7985	15.7379	15.7356	DOWN	-0.339758	1.41988e-05	DOWN	-0.276896	4.75803e-05	DOWN	13.1923	13.355	13.3059	13.3158	13.4327	13.5381	13.2897	13.3232	13.3611
421	D3YVF0	9	9	9	sp|D3YVF0|AKAP5_MOUSE A-kinase anchor protein 5 OS=Mus musculus (Mouse) OX=10090 GN=Akap5 PE=1 SV=2	Akap5	9	9	9	14.4078	14.0864	14.3804	14.4293	14.3582	14.3519	14.2364	13.7932	13.9915		0.284496	0.0400788		0.372755	0.0121436		15.0459	14.9276	14.8415	14.9398	14.787	14.652	14.7406	UP	0.260254	0.00342827	UP	0.164113	0.0263951
422	D3YVV7	6	6	4	tr|D3YVV7|D3YVV7_MOUSE NOVA alternative-splicing regulator 2 OS=Mus musculus (Mouse) OX=10090 GN=Nova2 PE=1 SV=3	Nova2	6	6	4	15.4333	15.4298	15.557	15.4864	15.5486	15.647	15.5269	15.2767	15.3983		0.0727426	0.341451		0.160022	0.0554204		18.0696	18.0417	18.1251	18.1752	18.228	18.1431	18.1413		-0.115095	0.0156887		-0.0205773	0.575798		13.7168	13.866	13.8349	14.0866	14.0329	13.9678	13.8238	13.7252	13.7752
424	D3YX43	6	6	6	sp|D3YX43|VSI10_MOUSE V-set and immunoglobulin domain-containing protein 10 OS=Mus musculus (Mouse) OX=10090 GN=Vsig10 PE=3 SV=2	Vsig10	6	6	6	12.0677	12.0521	12.1661	12.176	12.1627	11.9086	11.9653	12.0612	12.2022		0.0190775	0.828333		0.006195	0.943792		12.2127	12.5037	12.1983	12.1503	12.1144	12.3242	12.3848		0.083717	0.466499		-0.100194	0.387978
425	D3YXJ5	5	5	5	tr|D3YXJ5|D3YXJ5_MOUSE LRAT domain-containing 1 OS=Mus musculus (Mouse) OX=10090 GN=Lratd2 PE=1 SV=1	Lratd2	5	5	5	13.6355	13.488	13.6895	13.5722	13.5406	13.6264	13.6966	13.6152	13.6371		-0.0453015	0.44514		-0.0698956	0.249689		14.8372	14.7914	14.9972	14.98	14.9217	15.0478	15.0847		-0.20379	0.00596424	DOWN	-0.0294688	0.574002		13.9644	13.8504	14.0429	13.7278	13.9199	13.9078	13.8927	13.946	13.9143
426	D3YXK1	13	13	13	sp|D3YXK1|SAMD1_MOUSE Atherin OS=Mus musculus (Mouse) OX=10090 GN=Samd1 PE=1 SV=1	Samd1	13	13	13	15.7174	15.5528	15.7764	15.7202	15.7414	15.7478	15.7272	15.6086	15.7013		0.00316211	0.959564		0.0573925	0.369351		17.5936	17.5308	17.5028	17.5077	17.5849	17.5499	17.5502		0.000549301	0.984153		-0.0564257	0.0765383		15.031	15.0215	14.8991	15.286	15.077	15.0209	15.0111	14.9827	14.9757
427	D3YXK2	46	46	34	sp|D3YXK2|SAFB1_MOUSE Scaffold attachment factor B1 OS=Mus musculus (Mouse) OX=10090 GN=Safb PE=1 SV=2	Safb	46	46	34	18.6558	18.5675	18.8304	18.915	18.858	18.8732	18.7317	18.5956	18.7675		-0.0136793	0.853178		0.183762	0.0317722		20.8725	20.8542	20.8412	20.8262	20.8016	20.7366	20.7359		0.105303	0.008079	UP	0.0756841	0.0318143		17.3867	17.3922	17.2737	17.4105	17.38	17.3117	17.2823	17.2829	17.2303
428	D3YYU8;REV__Q91XX1	30;1	30;1	30;1	sp|D3YYU8|OBSL1_MOUSE Obscurin-like protein 1 OS=Mus musculus (Mouse) OX=10090 GN=Obsl1 PE=1 SV=1	Obsl1	30	30	30	16.8898	16.8001	17.0276	16.8984	16.9271	17.0095	16.9061	16.8496	16.8978		0.0213479	0.732269		0.0604918	0.343976		18.9121	18.8979	18.9759	19.0104	19.0834	19.0311	19.0401		-0.146558	0.0010241	DOWN	-0.0583954	0.0583409		15.5573	15.6007	15.6117	15.6037	15.5867	15.6312	15.4976	15.7279	15.5626
429	D3YYY8	3	3	3	tr|D3YYY8|D3YYY8_MOUSE Rho guanine nucleotide exchange factor (GEF) 26 OS=Mus musculus (Mouse) OX=10090 GN=Arhgef26 PE=1 SV=1	Arhgef26	3	3	3	9.53987	9.58008	9.57831	9.25412	9.93693	10.085	8.97845	9.52384	9.80635		0.129871	0.607025		0.322454	0.219288		11.4488	11.4386	11.2487	11.1478	11.5015	11.5032	11.316		0.00350459	0.958324		-0.241974	0.00895721	DOWN
430	D3YZG8	13	12	12	sp|D3YZG8|MTD2L_MOUSE Probable bifunctional methylenetetrahydrofolate dehydrogenase/cyclohydrolase 2 OS=Mus musculus (Mouse) OX=10090 GN=Mthfd2l PE=3 SV=1	Mthfd2l	13	12	12	17.1429	16.9461	17.2471	17.2316	17.1437	17.08	17.3129	17.0427	17.2401		-0.0865275	0.374267		-0.0467812	0.625105		18.0903	18.0704	18.0261	17.9788	18.0986	18.0177	17.9623		0.0541228	0.245069		-0.0237846	0.592327		14.6697	14.6469	14.759	14.7257	14.6631	14.7149	14.8344	14.7675	14.996
431	D3YZP9	28	28	27	sp|D3YZP9|CCDC6_MOUSE Coiled-coil domain-containing protein 6 OS=Mus musculus (Mouse) OX=10090 GN=Ccdc6 PE=1 SV=1	Ccdc6	28	28	27	18.5815	18.4989	18.6884	18.6334	18.6476	18.6788	18.775	18.6962	18.7298		-0.144043	0.0221944		-0.0803829	0.156101		18.6715	18.6855	18.7181	18.7407	18.7854	18.7096	18.6994		-0.052958	0.139106		-0.00207848	0.94898		18.6596	18.6936	18.5999	18.6693	18.655	18.5232	18.6641	18.6828	18.612
432	D3YZV8	13	13	13	sp|D3YZV8|CCDC8_MOUSE Coiled-coil domain-containing protein 8 homolog OS=Mus musculus (Mouse) OX=10090 GN=Ccdc8 PE=1 SV=2	Ccdc8	13	13	13	14.6106	14.5501	14.7962	14.5863	14.692	14.8932	14.7591	14.6414	14.6533		-0.0323068	0.725707		0.0392487	0.670494		16.4823	16.4776	16.6266	16.6807	16.537	16.5904	16.5526		-0.0800646	0.0244094		0.0935999	0.0128458		13.9187	13.8899	13.725	13.8211	13.8327	13.9204	13.7203	13.7353	13.9763
433	D3YZZ5	11	11	11	tr|D3YZZ5|D3YZZ5_MOUSE GOLD domain-containing protein OS=Mus musculus (Mouse) OX=10090 GN=Tmed7 PE=1 SV=1	Tmed7	11	11	11	17.6006	17.5255	17.6095	17.6282	17.6279	17.5248	17.5836	17.7294	17.6453		-0.074215	0.18558		-0.0591309	0.282488		17.2392	17.2513	17.2517	17.2173	17.1718	17.1852	17.206		0.0575801	0.0408278		0.0468313	0.0795323		18.0274	17.9836	18.0188	18.0637	18.04	18.1111	18.0072	18.0423	18.1105
434	D3Z0K6	19	19	19	tr|D3Z0K6|D3Z0K6_MOUSE Round spermatid basic protein 1-like OS=Mus musculus (Mouse) OX=10090 GN=Rsbn1l PE=1 SV=1	Rsbn1l	19	19	19	16.0191	16.037	16.1306	16.2034	16.1121	16.1206	16.0378	15.9753	16.0189		0.0515859	0.285956		0.134729	0.0165188		17.8395	17.9301	17.826	17.8271	17.8114	17.7921	17.8667		0.0613745	0.136694		0.00315991	0.932621
435	D3Z0M9	43	43	43	tr|D3Z0M9|D3Z0M9_MOUSE DEAD (Asp-Glu-Ala-Asp) box polypeptide 23 OS=Mus musculus (Mouse) OX=10090 GN=Ddx23 PE=1 SV=1	Ddx23	43	43	43	17.8711	18.0258	18.0305	17.8885	17.8713	18.0104	17.7721	17.9292	17.773		0.151046	0.0500266		0.0986556	0.172392		20.0319	20.0286	20.0121	20.0021	20.0604	20.0271	20.0275		-0.00804428	0.712507		-0.0312209	0.183485		16.4612	16.6146	16.476	16.4888	16.525	16.5674	16.5137	16.4678	16.402
436	D3Z286	7	7	7	tr|D3Z286|D3Z286_MOUSE Metallophos domain-containing protein OS=Mus musculus (Mouse) OX=10090 GN=Tmppe PE=1 SV=2	Tmppe	7	7	7	15.3445	15.4952	15.4562	15.3476	15.3875	15.3152	15.1769	15.4843	15.3572		0.0924695	0.257517		0.010596	0.892663		15.8625	15.8387	15.9152	15.944	15.8142	15.8751	15.8452		0.00574494	0.831902		0.0848025	0.0163921		16.1111	15.9601	15.9843	16.0478	16.0751	16.032	16.03	16.0361	16.058
437	D3Z2H9	44	18	18	tr|D3Z2H9|D3Z2H9_MOUSE Tropomyosin 3, related sequence 7 OS=Mus musculus (Mouse) OX=10090 GN=Tpm3-rs7 PE=3 SV=1	Tpm3-rs7	44	18	18	19.5724	19.5555	19.4549	19.4695	19.4698	19.4415	19.3871	19.421	19.4626		0.104015	0.0392969		0.0366936	0.414677		19.3751	19.3314	19.3712	19.3627	19.2144	19.2345	19.243	UP	0.122577	0.00156589	UP	0.136269	0.000894155	UP	19.2367	19.2334	19.1302	19.2609	19.1624	19.1608	19.2195	19.1852	19.1693
438	D3Z2R5	15	15	15	sp|D3Z2R5|SELN_MOUSE Selenoprotein N OS=Mus musculus (Mouse) OX=10090 GN=Selenon PE=3 SV=2	Selenon	15	15	15	14.0252	14.0716	14.0153	14.0312	14.0805	13.9851	13.8085	14.0041	13.9476		0.117277	0.0629182		0.112204	0.0729018		15.1399	15.0708	15.1659	15.1925	15.0033	15.0741	15.0797		0.0529235	0.174385		0.126828	0.00985298	UP	16.403	16.3113	16.3437	16.3668	16.3127	16.412	16.2996	16.2687	16.343
439	D3Z3H0	2	2	2	tr|D3Z3H0|D3Z3H0_MOUSE INO80 complex subunit E OS=Mus musculus (Mouse) OX=10090 GN=Ino80e PE=1 SV=1	Ino80e	2	2	2	14.7492	14.7909	14.6263	14.6411	14.6443	14.6077	14.6242	14.6233	14.6971		0.0739201	0.169231		-0.0171949	0.735361		14.8543	14.6792	14.6374	14.7774	14.8158	14.64	14.7224		0.0407199	0.612036		-0.0186519	0.814703
440	D3Z3L3;Q99PQ1	4;1	4;1	2;1	tr|D3Z3L3|D3Z3L3_MOUSE Tripartite motif-containing 12C OS=Mus musculus (Mouse) OX=10090 GN=Trim12c PE=1 SV=2	Trim12c	4	4	2																															10.3455	10.2673	10.0918	10.1682	10.3031	10.3699	10.2273	10.5015	10.0133
441	D3Z3N4	13	12	12	tr|D3Z3N4|D3Z3N4_MOUSE Heterogeneous nuclear ribonucleoprotein H3 OS=Mus musculus (Mouse) OX=10090 GN=Hnrnph3 PE=1 SV=1	Hnrnph3	13	12	12	15.4954	15.5123	15.592	15.6005	15.5334	15.5109	15.6754	15.3103	15.4998		0.0380485	0.65792		0.0531177	0.538752		18.0478	18.0738	18.3001	18.3119	18.1123	18.1546	18.1434		-0.0759732	0.0147481		0.169183	0.000261379	UP	13.2687	13.1197	13.1286	13.0921	13.0602	13.1752	12.8846	12.8613	13.1597
444	D3Z3Y1	16	16	16	tr|D3Z3Y1|D3Z3Y1_MOUSE Phosphatidylinositol glycan anchor biosynthesis, class G OS=Mus musculus (Mouse) OX=10090 GN=Pigg PE=1 SV=1	Pigg	16	16	16	15.8139	15.7512	15.5641	15.5999	15.6568	15.5827	15.2431	15.4315	15.3567	UP	0.365969	0.000780135	UP	0.269353	0.00509922	UP	16.1272	16.0856	15.9839	15.9847	15.9363	15.9213	15.884		0.192486	0.000236173	UP	0.070394	0.0311005		16.2865	16.1471	16.2218	16.2979	16.3348	16.3106	16.2148	16.1781	16.2049
447	D3Z4S3	6	6	6	sp|D3Z4S3|PTRD1_MOUSE Putative peptidyl-tRNA hydrolase PTRHD1 OS=Mus musculus (Mouse) OX=10090 GN=Ptrhd1 PE=1 SV=1	Ptrhd1	6	6	6	16.4308	16.3672	16.263	16.7433	16.3174	16.2337	16.3711	16.3289	16.3769		-0.00533116	0.964836		0.0725039	0.553079		16.3658	16.5589	16.4949	16.4057	16.4866	16.3622	16.4602		0.026002	0.712709		0.0139424	0.842836		12.6766	12.7034	12.5005	12.8366	12.7281	12.7556	12.9096	12.7772	12.8097
448	D3Z5L6	1	1	1	sp|D3Z5L6|S18B1_MOUSE MFS-type transporter SLC18B1 OS=Mus musculus (Mouse) OX=10090 GN=Slc18b1 PE=2 SV=2	Slc18b1	1	1	1																															12.508	12.652	12.5289	12.5421	12.7162	12.3452	12.8165	12.9053	12.8049	DOWN
449	D3Z5S8	1	1	1	tr|D3Z5S8|D3Z5S8_MOUSE Terminal nucleotidyltransferase 5A OS=Mus musculus (Mouse) OX=10090 GN=Tent5a PE=4 SV=2	Tent5a	1	1	1
451	P0DMN7;D3Z6H8	9;9	9;9	8;8	sp|P0DMN7|DCAM1_MOUSE S-adenosylmethionine decarboxylase proenzyme 1 OS=Mus musculus (Mouse) OX=10090 GN=Amd1 PE=1 SV=1;sp|D3Z6H8|DCAM2_MOUSE S-adenosylmethionine decarboxylase proenzyme 2 OS=Mus musculus (Mouse) OX=10090 GN=Amd2 PE=1 SV=1	Amd1	9	9	8	15.7938	15.8977	15.5924	15.7708	15.6227	15.6204	15.8051	15.9792	15.763		-0.0877842	0.350289		-0.17778	0.0780835		16.5235	16.4811	16.4241	16.4564	16.5312	16.5289	16.4941		-0.0157717	0.554566		-0.0778204	0.0208385		14.2443	14.0696	14.2692	14.3863	14.1944	14.1723	14.3903	14.4022	14.393
453	D3Z6Q9	10	8	7	sp|D3Z6Q9|BIN2_MOUSE Bridging integrator 2 OS=Mus musculus (Mouse) OX=10090 GN=Bin2 PE=1 SV=1	Bin2	10	8	7	14.5486	14.5872	14.7936	14.7191	14.8471	14.8128	14.7369	14.7247	14.6585		-0.0635538	0.374606		0.0863019	0.236865		16.2714	16.2524	16.3351	16.3114	16.3201	16.3446	16.2923		-0.0571182	0.0535876		0.00427423	0.864322		13.1934	13.0757	13.0573	13.0589	13.1493	12.9035	12.8999	13.1493	12.8373
455	D3Z7P3	30	30	30	sp|D3Z7P3|GLSK_MOUSE Glutaminase kidney isoform, mitochondrial OS=Mus musculus (Mouse) OX=10090 GN=Gls PE=1 SV=1	Gls	30	30	30	16.1843	16.4334	16.2287	16.1031	16.1689	16.0776	16.2921	16.4912	16.2388		-0.0585869	0.495956		-0.224202	0.0246323		18.3053	18.2552	18.2876	18.2762	18.1515	18.2084	18.2163		0.0881608	0.0221894		0.0898105	0.0206059		17.0842	17.0512	17.0237	17.1476	17.1445	17.1001	17.0453	17.041	16.9303
456	D4AFX7	73	73	73	tr|D4AFX7|D4AFX7_MOUSE J domain-containing protein OS=Mus musculus (Mouse) OX=10090 GN=Dnajc13 PE=1 SV=1	Dnajc13	73	73	73	18.5053	18.5995	18.5663	18.4851	18.4882	18.5084	18.4391	18.4716	18.4401		0.106751	0.0191184		0.0436165	0.270979		20.3838	20.3624	20.3501	20.3585	20.3655	20.3311	20.3152		0.0358406	0.173411		0.0170379	0.491287		18.3201	18.2797	18.3571	18.3084	18.2538	18.3878	18.2324	18.2168	18.2431
457	E0CX23	1	1	1	tr|E0CX23|E0CX23_MOUSE UMAP1-MVP12-associated (UMA) domain-containing 1 OS=Mus musculus (Mouse) OX=10090 GN=Umad1 PE=4 SV=1	Umad1	1	1	1
458	E0CXS8	1	1	1	tr|E0CXS8|E0CXS8_MOUSE Predicted gene 8113 OS=Mus musculus (Mouse) OX=10090 GN=Gm8113 PE=4 SV=1	Gm8113	1	1	1																															11.309	11.4453	11.7807	11.7221	11.7247	11.8036	11.4225	11.9096	11.7106
459	E0CYQ0	10	10	10	tr|E0CYQ0|E0CYQ0_MOUSE Potassium channel tetramerisation domain-containing 17 OS=Mus musculus (Mouse) OX=10090 GN=Kctd17 PE=4 SV=1	Kctd17	10	10	10	14.0352	14.518	14.3644	14.0204	14.0566	14.1639	14.2305	14.6402	14.353		-0.102018	0.469469		-0.327588	0.0392777		14.602	14.5853	14.6046	14.5021	14.6776	14.6381	14.4753		-0.00337737	0.959913		-0.0436337	0.523458		17.7161	17.6492	17.7786	17.7238	17.7354	18.0414	17.7947	17.8302	17.9659
461	E0CZ22	20	20	20	tr|E0CZ22|E0CZ22_MOUSE Maestro heat-like repeat family member 1 OS=Mus musculus (Mouse) OX=10090 GN=Mroh1 PE=1 SV=1	Mroh1	20	20	20	10.4845	10.5291	10.0332	9.88648	9.94498	9.60395	9.89976	10.1033	10.255		0.262917	0.117241		-0.274214	0.104349		12.3363	12.2935	12.3633	12.3752	12.4763	12.4798	12.3796		-0.130338	0.0112802		-0.075988	0.0814828		15.5411	15.6088	15.6246	15.7087	15.5616	15.5512	15.6273	15.5975	15.5879
462	E0CZH3;Q922I5;Q3I5G5	6;1;1	6;1;1	6;1;1	tr|E0CZH3|E0CZH3_MOUSE Fork-head domain-containing protein OS=Mus musculus (Mouse) OX=10090 GN=Foxi3 PE=4 SV=1	Foxi3	6	6	6	14.4567	14.424	14.2859	14.1117	14.3511	14.2549	14.1144	14.2653	14.1464		0.213539	0.0188552		0.0638579	0.411204		15.4196	15.3398	15.5869	15.5502	15.416	15.4944	15.467		-0.0793756	0.066901		0.109432	0.021404
463	E1U8D0	21	19	19	sp|E1U8D0|SOGA1_MOUSE Protein SOGA1 OS=Mus musculus (Mouse) OX=10090 GN=Soga1 PE=1 SV=3	Soga1	21	19	19	15.0418	14.8776	15.3209	15.0617	15.0837	15.1619	15.1793	14.9918	15.164		-0.0315759	0.769361		-0.00925709	0.931333		17.0002	17.0363	17.0991	17.0912	17.5039	17.0732	17.0667		-0.196405	0.185533		-0.119473	0.398825		16.1326	16.1768	16.2908	16.1441	16.0773	16.2362	16.0795	16.1827	16.0674
464	E2JF22	51	51	50	sp|E2JF22|PIEZ1_MOUSE Piezo-type mechanosensitive ion channel component 1 OS=Mus musculus (Mouse) OX=10090 GN=Piezo1 PE=1 SV=1	Piezo1	51	51	50	18.7978	18.7811	18.8546	18.8525	18.8612	18.8274	18.5571	18.6002	18.653	UP	0.20774	0.000638321	UP	0.243609	0.00021204	UP	19.0235	18.9793	19.006	19.0497	18.9257	18.9205	18.9623		0.0652526	0.051033		0.0916532	0.0140013		18.9941	18.996	19.0446	19.0442	19.0029	18.9962	18.8941	18.896	18.9804
465	E9PUA5	39	7	7	tr|E9PUA5|E9PUA5_MOUSE Kinesin-like protein OS=Mus musculus (Mouse) OX=10090 GN=Kifc5b PE=1 SV=1	Kifc5b	39	7	7	14.2745	14.2881	14.2173	14.104	14.0987	14.1513	14.2626	14.3645	14.3227		-0.056614	0.204449		-0.198578	0.00109337	DOWN	16.0676	15.9813	15.9516	15.9289	15.7368	15.8081	15.8392	UP	0.229762	0.00112026	UP	0.14555	0.0105027
466	E9PUD6	5	5	5	tr|E9PUD6|E9PUD6_MOUSE Zinc finger and SCAN domain-containing 18 OS=Mus musculus (Mouse) OX=10090 GN=Zscan18 PE=1 SV=1	Zscan18	5	5	5	13.2821	13.091	13.2613	13.2522	12.9882	13.149	13.4602	13.276	13.2774		-0.126372	0.171107		-0.208063	0.0374668		14.222	14.3513	14.2243	13.9693	14.9475	14.8562	14.9486	DOWN	-0.630798	0.000210112	DOWN	-0.820686	4.60253e-05	DOWN
467	E9PUQ3	8	8	8	tr|E9PUQ3|E9PUQ3_MOUSE NKAP domain-containing 1 OS=Mus musculus (Mouse) OX=10090 GN=Nkapd1 PE=1 SV=1	Nkapd1	8	8	8	16.287	16.0894	16.2829	16.2404	16.2731	16.3227	16.1312	15.8449	16.0361	UP	0.215709	0.0265374		0.274682	0.0083919	UP	17.8403	17.8914	17.8041	17.8415	17.7759	17.7091	17.7472		0.121769	0.00632002	UP	0.0787139	0.0385659		11.8082	12.2817	12.1342	12.1689	11.8118	11.9233	11.7794	11.8702	12.1132
468	E9PUQ8	9	9	7	tr|E9PUQ8|E9PUQ8_MOUSE Diacylglycerol kinase OS=Mus musculus (Mouse) OX=10090 GN=Dgkd PE=1 SV=1	Dgkd	9	9	7	13.9173	13.5631	13.846	13.9427	13.8371	13.8844	13.9573	13.5764	13.8636		-0.0235785	0.840842		0.0889847	0.455715		15.2112	15.2271	15.2357	15.1144	15.2452	15.1771	15.2821		-0.0156109	0.744947		-0.059745	0.239339		11.4215	11.5362	11.7044	11.5158	11.4158	11.609	11.5343	11.4098	11.6961
469	E9PUR0	49	31	31	tr|E9PUR0|E9PUR0_MOUSE ANK_REP_REGION domain-containing protein OS=Mus musculus (Mouse) OX=10090 GN=Ankhd1 PE=1 SV=1	Ankhd1	49	31	31	17.4517	17.4377	17.3951	17.3939	17.3675	17.3488	17.4805	17.4256	17.4726		-0.0313605	0.406926		-0.0894953	0.0357469		18.9537	18.9472	18.9489	18.9558	18.9922	19.0072	18.9898		-0.0459567	0.0503151		-0.0440735	0.0577355		12.6751	12.77	12.9287	12.7784	12.8694	12.9898	12.8376	12.9134	12.8058
471	E9PV26	14	14	14	tr|E9PV26|E9PV26_MOUSE DUF4596 domain-containing protein OS=Mus musculus (Mouse) OX=10090 GN=Prr36 PE=1 SV=1	Prr36	14	14	14	15.2134	15.1955	15.3611	15.3644	15.4572	15.4341	15.2463	15.3475	15.2969		-0.0402351	0.481463		0.121684	0.0545475		16.5485	16.5281	16.7368	16.8334	16.7417	16.7487	16.7272		-0.200903	0.000673847	DOWN	0.045898	0.199366		13.0949	13.1593	12.9588	13.0713	12.8921	13.1687	13.03	12.95	12.9755
472	E9PV82	2	2	2	sp|E9PV82|FA53A_MOUSE Protein FAM53A OS=Mus musculus (Mouse) OX=10090 GN=Fam53a PE=1 SV=1	Fam53a	2	2	2	13.469	13.1135	13.4752	13.2921	13.2161	13.5803	13.5856	13.0183	13.2974		0.0521525	0.753642		0.0624352	0.707489		13.835	13.7093	13.6941	13.6011	13.7909	13.7338	13.6688		0.0409733	0.481078		-0.0835896	0.175712
473	E9PV87	7	7	7	sp|E9PV87|TALD3_MOUSE Protein TALPID3 OS=Mus musculus (Mouse) OX=10090 GN=Talpid3 PE=1 SV=1	Talpid3	7	7	7	10.8839	11.1821	11.0534	10.4073	10.8242	10.7932	10.8653	11.0796	10.7096		0.154963	0.281744		-0.209952	0.155761		13.5588	13.5078	13.6183	13.6074	13.7017	13.7753	13.7531	DOWN	-0.210071	0.000371548	DOWN	-0.130555	0.00448461	DOWN
474	E9PVA8	146	146	146	sp|E9PVA8|GCN1_MOUSE eIF-2-alpha kinase activator GCN1 OS=Mus musculus (Mouse) OX=10090 GN=Gcn1 PE=1 SV=1	Gcn1	146	146	146	20.0525	20.0496	20.0841	20.0442	20.0842	20.1615	20.0535	19.9808	20.0367		0.0384247	0.38694		0.0729887	0.119117		22.4296	22.4385	22.4291	22.4162	22.3881	22.4288	22.4374		0.0159987	0.513213		0.00456129	0.849607		19.4586	19.4435	19.5239	19.4947	19.4832	19.5335	19.4011	19.4071	19.4235
475	E9PVB5	17	17	16	sp|E9PVB5|TTC17_MOUSE Tetratricopeptide repeat protein 17 OS=Mus musculus (Mouse) OX=10090 GN=Ttc17 PE=1 SV=1	Ttc17	17	17	16	15.7732	15.7707	15.8413	15.7021	15.835	15.9775	16.2668	15.6174	15.8493		-0.116132	0.444682		-0.07298	0.627317		15.8618	15.8309	15.8502	15.6114	15.8339	15.8179	15.7078		0.0598399	0.450412		-0.0557377	0.48067		14.8925	14.9721	14.9123	14.8989	14.8782	14.678	14.9215	14.8876	14.8425
477	E9PVX6	158	158	158	sp|E9PVX6|KI67_MOUSE Proliferation marker protein Ki-67 OS=Mus musculus (Mouse) OX=10090 GN=Mki67 PE=1 SV=1	Mki67	158	158	158	20.1306	20.0013	20.2026	20.2813	20.2526	20.2611	20.2706	20.1215	20.2545		-0.104031	0.12033		0.0494451	0.434513		22.3805	22.349	22.4972	22.5125	22.62	22.6058	22.6135	DOWN	-0.248346	1.61747e-05	DOWN	-0.108263	0.00175654	DOWN	17.1202	17.2945	17.217	17.1913	17.2719	17.0819	17.1814	17.125	17.0232
478	E9PVZ8	183	183	183	tr|E9PVZ8|E9PVZ8_MOUSE Golgi autoantigen, golgin subfamily b, macrogolgin 1 OS=Mus musculus (Mouse) OX=10090 GN=Golgb1 PE=1 SV=1	Golgb1	183	183	183	19.1563	19.0933	19.2681	19.2327	19.2515	19.2665	19.205	19.1337	19.244		-0.0216578	0.686714		0.0559761	0.310216		20.5786	20.5858	20.561	20.5843	20.5708	20.5631	20.5605		0.0173886	0.403781		0.0078568	0.699209		19.6745	19.6811	19.5714	19.6403	19.6554	19.6269	19.5464	19.5624	19.4827
479	E9PW10	3	3	3	tr|E9PW10|E9PW10_MOUSE B30.2/SPRY domain-containing protein OS=Mus musculus (Mouse) OX=10090 GN=Triml2 PE=4 SV=1	Triml2	3	3	3	13.9448	13.9154	13.9067	13.998	13.8845	13.8774	13.5922	13.7528	13.7031	UP	0.23961	0.00156734	UP	0.23725	0.00166764	UP	15.1075	15.1567	14.8848	14.875	15.3043	15.0007	15.0394		0.0173262	0.851478		-0.234943	0.0371629
480	E9PW37	19	16	16	tr|E9PW37|E9PW37_MOUSE RAS protein activator-like 2 OS=Mus musculus (Mouse) OX=10090 GN=Rasal2 PE=1 SV=1	Rasal2	19	16	16	13.0229	13.6486	12.9203	12.8257	12.9373	12.8212	12.9189	12.9875	12.9473		0.246044	0.16309		-0.0898051	0.591825		14.833	14.8373	14.9394	14.9672	14.7205	14.8596	14.8297		0.031899	0.483427		0.150072	0.0121504		15.2634	15.1862	15.1373	15.1021	15.1226	15.1776	15.0351	14.9501	15.0916
482	E9PWG6	34	34	34	tr|E9PWG6|E9PWG6_MOUSE Cnd3 domain-containing protein OS=Mus musculus (Mouse) OX=10090 GN=Ncapg PE=1 SV=1	Ncapg	34	34	34	17.743	17.6668	17.7979	17.73	17.7353	17.8129	17.735	17.6798	17.7078		0.0283599	0.549198		0.0518493	0.285197		19.754	19.763	19.7906	19.7439	19.7769	19.8559	19.8269		-0.0614221	0.0868168		-0.0526384	0.130502		15.988	15.9989	15.9484	16.0018	15.9633	16.054	16.0486	16.0671	16.133
483	E9PWI3	10	10	10	tr|E9PWI3|E9PWI3_MOUSE Mutated in colorectal cancers OS=Mus musculus (Mouse) OX=10090 GN=Mcc PE=1 SV=1	Mcc	10	10	10	13.95	13.9071	13.7814	13.6509	13.725	13.7273	13.778	13.8882	13.7643		0.069343	0.249362		-0.1091	0.0853738		14.9133	14.9482	14.8622	14.9201	14.764	14.8605	14.7769		0.130248	0.012127		0.090667	0.0492024		13.7969	13.5192	13.3262	13.507	13.5665	13.4898	13.7203	13.4535	13.4379
484	E9PWM3	24	24	24	tr|E9PWM3|E9PWM3_MOUSE Arm_2 domain-containing protein OS=Mus musculus (Mouse) OX=10090 GN=Armcx4 PE=1 SV=1	Armcx4	24	24	24	16.08	16.0193	16.1793	16.2585	16.1817	16.1699	16.1595	15.9856	16.0893		0.0147462	0.809289		0.125213	0.0652409		17.4248	17.3772	17.4768	17.5129	17.453	17.3971	17.4719		-0.0397181	0.249901		0.0541414	0.132788
485	E9PWQ3	139	139	139	tr|E9PWQ3|E9PWQ3_MOUSE Collagen, type VI, alpha 3 OS=Mus musculus (Mouse) OX=10090 GN=Col6a3 PE=1 SV=2	Col6a3	139	139	139	16.1974	16.3869	16.2278	16.445	16.4295	16.2641	16.5769	16.5359	16.3463		-0.215656	0.0263234		-0.106838	0.218641		16.6273	16.7059	16.666	16.5594	16.7174	16.6366	16.6003		0.0152168	0.770171		-0.0386917	0.46628		20.2014	20.2347	20.008	20.2976	20.1737	20.0735	20.029	19.9981	19.9553
486	E9PWR4	17	12	12	tr|E9PWR4|E9PWR4_MOUSE DMAP-interaction domain-containing protein OS=Mus musculus (Mouse) OX=10090 GN=Dip2c PE=1 SV=1	Dip2c	17	12	12	12.9792	12.7605	12.7189	12.8678	13.1085	13.1172	13.1195	12.9548	12.8743		-0.163341	0.130468		0.0483145	0.633239		13.6585	13.6939	13.7588	13.6222	14.1057	13.9801	13.9306	DOWN	-0.32928	0.00169298	DOWN	-0.315009	0.00212697	DOWN	10.6644	10.2808	10.4687	10.606	10.4928	10.5373	10.609	10.5592	10.3464
487	E9PWS4	12	12	12	tr|E9PWS4|E9PWS4_MOUSE AA_permease_C domain-containing protein OS=Mus musculus (Mouse) OX=10090 GN=AU018091 PE=1 SV=1	AU018091	12	12	12	17.5602	17.5298	17.4389	17.4614	17.3975	17.2456	17.5863	17.7142	17.5626		-0.11142	0.133223		-0.252868	0.00486743	DOWN	17.5061	17.4479	17.3613	17.3592	17.3374	17.4283	17.3636		0.100592	0.0242113		-0.0161403	0.650342		9.78006	9.87247	9.98423	9.88985	9.921	9.74762	10.0861	10.2708	10.074	DOWN
488	E9PWW6	15	15	15	tr|E9PWW6|E9PWW6_MOUSE Zinc finger CCCH type-containing 7 A OS=Mus musculus (Mouse) OX=10090 GN=Zc3h7a PE=1 SV=1	Zc3h7a	15	15	15	14.8269	14.5722	14.7807	14.499	14.6891	14.4652	14.5525	14.4899	14.6592		0.159417	0.0950294		-0.0160696	0.854392		16.274	16.0121	16.1568	16.1812	16.2108	16.1951	16.2421		-0.0728931	0.348124		-0.0470001	0.536335		14.2216	14.2563	14.2171	14.2527	14.1914	14.1966	14.2137	14.2035	14.1372
489	E9PWW9	53	53	53	tr|E9PWW9|E9PWW9_MOUSE PHD-type domain-containing protein OS=Mus musculus (Mouse) OX=10090 GN=Rsf1 PE=1 SV=2	Rsf1	53	53	53	18.6726	18.5501	18.8298	18.7495	18.7673	18.7643	18.8225	18.7364	18.7584		-0.088234	0.214336		-0.0120595	0.858819		20.2016	20.1744	20.2492	20.2033	20.256	20.1973	20.2123		-0.0338676	0.267411		0.00440785	0.879015		15.1464	15.3241	15.128	15.2018	15.2717	15.1534	15.0125	15.2268	14.9912
490	E9PX29	6	2	2	tr|E9PX29|E9PX29_MOUSE Spectrin beta chain OS=Mus musculus (Mouse) OX=10090 GN=Sptbn4 PE=1 SV=1	Sptbn4	6	2	2																															13.6404	13.6971	13.6618	13.7693	13.7414	13.6932	13.7065	13.6279	13.4108
491	E9PX39	2	2	2	tr|E9PX39|E9PX39_MOUSE A disintegrin-like and metallopeptidase (reprolysin type) with thrombospondin type 1 motif, 14 OS=Mus musculus (Mouse) OX=10090 GN=Adamts14 PE=1 SV=1	Adamts14	2	2	2
492	E9PX68	30	30	30	tr|E9PX68|E9PX68_MOUSE FHA domain-containing protein OS=Mus musculus (Mouse) OX=10090 GN=Slc4a1ap PE=1 SV=1	Slc4a1ap	30	30	30	18.0919	18.0399	18.0536	18.0054	18.0166	18.0496	18.0478	17.9422	18.0124		0.0609973	0.161526		0.0231168	0.576401		18.9706	18.9678	18.9259	18.9083	18.9004	18.8554	18.9114		0.0801041	0.0156838		0.0280354	0.290421		16.0944	16.1004	16.0905	16.0636	16.1007	16.0878	16.0888	16.0562	16.1041
494	E9PXF8	8	6	6	sp|E9PXF8|MTMRD_MOUSE Myotubularin-related protein 13 OS=Mus musculus (Mouse) OX=10090 GN=Sbf2 PE=1 SV=1	Sbf2	8	6	6	15.2499	15.1999	15.1975	15.1336	15.165	15.1495	15.0889	15.0942	15.1492		0.104986	0.0178221		0.0385588	0.312151		16.2235	16.244	16.3383	16.3207	16.3494	16.282	16.3063		-0.0787648	0.0234406		0.01695	0.542802		13.3544	13.2085	13.397	13.2846	13.4027	13.2663	13.3703	13.4238	13.3442
495	E9PXJ8	1	1	1	tr|E9PXJ8|E9PXJ8_MOUSE G_PROTEIN_RECEP_F3_4 domain-containing protein OS=Mus musculus (Mouse) OX=10090 GN=Vmn2r90 PE=3 SV=1	Vmn2r90	1	1	1	18.1324	18.0986	17.7881	17.9997	17.9894	17.8695	17.8145	17.8764	17.81		0.172772	0.0801068		0.119236	0.205645		17.8465	17.681	17.6098	17.562	17.6134	17.5539	17.4863		0.212543	0.0104101		0.0346946	0.574257		14.0527	14.247	14.5019	14.1625	14.0121	14.0644	14.1009	14.0856	14.0085
497	E9PY43	10	10	10	tr|E9PY43|E9PY43_MOUSE Glutamate-rich 1 OS=Mus musculus (Mouse) OX=10090 GN=Erich1 PE=1 SV=1	Erich1	10	10	10	15.5734	15.744	15.6915	15.6133	15.6479	15.6887	15.396	15.6305	15.476		0.168776	0.0351899		0.149096	0.0561713		16.6911	16.66	16.6524	16.6544	16.4837	16.4919	16.4914	UP	0.186535	7.28918e-05	UP	0.164415	0.000150914	UP	10.8013	10.6549	11.1294	10.3471	10.5929	10.8653	10.7456	10.7734	10.6797
498	E9PY46	8	8	8	sp|E9PY46|IF140_MOUSE Intraflagellar transport protein 140 homolog OS=Mus musculus (Mouse) OX=10090 GN=Ift140 PE=1 SV=1	Ift140	8	8	8	10.3091	10.084	10.1378	9.75226	10.0657	10.4881	10.2207	10.05	9.89239		0.122569	0.487337		0.047652	0.784518		11.4686	11.4271	11.1847	11.3613	11.2064	10.9775	11.4238		0.245274	0.0992734		0.0704354	0.597283		14.1476	13.9953	14.3358	14.161	14.2355	14.1546	14.0917	14.0643	14.1707
500	E9PYD1	8	8	8	tr|E9PYD1|E9PYD1_MOUSE Family with sequence similarity 98, member C OS=Mus musculus (Mouse) OX=10090 GN=Fam98c PE=1 SV=1	Fam98c	8	8	8	14.4386	14.5247	14.3734	14.3402	14.4004	14.3192	14.5103	14.521	14.4715		-0.0553106	0.271975		-0.147629	0.0128057		15.9315	15.9767	16.0333	16.0236	16.4351	16.3868	16.3526	DOWN	-0.437355	5.84152e-06	DOWN	-0.363009	1.77945e-05	DOWN	12.2215	12.2575	12.4161	12.2058	12.1476	12.3256	12.2227	12.2232	12.2548
501	E9PYF4	33	33	31	tr|E9PYF4|E9PYF4_MOUSE LIM domain only 7 OS=Mus musculus (Mouse) OX=10090 GN=Lmo7 PE=1 SV=1	Lmo7	33	33	31	16.8961	16.465	16.9131	16.9489	16.9938	16.9793	17.0431	16.5604	16.8782		-0.0691341	0.640786		0.146757	0.332729		18.641	18.7049	18.5724	18.6058	18.6626	18.6181	18.5719		0.0554154	0.164493		-0.0284197	0.448683		14.4575	14.4866	14.5154	14.4423	14.4872	14.5204	14.3555	14.3984	14.4294
502	E9PYF7	8	8	8	tr|E9PYF7|E9PYF7_MOUSE AP1AR OS=Mus musculus (Mouse) OX=10090 GN=Ap1ar PE=1 SV=1	Ap1ar	8	8	8	14.5043	14.4502	14.4904	14.5326	14.6176	14.4983	14.8335	14.6775	14.6573	DOWN	-0.241134	0.00213607	DOWN	-0.173272	0.0132375		14.1102	14.0357	14.0995	14.0548	13.9277	13.9751	14.0319		0.0947747	0.0529386		0.0989274	0.0458256		13.5964	13.6494	13.5785	13.5806	13.5805	13.6188	13.5685	13.6824	13.7239
503	E9PYG6	32	32	32	tr|E9PYG6|E9PYG6_MOUSE RAS p21 protein activator 1 OS=Mus musculus (Mouse) OX=10090 GN=Rasa1 PE=1 SV=1	Rasa1	32	32	32	16.0489	16.1748	16.1142	15.9265	15.9868	16.068	15.9034	16.0007	16.0354		0.132808	0.0414543		0.0139445	0.807253		18.0324	17.9812	18.096	18.0709	18.0566	18.145	18.1146		-0.0986293	0.0236867		-0.0219644	0.530348		16.8561	16.7866	16.8884	16.875	16.8425	16.8757	16.7727	16.8205	16.7952
504	E9PYH6	24	24	24	sp|E9PYH6|SET1A_MOUSE Histone-lysine N-methyltransferase SETD1A OS=Mus musculus (Mouse) OX=10090 GN=Setd1a PE=1 SV=1	Setd1a	24	24	24	16.6467	16.7286	16.733	16.6765	16.6485	16.6934	16.6942	16.6641	16.7557		-0.00193114	0.964006		-0.0318807	0.463662		18.3715	18.3675	18.3699	18.3498	18.4115	18.3825	18.3809		-0.0221257	0.329322		-0.0318011	0.177494		14.5448	14.4549	14.7061	14.6484	14.5281	14.6317	14.5042	14.4681	14.6316
505	E9PYI1	26	26	26	sp|E9PYI1|ZN568_MOUSE Zinc finger protein 568 OS=Mus musculus (Mouse) OX=10090 GN=Znf568 PE=1 SV=1	Znf568	26	26	26	16.9424	17.084	16.9476	16.9903	17.0329	16.9681	16.9698	17.0489	17.0704		-0.0383703	0.467732		-0.0325932	0.535535		18.8795	18.9912	18.96	18.9131	18.7041	18.8861	18.8411		0.12489	0.086112		0.126094	0.0837697		14.3024	14.4488	14.3586	14.4082	14.4194	14.3265	14.4436	14.3751	14.3042
506	E9PYK3	11	11	11	sp|E9PYK3|PARP4_MOUSE Protein mono-ADP-ribosyltransferase PARP4 OS=Mus musculus (Mouse) OX=10090 GN=Parp4 PE=1 SV=1	Parp4	11	11	11																															13.8331	13.7131	13.8602	13.7674	13.7313	13.9115	13.7513	13.74	13.7362
507	E9PYL2	22	21	21	sp|E9PYL2|PRR12_MOUSE Proline-rich protein 12 OS=Mus musculus (Mouse) OX=10090 GN=Prr12 PE=1 SV=1	Prr12	22	21	21	15.0941	15.2846	15.204	15.3581	15.3296	15.2406	15.0146	15.1471	15.1555		0.088498	0.192912		0.203688	0.010637		17.2809	17.3024	17.2798	17.383	17.3206	17.2619	17.3171		-0.00819919	0.831958		0.0315359	0.426354		11.9712	11.5765	11.7345	11.7498	11.7138	11.481	11.9362	11.7586	11.7968
509	E9PYP2	24	24	24	tr|E9PYP2|E9PYP2_MOUSE Neurobeachin-like 1 OS=Mus musculus (Mouse) OX=10090 GN=Nbeal1 PE=1 SV=1	Nbeal1	24	24	24	11.0956	11.4285	11.4733	11.5159	11.2587	11.4636	11.4367	11.5007	11.3886		-0.109533	0.32369		-0.0292778	0.786199		13.6066	13.644	13.5545	13.5665	13.7232	13.8386	13.6015		-0.0958191	0.189839		-0.160571	0.0474635		14.8458	14.8133	14.8478	14.9175	14.8327	14.8876	14.7005	14.739	14.7619	UP
510	E9PYR1	17	17	17	tr|E9PYR1|E9PYR1_MOUSE F-box domain-containing protein OS=Mus musculus (Mouse) OX=10090 GN=Fbxl18 PE=1 SV=1	Fbxl18	17	17	17	16.0688	16.2472	16.1161	15.9789	16.0492	16.0035	16.0705	16.2375	16.1251		-0.000319245	0.995876		-0.133856	0.0540385		17.2879	17.3276	17.2332	17.2124	17.228	17.2685	17.2925		0.044775	0.15214		-0.0401735	0.191797		14.7909	14.6446	14.9875	14.7029	14.8199	14.8702	14.8283	14.8759	14.909
511	E9PZ11	8	4	4	tr|E9PZ11|E9PZ11_MOUSE Zinc finger protein 651 OS=Mus musculus (Mouse) OX=10090 GN=Zfp651 PE=1 SV=1	Zfp651	8	4	4
512	E9PZ26	8	8	8	tr|E9PZ26|E9PZ26_MOUSE Bromodomain-containing 1 OS=Mus musculus (Mouse) OX=10090 GN=Brd1 PE=1 SV=1	Brd1	8	8	8	14.6735	14.5796	14.7933	14.5889	14.5655	14.6894	14.749	14.4384	14.5844		0.0915154	0.308991		0.02402	0.783261		15.5269	15.5207	15.4115	15.4932	15.5238	15.4382	15.3445		0.0882963	0.154044		0.0168576	0.766663
513	E9PZJ8	49	49	49	sp|E9PZJ8|ASCC3_MOUSE Activating signal cointegrator 1 complex subunit 3 OS=Mus musculus (Mouse) OX=10090 GN=Ascc3 PE=1 SV=1	Ascc3	49	49	49	16.9074	16.8278	16.8992	16.9423	16.9396	16.9257	16.9629	16.8617	16.8503		-0.0135107	0.760887		0.0442184	0.331964		18.5289	18.5146	18.5282	18.5832	18.5493	18.5437	18.5538		-0.0271796	0.290749		0.00675339	0.783468		17.4465	17.4142	17.4828	17.4076	17.4158	17.3966	17.4187	17.372	17.415
514	E9PZM4	17	10	10	sp|E9PZM4|CHD2_MOUSE Chromodomain-helicase-DNA-binding protein 2 OS=Mus musculus (Mouse) OX=10090 GN=Chd2 PE=1 SV=1	Chd2	17	10	10	12.8456	12.8917	13.0609	12.9425	13.0351	13.1093	12.9588	12.7309	12.8395		0.0896271	0.280397		0.185838	0.0419657		15.9211	15.8815	15.8631	15.9227	15.9408	15.9624	15.8691		-0.0228101	0.552462		-0.0311978	0.422418		14.1097	14.0139	14.0144	14.1225	14.1614	14.2664	14.1426	14.0175	14.0063
515	E9PZM7	31	31	31	tr|E9PZM7|E9PZM7_MOUSE RING-type domain-containing protein OS=Mus musculus (Mouse) OX=10090 GN=Scaf11 PE=1 SV=1	Scaf11	31	31	31	17.8818	17.8594	18.0043	18.1009	18.0736	18.0557	18.0077	17.9246	18.026		-0.0709671	0.184989		0.0905871	0.100592		19.5053	19.5031	19.5357	19.4813	19.5627	19.5403	19.5149		-0.0351094	0.22635		-0.0307946	0.282015		16.2923	16.3468	16.4554	16.1674	16.093	16.4153	16.2493	16.2709	16.6178
516	E9PZP6;L7N267	6;5	3;2	3;2	tr|E9PZP6|E9PZP6_MOUSE Zinc finger protein 97 OS=Mus musculus (Mouse) OX=10090 GN=Zfp97 PE=4 SV=1;tr|L7N267|L7N267_MOUSE Zinc finger protein 960 OS=Mus musculus (Mouse) OX=10090 GN=Zfp960 PE=4 SV=1	Zfp97	6	3	3	11.6189	11.8948	11.7427	11.6711	11.5752	11.9415	11.5219	11.14	11.5631		0.343844	0.031775		0.320955	0.041788		14.3621	14.36	14.329	14.3661	14.3419	14.3021	14.3728		0.0221231	0.452148		0.00862679	0.764688
517	E9PZP8	36	36	36	tr|E9PZP8|E9PZP8_MOUSE HECT and RLD domain-containing E3 ubiquitin protein ligase family member 1 OS=Mus musculus (Mouse) OX=10090 GN=Herc1 PE=1 SV=1	Herc1	36	36	36	16.5757	16.7071	16.5139	16.655	16.5945	16.6365	16.595	16.4822	16.5533		0.0553657	0.348208		0.0851706	0.162898		18.2635	18.2792	18.2953	18.3418	18.3604	18.392	18.4021		-0.113437	0.00359172	DOWN	-0.066279	0.0363408		13.6403	13.5707	13.3864	13.4803	13.5813	13.607	13.4273	13.4852	13.5654
518	E9Q0B6	3	3	3	tr|E9Q0B6|E9Q0B6_MOUSE Dynein, axonemal, heavy chain 6 OS=Mus musculus (Mouse) OX=10090 GN=Dnah6 PE=1 SV=1	Dnah6	3	3	3	13.5056	13.638	13.2352	13.6026	13.5358	13.3124	13.2552	13.5036	13.3171		0.100932	0.412091		0.124941	0.315025		14.9514	14.7965	14.9847	15.0028	14.9983	14.9406	14.9883		-0.101862	0.0730365		0.0179946	0.715829		12.753	12.9147	12.7145	12.8611	12.8212	12.8421	13.01	12.7058	12.9118
519	E9Q0S6	62	62	59	tr|E9Q0S6|E9Q0S6_MOUSE Tensin 1 OS=Mus musculus (Mouse) OX=10090 GN=Tns1 PE=1 SV=1	Tns1	62	62	59	14.951	14.7175	14.7191	14.785	14.7739	14.7677	14.5826	14.4935	14.7532		0.186181	0.0473459		0.165826	0.0709613		16.5488	16.551	16.558	16.4831	16.3915	16.5492	16.5683		0.0468488	0.441844		0.0174791	0.769255		18.5221	18.4739	18.4988	18.4767	18.4659	18.5034	18.4027	18.4085	18.4299
520	E9Q137	13	13	13	tr|E9Q137|E9Q137_MOUSE Testis-expressed gene 264 OS=Mus musculus (Mouse) OX=10090 GN=Tex264 PE=1 SV=1	Tex264	13	13	13	15.0421	14.8726	14.9541	14.9772	14.981	14.8158	14.9198	15.0561	15.0434		-0.0501576	0.466276		-0.0817465	0.246956		15.0881	15.1155	15.0939	15.09	15.0593	15.1476	15.1688		-0.0234783	0.536981		-0.033337	0.388277		17.7447	17.8017	17.7831	17.759	17.7871	17.7288	17.8113	17.7972	17.8719
521	E9Q166	23	20	20	tr|E9Q166|E9Q166_MOUSE Bromo domain-containing protein OS=Mus musculus (Mouse) OX=10090 GN=Atad2b PE=1 SV=1	Atad2b	23	20	20	15.8685	15.7912	15.9957	15.8973	15.9306	15.9853	16.0458	15.8902	15.912		-0.0642333	0.338464		-0.0116534	0.858352		17.9405	17.9251	17.9321	18.0103	17.9054	17.8585	17.9042		0.0434672	0.206911		0.0818371	0.0368027		13.6327	13.6884	13.5992	13.6621	13.6515	13.5423	13.5902	13.6926	13.6649
522	E9Q1A5	12	12	9	tr|E9Q1A5|E9Q1A5_MOUSE Zinc finger protein 384 OS=Mus musculus (Mouse) OX=10090 GN=Zfp384 PE=1 SV=1	Zfp384	12	12	9	16.3421	16.3356	16.1653	16.3176	16.281	16.2946	16.1558	16.1899	16.1727		0.108234	0.0644569		0.124936	0.0381376		17.6082	17.5057	17.4632	17.5325	17.4805	17.5162	17.5218		0.0508065	0.236003		-0.00828776	0.837348		14.6945	14.7283	14.6706	14.6613	14.6935	14.6429	14.9148	14.7151	14.794
523	E9Q1P8	28	28	26	sp|E9Q1P8|I2BP2_MOUSE Interferon regulatory factor 2-binding protein 2 OS=Mus musculus (Mouse) OX=10090 GN=Irf2bp2 PE=1 SV=1	Irf2bp2	28	28	26	17.805	17.6949	17.8396	17.8017	17.7409	17.7837	17.7518	17.6062	17.7298		0.0839037	0.157907		0.0795018	0.178349		18.621	18.6565	18.5974	18.6166	18.5834	18.6309	18.5485		0.0511317	0.138102		0.0194316	0.540834		17.9134	17.9621	17.9151	17.9033	17.9286	17.8849	17.8777	17.8855	17.9066
524	E9Q236	59	59	58	tr|E9Q236|E9Q236_MOUSE ATP-binding cassette, sub-family C (CFTR/MRP), member 4 OS=Mus musculus (Mouse) OX=10090 GN=Abcc4 PE=1 SV=1	Abcc4	59	59	58	19.3855	19.4712	19.2589	19.2772	19.2366	19.3429	19.3973	19.4237	19.4272		-0.0441942	0.456156		-0.130536	0.0480092		19.982	19.9427	19.8855	19.8872	20.0054	19.9919	19.9916		-0.0339531	0.159101		-0.109947	0.00187858	DOWN	18.2296	18.2628	18.1609	18.2816	18.2886	18.2011	18.3084	18.29	18.1789
525	E9Q238	11	10	10	tr|E9Q238|E9Q238_MOUSE ANK_REP_REGION domain-containing protein OS=Mus musculus (Mouse) OX=10090 GN=Kank1 PE=1 SV=1	Kank1	11	10	10	14.4011	14.4257	14.6563	14.3819	14.4399	14.5814	14.6093	14.5336	14.4305		-0.030122	0.726045		-0.0567425	0.513186		15.7173	15.5581	15.7465	15.6888	15.7299	15.6727	15.6349		-0.0414743	0.468609		0.0384634	0.500173		14.4707	14.2167	13.9635	13.8657	14.0906	13.8331	14.2067	14.3918	14.0842
526	E9Q264	3	2	2	tr|E9Q264|E9Q264_MOUSE Myosin, heavy chain 15 OS=Mus musculus (Mouse) OX=10090 GN=Myh15 PE=1 SV=1	Myh15	3	2	2	14.7417	14.8316	15.0126	14.7406	14.7876	14.7492	15.0307	14.8775	15.0541		-0.125479	0.124685		-0.228293	0.0135764		15.0715	15.1211	15.2007	15.0935	15.2873	15.2768	15.1212		-0.132114	0.0689592		-0.0813201	0.223348
527	E9Q286	13	12	12	sp|E9Q286|ICE1_MOUSE Little elongation complex subunit 1 OS=Mus musculus (Mouse) OX=10090 GN=Ice1 PE=1 SV=1	Ice1	13	12	12	14.8515	15.0209	14.9509	14.8614	14.8772	14.8002	14.8074	14.718	14.8184		0.159792	0.0152858		0.0649642	0.252022		16.4338	16.3803	16.3899	16.4581	16.376	16.4573	16.4349		-0.0156864	0.679767		0.00123768	0.973827
528	E9Q2E4	15	15	15	tr|E9Q2E4|E9Q2E4_MOUSE HECT domain-containing protein OS=Mus musculus (Mouse) OX=10090 GN=Hectd4 PE=1 SV=2	Hectd4	15	15	15	12.1222	11.7872	12.1099	12.0417	12.4811	12.558	12.5023	11.7074	12.2865		-0.158986	0.473453		0.194899	0.38315		13.453	13.6681	13.2245	13.4287	13.666	13.5275	13.452		0.0120671	0.905169		-0.221917	0.061391		15.8167	15.7559	15.8082	15.8484	15.8655	15.7438	15.7857	15.8497	15.7158
529	E9Q2I4	24	24	24	tr|E9Q2I4|E9Q2I4_MOUSE ELM2 and Myb/SANT-like domain-containing 1 OS=Mus musculus (Mouse) OX=10090 GN=Elmsan1 PE=1 SV=1	Elmsan1	24	24	24	17.0651	17.0061	17.109	17.0732	17.0763	17.1311	17.079	16.9793	17.0749		0.015651	0.735857		0.0491197	0.30384		18.7533	18.764	18.7931	18.7319	18.7176	18.7139	18.7254		0.0396707	0.154824		0.043515	0.124385		14.957	14.8021	14.7519	14.6198	14.7458	14.5708	14.8468	14.6967	14.6536
531	E9Q2S7	6	6	6	tr|E9Q2S7|E9Q2S7_MOUSE Zinc finger protein 266 OS=Mus musculus (Mouse) OX=10090 GN=Zfp266 PE=1 SV=1	Zfp266	6	6	6	13.2169	13.232	13.3875	13.3557	13.2093	13.1926	13.5243	13.3537	13.3666		-0.136044	0.0878228		-0.16236	0.0484869		14.5541	14.6454	14.7905	14.67	14.7321	14.7681	14.8057		-0.168946	0.0112161		-0.0384085	0.446962		13.7335	13.7939	13.7804	13.7767	14.0513	13.8022	13.7741	13.8732	13.8809
533	E9Q2Z1	21	21	21	sp|E9Q2Z1|CECR2_MOUSE Cat eye syndrome critical region protein 2 homolog OS=Mus musculus (Mouse) OX=10090 GN=Cecr2 PE=1 SV=1	Cecr2	21	21	21	15.8469	15.8396	15.8877	15.945	15.9873	15.955	15.9177	15.7843	15.8269		0.0151207	0.733264		0.11951	0.0223135		17.8003	17.7814	17.8147	17.8588	17.8207	17.824	17.834		-0.0353644	0.162531		0.0105529	0.65235		12.1869	12.0081	12.0388	12.2922	12.291	12.4025	12.3118	12.22	12.2382
534	E9Q309	9	9	9	sp|E9Q309|CE350_MOUSE Centrosome-associated protein 350 OS=Mus musculus (Mouse) OX=10090 GN=Cep350 PE=1 SV=1	Cep350	9	9	9	15.0864	15.0522	15.3801	15.3212	15.3957	15.5082	15.4934	15.3045	15.3004		-0.193231	0.07732		0.0422452	0.671697		16.5237	16.4426	16.6529	16.6641	16.6671	16.7414	16.7268		-0.228624	0.00051742	DOWN	-0.0532212	0.173864		13.7747	13.8509	13.9984	13.6624	13.8669	13.6447	13.9499	13.9162	14.0091
536	E9Q368	41	41	41	tr|E9Q368|E9Q368_MOUSE SpoU_methylase domain-containing protein OS=Mus musculus (Mouse) OX=10090 GN=Tarbp1 PE=1 SV=1	Tarbp1	41	41	41	17.7173	17.544	17.8354	17.7072	17.6284	17.7388	17.7977	17.5779	17.719		0.000709286	0.993295		-0.0066885	0.936849		18.7963	18.8091	18.7591	18.7653	18.8508	18.8621	18.8246		-0.0431464	0.0846872		-0.0836196	0.00690361		15.2827	15.3585	15.1961	15.3139	15.3752	15.1975	15.354	15.3064	15.3007
537	E9Q394	35	35	35	sp|E9Q394|AKP13_MOUSE A-kinase anchor protein 13 OS=Mus musculus (Mouse) OX=10090 GN=Akap13 PE=1 SV=1	Akap13	35	35	35	16.416	16.2989	16.5213	16.5127	16.4828	16.4683	16.5967	16.3857	16.5201		-0.0887706	0.230235		-0.0129071	0.8554		18.0234	17.9672	18.0089	18.002	18.0835	17.9645	18.0018		-0.0213333	0.606504		-0.0111718	0.785634		16.0453	16.0977	15.9412	16.1235	16.0709	16.0839	16.0144	15.9206	15.8308
538	E9Q3D4	10	10	10	tr|E9Q3D4|E9Q3D4_MOUSE Hydroxysteroid (17-beta) dehydrogenase 14 OS=Mus musculus (Mouse) OX=10090 GN=Hsd17b14 PE=4 SV=1	Hsd17b14	10	10	10	17.4079	17.4799	17.1307	16.942	16.8865	17.0309	17.13	17.1529	17.1169		0.206174	0.0383754		-0.180161	0.0629309		17.3373	17.3165	17.1224	17.0723	17.2019	17.1398	17.122		0.172364	0.00145895	UP	-0.057196	0.119532
539	E9Q3G8	58	58	58	tr|E9Q3G8|E9Q3G8_MOUSE Nucleoporin 153 OS=Mus musculus (Mouse) OX=10090 GN=Nup153 PE=1 SV=1	Nup153	58	58	58	19.7609	19.7118	19.7854	19.7798	19.7801	19.8367	19.7879	19.7771	19.7638		-0.0235656	0.537899		0.0225911	0.554475		20.9822	20.9341	20.9344	20.9312	20.9399	20.92	20.9078		0.0355548	0.181121		0.0102041	0.68003		19.2105	19.1009	19.0897	19.1416	19.1259	18.9735	19.2053	19.0513	18.9759
540	E9Q3L2	28	28	28	sp|E9Q3L2|PI4KA_MOUSE Phosphatidylinositol 4-kinase alpha OS=Mus musculus (Mouse) OX=10090 GN=Pi4ka PE=1 SV=2	Pi4ka	28	28	28	15.8587	15.9312	15.8987	15.8387	15.8359	15.9566	15.8704	15.9304	15.8216		0.0220791	0.65994		0.00293588	0.953072		17.4629	17.4741	17.4329	17.3968	17.5561	17.471	17.4365		-0.0193632	0.628467		-0.072981	0.102175		16.3049	16.0892	15.971	15.8266	16.041	15.7904	16.3275	16.0501	16.0146
541	E9Q3P4	65	65	65	tr|E9Q3P4|E9Q3P4_MOUSE Centromere protein F OS=Mus musculus (Mouse) OX=10090 GN=Cenpf PE=1 SV=1	Cenpf	65	65	65	18.075	17.8344	18.195	18.071	18.0658	18.1139	18.103	18.0116	18.0433		-0.0178369	0.831799		0.030913	0.713553		19.5393	19.5647	19.5788	19.5646	19.6667	19.6527	19.6159		-0.0930771	0.00762437		-0.0734085	0.0211745		11.3377	11.2962	11.2257	11.6495	11.4747	11.0188	11.3608	11.139	11.2326
543	E9Q411	30	30	30	tr|E9Q411|E9Q411_MOUSE Neuroblastoma-amplified sequence OS=Mus musculus (Mouse) OX=10090 GN=Nbas PE=1 SV=1	Nbas	30	30	30	16.2675	16.905	16.2856	16.3002	16.2795	16.2949	16.2622	16.2169	16.2546		0.241431	0.136298		0.0469403	0.756896		18.1748	18.1719	18.1725	18.1967	18.2336	18.2609	18.2842		-0.0862466	0.00952748		-0.0749645	0.0174194		16.2415	16.1881	16.3185	16.1935	16.2536	16.2226	16.1876	16.2677	16.1303
544	E9Q414	4	4	4	sp|E9Q414|APOB_MOUSE Apolipoprotein B-100 OS=Mus musculus (Mouse) OX=10090 GN=Apob PE=1 SV=1	Apob	4	4	4	16.1698	16.1338	16.0043	16.0954	15.989	16.1646	15.9613	15.9998	15.9372		0.136535	0.0476114		0.116906	0.0809132		16.5082	16.5716	16.1736	16.287	16.3448	16.3172	16.2163		0.247142	0.00292469	UP	-0.0624225	0.274083		13.7841	13.778	13.6251	13.8619	13.7681	13.4641	13.7372	13.7869	13.5132
545	E9Q444	11	11	11	tr|E9Q444|E9Q444_MOUSE Zinc finger and BTB domain-containing 21 OS=Mus musculus (Mouse) OX=10090 GN=Zbtb21 PE=1 SV=1	Zbtb21	11	11	11	15.4081	15.34	15.3996	15.3812	15.4049	15.3483	15.4712	15.3469	15.4229		-0.0311334	0.493122		-0.0355508	0.435822		16.791	16.8326	16.7705	16.7489	16.7915	16.7571	16.7015		0.0617462	0.101922		0.00967993	0.773296
546	E9Q4F7	22	22	21	sp|E9Q4F7|ANR11_MOUSE Ankyrin repeat domain-containing protein 11 OS=Mus musculus (Mouse) OX=10090 GN=Ankrd11 PE=1 SV=1	Ankrd11	22	22	21	15.5084	15.4667	15.588	15.5519	15.535	15.5269	15.5132	15.4557	15.5813		0.00433684	0.927996		0.0212254	0.660107		17.277	17.2785	17.3009	17.3346	17.3494	17.2971	17.3527		-0.0552997	0.0748247		-0.0152824	0.575155		13.8183	13.7675	13.7384	13.8052	13.696	13.8379	13.6932	13.6302	13.5408
548	E9Q4N7	27	24	24	sp|E9Q4N7|ARI1B_MOUSE AT-rich interactive domain-containing protein 1B OS=Mus musculus (Mouse) OX=10090 GN=Arid1b PE=1 SV=1	Arid1b	27	24	24	16.3418	16.2142	16.4319	16.4263	16.4295	16.4559	16.3392	16.1215	16.3142		0.0710053	0.345348		0.178977	0.0341557		18.0639	18.0819	18.0933	18.1499	18.1177	18.0622	18.1357		-0.0323019	0.337174		0.0163966	0.615853		13.7273	13.8493	13.7238	13.6095	13.7111	13.7582	13.6613	13.7989	13.7219
549	E9Q4P1	16	16	16	sp|E9Q4P1|WDFY1_MOUSE WD repeat and FYVE domain-containing protein 1 OS=Mus musculus (Mouse) OX=10090 GN=Wdfy1 PE=1 SV=1	Wdfy1	16	16	16	15.489	15.4547	15.404	15.3874	15.3737	15.3762	15.4373	15.5781	15.4516		-0.0397451	0.416679		-0.109895	0.0439951		15.3613	15.4262	15.401	15.4433	15.3635	15.3567	15.4771		-0.00535448	0.90781		0.0230456	0.621695		17.5684	17.5088	17.4907	17.4878	17.5922	17.5123	17.5486	17.5242	17.5435
550	E9Q4R5	3	3	3	tr|E9Q4R5|E9Q4R5_MOUSE Zinc finger protein 961 OS=Mus musculus (Mouse) OX=10090 GN=Zfp961 PE=4 SV=1	Zfp961	3	3	3	13.249	13.7692	13.2338	13.7389	13.3843	13.4042	13.3857	13.063	13.1927		0.203509	0.237671		0.295314	0.100253		14.1268	14.1609	14.1364	14.1727	14.3177	14.1143	14.1554		-0.0519204	0.420516		-0.041192	0.518523		12.3753	12.4663	12.0881	12.378	12.2104	12.347	12.196	11.9183	11.9004
552	E9Q4X2	35	34	34	tr|E9Q4X2|E9Q4X2_MOUSE UDP-glucose glycoprotein glucosyltransferase 2 OS=Mus musculus (Mouse) OX=10090 GN=Uggt2 PE=1 SV=1	Uggt2	35	34	34	10.9973	10.8545	10.896	11.3465	11.0025	11.1072	10.6761	10.5384	10.731	UP	0.267458	0.0167963		0.503539	0.000412194	UP	11.9599	12.0399	12.0577	12.2605	12.3502	12.2561	12.285		-0.297159	0.00342839	DOWN	-0.137983	0.0751885		16.5722	16.5818	16.3771	16.5589	16.4894	16.5306	16.2574	16.3043	16.3895	UP
553	E9Q4Y4	14	14	14	tr|E9Q4Y4|E9Q4Y4_MOUSE Centrosomal protein 192 OS=Mus musculus (Mouse) OX=10090 GN=Cep192 PE=1 SV=1	Cep192	14	14	14	13.4481	13.4698	13.4733	13.3671	13.4295	13.3482	13.6538	13.6044	13.5742	DOWN	-0.14708	0.00465974	DOWN	-0.229176	0.000274264	DOWN	15.1936	15.2566	15.1335	15.1192	15.2136	15.183	15.0449		0.0779354	0.189307		-0.0208212	0.706782		12.1805	12.1416	12.0123	12.1226	12.2243	12.0708	12.1472	12.2141	12.0208
555	E9Q512	85	85	85	tr|E9Q512|E9Q512_MOUSE GRIP domain-containing protein OS=Mus musculus (Mouse) OX=10090 GN=Trip11 PE=1 SV=1	Trip11	85	85	85	15.5701	15.5974	15.5406	15.6012	15.6049	15.5684	15.606	15.5797	15.5469		-0.00818502	0.823416		0.0139679	0.704158		16.8118	16.8265	16.832	16.8489	16.8776	16.801	16.7913		-0.00415049	0.897972		0.0171447	0.600448		18.1692	18.223	18.1463	18.1526	18.1616	18.2323	18.0601	18.0845	18.0746
556	E9Q555;A0A3Q4EG79	66;1	66;1	66;1	sp|E9Q555|RN213_MOUSE E3 ubiquitin-protein ligase RNF213 OS=Mus musculus (Mouse) OX=10090 GN=Rnf213 PE=1 SV=2	Rnf213	66	66	66	17.3635	17.3027	17.5266	17.4641	17.4646	17.4714	17.6298	17.4101	17.5531		-0.133363	0.0926906		-0.0642789	0.386724		18.9527	18.963	18.9272	18.9237	19.0466	19.0368	19.0164		-0.0754472	0.00882593		-0.107827	0.00154044	DOWN	17.4795	17.5133	17.5882	17.5667	17.5529	17.496	17.4583	17.4905	17.5089
557	E9Q557	128	128	128	sp|E9Q557|DESP_MOUSE Desmoplakin OS=Mus musculus (Mouse) OX=10090 GN=Dsp PE=1 SV=1	Dsp	128	128	128	19.6577	19.8409	19.782	19.7431	19.7037	19.774	19.7034	19.6778	19.8261		0.0244753	0.688191		0.00449186	0.941008		21.8867	21.8456	21.9841	22.0176	21.9066	22.0029	21.9651		-0.0920247	0.034258		0.0426692	0.254782		16.6092	16.4818	16.5959	16.5839	16.6179	17.0845	16.7772	16.6867	16.601
558	E9Q5C9	44	44	44	sp|E9Q5C9|NOLC1_MOUSE Nucleolar and coiled-body phosphoprotein 1 OS=Mus musculus (Mouse) OX=10090 GN=Nolc1 PE=1 SV=1	Nolc1	44	44	44	19.7608	19.61	19.7207	19.7415	19.7158	19.7537	19.6881	19.6785	19.7197		0.00173411	0.970107		0.0415505	0.380548		20.2028	20.1564	20.1395	20.1807	20.1701	20.145	20.1378		0.0286696	0.308199		0.0091296	0.7354		18.5956	18.6035	18.702	18.6633	18.5541	18.6241	18.6658	18.6862	18.766
560	E9Q5F9	30	30	30	sp|E9Q5F9|SETD2_MOUSE Histone-lysine N-methyltransferase SETD2 OS=Mus musculus (Mouse) OX=10090 GN=Setd2 PE=1 SV=1	Setd2	30	30	30	16.4483	16.2903	16.519	16.4644	16.4557	16.5455	16.4399	16.257	16.3927		0.0559999	0.443609		0.125356	0.107451		18.344	18.326	18.2857	18.3963	18.2687	18.2701	18.3205		0.0485596	0.242482		0.0545106	0.195685		15.2467	15.132	15.1798	15.0752	15.1801	15.1351	15.3404	15.1829	15.2689
561	E9Q5G3	36	36	36	sp|E9Q5G3|KIF23_MOUSE Kinesin-like protein KIF23 OS=Mus musculus (Mouse) OX=10090 GN=Kif23 PE=1 SV=1	Kif23	36	36	36	17.7243	17.7481	17.804	17.7687	17.7564	17.814	17.8153	17.6914	17.7715		-0.000558093	0.990229		0.0202992	0.657949		19.9213	19.8984	19.9778	19.9368	20.0257	20.0044	20.0032		-0.101246	0.00410677	DOWN	-0.0538184	0.0552738		9.33123	9.75059	9.65664	9.5245	9.20614	9.44136	9.44414	9.56381	9.5298
562	E9Q5K9	22	22	21	sp|E9Q5K9|YTDC1_MOUSE YTH domain-containing protein 1 OS=Mus musculus (Mouse) OX=10090 GN=Ythdc1 PE=1 SV=2	Ythdc1	22	22	21	16.8424	16.6495	16.8402	16.9456	16.9746	17.0227	16.955	16.7429	16.8455		-0.0704223	0.339073		0.133144	0.0895311		18.9986	18.9402	18.8842	18.9057	18.8928	18.8917	18.8365		0.0957112	0.0169037		0.0212698	0.497289		16.3657	16.4668	16.4649	16.4598	16.3986	16.4344	16.355	16.3808	16.483
563	E9Q616;REV__P56375	400;1	400;1	400;1	tr|E9Q616|E9Q616_MOUSE PDZ domain-containing protein OS=Mus musculus (Mouse) OX=10090 GN=Ahnak PE=1 SV=1	Ahnak	400	400	400	23.4532	23.2728	23.5731	23.612	23.6351	23.5258	23.3954	23.3366	23.3277		0.0798179	0.299532		0.237734	0.0100502		23.727	23.691	23.7774	23.803	23.5671	23.5964	23.5646	UP	0.132941	0.00115225	UP	0.214122	8.06028e-05	UP	24.3217	24.3124	24.2352	24.3002	24.2664	24.2172	24.3	24.2678	24.1885
564	E9Q634	47	47	43	sp|E9Q634|MYO1E_MOUSE Unconventional myosin-Ie OS=Mus musculus (Mouse) OX=10090 GN=Myo1e PE=1 SV=1	Myo1e	47	47	43	17.7855	17.7925	17.7292	17.74	17.7666	17.7548	17.6717	17.6895	17.7095		0.0788288	0.0512047		0.0635047	0.103035		19.7425	19.7362	19.7987	19.816	19.6441	19.7077	19.6967		0.0564729	0.0696257		0.124507	0.00268681	UP	18.2285	18.1902	18.2309	18.2261	18.1998	18.2197	18.1524	18.1457	18.1676
565	E9Q649	10	10	10	sp|E9Q649|GCNT4_MOUSE Beta-1,3-galactosyl-O-glycosyl-glycoprotein beta-1,6-N-acetylglucosaminyltransferase 4 OS=Mus musculus (Mouse) OX=10090 GN=Gcnt4 PE=3 SV=1	Gcnt4	10	10	10	12.3203	12.2187	12.3947	12.4858	12.4475	12.2782	12.4047	12.4665	12.5243		-0.153924	0.051129		-0.0613346	0.391256		12.2295	12.3893	12.3764	12.4609	12.6466	12.2705	12.3925		-0.127188	0.297114		-0.0178617	0.87806		14.841	14.8603	14.8647	14.805	14.8995	14.845	14.8252	14.938	14.6829
566	E9Q6B2	9	9	9	sp|E9Q6B2|CC85C_MOUSE Coiled-coil domain-containing protein 85C OS=Mus musculus (Mouse) OX=10090 GN=Ccdc85c PE=1 SV=1	Ccdc85c	9	9	9	14.9291	15.1171	14.9965	14.9137	14.9531	14.9695	14.9362	15.1695	14.9807		-0.014584	0.839372		-0.083367	0.264343		15.963	16.0562	16.0855	16.0698	16.1633	16.1632	16.2182	DOWN	-0.171946	0.00236466	DOWN	-0.103926	0.0233288
567	E9Q6D6	6	6	6	tr|E9Q6D6|E9Q6D6_MOUSE Zinc finger protein 277 OS=Mus musculus (Mouse) OX=10090 GN=Zfp277 PE=1 SV=1	Zfp277	6	6	6	14.2198	14.0154	14.1522	14.1559	14.2945	14.3486	14.4371	14.1948	14.286		-0.176866	0.0574161		-0.0396693	0.635085		15.7714	15.6898	15.7822	15.7474	15.8446	15.7947	15.8695		-0.105676	0.0236184		-0.0714649	0.0886343		9.58807	9.71714	10.0823	9.60416	10.2331	9.62177	9.95	9.25697	9.42388
568	E9Q6E5	14	14	14	tr|E9Q6E5|E9Q6E5_MOUSE RRM domain-containing protein OS=Mus musculus (Mouse) OX=10090 GN=Srsf11 PE=1 SV=1	Srsf11	14	14	14	17.1288	17.1111	17.2005	17.1258	17.2239	17.2059	17.22	17.1051	17.146		-0.0102623	0.833483		0.0281509	0.56751		18.3818	18.3634	18.333	18.319	18.2702	18.2734	18.2339		0.113407	0.00204672	UP	0.0668327	0.0230533		16.9994	17.054	17.0056	16.9941	17.0162	16.9755	16.8642	16.9543	16.9208
569	E9Q6E9	6	6	6	tr|E9Q6E9|E9Q6E9_MOUSE SUMO-interacting motifs-containing 1 OS=Mus musculus (Mouse) OX=10090 GN=Simc1 PE=1 SV=1	Simc1	6	6	6	14.228	14.2524	14.1446	14.1176	14.1139	14.2581	14.0208	14.0761	14.1039		0.141415	0.0260008		0.0962439	0.10236		15.8725	15.8927	15.931	15.9573	15.8987	15.9168	15.9672		-0.0450044	0.148505		0.0165704	0.564995
570	E9Q6H8	31	31	31	tr|E9Q6H8|E9Q6H8_MOUSE Pleckstrin homology domain-containing, family A member 5 OS=Mus musculus (Mouse) OX=10090 GN=Plekha5 PE=1 SV=1	Plekha5	31	31	31	16.6008	16.1752	16.6263	16.6021	16.6732	16.6039	16.8536	16.1392	16.4894		-0.0265744	0.883644		0.132367	0.472777		17.459	17.4717	17.3897	17.4598	17.5034	17.4819	17.4601		-0.0165052	0.579764		-0.0570856	0.0885005		16.7876	16.7793	16.7693	16.7332	16.619	16.7463	16.7195	16.7699	16.8082
571	E9Q6J5	118	118	116	sp|E9Q6J5|BD1L1_MOUSE Biorientation of chromosomes in cell division protein 1-like 1 OS=Mus musculus (Mouse) OX=10090 GN=Bod1l PE=1 SV=1	Bod1l	118	118	116	19.8416	19.7925	19.9266	20.0538	19.9899	20.0087	19.8715	19.7638	19.8924		0.0110356	0.832672		0.174911	0.00781231	UP	20.5753	20.5886	20.5998	20.5461	20.593	20.5931	20.5571		0.000905386	0.972846		-0.00811957	0.761086		18.5394	18.6278	18.4345	18.5628	18.5382	18.4871	18.53	18.51	18.4719
572	E9Q6K3	6	6	6	tr|E9Q6K3|E9Q6K3_MOUSE Progesterone immunomodulatory-binding factor 1 OS=Mus musculus (Mouse) OX=10090 GN=Pibf1 PE=1 SV=1	Pibf1	6	6	6	13.2187	13.2875	13.3165	13.2191	13.2447	13.2715	13.2689	13.0356	13.2676		0.0835125	0.233717		0.0544157	0.426485		14.9641	14.8753	14.9335	15.0392	14.9566	14.8442	14.8372		0.0404168	0.47529		0.107028	0.0895274		12.3625	11.9635	12.2942	12.2331	12.1714	12.3946	12.5978	12.4252	12.1416
573	E9Q6P5	5	5	5	sp|E9Q6P5|TTC7B_MOUSE Tetratricopeptide repeat protein 7B OS=Mus musculus (Mouse) OX=10090 GN=Ttc7b PE=1 SV=1	Ttc7b	5	5	5	14.1278	14.2712	14.2117	14.0369	14.1607	14.1474	14.1865	14.1772	14.1495		0.0325265	0.534427		-0.0560678	0.294872		15.5267	15.605	15.6797	15.6345	15.6049	15.6658	15.5949		-0.0560305	0.166751		0.0352081	0.361749		13.8135	13.8847	13.2595	13.5987	13.3674	13.4894	13.6247	13.6181	13.581
574	E9Q6R1	1	1	1	tr|E9Q6R1|E9Q6R1_MOUSE VWFA domain-containing protein OS=Mus musculus (Mouse) OX=10090 GN=Itga10 PE=3 SV=1	Itga10	1	1	1
575	E9Q6R7	156	156	152	tr|E9Q6R7|E9Q6R7_MOUSE Utrophin OS=Mus musculus (Mouse) OX=10090 GN=Utrn PE=1 SV=1	Utrn	156	156	152	19.7444	19.6621	19.8172	19.7609	19.7889	19.8306	19.7889	19.7206	19.7364		-0.0074108	0.879951		0.0448309	0.372339		21.4485	21.4141	21.4988	21.5158	21.3579	21.4023	21.3799		0.0512793	0.072317		0.127234	0.00156339	UP	19.8103	19.8081	19.8329	19.7579	19.7461	19.8186	19.6814	19.7453	19.7639
576	E9Q6S0	1	1	1	tr|E9Q6S0|E9Q6S0_MOUSE Zinc finger protein 597 OS=Mus musculus (Mouse) OX=10090 GN=Zfp597 PE=1 SV=1	Zfp597	1	1	1	11.104	11.3391	11.1365	11.0305	10.4429	10.757	10.9204	10.6565	10.9353		0.355794	0.0368861		-0.0939258	0.531587		12.7823	12.9579	12.6827	12.5674	12.4121	12.6362	12.5343		0.342539	0.00545754	UP	0.0974957	0.277752
577	E9Q6S4;P10751	10;1	7;1	4;0	tr|E9Q6S4|E9Q6S4_MOUSE Predicted gene 17067 OS=Mus musculus (Mouse) OX=10090 GN=Gm17067 PE=4 SV=1	Gm17067	10	7	4	15.9829	15.9377	16.0043	16.0702	16.009	16.0006	15.902	15.829	15.9036		0.0967986	0.0412982		0.148414	0.00554367	UP	17.8325	17.7747	17.7201	17.7138	17.7798	17.7076	17.7324		0.0636865	0.0793285		-0.0229715	0.476925		12.3817	12.2574	12.5916	12.549	12.1612	12.5693	12.4882	12.2758	12.6558
578	E9Q6W4	9	9	9	sp|E9Q6W4|ZN296_MOUSE Zinc finger protein 296 OS=Mus musculus (Mouse) OX=10090 GN=Znf296 PE=1 SV=1	Znf296	9	9	9	15.0225	15.1292	14.8793	15.0077	15.0643	15.3203	14.8219	14.8203	14.9246		0.154738	0.124694		0.275153	0.0151629		17.2107	17.1615	16.7009	16.6723	17.0042	16.9986	16.9229		0.210857	0.000644204	UP	-0.288625	0.000110465	DOWN
580	E9Q735	14	14	14	sp|E9Q735|UBE4A_MOUSE Ubiquitin conjugation factor E4 A OS=Mus musculus (Mouse) OX=10090 GN=Ube4a PE=1 SV=1	Ube4a	14	14	14	15.0338	14.67	15.0334	14.9443	15.1291	15.06	15.0432	14.8128	15.0334		-0.0507683	0.65193		0.081328	0.474141		16.9735	16.9496	17.0081	16.9564	17.1263	17.1414	17.1366	DOWN	-0.173202	0.000297071	DOWN	-0.152506	0.000600981	DOWN	15.7051	15.5666	15.7304	15.6298	15.7535	15.726	15.7729	15.7421	15.701
581	E9Q774	4	4	4	tr|E9Q774|E9Q774_MOUSE A kinase (PRKA) anchor protein 11 OS=Mus musculus (Mouse) OX=10090 GN=Akap11 PE=1 SV=2	Akap11	4	4	4	14.8267	14.8258	14.6751	14.4656	14.5903	14.6483	14.3147	14.2502	14.7007		0.354021	0.012714		0.146201	0.228798		15.3029	15.1965	15.2608	15.2951	15.2137	15.1546	15.19		0.063614	0.139978		0.0918524	0.0490257		12.396	12.489	12.4552	12.4883	12.5066	12.386	12.4695	12.6404	12.5019
582	E9Q784	31	31	31	sp|E9Q784|ZC3HD_MOUSE Zinc finger CCCH domain-containing protein 13 OS=Mus musculus (Mouse) OX=10090 GN=Zc3h13 PE=1 SV=1	Zc3h13	31	31	31	16.3455	16.4356	16.5975	16.4655	16.4359	16.5543	16.413	16.3611	16.4858		0.0396015	0.577626		0.0653077	0.365988		18.2852	18.2888	18.3081	18.33	18.4139	18.4053	18.3908		-0.116349	0.00101909	DOWN	-0.0843136	0.00521384		14.7197	14.7426	14.8099	14.8183	14.7588	14.7306	14.8274	14.7099	14.6702
584	E9Q7C4	7	7	7	tr|E9Q7C4|E9Q7C4_MOUSE Tantalus domain-containing protein OS=Mus musculus (Mouse) OX=10090 GN=Prr14l PE=1 SV=1	Prr14l	7	7	7	14.5671	14.4666	14.4649	14.5217	14.5678	14.5394	14.3992	14.459	14.5083		0.0440276	0.354415		0.0874505	0.0853353		16.2649	16.3049	16.1617	16.2471	16.191	16.1011	16.1488		0.137924	0.010969		0.0573578	0.184719
585	E9Q7D5	19	19	19	sp|E9Q7D5|ARHG5_MOUSE Rho guanine nucleotide exchange factor 5 OS=Mus musculus (Mouse) OX=10090 GN=Arhgef5 PE=1 SV=1	Arhgef5	19	19	19	13.3038	13.3013	13.3898	13.3712	13.3229	13.3195	13.2857	13.2563	13.2134		0.0798163	0.0843066		0.0860438	0.0661888		16.0545	16.0726	16.1199	16.0765	15.971	15.9709	16.0246		0.0747022	0.0323159		0.109366	0.00651328	UP	16.2499	16.3078	16.2985	16.3259	16.2506	16.2378	16.2063	16.2028	16.2429
586	E9Q7E2	35	35	35	sp|E9Q7E2|ARID2_MOUSE AT-rich interactive domain-containing protein 2 OS=Mus musculus (Mouse) OX=10090 GN=Arid2 PE=1 SV=1	Arid2	35	35	35	17.8681	17.7853	17.8789	17.9179	17.8806	17.8913	17.8345	17.8475	17.8872		-0.0123292	0.759591		0.0401792	0.331357		19.5408	19.512	19.5909	19.5991	19.5633	19.5958	19.6481		-0.0760232	0.0419317		-0.00744519	0.810266
587	E9Q7F2	9	9	9	sp|E9Q7F2|RN169_MOUSE E3 ubiquitin-protein ligase RNF169 OS=Mus musculus (Mouse) OX=10090 GN=Rnf169 PE=1 SV=1	Rnf169	9	9	9	14.1305	14.058	14.1439	14.0771	14.2349	14.1912	14.1489	14.1636	14.1784		-0.0528676	0.304224		0.00408746	0.934602		15.5034	15.452	15.5454	15.5047	15.4965	15.4433	15.4671		0.00866874	0.770775		0.0560808	0.0950618
588	E9Q7G0	131	131	131	sp|E9Q7G0|NUMA1_MOUSE Nuclear mitotic apparatus protein 1 OS=Mus musculus (Mouse) OX=10090 GN=Numa1 PE=1 SV=1	Numa1	131	131	131	19.9946	19.8927	20.211	20.0314	20.0462	20.1172	20.0573	19.9874	20.0515		0.00070365	0.992724		0.0328677	0.671852		21.9886	21.923	21.9787	21.989	21.9543	21.9129	21.9114		0.0296308	0.330484		0.057683	0.0842293		18.6331	18.6439	18.6158	18.615	18.6214	18.6225	18.5288	18.5188	18.5059	UP
589	E9Q7L0	34	27	27	tr|E9Q7L0|E9Q7L0_MOUSE Transket_pyr domain-containing protein OS=Mus musculus (Mouse) OX=10090 GN=Ogdhl PE=1 SV=1	Ogdhl	34	27	27	17.1957	17.281	17.2547	17.0829	17.1705	17.1592	17.1617	17.1062	17.2012		0.0874549	0.0803324		-0.0188275	0.680011		18.8001	18.7719	18.7679	18.7665	18.9262	18.9144	18.9182	DOWN	-0.133623	0.000459474	DOWN	-0.152375	0.000220465	DOWN	16.8639	16.7137	16.8979	16.9364	16.8288	16.8539	16.8099	16.8742	16.8864
590	E9Q7L1	38	38	36	tr|E9Q7L1|E9Q7L1_MOUSE Urb2 domain-containing protein OS=Mus musculus (Mouse) OX=10090 GN=Urb2 PE=1 SV=1	Urb2	38	38	36	17.0666	17.1911	17.0836	17.0617	17.0533	17.0713	17.0174	17.11	16.9798		0.0780073	0.144647		0.0263398	0.601643		19.2675	19.1805	19.2139	19.174	19.2986	19.2965	19.3279		-0.0836782	0.0392948		-0.113692	0.0116463		13.6693	13.4668	13.6786	13.661	13.5567	13.7328	13.34	13.5171	13.4581
591	E9Q7M2;Q9Z2S7	11;2	7;0	7;0	tr|E9Q7M2|E9Q7M2_MOUSE TSC22 domain family, member 2 OS=Mus musculus (Mouse) OX=10090 GN=Tsc22d2 PE=1 SV=1	Tsc22d2	11	7	7	15.488	15.5464	15.51	15.5216	15.4671	15.4045	15.6145	15.5817	15.5667		-0.0728122	0.11329		-0.123229	0.0161816		15.9391	15.9951	15.942	15.9009	15.9504	15.8705	15.8844		0.0652978	0.100606		0.0196565	0.581966		15.9931	16	15.9271	16.0175	16.0437	15.7617	15.9843	15.9815	15.8903
592	E9Q842	39	39	38	tr|E9Q842|E9Q842_MOUSE Calponin-homology (CH) domain-containing protein OS=Mus musculus (Mouse) OX=10090 GN=Nav2 PE=1 SV=1	Nav2	39	39	38	16.903	16.8981	17.0606	17.1021	17.0203	17.0879	16.9764	16.8495	16.961		0.0249394	0.675607		0.141129	0.0379775		19.0548	19.087	19.0407	19.002	19.1365	19.0921	19.1021		-0.0393597	0.171205		-0.0889145	0.0122972		14.234	14.213	14.1538	14.3291	14.2476	14.1525	14.2028	14.3612	14.0618
593	E9Q8D0	19	19	19	sp|E9Q8D0|DJC21_MOUSE DnaJ homolog subfamily C member 21 OS=Mus musculus (Mouse) OX=10090 GN=Dnajc21 PE=1 SV=1	Dnajc21	19	19	19	16.4797	16.4137	16.5905	16.5557	16.5757	16.5845	16.4975	16.3342	16.4309		0.0737803	0.230517		0.151092	0.0278921		18.9515	18.9845	18.9479	18.9071	19.057	18.9635	18.9505		-0.0223286	0.575442		-0.0628995	0.145565		13.5778	13.4978	13.3441	13.2851	13.4037	13.4456	13.292	13.3422	13.3487
594	E9Q8I7	17	17	16	tr|E9Q8I7|E9Q8I7_MOUSE RING-type domain-containing protein OS=Mus musculus (Mouse) OX=10090 GN=Nfxl1 PE=1 SV=1	Nfxl1	17	17	16	15.8587	15.8008	15.8704	15.9504	15.9326	15.8826	16.0456	16.0282	16.0133	DOWN	-0.18574	0.000877964	DOWN	-0.107185	0.0192537		17.0516	17.0466	17.1329	17.1927	17.1045	17.1619	17.1687		-0.0958887	0.0183254		0.0178121	0.575514		15.2764	15.2388	15.1761	18.9418	15.5039	15.4052	15.3544	15.2944	15.1532
595	E9Q8I9	6	2	2	sp|E9Q8I9|FRY_MOUSE Protein furry homolog OS=Mus musculus (Mouse) OX=10090 GN=Fry PE=1 SV=1	Fry	6	2	2
596	E9Q8M1	7	7	7	tr|E9Q8M1|E9Q8M1_MOUSE Zinc finger protein 358 OS=Mus musculus (Mouse) OX=10090 GN=Zfp358 PE=1 SV=1	Zfp358	7	7	7	12.6158	12.545	12.4698	12.5566	12.4198	12.7776	12.4101	12.6608	12.3202		0.0798195	0.480212		0.120946	0.293809		14.0091	14.0658	14.1614	14.0623	14.1978	14.1849	14.2242		-0.164832	0.00366201	DOWN	-0.0904081	0.0460211		16.6968	16.7839	16.606	16.4578	16.471	15.9003	15.7126	15.8633	16.3183
598	E9Q8X5	9	9	9	tr|E9Q8X5|E9Q8X5_MOUSE Zinc finger and BTB domain-containing 10 OS=Mus musculus (Mouse) OX=10090 GN=Zbtb10 PE=1 SV=1	Zbtb10	9	9	9	15.9733	15.9286	16.0826	16.0356	16.056	16.0394	15.9878	15.8779	15.9351		0.061225	0.244944		0.11007	0.0529328		17.1541	17.1086	17.1226	17.1226	17.0707	17.0928	17.0992		0.0437562	0.104314		0.0350497	0.176816		13.4705	13.438	13.2521	13.034	13.3208	13.1527	13.5106	13.2253	13.4007
599	E9Q912	26	26	26	tr|E9Q912|E9Q912_MOUSE RAP1, GTP-GDP dissociation stimulator 1 OS=Mus musculus (Mouse) OX=10090 GN=Rap1gds1 PE=1 SV=1	Rap1gds1	26	26	26	17.4766	17.5096	17.6991	17.4921	17.5686	17.6144	17.6649	17.5622	17.5504		-0.0307222	0.654701		-0.0341056	0.620038		19.0021	19.0127	19.0616	19.046	19.069	19.0154	19.0286		-0.0302464	0.248522		0.0161242	0.521661		18.0798	18.1252	18.0966	18.1313	18.1157	18.1141	18.0941	18.033	18.0363
601	E9Q9A9	2	2	2	sp|E9Q9A9|OAS2_MOUSE 2-5-oligoadenylate synthase 2 OS=Mus musculus (Mouse) OX=10090 GN=Oas2 PE=1 SV=1	Oas2	2	2	2	14.0536	14.2152	14.2082	13.9123	14.1683	14.2945	14.4077	14.1153	14.1904		-0.0787796	0.486444		-0.112748	0.326411		14.807	14.9203	14.8698	14.7989	14.8985	14.7939	14.8027		0.0319748	0.541141		0.00265212	0.958919		14.3856	14.2433	14.1989	14.1308	14.2744	14.0845	14.3545	14.244	14.2999
603	E9Q9B7	13	13	13	tr|E9Q9B7|E9Q9B7_MOUSE ANK_REP_REGION domain-containing protein OS=Mus musculus (Mouse) OX=10090 GN=Kidins220 PE=1 SV=1	Kidins220	13	13	13	14.2945	14.3197	14.3477	14.4757	14.3902	14.2257	14.17	13.6069	14.7584		0.142247	0.56053		0.185441	0.45118		14.7742	14.944	15.1074	15.0542	14.966	15.1531	15.1553		-0.232377	0.0206402		-0.0107111	0.891292		13.5942	13.5815	13.3025	13.6571	13.6089	13.5213	13.6599	13.5594	13.8057
604	E9Q9D5	9	9	9	sp|E9Q9D5|RBL2A_MOUSE Rab-like protein 2A OS=Mus musculus (Mouse) OX=10090 GN=Rabl2 PE=1 SV=1	Rabl2	9	9	9	15.8204	15.0525	15.5621	15.826	15.6933	15.669	15.6668	15.1155	15.6329		0.00661914	0.974575		0.257685	0.234981		16.9099	16.9399	17.0107	16.9613	17.12	17.1695	17.2022	DOWN	-0.238992	0.000255258	DOWN	-0.177882	0.00128188	DOWN
605	E9Q9K8	2	2	2	tr|E9Q9K8|E9Q9K8_MOUSE A kinase (PRKA) anchor protein 6 OS=Mus musculus (Mouse) OX=10090 GN=Akap6 PE=1 SV=1	Akap6	2	2	2
606	E9Q9M8	7	7	7	tr|E9Q9M8|E9Q9M8_MOUSE PWWP domain-containing protein OS=Mus musculus (Mouse) OX=10090 GN=Pwwp2b PE=4 SV=1	Pwwp2b	7	7	7	14.496	14.1644	14.3035	14.3609	14.2345	14.2898	14.2095	14.1824	14.4585		0.0377986	0.707428		0.0115589	0.908269		15.7601	15.8581	15.8394	15.9143	15.7195	15.7198	15.7828		0.0683988	0.148378		0.136116	0.0160262		11.3792	11.1978	10.953	11.1365	10.9126	11.2966	11.3307	11.4012	11.0539
607	E9Q9Q2	5	5	5	tr|E9Q9Q2|E9Q9Q2_MOUSE R3H domain-containing 1 OS=Mus musculus (Mouse) OX=10090 GN=R3hdm1 PE=1 SV=1	R3hdm1	5	5	5	12.3426	12.6259	12.2173	12.041	12.3846	12.5847	12.4038	12.5387	12.2451		-0.000598189	0.996937		-0.0591209	0.7056		15.4052	15.3459	15.3175	15.294	15.4314	15.4587	15.4746		-0.0793608	0.0254104		-0.149155	0.00137047	DOWN	14.1589	14.2377	14.0218	14.2217	14.1616	14.1555	14.0509	14.2339	14.1601
608	E9Q9R9	19	19	19	sp|E9Q9R9|DLG5_MOUSE Disks large homolog 5 OS=Mus musculus (Mouse) OX=10090 GN=Dlg5 PE=1 SV=1	Dlg5	19	19	19	16.0146	16.1343	16.308	16.1877	16.1609	16.1667	16.1469	16.1886	16.1547		-0.0110951	0.871536		0.00836399	0.902943		16.9802	16.9621	16.9569	16.9432	16.8665	16.8864	16.8788		0.0939191	0.00292885		0.0728056	0.00979735		15.478	15.6105	15.5952	15.6468	15.62	15.5756	15.471	15.4567	15.5533
609	E9Q9U8	2	2	2	tr|E9Q9U8|E9Q9U8_MOUSE Coiled-coil domain-containing 74A OS=Mus musculus (Mouse) OX=10090 GN=Ccdc74a PE=1 SV=1	Ccdc74a	2	2	2
611	E9QA15;Q8VBT1	89;1	89;1	87;0	tr|E9QA15|E9QA15_MOUSE Caldesmon 1 OS=Mus musculus (Mouse) OX=10090 GN=Cald1 PE=1 SV=1	Cald1	89	89	87	20.5871	20.4767	20.5611	20.4454	20.5135	20.3401	20.1459	20.255	20.1895	UP	0.34482	0.000201295	UP	0.236184	0.00246732	UP	20.6027	20.5455	20.5995	20.6648	20.3691	20.3486	20.3594	UP	0.215066	0.000293677	UP	0.273121	7.49536e-05	UP	21.3061	21.3903	21.3866	21.3697	21.2578	21.3897	21.1109	21.1893	21.1902	UP
612	E9QA22	9	9	9	tr|E9QA22|E9QA22_MOUSE Zinc finger protein 644 OS=Mus musculus (Mouse) OX=10090 GN=Zfp644 PE=1 SV=1	Zfp644	9	9	9	14.3459	14.4896	14.4599	14.5284	14.4909	14.5235	14.5216	14.4485	14.3987		-0.0244182	0.637253		0.0580003	0.276962		16.2489	16.2316	16.5522	16.2825	16.3888	16.4321	16.316		-0.138713	0.126925		0.0383967	0.642324
614	E9QAA1	3	2	2	tr|E9QAA1|E9QAA1_MOUSE Zinc finger protein 758 OS=Mus musculus (Mouse) OX=10090 GN=Zfp758 PE=4 SV=1	Zfp758	3	2	2	13.421	13.3724	13.4777	13.3703	13.4089	13.6255	13.2066	12.9665	13.1782	UP	0.30661	0.00565507	UP	0.351118	0.00258723	UP	16.0012	16.1027	15.9382	15.8335	16.114	15.8805	15.9999		0.0538224	0.492667		-0.112238	0.177862
615	E9QAE3	47	47	47	tr|E9QAE3|E9QAE3_MOUSE B-TFIID TATA-box-binding protein-associated factor 1 OS=Mus musculus (Mouse) OX=10090 GN=Btaf1 PE=1 SV=1	Btaf1	47	47	47	18.2103	18.2294	18.2969	18.2898	18.2332	18.2371	18.2236	18.1513	18.23		0.0438518	0.318652		0.0516865	0.245097		19.7625	19.788	19.8036	19.7797	19.8999	19.8649	19.867		-0.102014	0.0038476	DOWN	-0.0856081	0.00878971		17.2883	17.3444	17.244	17.289	17.231	17.2504	17.1607	17.1905	17.193
616	E9QAF4	3	3	3	tr|E9QAF4|E9QAF4_MOUSE PH domain-containing protein OS=Mus musculus (Mouse) OX=10090 GN=Phldb3 PE=1 SV=1	Phldb3	3	3	3	10.8125	10.1942	10.7345	10.8891	10.8759	10.8791	11.1001	9.93665	10.7434		-0.0129913	0.962986		0.287957	0.318516		12.3431	12.4998	12.2413	12.3548	12.3304	12.2835	12.2336		0.138967	0.0556452		0.0155696	0.800629
617	E9QAG4	7	5	5	tr|E9QAG4|E9QAG4_MOUSE RIKEN cDNA 4930522L14 gene OS=Mus musculus (Mouse) OX=10090 GN=4930522L14Rik PE=1 SV=1	4930522L14Rik	7	5	5	15.3899	15.3213	15.7023	15.6966	15.76	15.5647	15.8142	15.788	15.6973		-0.295361	0.0150425		-0.0927426	0.367262		16.2854	16.181	16.3522	16.134	16.173	16.2696	16.1729		0.0280605	0.70822		0.0379874	0.614167		11.8924	11.7213	11.6856	11.668	11.7399	11.68	11.6256	11.7939	11.8323
619	E9QAM5	12	12	12	sp|E9QAM5|HELZ2_MOUSE Helicase with zinc finger domain 2 OS=Mus musculus (Mouse) OX=10090 GN=Helz2 PE=1 SV=1	Helz2	12	12	12																															14.567	14.821	14.6556	14.7999	14.8215	14.7427	14.6742	14.7397	14.7564
621	E9QAP7	14	14	14	tr|E9QAP7|E9QAP7_MOUSE TAFH domain-containing protein OS=Mus musculus (Mouse) OX=10090 GN=Taf4 PE=1 SV=1	Taf4	14	14	14	15.9309	15.8951	15.8194	15.7549	15.9233	15.9212	15.6123	15.7637	15.6551	UP	0.204817	0.00984824	UP	0.189445	0.0145088		17.5231	17.5064	17.455	17.4283	17.4082	17.4362	17.4568		0.0809847	0.0133043		0.00790363	0.748619		12.1666	12.0474	12.3434	12.3002	11.9266	11.9932	12.1114	12.1226	12.1633
622	E9QAS7	11	11	11	tr|E9QAS7|E9QAS7_MOUSE IPPc domain-containing protein OS=Mus musculus (Mouse) OX=10090 GN=Inpp5a PE=1 SV=1	Inpp5a	11	11	11																															15.059	15.2969	15.2868	15.2148	15.1074	15.2854	14.8932	15.2196	15.3241
623	E9QAT4	60	60	60	sp|E9QAT4|SC16A_MOUSE Protein transport protein Sec16A OS=Mus musculus (Mouse) OX=10090 GN=Sec16a PE=1 SV=1	Sec16a	60	60	60	17.0473	17.0522	17.1093	17.1404	17.113	17.1175	17.1205	17.1891	17.1301		-0.0769525	0.0692453		-0.0229357	0.552129		18.5387	18.5267	18.4928	18.4782	18.5523	18.513	18.5109		0.00729091	0.755092		-0.03992	0.123019		17.3561	17.2988	17.356	17.2757	17.2401	17.3315	17.252	17.2278	17.2879
624	F2Z3U3	44	44	43	tr|F2Z3U3|F2Z3U3_MOUSE Ras association (RalGDS/AF-6) and pleckstrin homology domains 1 OS=Mus musculus (Mouse) OX=10090 GN=Raph1 PE=1 SV=2	Raph1	44	44	43	17.1385	17.1357	17.0305	17.0886	17.022	17.086	17.1123	17.1304	17.117		-0.0183244	0.673527		-0.05438	0.22938		17.9426	17.8369	17.8519	17.8234	17.797	17.8143	17.7969		0.0869988	0.042446		0.0349474	0.344169		18.1877	18.1455	18.2291	18.1609	18.1384	18.152	18.3441	18.3311	18.2088
625	F6SEU4	4	1	1	sp|F6SEU4|SYGP1_MOUSE Ras/Rap GTPase-activating protein SynGAP OS=Mus musculus (Mouse) OX=10090 GN=Syngap1 PE=1 SV=2	Syngap1	4	1	1	15.0881	15.0936	15.0666	15.0738	15.0812	14.927	15.057	15.2377	15.1032		-0.0498679	0.423513		-0.105269	0.111502		15.2144	15.1357	15.3427	15.2889	15.2183	15.2099	15.1234		-0.00881513	0.837033		0.13195	0.0176336
627	F6U5V1	2	2	2	tr|F6U5V1|F6U5V1_MOUSE HTH La-type RNA-binding domain-containing protein OS=Mus musculus (Mouse) OX=10090 GN=Larp1b PE=1 SV=2	Larp1b	2	2	2	13.53	13.8671	13.5585	13.3113	13.4042	13.3893	13.2661	13.3663	13.5079		0.271758	0.019938		-0.0118432	0.903899		14.5787	14.6884	14.5777	14.7316	14.7211	14.7253	14.8485		-0.131416	0.086281		-0.11036	0.136335
629	F6VAN0	3	3	3	sp|F6VAN0|ATF6A_MOUSE Cyclic AMP-dependent transcription factor ATF-6 alpha OS=Mus musculus (Mouse) OX=10090 GN=Atf6 PE=1 SV=2	Atf6	3	3	3	15.9324	15.8528	15.8666	15.7525	15.8741	15.6129	15.3617	15.6847	15.6332		0.324079	0.00725133	UP	0.186631	0.0761889		15.2391	15.146	15.1751	15.1763	15.069	15.0145	15.0901	UP	0.134682	0.00957364	UP	0.117861	0.0170135		14.8354	15.0373	15.0496	15.1432	15.0167	14.899	14.9574	14.791	14.9355
630	F6XJP7	5	5	5	tr|F6XJP7|F6XJP7_MOUSE Proprotein convertase subtilisin/kexin type 6 OS=Mus musculus (Mouse) OX=10090 GN=Pcsk6 PE=1 SV=1	Pcsk6	5	5	5	15.1374	15.0506	15.1356	15.0082	15.1357	15.0327	15.0309	15.0015	14.9649		0.108786	0.0471569		0.0598019	0.236371		15.4879	15.5859	15.4073	15.5433	15.3044	15.315	15.4933		0.165972	0.0610637		0.10442	0.199037		14.5934	14.8299	14.8334	14.7559	14.6942	14.4853	14.4257	14.5921	14.5902
631	F6XLV1	3	3	3	tr|F6XLV1|F6XLV1_MOUSE Ciliary rootlet coiled-coil, rootletin family member 2 OS=Mus musculus (Mouse) OX=10090 GN=Crocc2 PE=1 SV=2	Crocc2	3	3	3	12.9468	12.752	13.006	12.9471	12.9437	13.0616	13.0595	12.946	12.8412		-0.0473428	0.564732		0.0352299	0.66688		14.046	14.1484	13.9881	14.0335	14.1351	13.9431	14.1668		0.0155096	0.835619		-0.0708583	0.359904
632	P62270;F6YVP7;A0A1Y7VKY1	16;16;14	16;16;14	15;15;14	sp|P62270|RS18_MOUSE 40S ribosomal protein S18 OS=Mus musculus (Mouse) OX=10090 GN=Rps18 PE=1 SV=3;tr|F6YVP7|F6YVP7_MOUSE Ribosomal protein S18, pseudogene 6 OS=Mus musculus (Mouse) OX=10090 GN=Rps18-ps6 PE=3 SV=2;tr|A0A1Y7VKY1|A0A1Y7VKY1_MOUSE Ribosomal p	Rps18	16	16	15	17.0953	17.0579	16.8937	17.0823	17.0085	17.0974	16.447	16.4526	16.5943	UP	0.517644	2.91006e-05	UP	0.564771	1.48554e-05	UP	18.6132	18.6796	18.6342	18.708	18.6422	18.6578	18.6113		0.00932936	0.791942		0.0340158	0.352925		17.3989	17.6683	17.6538	17.5644	17.3922	17.9052	17.4281	17.3327	17.5357
633	F6ZDS4	173	173	173	sp|F6ZDS4|TPR_MOUSE Nucleoprotein TPR OS=Mus musculus (Mouse) OX=10090 GN=Tpr PE=1 SV=1	Tpr	173	173	173	21.4972	21.1387	21.4961	21.377	21.5018	21.4899	21.4071	21.4079	21.3793		-0.0207647	0.825758		0.0581671	0.541491		22.2967	22.2441	22.2631	22.2943	22.2649	22.2555	22.2476		0.014396	0.578108		0.0226487	0.390516		20.0931	20.0647	19.8228	20.1274	20.0536	19.8625	19.9279	19.9083	19.7452
635	F7BJB9	31	31	31	sp|F7BJB9|MORC3_MOUSE MORC family CW-type zinc finger protein 3 OS=Mus musculus (Mouse) OX=10090 GN=Morc3 PE=1 SV=1	Morc3	31	31	31	17.3417	17.3611	17.3947	17.3841	17.3777	17.4372	17.3799	17.4376	17.3545		-0.0248582	0.537874		0.00897958	0.82214		19.5188	19.503	19.4802	19.4556	19.5249	19.4927	19.5289		-0.00461301	0.842071		-0.0476061	0.0744167		13.5544	13.5812	13.8638	13.6606	13.5754	13.7011	13.5878	13.7937	13.5584
636	F7BWT7	2	2	2	sp|F7BWT7|TSN15_MOUSE Tetraspanin-15 OS=Mus musculus (Mouse) OX=10090 GN=Tspan15 PE=1 SV=2	Tspan15	2	2	2
637	F8VPJ6	7	7	7	tr|F8VPJ6|F8VPJ6_MOUSE RFX-type winged-helix domain-containing protein OS=Mus musculus (Mouse) OX=10090 GN=Rfx7 PE=1 SV=1	Rfx7	7	7	7																	10.9699	9.99974	10.3897	11.0824	10.3948	10.7844	10.7994		-0.174761	0.617424		0.0764723	0.825489
638	F8VPK0	43	43	43	tr|F8VPK0|F8VPK0_MOUSE Tetratricopeptide repeat domain 37 OS=Mus musculus (Mouse) OX=10090 GN=Ttc37 PE=1 SV=1	Ttc37	43	43	43	17.2833	17.4666	17.3866	17.3432	17.3081	17.3274	17.3402	17.431	17.3647		0.00018767	0.997173		-0.052411	0.336216		18.886	18.9079	18.9179	18.9098	18.9608	19.0173	18.9989		-0.0953737	0.00732496		-0.0784663	0.01721		17.1216	17.2124	17.137	17.1036	17.0957	17.1698	17.0444	17.116	17.0611
639	F8VPN4	28	28	28	tr|F8VPN4|F8VPN4_MOUSE Amylo-1,6-glucosidase, 4-alpha-glucanotransferase OS=Mus musculus (Mouse) OX=10090 GN=Agl PE=1 SV=1	Agl	28	28	28	11.8075	11.4551	11.4522	11.5093	11.6819	11.7227	11.5603	11.6848	11.3274		0.0474486	0.703831		0.113814	0.371526		12.4801	12.5516	12.4145	12.3621	12.4868	12.6381	12.4672		-0.0148651	0.80195		-0.142378	0.0449445		15.0438	14.9128	14.9647	14.8641	14.98	15.1617	14.9003	15.0557	14.8669
640	F8VPP8	17	17	17	tr|F8VPP8|F8VPP8_MOUSE Zinc finger CCCH type-containing 7B OS=Mus musculus (Mouse) OX=10090 GN=Zc3h7b PE=1 SV=1	Zc3h7b	17	17	17	15.7029	15.5778	15.9494	15.6247	15.5919	15.7218	15.7476	15.5545	15.6588		0.0897012	0.361838		-0.00749875	0.937671		17.7109	17.7354	17.7785	17.7401	17.7067	17.7338	17.7039		0.00835106	0.731744		0.0445066	0.103093		14.3967	14.4416	14.281	14.425	14.3461	14.4843	14.2053	14.2714	14.3059
641	F8VPQ2	13	12	12	sp|F8VPQ2|ARI4A_MOUSE AT-rich interactive domain-containing protein 4A OS=Mus musculus (Mouse) OX=10090 GN=Arid4a PE=1 SV=1	Arid4a	13	12	12	15.3467	15.4298	15.5374	15.3377	15.2978	15.4595	15.3531	15.3346	15.2573		0.122944	0.0811575		0.049979	0.443462		17.0155	17.0412	17.05	17.0646	17.1428	17.0605	17.0983		-0.0721949	0.0465927		-0.043242	0.186345
642	F8VPU2	37	37	36	sp|F8VPU2|FARP1_MOUSE FERM, ARHGEF and pleckstrin domain-containing protein 1 OS=Mus musculus (Mouse) OX=10090 GN=Farp1 PE=1 SV=1	Farp1	37	37	36	15.6507	15.7928	15.7171	15.5994	15.5709	15.6138	15.5251	15.5563	15.579		0.166729	0.00455885	UP	0.0412655	0.371662		17.3845	17.3472	17.4838	17.5004	17.4691	17.5505	17.4901		-0.137354	0.00374334	DOWN	-0.0111467	0.725946		17.3293	17.2656	17.3932	17.3206	17.3231	17.3779	17.2387	17.338	17.2515
644	F8VPX2	11	11	11	tr|F8VPX2|F8VPX2_MOUSE F-box and WD-40 domain protein 9 OS=Mus musculus (Mouse) OX=10090 GN=Fbxw9 PE=1 SV=1	Fbxw9	11	11	11	16.0311	16.0523	15.96	16.1155	16.0563	16.0365	16.046	16.0732	16.0084		-0.0280539	0.517981		0.0269228	0.534591		16.6865	16.6391	16.6849	16.6491	16.5601	16.6127	16.5375		0.0926901	0.0238819		0.0968743	0.0200352		15.1081	15.2195	14.9154	15.1654	15.2244	14.97	15.2903	15.2441	15.0225
645	F8VPZ3	9	9	9	tr|F8VPZ3|F8VPZ3_MOUSE Ubiquitin-specific peptidase 32 OS=Mus musculus (Mouse) OX=10090 GN=Usp32 PE=1 SV=1	Usp32	9	9	9	13.8174	13.2854	13.388	13.5192	13.4233	13.4194	13.5952	13.6607	13.2277		0.00234651	0.987829		-0.040563	0.792436		15.8873	15.3674	16.3772	15.1768	15.4664	16.1209	15.2749		0.00665196	0.987602		0.156277	0.716617		11.1544	10.975	11.147	10.7002	10.93	10.9153	10.83	11.2792	10.9428
646	F8VPZ5	8	8	8	sp|F8VPZ5|ERCC6_MOUSE DNA excision repair protein ERCC-6 OS=Mus musculus (Mouse) OX=10090 GN=Ercc6 PE=1 SV=1	Ercc6	8	8	8	11.0989	11.4173	10.9398	11.0742	11.0465	11.3715	10.7468	11.0324	10.8406		0.278741	0.0722587		0.290799	0.0627352		13.4663	13.4907	13.4072	13.4982	13.6766	13.6215	13.6053	DOWN	-0.155959	0.00468886	DOWN	-0.181755	0.00219381	DOWN
647	F8VPZ9	7	7	6	sp|F8VPZ9|BICRA_MOUSE BRD4-interacting chromatin-remodeling complex-associated protein OS=Mus musculus (Mouse) OX=10090 GN=Bicra PE=1 SV=1	Bicra	7	7	6	15.4864	15.5085	15.1626	15.3111	15.3017	15.2625	15.063	15.3083	15.2585		0.175952	0.1062		0.0818727	0.423708		16.2332	16.1879	16.1686	16.1132	16.1311	16.1137	16.1312		0.0851736	0.0175516		0.0155813	0.577299
648	F8VQ05	53	53	49	tr|F8VQ05|F8VQ05_MOUSE FRY-like transcription coactivator OS=Mus musculus (Mouse) OX=10090 GN=Fryl PE=1 SV=1	Fryl	53	53	49	16.4145	16.5782	16.5211	16.4493	16.4652	16.4948	16.4359	16.4879	16.3759		0.071384	0.195642		0.0365053	0.491996		17.935	17.8828	17.9003	17.9072	17.8814	17.8564	17.8578		0.0437081	0.115308		0.0385577	0.15583		17.4785	17.4847	17.4571	17.5149	17.4604	17.4679	17.42	17.4922	17.3975
649	F8VQ29	34	33	33	tr|F8VQ29|F8VQ29_MOUSE IQ motif-containing GTPase-activating protein 3 OS=Mus musculus (Mouse) OX=10090 GN=Iqgap3 PE=1 SV=1	Iqgap3	34	33	33	17.0998	17.0432	17.0603	16.9456	17.0274	17.0542	16.9774	16.9013	16.9702		0.118139	0.0234809		0.0594399	0.201317		18.5033	18.5188	18.4729	18.5181	18.476	18.5525	18.5594		-0.0182831	0.594454		-0.0338576	0.3377		15.1145	14.9864	15.049	15.1004	15.0534	15.1284	15.1361	15.1166	15.186
650	F8VQ70	7	6	6	tr|F8VQ70|F8VQ70_MOUSE U1-type domain-containing protein OS=Mus musculus (Mouse) OX=10090 GN=Scaper PE=1 SV=1	Scaper	7	6	6	12.5517	12.9233	12.8086	12.7594	12.9653	12.7578	12.8323	12.7036	12.9292		-0.060516	0.575178		0.00580344	0.956726		14.8623	14.7231	14.7849	14.7933	14.7316	14.7406	14.6738		0.0773735	0.13273		0.073756	0.148578		12.4987	12.6603	13.1753	12.6145	12.8329	12.654	12.2979	12.2318	12.2873	UP
651	F8VQB6	23	23	22	sp|F8VQB6|MYO10_MOUSE Unconventional myosin-X OS=Mus musculus (Mouse) OX=10090 GN=Myo10 PE=1 SV=1	Myo10	23	23	22	16.4565	16.4892	16.5342	16.4442	16.4313	16.4623	16.3621	16.4499	16.4421		0.0752562	0.0927811		0.0279082	0.501629		17.6644	17.6623	17.7192	17.6787	17.7839	17.7208	17.7102		-0.074891	0.0429818		-0.0393303	0.229237		14.3105	14.3682	14.3404	14.498	14.4764	14.2879	14.528	14.5036	14.4269
652	F8VQC1	36	36	36	tr|F8VQC1|F8VQC1_MOUSE Signal recognition particle subunit SRP72 OS=Mus musculus (Mouse) OX=10090 GN=Srp72 PE=1 SV=1	Srp72	36	36	36	18.2859	18.2317	18.2585	18.2176	18.2992	18.3461	18.1268	18.1313	18.1696	UP	0.11617	0.0239414		0.145034	0.00821721	UP	20.3734	20.3531	20.3778	20.3785	20.3229	20.3686	20.3695		0.00960691	0.69561		0.0244896	0.335074		17.2096	17.2684	17.2433	17.217	17.2356	17.3717	17.0745	17.1469	17.1267	UP
653	F8VQG7	31	31	31	tr|F8VQG7|F8VQG7_MOUSE Smr domain-containing protein OS=Mus musculus (Mouse) OX=10090 GN=N4bp2 PE=1 SV=1	N4bp2	31	31	31	16.4658	16.484	16.5759	16.5598	16.5557	16.6156	16.5451	16.4166	16.4521		0.0373307	0.461217		0.105792	0.058106		18.6524	18.6804	18.7404	18.7469	18.7336	18.6944	18.7392		-0.0560172	0.0522423		0.0212296	0.397398		14.6807	14.868	14.8839	14.9649	14.9069	14.6944	14.8517	14.905	14.754
655	G3UVV3	10	10	9	tr|G3UVV3|G3UVV3_MOUSE Zinc finger protein 407 OS=Mus musculus (Mouse) OX=10090 GN=Zfp407 PE=1 SV=1	Zfp407	10	10	9	14.8211	14.5275	14.8128	14.8865	14.8312	14.9177	15.0998	14.659	14.8267		-0.14135	0.252966		0.0166424	0.888596		16.3328	16.3227	16.3023	16.3078	16.2933	16.3808	16.3453		-0.0120623	0.694791		-0.0347714	0.279461
656	G3UW78;G3UW81	10;2	4;0	2;0	tr|G3UW78|G3UW78_MOUSE Cytochrome P450, family 4, subfamily f, polypeptide 17 OS=Mus musculus (Mouse) OX=10090 GN=Cyp4f17 PE=1 SV=1	Cyp4f17	10	4	2																															11.4347	11.2478	11.6461	11.313	11.5694	11.4316	11.2829	11.5914	11.3289
658	Q9D7G0;G3UXL2	20;20	8;8	4;4	sp|Q9D7G0|PRPS1_MOUSE Ribose-phosphate pyrophosphokinase 1 OS=Mus musculus (Mouse) OX=10090 GN=Prps1 PE=1 SV=4;tr|G3UXL2|G3UXL2_MOUSE Pribosyltran_N domain-containing protein OS=Mus musculus (Mouse) OX=10090 GN=Prps1l3 PE=3 SV=1	Prps1	20	8	4	16.2154	16.1554	16.23	16.4341	16.3235	16.3551	15.9265	15.8682	16.0578	UP	0.249424	0.00183936	UP	0.42006	4.95849e-05	UP	16.8495	16.9035	16.9274	16.8965	16.9635	16.9633	16.941		-0.0794352	0.0190422		-0.0439828	0.130207		16.9404	17.1008	16.9412	17.0698	16.9705	17.1415	16.8961	16.8601	17.0336
659	G3UYU0	11	11	9	tr|G3UYU0|G3UYU0_MOUSE RING-type domain-containing protein OS=Mus musculus (Mouse) OX=10090 GN=Mex3a PE=1 SV=1	Mex3a	11	11	9	16.071	15.9654	15.9639	16.123	16.1569	16.0237	15.9242	15.946	15.9675		0.0542174	0.293488		0.155316	0.0114372		16.883	16.8209	16.841	16.83	16.819	16.8602	16.8651		0.00384423	0.894265		-0.0125879	0.66572		15.1672	14.9028	15.317	14.9558	14.9462	15.0067	14.9516	14.8963	15.126
660	G3X8Q1	20	20	20	tr|G3X8Q1|G3X8Q1_MOUSE Calcineurin-binding protein 1 OS=Mus musculus (Mouse) OX=10090 GN=Cabin1 PE=1 SV=1	Cabin1	20	20	20	15.6644	15.5008	15.7617	15.7906	15.846	15.8705	16.0221	15.5301	15.8352		-0.153494	0.220912		0.039911	0.739636		17.528	17.5052	17.5456	17.5462	17.566	17.5847	17.6173		-0.0727408	0.0199809		-0.0434247	0.110973		10.1523	9.8706	10.0188	9.39965	10.2909	9.83346	10.0644	10.1312	10.1228
661	G3X8U3	17	17	17	tr|G3X8U3|G3X8U3_MOUSE Queuosine salvage protein OS=Mus musculus (Mouse) OX=10090 GN=2210016F16Rik PE=1 SV=1	2210016F16Rik	17	17	17	15.9827	16.0978	15.9616	15.9278	16.012	16.0717	15.9462	15.9482	15.948		0.0665609	0.225036		0.0563654	0.298307		17.8924	17.8601	17.8706	17.901	17.905	17.9404	17.9471		-0.0545901	0.0661268		-0.045002	0.114407		15.6317	15.5199	15.6493	15.617	15.6583	15.7834	15.6686	15.5222	15.6559
662	G3X8X0	31	30	30	tr|G3X8X0|G3X8X0_MOUSE DEAH (Asp-Glu-Ala-His) box polypeptide 16 OS=Mus musculus (Mouse) OX=10090 GN=Dhx16 PE=1 SV=1	Dhx16	31	30	30	16.4961	16.4838	16.479	16.4338	16.4662	16.4889	16.3577	16.3359	16.3517	UP	0.137861	0.00267518	UP	0.114542	0.00763058	UP	18.6414	18.6748	18.618	18.6928	18.6197	18.6026	18.6207		0.0437745	0.173676		0.0411106	0.197484		16.3299	16.2904	16.3452	16.2976	16.2325	16.2081	16.2564	16.2198	16.2638
663	G3X904	3	3	3	tr|G3X904|G3X904_MOUSE Zinc finger protein 275 OS=Mus musculus (Mouse) OX=10090 GN=Zfp275 PE=4 SV=1	Zfp275	3	3	3	9.37961	9.76005	10.1551	9.44738	10.2178	10.1004	9.21381	9.26356	9.55327		0.421365	0.111515		0.578322	0.0389858		13.4976	13.3564	13.2215	12.8737	13.3153	13.2913	13.2595		0.138297	0.215838		-0.241064	0.0519105
664	G3X941;Q8BHM7;E9QAP1	3;3;2	3;3;2	2;2;1	tr|G3X941|G3X941_MOUSE RIKEN cDNA 9130019O22 gene OS=Mus musculus (Mouse) OX=10090 GN=9130019O22Rik PE=4 SV=1;tr|Q8BHM7|Q8BHM7_MOUSE Zinc finger protein 747 OS=Mus musculus (Mouse) OX=10090 GN=Zfp747 PE=1 SV=1;tr|E9QAP1|E9QAP1_MOUSE Zinc finger protein 764	9130019O22Rik	3	3	2	11.298	11.222	11.4158	11.4677	11.7926	11.3797	11.5435	11.2068	11.572		-0.128824	0.339391		0.105919	0.428075		13.8862	13.7986	13.8139	13.7997	13.8839	13.9366	13.9355		-0.0762334	0.0604476		-0.111865	0.0144953
665	G3X972	30	30	30	tr|G3X972|G3X972_MOUSE Sec24-related gene family, member C (S. cerevisiae) OS=Mus musculus (Mouse) OX=10090 GN=Sec24c PE=1 SV=1	Sec24c	30	30	30	18.2216	18.1342	18.2002	18.1804	18.1896	18.249	18.2592	18.154	18.2532		-0.036802	0.435497		-0.0158265	0.73349		19.5954	19.5568	19.5979	19.58	19.5252	19.5688	19.5287		0.03518	0.202756		0.048051	0.0982565		17.6765	17.6662	17.6634	17.6422	17.7298	17.7137	17.6609	17.6606	17.6407
667	G3X9B1	69	69	69	tr|G3X9B1|G3X9B1_MOUSE HEAT repeat-containing 1 OS=Mus musculus (Mouse) OX=10090 GN=Heatr1 PE=1 SV=1	Heatr1	69	69	69	18.8881	18.9132	18.9177	18.914	18.9231	18.9535	18.7816	18.8579	18.8094		0.0900332	0.0341373		0.113915	0.0118126		21.1363	21.0585	21.0625	21.0386	21.0823	21.0929	21.0878		0.00973816	0.73947		-0.0371385	0.231555		17.4961	17.4579	17.5511	17.4724	17.4552	17.5143	17.4334	17.4616	17.4168
668	G3X9C2	3	3	3	sp|G3X9C2|FBX50_MOUSE F-box only protein 50 OS=Mus musculus (Mouse) OX=10090 GN=Nccrp1 PE=1 SV=2	Nccrp1	3	3	3	14.7589	14.747	14.5965	14.6218	14.7033	14.5946	15.013	14.9142	14.9649	DOWN	-0.263265	0.00122869	DOWN	-0.324165	0.000303991	DOWN	16.0925	16.1094	16.0776	16.0563	16.0482	15.9954	16.1935		0.021867	0.712964		-0.0120958	0.838103		10.0621	10.2963	10.4291	10.8367	10.4807	10.0064	10.5801	10.6047	10.3936
669	G3X9G7	4	4	4	sp|G3X9G7|ZN809_MOUSE Zinc finger protein 809 OS=Mus musculus (Mouse) OX=10090 GN=Zfp809 PE=2 SV=1	Zfp809	4	4	4	13.6274	13.7591	13.5602	13.525	13.6792	13.6873	13.5986	13.7934	13.7304		-0.0585481	0.446126		-0.0769426	0.322685		14.8279	14.8948	14.8617	14.882	14.9293	14.9973	15.0185		-0.120319	0.0137288		-0.109876	0.0200212
670	G3X9I0	6	5	4	tr|G3X9I0|G3X9I0_MOUSE Zinc finger protein 105 OS=Mus musculus (Mouse) OX=10090 GN=Zfp105 PE=4 SV=1	Zfp105	6	5	4	13.5703	13.6236	13.5352	13.7463	13.8344	13.7155	13.5886	13.6745	13.6824		-0.0721203	0.165421		0.116929	0.0375261		14.6583	14.6609	14.715	14.802	14.5891	14.7121	14.8554		-0.0592582	0.459305		0.0396171	0.616244		11.9564	12.0252	12.0451	12.1246	11.9256	12.054	11.9561	11.9793	12.2441
671	G3X9J0	22	22	20	sp|G3X9J0|SI1L3_MOUSE Signal-induced proliferation-associated 1-like protein 3 OS=Mus musculus (Mouse) OX=10090 GN=Sipa1l3 PE=1 SV=1	Sipa1l3	22	22	20	15.565	15.4063	15.5881	15.6285	15.5678	15.5564	15.7014	15.511	15.6463		-0.0997988	0.15945		-0.035376	0.598872		17.6186	17.6797	17.6734	17.6123	17.7117	17.7227	17.6721		-0.0530074	0.147496		-0.0593332	0.11192		16.1445	16.0971	16.1402	16.0982	16.0923	16.0442	16.003	15.9715	16.0674
672	G3X9K3	39	27	27	sp|G3X9K3|BIG1_MOUSE Brefeldin A-inhibited guanine nucleotide-exchange protein 1 OS=Mus musculus (Mouse) OX=10090 GN=Arfgef1 PE=1 SV=1	Arfgef1	39	27	27	16.1384	16.1516	16.2717	16.2276	16.1252	16.0935	16.0202	16.0599	15.9609		0.173586	0.0114382		0.135094	0.0353934		18.1035	18.0757	18.1901	18.2008	18.1752	18.1796	18.1845		-0.0901665	0.00366369		0.0156831	0.458893		15.9224	15.9987	15.912	15.9282	15.9933	15.9279	15.8483	15.8336	15.8101
675	G3X9X1	14	14	14	tr|G3X9X1|G3X9X1_MOUSE BTB domain-containing protein OS=Mus musculus (Mouse) OX=10090 GN=Kbtbd2 PE=1 SV=1	Kbtbd2	14	14	14	16.5755	16.6528	16.655	16.7215	16.7142	16.6752	16.681	16.6489	16.6979		-0.048168	0.239636		0.0277001	0.486768		17.0234	16.96	17.0876	17.0699	17.0146	17.0538	17.037		-0.0434791	0.15627		0.04362	0.15514		15.1209	14.9704	14.9951	15.1188	15.1111	15.0651	15.1957	15.1982	15.2298	DOWN
676	G3X9Z4	31	31	31	tr|G3X9Z4|G3X9Z4_MOUSE PCF11 cleavage and polyadenylation factor subunit OS=Mus musculus (Mouse) OX=10090 GN=Pcf11 PE=1 SV=1	Pcf11	31	31	31	16.8619	16.9028	16.9923	16.9581	17.0235	16.9609	17.0754	17.0372	16.9927		-0.116104	0.0336899		-0.0543143	0.269152		18.475	18.4792	18.4368	18.4212	18.5029	18.5407	18.5327		-0.0483278	0.062513		-0.0964037	0.00371907		15.424	15.1017	14.7971	15.4488	15.1961	15.3756	15.3208	14.7385	14.8159
677	G3XA30	7	7	7	tr|G3XA30|G3XA30_MOUSE Non-structural maintenance of chromosomes element 4 OS=Mus musculus (Mouse) OX=10090 GN=Nsmce4a PE=1 SV=1	Nsmce4a	7	7	7	15.3489	15.2277	15.2688	15.3393	15.1517	15.0123	15.0758	15.4312	15.054		0.0948231	0.423154		-0.0192289	0.868527		17.0977	17.0581	17.2899	17.0521	16.9494	17.1252	16.9335		0.0751943	0.412035		0.168315	0.0951846		13.0403	13.1897	13.1655	13.1892	13.0936	13.2442	13.0007	12.9303	12.9785	UP
678	G3XA59	13	13	13	sp|G3XA59|LRC32_MOUSE Transforming growth factor beta activator LRRC32 OS=Mus musculus (Mouse) OX=10090 GN=Lrrc32 PE=1 SV=1	Lrrc32	13	13	13																															17.0332	16.91	16.8331	16.9703	17.038	17.0042	17.009	17.0373	17.0453
679	G5E829	49	49	33	sp|G5E829|AT2B1_MOUSE Plasma membrane calcium-transporting ATPase 1 OS=Mus musculus (Mouse) OX=10090 GN=Atp2b1 PE=1 SV=1	Atp2b1	49	49	33	18.4614	18.4179	18.3979	18.4309	18.3523	18.5182	18.6192	18.5195	18.5322		-0.131199	0.0321177		-0.123164	0.0412958		19.1562	19.1319	19.1846	19.2352	19.1259	19.1818	19.1711		-0.0155403	0.597293		0.0502999	0.120241		18.8974	18.8805	18.8682	18.7882	18.8941	18.8433	18.971	18.9775	18.9877
680	G5E861	6	6	6	sp|G5E861|SCLT1_MOUSE Sodium channel and clathrin linker 1 OS=Mus musculus (Mouse) OX=10090 GN=Sclt1 PE=1 SV=1	Sclt1	6	6	6	12.045	11.9817	11.9012	11.6333	11.6622	11.7758	12.0384	11.2038	11.9549		0.243575	0.230078		-0.0419263	0.829201		13.1557	13.0486	13.0764	13.0911	13.0462	12.9583	13.1143		0.0625206	0.278645		0.0441849	0.432562		13.467	13.3254	13.2611	13.1847	13.3526	13.2193	13.2482	13.2424	13.6524
681	G5E870	73	73	73	sp|G5E870|TRIPC_MOUSE E3 ubiquitin-protein ligase TRIP12 OS=Mus musculus (Mouse) OX=10090 GN=Trip12 PE=1 SV=1	Trip12	73	73	73	18.7954	18.7145	18.837	18.8485	18.82	18.8652	18.7319	18.6546	18.7629		0.06585	0.18717		0.128084	0.0221184		20.9148	20.9182	20.8604	20.8446	20.8481	20.8819	20.8526		0.0556475	0.0364429		-0.0083729	0.702281		18.1589	18.1772	18.1993	18.1776	18.1745	18.2452	18.122	18.1036	18.1199
682	G5E895	17	17	8	tr|G5E895|G5E895_MOUSE Aldo-keto reductase family 1, member B10 (aldose reductase) OS=Mus musculus (Mouse) OX=10090 GN=Akr1b10 PE=1 SV=1	Akr1b10	17	17	8	16.3897	16.4625	16.527	16.1288	16.3607	16.4705	16.3792	16.9069	16.4622		-0.122997	0.396042		-0.262757	0.0903203		17.5844	17.4105	17.6139	17.6957	17.5847	17.5799	17.6984		-0.123541	0.0984608		0.0338313	0.612973		15.9329	15.9549	15.9024	15.9656	15.8505	15.8744	15.9703	15.9236	15.952
683	G5E897	20	20	20	sp|G5E897|PLGT3_MOUSE Protein O-glucosyltransferase 3 OS=Mus musculus (Mouse) OX=10090 GN=Poglut3 PE=1 SV=1	Poglut3	20	20	20	16.6705	16.8436	16.5825	16.7829	16.7316	16.55	16.5746	16.632	16.4949		0.131692	0.145375		0.120971	0.176943		17.1361	17.4289	17.1985	17.2102	17.2256	17.136	17.2353		0.0835257	0.353695		0.0053564	0.950763		17.5906	17.4997	17.2712	17.5661	17.5525	17.3613	17.4458	17.4891	17.2205
684	G5E8B9	7	7	7	sp|G5E8B9|ZBT11_MOUSE Zinc finger and BTB domain-containing protein 11 OS=Mus musculus (Mouse) OX=10090 GN=Zbtb11 PE=2 SV=1	Zbtb11	7	7	7
685	G5E8C2;E9PYD7	7;4	7;4	7;4	tr|G5E8C2|G5E8C2_MOUSE Kelch repeat and BTB (POZ) domain-containing 7 OS=Mus musculus (Mouse) OX=10090 GN=Kbtbd7 PE=4 SV=1;tr|E9PYD7|E9PYD7_MOUSE BTB domain-containing protein OS=Mus musculus (Mouse) OX=10090 GN=Kbtbd6 PE=4 SV=3	Kbtbd7	7	7	7	15.7179	16.1537	15.7417	15.6432	15.7661	15.6928	15.7164	15.9746	15.7227		0.066554	0.591598		-0.103852	0.408234		16.771	16.7897	16.7327	16.7948	16.9416	16.8285	16.8306		-0.0865701	0.0822103		-0.103165	0.047309
686	G5E8F4	3	3	3	sp|G5E8F4|FPGT_MOUSE Fucose-1-phosphate guanylyltransferase OS=Mus musculus (Mouse) OX=10090 GN=Fpgt PE=1 SV=1	Fpgt	3	3	3																															13.6523	13.9771	13.8575	14.0165	13.804	13.9817	13.6992	13.5314	13.8729
687	G5E8J6	3	3	3	tr|G5E8J6|G5E8J6_MOUSE Histidine-rich calcium-binding protein OS=Mus musculus (Mouse) OX=10090 GN=Hrc PE=1 SV=1	Hrc	3	3	3	13.0061	12.9834	13.2766	13.0793	13.0462	13.0222	13.7085	13.6438	13.7702	DOWN	-0.618823	2.68568e-05	DOWN	-0.658277	1.66722e-05	DOWN	13.1839	13.2966	13.3654	13.3069	13.3557	13.3514	13.3661		-0.117428	0.0203185		-0.0215822	0.588776
688	G5E8K5	33	25	24	sp|G5E8K5|ANK3_MOUSE Ankyrin-3 OS=Mus musculus (Mouse) OX=10090 GN=Ank3 PE=1 SV=1	Ank3	33	25	24	16.7602	16.774	16.8613	16.8379	16.8448	16.8412	17.0116	16.9058	16.9315	DOWN	-0.151137	0.0074609	DOWN	-0.108366	0.0352872		17.6744	17.6803	17.8203	17.8078	17.8735	17.8506	17.8373		-0.17641	0.000126171	DOWN	-0.0396969	0.103487		14.7045	14.8051	14.6456	14.6608	14.7398	14.7865	14.6938	14.6562	14.614
689	G5E8P0	8	8	8	sp|G5E8P0|GCP6_MOUSE Gamma-tubulin complex component 6 OS=Mus musculus (Mouse) OX=10090 GN=Tubgcp6 PE=1 SV=1	Tubgcp6	8	8	8	12.2203	12.2154	12.459	12.1962	12.218	12.2754	11.7897	12.0233	12.0879	UP	0.331314	0.00542938	UP	0.262952	0.0176537		13.5464	13.528	13.6539	13.6691	13.8091	13.9708	13.9478	DOWN	-0.372019	0.000246637	DOWN	-0.247689	0.00221414	DOWN	11.744	11.1735	11.6105	11.8067	11.4328	11.8765	11.5485	11.4741	11.3003
690	G5E8V9	23	23	23	tr|G5E8V9|G5E8V9_MOUSE ADP-ribosylation factor-interacting protein 1 OS=Mus musculus (Mouse) OX=10090 GN=Arfip1 PE=1 SV=1	Arfip1	23	23	23	17.5907	17.7229	17.5486	17.5312	17.5342	17.5079	17.6475	17.619	17.5705		0.00841587	0.870123		-0.0878444	0.114237		18.0206	18.1548	17.9779	17.9905	18.0661	17.9718	17.9995		0.0752313	0.157882		-0.0283113	0.566975		18.4081	18.4309	18.3456	18.3428	18.3724	18.3302	18.4972	18.4665	18.2458
692	G5E8Z2	5	5	5	sp|G5E8Z2|TAF4B_MOUSE Transcription initiation factor TFIID subunit 4B OS=Mus musculus (Mouse) OX=10090 GN=Taf4b PE=2 SV=2	Taf4b	5	5	5	14.2182	14.3164	14.3895	14.1618	14.2282	14.1958	14.231	14.3231	14.1131		0.0856335	0.209813		-0.0271473	0.677929		15.6844	15.7373	15.6895	15.7058	15.6821	15.7025	15.6906		0.0191087	0.451018		0.00593583	0.810787
694	H3BJD6	9	9	9	tr|H3BJD6|H3BJD6_MOUSE Protein phosphatase 1, regulatory subunit 9A OS=Mus musculus (Mouse) OX=10090 GN=Ppp1r9a PE=1 SV=1	Ppp1r9a	9	9	9	15.2078	15.0697	15.3499	15.1648	15.1821	15.265	15.1354	15.1502	15.2337		0.036053	0.618858		0.0308881	0.669338		17.0247	16.9998	16.9944	16.9544	17.1068	17.0278	17.0566		-0.0514968	0.137298		-0.0893931	0.0243474
695	H3BKQ3	8	6	6	tr|H3BKQ3|H3BKQ3_MOUSE Rab-GAP TBC domain-containing protein OS=Mus musculus (Mouse) OX=10090 GN=Evi5l PE=1 SV=1	Evi5l	8	6	6																															14.6075	14.7057	14.5339	14.5367	14.5321	14.7637	14.66	14.6649	14.5889
696	H3BLB0;Q32P14;F6VKC7	6;4;4	6;4;4	1;1;1	tr|H3BLB0|H3BLB0_MOUSE Zinc finger protein 989 OS=Mus musculus (Mouse) OX=10090 GN=Zfp989 PE=4 SV=1;tr|Q32P14|Q32P14_MOUSE Predicted gene, OTTMUSG00000010173 OS=Mus musculus (Mouse) OX=10090 GN=Zfp987 PE=2 SV=1;tr|F6VKC7|F6VKC7_MOUSE Zinc finger protein 98	Zfp989	6	6	1	14.6695	14.4963	14.8434	14.9996	14.9279	14.804	15.0779	14.2878	14.6906		-0.0157069	0.931476		0.225078	0.237882		16.7331	16.7235	16.5395	16.547	16.6915	16.6907	16.69		0.0375373	0.0861736		-0.147465	0.000174913	DOWN
698	Q9D924;I3ITR1	7;7	7;7	7;7	sp|Q9D924|ISCA1_MOUSE Iron-sulfur cluster assembly 1 homolog, mitochondrial OS=Mus musculus (Mouse) OX=10090 GN=Isca1 PE=2 SV=1;tr|I3ITR1|I3ITR1_MOUSE cDNA sequence AK157302 OS=Mus musculus (Mouse) OX=10090 GN=AK157302 PE=4 SV=1	Isca1	7	7	7	14.5487	14.718	14.5716	14.4777	14.5199	14.4412	14.5319	14.5842	14.7058		0.00544692	0.93103		-0.127708	0.0677825		15.1128	15.0141	15.1544	15.092	15.1211	15.1384	15.1595		-0.0761948	0.0821121		-0.0164456	0.669665		15.5056	15.4282	15.4074	15.5228	15.499	15.3848	15.4648	15.4543	15.403
699	J3QMK2	2	2	2	tr|J3QMK2|J3QMK2_MOUSE BBSome-interacting protein 1 OS=Mus musculus (Mouse) OX=10090 GN=Bbip1 PE=1 SV=1	Bbip1	2	2	2
700	J3QN89	14	14	14	tr|J3QN89|J3QN89_MOUSE WD_REPEATS_REGION domain-containing protein OS=Mus musculus (Mouse) OX=10090 GN=Aamp PE=1 SV=1	Aamp	14	14	14	18.122	18.0547	18.0847	18.0831	18.0846	18.0546	18.0412	18.0021	18.0604		0.0525858	0.180198		0.0395011	0.302897		19.0206	19.0406	19.0146	19.0186	18.9309	18.9945	18.9919		0.0581762	0.070093		0.0441565	0.146566		17.8601	17.8686	17.9615	17.8359	17.8329	17.8101	17.9094	17.873	17.9239
703	K7N769;O88245	6;1	6;1	5;1	tr|K7N769|K7N769_MOUSE RIKEN cDNA 2410141K09 gene OS=Mus musculus (Mouse) OX=10090 GN=2410141K09Rik PE=1 SV=2	2410141K09Rik	6	6	5	12.2633	12.4873	12.4644	12.5475	12.3965	12.3604	12.299	12.1856	12.0491		0.227081	0.0270834		0.256871	0.0155342		14.0616	14.1018	14.1107	14.03	14.0925	14.2429	14.0909		-0.0603899	0.306562		-0.0717816	0.232187
704	Q64435;K9J7B2;Q63886;B2RT14;Q3UEP4;Q8BJL9	7;7;4;4;1;1	3;3;0;0;0;0	3;3;0;0;0;0	sp|Q64435|UD16_MOUSE UDP-glucuronosyltransferase 1-6 OS=Mus musculus (Mouse) OX=10090 GN=Ugt1a6 PE=1 SV=1;tr|K9J7B2|K9J7B2_MOUSE UDP-glucuronosyltransferase OS=Mus musculus (Mouse) OX=10090 GN=Ugt1a6b PE=1 SV=1;sp|Q63886|UD11_MOUSE UDP-glucuronosyltransfer	Ugt1a6	7	3	3																															12.7243	12.5833	12.8736	12.6209	12.6221	12.7834	12.7587	12.8301	12.6804
705	L0N7N1	17	17	17	sp|L0N7N1|KIF14_MOUSE Kinesin-like protein KIF14 OS=Mus musculus (Mouse) OX=10090 GN=Kif14 PE=1 SV=1	Kif14	17	17	17	15.7305	15.8408	15.577	15.686	15.6831	15.6244	15.6357	15.7921	15.5983		0.0407631	0.596866		-0.0108616	0.887032		17.2058	17.1683	17.1927	17.2269	17.3443	17.2768	17.238		-0.0993426	0.0313975		-0.0765558	0.0752694		11.2567	11.3886	11.5714	11.259	11.3586	11.3129	11.3056	11.3531	11.3522
706	L7N208;F7AIG4	6;1	3;0	3;0	tr|L7N208|L7N208_MOUSE Predicted gene 10324 OS=Mus musculus (Mouse) OX=10090 GN=Gm10324 PE=4 SV=1	Gm10324	6	3	3	12.0814	12.075	12.2026	12.1784	12.1827	12.3211	12.0077	11.9071	11.8504	UP	0.197934	0.0110429		0.305686	0.000874558	UP	14.7218	14.6716	14.6253	14.708	14.5743	14.5893	14.5547		0.12394	0.00811437	UP	0.0938728	0.0261856
707	L7N232;Q80XR7	2;1	2;1	2;1	tr|L7N232|L7N232_MOUSE Zinc finger protein 955B OS=Mus musculus (Mouse) OX=10090 GN=Zfp955b PE=4 SV=1;tr|Q80XR7|Q80XR7_MOUSE Zinc finger protein 422, related sequence 1 OS=Mus musculus (Mouse) OX=10090 GN=Zfp955a PE=2 SV=1	Zfp955b	2	2	2	10.703	10.6957	10.4751	10.3623	10.8637	10.8353	10.3474	10.5354	10.1418		0.28311	0.089953		0.34562	0.0459003		13.7635	13.6606	13.674	13.5847	13.6661	13.846	13.7652		-0.0470562	0.472046		-0.129747	0.0779234
708	L7N248	16	15	11	tr|L7N248|L7N248_MOUSE Predicted gene 6871 OS=Mus musculus (Mouse) OX=10090 GN=Gm6871 PE=4 SV=1	Gm6871	16	15	11	15.1666	15.2433	15.2286	15.1789	15.2162	15.1788	15.009	15.0501	15.1877		0.13061	0.0326805		0.109042	0.0641221		16.9364	16.8842	16.8294	16.9194	16.8538	16.9437	16.9044		0.00967067	0.817257		-0.0262401	0.536523		12.3462	12.6113	12.541	12.6172	12.5364	12.5976	12.3757	12.1997	12.4262
709	L7N2E7;A0A1D5RMC2;E9Q8G5	11;1;1	7;1;1	2;0;0	tr|L7N2E7|L7N2E7_MOUSE Zinc finger protein 977 OS=Mus musculus (Mouse) OX=10090 GN=Zfp977 PE=4 SV=1	Zfp977	11	7	2	13.1554	12.7913	13.053	13.18	13.0415	13.2653	12.9818	13.1903	13.1163		-0.0961834	0.366039		0.0661385	0.528881		15.814	15.7656	15.7097	15.7992	15.7803	15.8442	15.7756		-0.0102548	0.794682		-0.0455489	0.271654		13.5102	13.4907	13.6306	13.3991	13.4407	13.2855	13.4964	13.5343	13.5069
710	L7N466;Q9D110	10;8	10;8	10;8	tr|L7N466|L7N466_MOUSE 5-formyltetrahydrofolate cyclo-ligase OS=Mus musculus (Mouse) OX=10090 GN=Mthfsl PE=1 SV=1;sp|Q9D110|MTHFS_MOUSE 5-formyltetrahydrofolate cyclo-ligase OS=Mus musculus (Mouse) OX=10090 GN=Mthfs PE=2 SV=2	Mthfsl	10	10	10	15.0329	15.212	15.0258	15.258	15.1687	15.0967	15.2281	15.2744	15.2475		-0.159718	0.0299293		-0.0754935	0.25188		15.5222	15.5008	15.6182	15.5998	15.4913	15.537	15.5633		-0.0190185	0.51002		0.0784356	0.0270861		14.7476	14.8238	14.799	14.724	14.7479	14.6247	14.869	14.8626	14.6858
711	M0QWN7	2	2	2	tr|M0QWN7|M0QWN7_MOUSE USP domain-containing protein OS=Mus musculus (Mouse) OX=10090 GN=Usp35 PE=1 SV=1	Usp35	2	2	2	12.069	11.8405	12.1581	12.1824	11.892	12.1886	12.2421	11.616	11.8778		0.110568	0.502842		0.175715	0.296574		13.5052	13.5588	13.4557	14.0575	13.3712	13.4743	13.6542		0.0321002	0.860105		0.256712	0.190776		11.3137	11.2628	11.4176	10.8979	11.2002	11.2564	11.238	11.3948	11.2204
712	O08528	45	42	40	sp|O08528|HXK2_MOUSE Hexokinase-2 OS=Mus musculus (Mouse) OX=10090 GN=Hk2 PE=1 SV=1	Hk2	45	42	40	18.6359	18.6548	18.6779	18.637	18.6411	18.6865	18.5626	18.6117	18.5803		0.071333	0.0733671		0.0700162	0.0778882		20.6	20.6192	20.5847	20.5997	20.5949	20.661	20.6624		-0.0298021	0.323296		-0.0472065	0.138643		17.0699	17.0999	17.1842	17.1602	17.0761	17.2958	17.0548	17.0673	17.155
713	O08529	43	41	41	sp|O08529|CAN2_MOUSE Calpain-2 catalytic subunit OS=Mus musculus (Mouse) OX=10090 GN=Capn2 PE=1 SV=4	Capn2	43	41	41	19.0868	19.4918	19.0291	18.9492	18.9394	18.8585	18.9558	19.1976	18.9651		0.163072	0.205216		-0.123796	0.326449		18.9702	18.9914	18.9151	18.8745	18.8694	18.9096	18.8202		0.11438	0.0108759		0.0283831	0.405547		20.5408	20.4335	20.666	20.6178	20.6298	20.8853	20.5675	20.6239	20.769
714	O08530	4	4	4	sp|O08530|S1PR1_MOUSE Sphingosine 1-phosphate receptor 1 OS=Mus musculus (Mouse) OX=10090 GN=S1pr1 PE=1 SV=3	S1pr1	4	4	4																															12.9676	12.939	13.1612	12.7536	13.0855	12.9326	13.2043	13.194	13.2211
715	O08532;Q6PHS9	29;1	29;1	29;1	sp|O08532|CA2D1_MOUSE Voltage-dependent calcium channel subunit alpha-2/delta-1 OS=Mus musculus (Mouse) OX=10090 GN=Cacna2d1 PE=1 SV=1	Cacna2d1	29	29	29	14.9448	14.9088	15.0191	15.0332	15.0631	15.0406	14.964	14.9513	15.0679		-0.0368471	0.443815		0.0512398	0.294621		15.9559	16.1352	16.0746	16.0489	15.9272	15.9299	16.0253		0.0847068	0.194543		0.100943	0.132235		17.0158	16.9322	16.9154	16.9521	16.9542	16.8325	16.8585	16.8859	16.8534
716	O08539	27	27	25	sp|O08539|BIN1_MOUSE Myc box-dependent-interacting protein 1 OS=Mus musculus (Mouse) OX=10090 GN=Bin1 PE=1 SV=1	Bin1	27	27	25	15.8851	15.6755	15.8353	15.9188	15.9571	15.8925	15.9511	15.7889	15.8304		-0.0581471	0.387462		0.0660474	0.329354		17.4516	17.428	17.3052	17.3661	17.1269	17.1314	17.1185	UP	0.314215	1.27699e-05	UP	0.21007	0.0001353	UP	17.3447	17.359	17.2873	17.3172	17.3277	17.3977	17.3527	17.3519	17.3386
717	O08547	15	15	15	sp|O08547|SC22B_MOUSE Vesicle-trafficking protein SEC22b OS=Mus musculus (Mouse) OX=10090 GN=Sec22b PE=1 SV=3	Sec22b	15	15	15	16.3632	16.4171	16.3067	16.3192	16.4082	16.3103	16.307	16.3619	16.3197		0.0328506	0.482209		0.0164027	0.722668		17.4087	17.288	17.3445	17.4133	17.3013	17.3346	17.3256		0.027811	0.525747		0.0583867	0.206492		17.0929	17.1429	16.9293	17.1288	17.1473	16.9062	17.0982	17.147	16.8007
718	O08550	39	39	37	sp|O08550|KMT2B_MOUSE Histone-lysine N-methyltransferase 2B OS=Mus musculus (Mouse) OX=10090 GN=Kmt2b PE=1 SV=3	Kmt2b	39	39	37	16.513	16.4669	16.6108	16.5723	16.5363	16.6036	16.4738	16.4047	16.4863		0.075308	0.149161		0.115804	0.0388384		18.5316	18.4591	18.4868	18.5056	18.3926	18.4042	18.4115		0.0925774	0.0134774		0.093448	0.0129464		15.2263	15.1317	15.196	15.1005	15.229	15.1806	15.1555	15.184	15.188
719	O08553	33	29	28	sp|O08553|DPYL2_MOUSE Dihydropyrimidinase-related protein 2 OS=Mus musculus (Mouse) OX=10090 GN=Dpysl2 PE=1 SV=2	Dpysl2	33	29	28	18.9249	19.0372	18.9617	19.0423	19.0265	18.9771	19.079	19.1462	19.1632	DOWN	-0.154859	0.00708461	DOWN	-0.114157	0.030287		18.9887	18.9796	19.035	19.0876	18.9912	19.0884	19.0595		-0.0622739	0.120139		0.014959	0.679721		20.0823	20.0291	20.1925	20.0606	20.0747	20.1898	20.1756	20.1798	20.2333
720	O08573	6	6	6	sp|O08573|LEG9_MOUSE Galectin-9 OS=Mus musculus (Mouse) OX=10090 GN=Lgals9 PE=1 SV=1	Lgals9	6	6	6																															13.3492	13.2372	13.3726	13.3084	13.2563	13.3114	13.4257	13.2865	13.3663
721	O08579	19	19	19	sp|O08579|EMD_MOUSE Emerin OS=Mus musculus (Mouse) OX=10090 GN=Emd PE=1 SV=1	Emd	19	19	19	18.7223	18.6034	18.6676	18.6542	18.6902	18.7113	18.7538	18.6822	18.6507		-0.031113	0.510721		-0.0103069	0.825503		19.81	19.7942	19.7631	19.7457	19.794	19.7965	19.7448		0.0236929	0.367906		-0.0240523	0.361175		18.1515	18.1876	18.1451	18.152	18.19	18.0725	18.2279	18.2218	18.1669
722	O08580	3	3	3	sp|O08580|ERR1_MOUSE Steroid hormone receptor ERR1 OS=Mus musculus (Mouse) OX=10090 GN=Esrra PE=1 SV=4	Esrra	3	3	3
723	O08581	4	4	4	sp|O08581|KCNK1_MOUSE Potassium channel subfamily K member 1 OS=Mus musculus (Mouse) OX=10090 GN=Kcnk1 PE=1 SV=2	Kcnk1	4	4	4	14.4412	14.2412	14.3918	14.3307	14.366	14.3331	14.7923	14.8435	14.8142	DOWN	-0.458615	1.58571e-05	DOWN	-0.473429	1.2378e-05	DOWN	14.3646	14.3607	14.3236	14.2632	14.2394	14.4719	14.3432		0.0111466	0.86955		-0.0580849	0.405797
724	O08582;Q91ZR3	22;1	22;1	21;0	sp|O08582|GTPB1_MOUSE GTP-binding protein 1 OS=Mus musculus (Mouse) OX=10090 GN=Gtpbp1 PE=1 SV=2	Gtpbp1	22	22	21	17.4023	17.2127	17.5617	17.3788	17.4191	17.4605	17.3221	17.1618	17.2641		0.142911	0.122993		0.170184	0.073672		19.0886	19.1062	19.119	19.1374	19.1562	19.1286	19.1179		-0.0368221	0.141658		-0.00600352	0.792529		16.4279	16.3834	16.25	16.2698	16.3124	16.2819	16.404	16.3678	16.2621
725	O08583	14	14	11	sp|O08583|THOC4_MOUSE THO complex subunit 4 OS=Mus musculus (Mouse) OX=10090 GN=Alyref PE=1 SV=3	Alyref	14	14	11	16.9586	16.9808	16.9657	17.0485	17.0384	17.0365	16.7702	16.6922	16.7622	UP	0.226837	0.000154378	UP	0.299587	1.91936e-05	UP	18.6854	18.6114	18.6949	18.6908	18.6018	18.6018	18.6092		0.0441294	0.146192		0.0886116	0.0150209		16.8654	17.0813	16.939	16.9259	16.8454	16.9883	16.8021	16.7908	16.7737
726	O08585	13	13	13	sp|O08585|CLCA_MOUSE Clathrin light chain A OS=Mus musculus (Mouse) OX=10090 GN=Clta PE=1 SV=2	Clta	13	13	13	18.7333	18.7387	18.6831	18.7466	18.7113	18.6771	18.7971	18.8231	18.7613		-0.075446	0.078265		-0.082175	0.0589078		18.2832	18.2346	18.299	18.2311	18.2048	18.2411	18.2141		0.0389305	0.239731		0.0450579	0.181497		18.9321	18.9017	18.473	18.8562	18.8151	18.571	18.7482	18.7807	18.5393
727	O08586	8	8	8	sp|O08586|PTEN_MOUSE Phosphatidylinositol 3,4,5-trisphosphate 3-phosphatase and dual-specificity protein phosphatase PTEN OS=Mus musculus (Mouse) OX=10090 GN=Pten PE=1 SV=1	Pten	8	8	8	13.7334	13.7141	13.6739	13.6505	13.7851	13.7114	13.8007	13.7304	13.5825		0.0026399	0.966479		0.0111671	0.859031		15.0121	15.0959	14.9648	14.9094	14.9101	14.935	14.8784		0.146174	0.00551539	UP	0.0292569	0.434813		13.4193	13.3761	13.5917	13.3941	13.5716	13.4246	13.3291	13.414	13.5164
728	O08599	24	24	23	sp|O08599|STXB1_MOUSE Syntaxin-binding protein 1 OS=Mus musculus (Mouse) OX=10090 GN=Stxbp1 PE=1 SV=2	Stxbp1	24	24	23	14.647	14.5672	14.8151	14.6058	14.623	14.7252	14.5716	14.4591	14.5258		0.157575	0.0462823		0.132512	0.0835809		16.9812	16.982	17.0665	17.0456	17.1758	17.162	17.149	DOWN	-0.180619	9.23201e-05	DOWN	-0.106236	0.0017299	DOWN	16.9478	16.9113	16.8955	16.9192	16.8721	16.9857	16.7974	16.857	16.8154
729	O08600	12	12	12	sp|O08600|NUCG_MOUSE Endonuclease G, mitochondrial OS=Mus musculus (Mouse) OX=10090 GN=Endog PE=1 SV=1	Endog	12	12	12	15.3287	15.5033	15.1811	15.0827	15.1016	15.1456	15.0861	15.1669	15.0796		0.226812	0.0145502		-0.000901243	0.9906		16.1773	16.1504	16.0845	16.0997	16.1313	16.0534	16.0896		0.0724681	0.0420157		0.000686972	0.981424		14.4746	14.0772	14.3308	14.3374	14.3881	14.3915	14.3336	14.3616	14.3808
730	O08601	13	13	13	sp|O08601|MTP_MOUSE Microsomal triglyceride transfer protein large subunit OS=Mus musculus (Mouse) OX=10090 GN=Mttp PE=1 SV=2	Mttp	13	13	13	15.1696	15.0732	15.0609	15.0932	15.1118	15.1099	14.9176	15.0776	15.037		0.0905183	0.11041		0.0942363	0.0984866		15.8706	15.7906	15.7377	15.8284	15.7484	15.7894	15.7473		0.0688991	0.121256		0.0213456	0.597497		11.343	11.5556	11.7214	11.6481	11.7104	11.7675	11.5053	11.7076	11.7871
731	O08602;O08603;O08604	5;3;2	5;3;2	3;1;0	sp|O08602|RAE1A_MOUSE Retinoic acid early-inducible protein 1-alpha OS=Mus musculus (Mouse) OX=10090 GN=Raet1a PE=1 SV=1;sp|O08603|RAE1B_MOUSE Retinoic acid early-inducible protein 1-beta OS=Mus musculus (Mouse) OX=10090 GN=Raet1b PE=1 SV=1	Raet1a	5	5	3	13.8306	13.8914	14.1975	13.998	13.8499	13.8864	13.7104	13.8334	13.6954		0.226755	0.0399342		0.165067	0.113697		13.9318	14.0509	13.9515	13.9205	13.824	13.861	13.8252		0.154633	0.00647784	UP	0.0992314	0.0403243		13.8498	13.8035	13.4726	13.8601	13.92	13.7602	13.8403	13.7341	14.0256
732	O08605	3	3	3	sp|O08605|MKNK1_MOUSE MAP kinase-interacting serine/threonine-protein kinase 1 OS=Mus musculus (Mouse) OX=10090 GN=Mknk1 PE=1 SV=2	Mknk1	3	3	3																															13.265	13.4219	13.6346	13.5627	13.1766	13.2844	13.3778	13.2801	13.408
733	O08609	6	6	6	sp|O08609|MLX_MOUSE Max-like protein X OS=Mus musculus (Mouse) OX=10090 GN=Mlx PE=1 SV=1	Mlx	6	6	6	13.708	13.3125	13.5685	13.5883	13.6141	13.6429	13.6634	13.1113	13.4756		0.112917	0.441672		0.198342	0.191828		14.9966	15.0649	15.1122	15.0962	14.9907	15.0768	15.0407		-0.00530242	0.881587		0.0681405	0.0917597		11.2173	11.7634	11.3454	11.7565	11.6901	11.7159	10.8078	11.6213	11.8111
734	O08638;REV__E9PV98;REV__Q8BX05	109;1;1	79;0;0	78;0;0	sp|O08638|MYH11_MOUSE Myosin-11 OS=Mus musculus (Mouse) OX=10090 GN=Myh11 PE=1 SV=1	Myh11	109	79	78	17.4252	17.4381	17.6129	17.4774	17.5519	17.5628	17.5579	17.5171	17.4991		-0.0326057	0.575002		0.00602361	0.916729		18.0396	17.8996	18.0573	18.0883	18.0947	18.0846	18.0806		-0.117057	0.0297137		-0.0138311	0.750572		19.4215	19.4055	19.4806	19.4029	19.4225	19.4452	19.3478	19.3018	19.4771
735	O08641	5	5	5	sp|O08641|SH3Y1_MOUSE SH3 domain-containing YSC84-like protein 1 OS=Mus musculus (Mouse) OX=10090 GN=Sh3yl1 PE=1 SV=1	Sh3yl1	5	5	5	14.9835	14.6271	15.054	15.1744	14.9504	15.2348	15.2966	14.8779	15.1417		-0.217227	0.156567		0.0144874	0.919896		15.9245	15.9906	15.849	15.8156	15.9898	15.9402	15.8745		0.0227467	0.589955		-0.102511	0.041821
736	O08648	19	19	19	sp|O08648|M3K4_MOUSE Mitogen-activated protein kinase kinase kinase 4 OS=Mus musculus (Mouse) OX=10090 GN=Map3k4 PE=1 SV=2	Map3k4	19	19	19	16.0927	16.1829	16.0461	15.9773	16.0023	16.0708	16.0113	16.0155	16.0469		0.0826648	0.107699		-0.00779641	0.869398		18.0444	18.0223	18.1374	18.1799	18.2026	18.2446	18.2558		-0.200977	0.000233489	DOWN	-0.0756554	0.0276749		13.1751	13.3556	13.3039	13.1597	13.2581	13.1665	13.1478	13.2213	13.1116
737	O08663	23	23	22	sp|O08663|MAP2_MOUSE Methionine aminopeptidase 2 OS=Mus musculus (Mouse) OX=10090 GN=Metap2 PE=1 SV=1	Metap2	23	23	22	17.4332	17.4978	17.396	17.3976	17.3927	17.4464	17.4793	17.6344	17.6046		-0.13043	0.0306169		-0.160524	0.0118766		18.1879	18.1702	18.163	18.1042	18.2975	18.341	18.318	DOWN	-0.13979	0.00177254	DOWN	-0.185276	0.000389786	DOWN	16.098	16.1064	16.207	16.1236	16.1176	16.2256	16.0714	16.0354	16.2281
738	O08664	5	4	4	sp|O08664|BCL7C_MOUSE B-cell CLL/lymphoma 7 protein family member C OS=Mus musculus (Mouse) OX=10090 GN=Bcl7c PE=1 SV=1	Bcl7c	5	4	4	12.7295	12.8152	12.7593	12.5952	12.724	12.7326	12.8933	12.8643	12.6743		-0.0426346	0.535464		-0.126723	0.0888742		14.4039	14.3956	14.5563	14.6485	14.4613	14.566	14.5739		-0.133964	0.0227729		0.0686657	0.171939		13.9345	13.9544	13.9827	13.9968	13.9114	14.1783	13.8663	13.8146	13.8802
739	O08665	6	6	6	sp|O08665|SEM3A_MOUSE Semaphorin-3A OS=Mus musculus (Mouse) OX=10090 GN=Sema3a PE=1 SV=2	Sema3a	6	6	6																															13.9107	13.9812	13.8266	13.8313	13.9345	13.8659	13.9076	13.9155	13.7682
740	O08688	16	16	16	sp|O08688|CAN5_MOUSE Calpain-5 OS=Mus musculus (Mouse) OX=10090 GN=Capn5 PE=1 SV=1	Capn5	16	16	16	16.1612	16.2094	16.1638	16.1509	16.1546	16.1965	16.2309	16.3909	16.3165		-0.134608	0.018489		-0.14536	0.0128246		16.5557	16.5999	16.5743	16.5354	16.7451	16.6818	16.6391	DOWN	-0.110884	0.0220691		-0.133838	0.00998302	DOWN	15.174	15.1398	15.1805	15.2806	15.1823	15.1783	15.1217	15.086	15.1245
742	O08709;Q8BG37	26;6	26;6	26;6	sp|O08709|PRDX6_MOUSE Peroxiredoxin-6 OS=Mus musculus (Mouse) OX=10090 GN=Prdx6 PE=1 SV=3	Prdx6	26	26	26	20.4351	20.6394	20.4911	20.351	20.3596	20.3878	20.439	20.558	20.4443		0.0414522	0.498341		-0.114275	0.0847306		20.0009	20.0053	19.9935	19.9777	20.0028	19.8962	19.9144		0.0652919	0.109907		0.0477888	0.219647		20.5994	20.3763	20.6295	20.5971	20.6144	20.7065	20.6764	20.6879	20.7234
743	O08712	2	2	2	sp|O08712|TR11B_MOUSE Tumor necrosis factor receptor superfamily member 11B OS=Mus musculus (Mouse) OX=10090 GN=Tnfrsf11b PE=1 SV=1	Tnfrsf11b	2	2	2																															12.8435	12.6603	12.5555	12.6537	12.6557	12.6669	12.2475	12.3491	12.4762	UP
744	O08715	22	22	22	sp|O08715|AKAP1_MOUSE A-kinase anchor protein 1, mitochondrial OS=Mus musculus (Mouse) OX=10090 GN=Akap1 PE=1 SV=4	Akap1	22	22	22	17.4579	17.4169	17.5262	17.562	17.5482	17.5467	17.5082	17.5108	17.5532		-0.0570215	0.180042		0.0282652	0.488603		19.3558	19.4077	19.3049	19.2693	19.2532	19.2526	19.2493		0.130065	0.0016424	UP	0.0354052	0.196322		14.155	14.0626	14.1058	13.9813	14.1398	14.0927	14.089	14.1266	14.1068
745	O08734	9	9	9	sp|O08734|BAK_MOUSE Bcl-2 homologous antagonist/killer OS=Mus musculus (Mouse) OX=10090 GN=Bak1 PE=1 SV=3	Bak1	9	9	9	16.5709	16.6051	16.624	16.6012	16.5303	16.4824	16.6701	16.7622	16.6372		-0.089882	0.0930828		-0.151906	0.0116655		16.5164	16.5903	16.482	16.4758	16.4479	16.4434	16.495		0.0912703	0.0229494		0.0168128	0.598954		17.9473	18.0091	18.1685	18.1462	18.1161	18.164	18.1381	18.2012	18.2512
746	O08736	4	4	4	sp|O08736|CASPC_MOUSE Caspase-12 OS=Mus musculus (Mouse) OX=10090 GN=Casp12 PE=1 SV=1	Casp12	4	4	4	15.1465	15.2184	14.9837	15.0544	14.9739	14.9579	14.8203	14.9529	15.0575		0.172631	0.0512332		0.0518319	0.514484		14.4214	14.3566	14.452	14.3095	14.2895	14.3857	14.2927		0.0663333	0.25456		0.0580987	0.312333		8.22766	7.68123	8.63086	8.67565	8.46909	8.63456	8.95759	8.69065	8.51522
747	O08738	17	17	17	sp|O08738|CASP6_MOUSE Caspase-6 OS=Mus musculus (Mouse) OX=10090 GN=Casp6 PE=1 SV=1	Casp6	17	17	17	15.6571	15.7726	15.7177	15.8251	15.7978	15.7202	15.8043	15.9884	15.8292		-0.158147	0.0261854		-0.0928978	0.151203		15.8662	15.8683	15.8421	15.8718	15.8164	15.846	15.9021		0.0124346	0.69255		0.00210533	0.946273		17.3847	17.3385	17.3919	17.3939	17.407	17.3157	17.4394	17.3699	17.4736
748	O08739	19	19	18	sp|O08739|AMPD3_MOUSE AMP deaminase 3 OS=Mus musculus (Mouse) OX=10090 GN=Ampd3 PE=1 SV=2	Ampd3	19	19	18	12.7083	12.8081	12.973	13.1086	12.9159	12.859	12.928	12.8967	12.8009		-0.0453946	0.603015		0.0859683	0.334571		12.2472	12.3309	12.4064	12.3493	12.2467	12.3142	12.1385		0.055897	0.356421		0.144735	0.0407061		16.8584	16.7596	16.8568	16.7655	16.8071	16.8037	16.7886	16.7793	16.8263
749	O08740	7	7	7	sp|O08740|RPB11_MOUSE DNA-directed RNA polymerase II subunit RPB11 OS=Mus musculus (Mouse) OX=10090 GN=Polr2j PE=1 SV=1	Polr2j	7	7	7	15.0116	15.0425	14.8922	15.1037	14.8187	14.9346	14.699	14.9226	14.8283		0.165413	0.0825514		0.135641	0.143183		16.5718	16.5546	16.6108	16.7709	16.8329	16.8014	16.8925	DOWN	-0.279062	0.00149921	DOWN	-0.151407	0.0251767		13.4925	13.1463	13.6005	13.6439	13.5161	13.8654	13.4495	13.539	13.5198
751	O08747	3	2	2	sp|O08747|UNC5C_MOUSE Netrin receptor UNC5C OS=Mus musculus (Mouse) OX=10090 GN=Unc5c PE=1 SV=1	Unc5c	3	2	2
752	O08749	26	26	26	sp|O08749|DLDH_MOUSE Dihydrolipoyl dehydrogenase, mitochondrial OS=Mus musculus (Mouse) OX=10090 GN=Dld PE=1 SV=2	Dld	26	26	26	18.8304	18.9703	18.875	18.8175	18.8622	18.8083	18.9033	19.1234	18.9348		-0.0952892	0.171227		-0.157822	0.0366401		18.6259	18.6893	18.7001	18.67	18.6999	18.6229	18.6286		0.00714623	0.840511		0.0345595	0.348219		18.8004	18.7762	18.958	18.7704	18.8083	18.9105	18.7516	18.7877	18.863
753	O08756	11	11	11	sp|O08756|HCD2_MOUSE 3-hydroxyacyl-CoA dehydrogenase type-2 OS=Mus musculus (Mouse) OX=10090 GN=Hsd17b10 PE=1 SV=4	Hsd17b10	11	11	11	18.3653	18.4559	18.3066	18.2456	18.2808	18.2189	18.2367	18.3996	18.297		0.0648626	0.270195		-0.0626426	0.285779		18.4016	18.4089	18.4379	18.4912	18.3998	18.4743	18.4226		-0.027009	0.40601		0.0323506	0.325521		18.7495	18.7474	18.6718	18.7758	18.7737	18.6816	18.7569	18.7424	18.6891
754	O08759	34	34	34	sp|O08759|UBE3A_MOUSE Ubiquitin-protein ligase E3A OS=Mus musculus (Mouse) OX=10090 GN=Ube3a PE=1 SV=2	Ube3a	34	34	34	17.8387	17.7292	17.8874	17.7855	17.816	17.8887	17.8232	17.7239	17.7512		0.0522822	0.351		0.063974	0.259734		19.3076	19.2799	19.2761	19.2509	19.2223	19.2253	19.2509		0.0609448	0.0321811		0.0307194	0.213145		17.322	17.332	17.3094	17.3021	17.3256	17.3513	17.3023	17.2953	17.2075
755	O08760	3	3	3	sp|O08760|OGG1_MOUSE N-glycosylase/DNA lyase OS=Mus musculus (Mouse) OX=10090 GN=Ogg1 PE=1 SV=2	Ogg1	3	3	3	14.3571	14.3504	14.3656	14.3719	14.4851	14.4005	14.3513	14.2413	14.4653		0.00509488	0.932802		0.0665502	0.28746		15.9818	15.9809	15.9049	15.9354	16.077	16.036	16.0751		-0.0813288	0.0120821		-0.1425	0.000760156	DOWN
756	O08784	67	67	67	sp|O08784|TCOF_MOUSE Treacle protein OS=Mus musculus (Mouse) OX=10090 GN=Tcof1 PE=1 SV=1	Tcof1	67	67	67	20.1129	20.0524	20.2521	20.2791	20.266	20.276	20.1894	20.0984	20.1328		-0.0010561	0.984825		0.133547	0.0364797		21.2269	21.2168	21.1996	21.1859	21.1919	21.1492	21.1213		0.0677676	0.0407622		0.0386071	0.190747		19.3126	19.3667	19.2409	19.3031	19.2393	19.2868	19.3037	19.2552	19.2225
757	O08785;P97460	4;1	4;1	4;1	sp|O08785|CLOCK_MOUSE Circadian locomoter output cycles protein kaput OS=Mus musculus (Mouse) OX=10090 GN=Clock PE=1 SV=1	Clock	4	4	4
758	O08788	70	70	70	sp|O08788|DCTN1_MOUSE Dynactin subunit 1 OS=Mus musculus (Mouse) OX=10090 GN=Dctn1 PE=1 SV=3	Dctn1	70	70	70	18.7204	18.7036	18.7699	18.7155	18.7416	18.79	18.6998	18.6015	18.6824		0.0701038	0.132254		0.0878176	0.0683896		20.5639	20.5589	20.571	20.584	20.5616	20.5771	20.5371		0.002842	0.897803		0.0189027	0.406794		19.1938	19.2137	19.222	19.2223	19.1711	19.2895	19.0994	19.1257	19.1323
759	O08789	10	10	10	sp|O08789|MNT_MOUSE Max-binding protein MNT OS=Mus musculus (Mouse) OX=10090 GN=Mnt PE=2 SV=2	Mnt	10	10	10	17.4007	17.3186	17.4251	17.3883	17.374	17.43	17.4378	17.3734	17.4288		-0.0318536	0.466358		-0.0159299	0.712322		18.4019	18.443	18.4032	18.4562	18.4102	18.3851	18.4925		-0.00680081	0.865577		0.000445878	0.991134		14.5583	14.5613	14.5514	14.5012	14.7215	14.6482	14.6225	14.5657	14.5317
760	O08791;Q07802;O08792;Q8K4J2	3;3;2;1	3;3;2;1	3;3;2;1	sp|O08791|COE3_MOUSE Transcription factor COE3 OS=Mus musculus (Mouse) OX=10090 GN=Ebf3 PE=1 SV=1;sp|Q07802|COE1_MOUSE Transcription factor COE1 OS=Mus musculus (Mouse) OX=10090 GN=Ebf1 PE=1 SV=1;sp|O08792|COE2_MOUSE Transcription factor COE2 OS=Mus muscul	Ebf3	3	3	3
761	O08795	25	25	25	sp|O08795|GLU2B_MOUSE Glucosidase 2 subunit beta OS=Mus musculus (Mouse) OX=10090 GN=Prkcsh PE=1 SV=1	Prkcsh	25	25	25	18.3733	18.2641	18.4095	18.4265	18.4536	18.3875	18.302	18.3467	18.3327		0.0218751	0.643935		0.0954252	0.0678002		18.5898	18.6054	18.676	18.6442	18.6504	18.6309	18.6641		-0.0508535	0.0598477		0.0116331	0.617036		18.5724	18.5199	18.2907	18.6235	18.5639	18.2904	18.4592	18.4365	18.3639
762	O08796	15	15	15	sp|O08796|EF2K_MOUSE Eukaryotic elongation factor 2 kinase OS=Mus musculus (Mouse) OX=10090 GN=Eef2k PE=1 SV=1	Eef2k	15	15	15	15.2631	15.4192	15.2563	15.3387	15.4305	15.2596	15.429	15.3606	15.4805		-0.110472	0.114983		-0.0803731	0.235361		16.8546	16.876	16.9783	16.9873	17.0087	16.9339	16.9976		-0.114818	0.006364	DOWN	0.0026796	0.92774		14.9483	15.3174	15.4146	15.5864	15.3163	15.0633	14.9722	14.8716	15.0765
763	O08797	13	12	12	tr|O08797|O08797_MOUSE SERPIN domain-containing protein OS=Mus musculus (Mouse) OX=10090 GN=Serpinb9 PE=1 SV=1	Serpinb9	13	12	12	14.7841	14.8156	14.7813	14.5464	14.8127	14.7268	14.7452	14.7436	14.6556		0.078855	0.260522		-0.0195445	0.772353		15.1996	15.1748	15.1907	15.2208	15.0516	14.9962	14.99	UP	0.174614	0.000609632	UP	0.193124	0.000349577	UP	16.2606	16.2897	16.2696	16.2552	16.3014	16.2525	16.2849	16.2482	16.2583
764	O08800	8	8	8	sp|O08800|SPB8_MOUSE Serpin B8 OS=Mus musculus (Mouse) OX=10090 GN=Serpinb8 PE=1 SV=2	Serpinb8	8	8	8																															15.0922	14.9983	15.0676	15.0735	15.2134	15.0768	15.1474	15.1028	15.2221
765	O08804	6	6	2	tr|O08804|O08804_MOUSE SERPIN domain-containing protein OS=Mus musculus (Mouse) OX=10090 GN=Serpinb6b PE=1 SV=2	Serpinb6b	6	6	2																															14.5472	14.5756	14.5344	14.5575	14.5267	14.5942	14.627	14.4633	14.5003
766	O08807	14	12	12	sp|O08807|PRDX4_MOUSE Peroxiredoxin-4 OS=Mus musculus (Mouse) OX=10090 GN=Prdx4 PE=1 SV=1	Prdx4	14	12	12	17.9655	17.8385	17.9514	18.0295	17.9452	18.0015	18.1478	18.1993	18.095	DOWN	-0.228943	0.00133812	DOWN	-0.155311	0.0121533		18.246	18.2342	18.2678	18.257	18.2224	18.2664	18.2685		-0.0123226	0.610877		0.00995161	0.679965		17.8038	17.8289	17.913	17.8409	17.8851	17.8447	17.746	17.9032	17.9302
767	O08808	51	51	51	sp|O08808|DIAP1_MOUSE Protein diaphanous homolog 1 OS=Mus musculus (Mouse) OX=10090 GN=Diaph1 PE=1 SV=1	Diaph1	51	51	51	18.5285	18.6302	18.5617	18.4985	18.5082	18.5493	18.5028	18.4313	18.5021		0.0947544	0.0504081		0.0399457	0.363853		20.262	20.2712	20.2323	20.2258	20.2655	20.262	20.2779		-0.001808	0.926689		-0.0393848	0.0805838		17.2376	17.2626	17.2511	17.1957	17.25	17.2689	17.1075	17.1195	17.1647	UP
768	O08810	55	54	54	sp|O08810|U5S1_MOUSE 116 kDa U5 small nuclear ribonucleoprotein component OS=Mus musculus (Mouse) OX=10090 GN=Eftud2 PE=1 SV=1	Eftud2	55	54	54	20.8232	20.9887	20.7876	20.7973	20.8048	20.8509	20.814	20.916	20.8892		-0.00656214	0.911692		-0.0553999	0.361319		20.7832	20.7763	20.7779	20.8095	20.7486	20.7935	20.8087		-0.00382919	0.886573		0.0101317	0.707328		19.697	19.6391	19.7133	19.6574	19.6808	19.7199	19.8102	19.8342	19.8331	DOWN
769	O08811	8	8	8	sp|O08811|ERCC2_MOUSE General transcription and DNA repair factor IIH helicase subunit XPD OS=Mus musculus (Mouse) OX=10090 GN=Ercc2 PE=1 SV=2	Ercc2	8	8	8	14.3828	14.4655	14.3989	14.293	14.3097	14.3725	14.3133	14.3879	14.3285		0.0724885	0.11939		-0.0181788	0.675109		15.8973	15.8314	15.7485	15.8177	15.8799	15.8793	15.8917		-0.0193148	0.55487		-0.100539	0.0168072		12.7369	12.5481	12.5864	12.5724	12.6775	12.8091	12.6892	12.668	12.6484
770	O08832;Q8BGT9	11;1	10;1	10;1	sp|O08832|GALT4_MOUSE Polypeptide N-acetylgalactosaminyltransferase 4 OS=Mus musculus (Mouse) OX=10090 GN=Galnt4 PE=1 SV=1	Galnt4	11	10	10	15.0522	14.901	14.7295	14.9249	14.9435	14.9021	14.7026	14.803	14.8458		0.110465	0.186181		0.139693	0.104214		15.4253	15.4714	15.4516	15.6008	15.3491	15.3499	15.5464		0.0332315	0.668469		0.11109	0.182326		15.5666	15.5405	15.6913	15.7785	15.5582	15.7756	15.6122	15.6037	15.6963
771	O08848	25	25	25	sp|O08848|RO60_MOUSE 60 kDa SS-A/Ro ribonucleoprotein OS=Mus musculus (Mouse) OX=10090 GN=RO60 PE=1 SV=1	RO60	25	25	25	18.8545	18.8148	18.8643	18.886	18.8588	18.8498	18.9013	18.9046	18.9067		-0.0596404	0.107867		-0.0393446	0.268083		18.9747	19.0156	19.0181	18.9963	19.0126	18.9703	18.9843		0.00612411	0.810538		0.0181514	0.485564		18.4558	18.4342	18.4611	18.4702	18.4003	18.4178	18.388	18.4327	18.4502
772	O08852	2	2	2	sp|O08852|PKD1_MOUSE Polycystin-1 OS=Mus musculus (Mouse) OX=10090 GN=Pkd1 PE=1 SV=2	Pkd1	2	2	2
773	O08856	16	16	16	sp|O08856|ELL_MOUSE RNA polymerase II elongation factor ELL OS=Mus musculus (Mouse) OX=10090 GN=Ell PE=2 SV=2	Ell	16	16	16	15.1695	16.0131	15.4025	15.2265	15.1222	15.1847	15.0292	15.4856	15.2291		0.280349	0.191457		-0.0701956	0.731088		17.2161	17.5374	17.1368	17.28	17.0246	17.0704	17.0794		0.318619	0.0143398		0.150276	0.161249		11.9461	12.3943	12.2274	12.4356	11.9445	12.356	12.1723	12.5036	12.2081
775	O08901	13	13	13	sp|O08901|BUB1_MOUSE Mitotic checkpoint serine/threonine-protein kinase BUB1 OS=Mus musculus (Mouse) OX=10090 GN=Bub1 PE=1 SV=1	Bub1	13	13	13	15.913	16.0937	15.9742	15.9891	15.9553	15.9294	16.0368	16.0081	16.0587		-0.0409242	0.4348		-0.0766273	0.161069		17.6312	17.7625	17.622	17.6168	17.7602	17.8178	17.8159		-0.101147	0.052552		-0.178569	0.00518037	DOWN	12.105	12.2206	12.461	12.335	12.0226	11.9849	12.3002	12.3559	12.5696
776	O08908	13	10	10	sp|O08908|P85B_MOUSE Phosphatidylinositol 3-kinase regulatory subunit beta OS=Mus musculus (Mouse) OX=10090 GN=Pik3r2 PE=1 SV=2	Pik3r2	13	10	10	13.8926	13.8396	14.0731	13.9585	13.913	14.0073	14.1261	13.9032	13.9278		-0.050625	0.52871		-0.026127	0.742888		15.2709	15.3161	15.2384	15.2449	15.3445	15.2898	15.2583		-0.00400885	0.902354		-0.0559193	0.123496		13.3049	13.3132	13.2077	13.4279	13.3849	13.5527	13.1734	13.1934	13.1662
777	O08911	8	8	8	sp|O08911|MK12_MOUSE Mitogen-activated protein kinase 12 OS=Mus musculus (Mouse) OX=10090 GN=Mapk12 PE=1 SV=1	Mapk12	8	8	8	14.935	15.0104	14.9497	14.9295	14.8584	14.968	14.9534	15.0571	14.9534		-0.0229033	0.639765		-0.0692892	0.177956		16.3196	16.2611	16.3897	16.4658	16.3928	16.3274	16.4697		-0.106256	0.0683694		0.0311342	0.541453		13.6666	13.6607	13.5592	13.7943	13.6374	13.8156	13.7489	13.5687	13.7844
778	O08912;Q8CF93	15;2	15;2	15;2	sp|O08912|GALT1_MOUSE Polypeptide N-acetylgalactosaminyltransferase 1 OS=Mus musculus (Mouse) OX=10090 GN=Galnt1 PE=1 SV=1	Galnt1	15	15	15	15.9125	15.9235	15.917	15.8884	15.9861	15.9697	15.8111	15.72	15.8387	UP	0.12774	0.0192178		0.158141	0.00661421	UP	17.325	17.2965	17.3302	17.2737	17.2976	17.2458	17.2326		0.0521163	0.134755		0.0432736	0.201721		15.8812	15.717	15.821	15.9379	15.8489	15.8155	15.9592	15.78	15.7821
780	O08915	12	12	12	sp|O08915|AIP_MOUSE AH receptor-interacting protein OS=Mus musculus (Mouse) OX=10090 GN=Aip PE=1 SV=1	Aip	12	12	12	16.0666	15.9737	16.0139	16.0348	16.0612	16.1155	16.1247	15.932	16.0445		-0.0156812	0.7815		0.0367633	0.519871		17.9314	17.9316	17.9449	17.913	18.0251	17.9747	17.9951		-0.0668085	0.0304017		-0.069322	0.0264238		15.4905	15.4269	15.5445	15.4905	15.4504	15.4672	15.4978	15.4905	15.4483
781	O08917	25	25	25	sp|O08917|FLOT1_MOUSE Flotillin-1 OS=Mus musculus (Mouse) OX=10090 GN=Flot1 PE=1 SV=1	Flot1	25	25	25	17.029	17.0368	17.1078	17.1378	17.1565	17.0248	17.0764	17.1297	17.1911		-0.0745189	0.174849		-0.0260226	0.618494		18.2718	18.2646	18.4191	18.4365	18.5563	18.5533	18.5454	DOWN	-0.28345	4.49865e-06	DOWN	-0.123859	0.000554642	DOWN	17.5319	17.6124	17.4803	17.5395	17.5071	17.5658	17.4175	17.3942	17.4792
782	O08919	14	14	12	sp|O08919|NUMBL_MOUSE Numb-like protein OS=Mus musculus (Mouse) OX=10090 GN=Numbl PE=1 SV=3	Numbl	14	14	12	15.3389	15.2652	15.3323	15.376	15.3693	15.3814	15.2923	15.1493	15.2822		0.070863	0.166577		0.134312	0.0195679		16.8783	16.8344	16.873	16.8963	16.8664	16.8908	16.9084		-0.0322053	0.240559		-0.00390889	0.879807		15.865	15.8835	15.7227	15.7213	15.6771	15.747	15.8619	15.8143	15.7529
783	O08967	5	2	2	sp|O08967|CYH3_MOUSE Cytohesin-3 OS=Mus musculus (Mouse) OX=10090 GN=Cyth3 PE=1 SV=1	Cyth3	5	2	2																															14.0368	13.8841	13.9576	13.9578	13.9972	13.9847	13.9361	13.8906	13.7585
784	O08969	6	6	6	sp|O08969|PHLA2_MOUSE Pleckstrin homology-like domain family A member 2 OS=Mus musculus (Mouse) OX=10090 GN=Phlda2 PE=1 SV=1	Phlda2	6	6	6	14.7836	14.5957	14.7147	14.7253	14.6735	14.7378	14.8642	14.736	14.6889		-0.0650355	0.320817		-0.0508016	0.432758		16.7671	17.0268	17.0543	16.9522	16.7919	17.0162	17.0868		-0.0680524	0.556549		0.0382809	0.738275
785	O08970	7	7	7	sp|O08970|TUFT1_MOUSE Tuftelin OS=Mus musculus (Mouse) OX=10090 GN=Tuft1 PE=1 SV=2	Tuft1	7	7	7	14.9772	14.8298	14.8974	14.9424	14.9718	14.9261	14.867	14.7524	14.7592		0.108613	0.0600059		0.153923	0.0141638		15.9197	15.8711	15.8951	15.9098	15.655	15.7941	15.7284	UP	0.169567	0.0068295	UP	0.176639	0.00563882	UP
786	O08983	7	7	7	sp|O08983|HPS1_MOUSE Hermansky-Pudlak syndrome 1 protein homolog OS=Mus musculus (Mouse) OX=10090 GN=Hps1 PE=2 SV=2	Hps1	7	7	7	14.4291	14.5328	14.3832	14.353	14.3401	14.3268	14.3805	15.295	14.507		-0.279132	0.198506		-0.387547	0.086631		15.0684	14.9969	15.0497	15.0226	14.9975	15.0679	15.1494		-0.0389553	0.445393		-0.0354719	0.485303		12.5871	12.638	12.8385	12.6307	12.7293	12.6346	12.7825	12.8497	13.0148
787	O08989	5	5	5	sp|O08989|RASM_MOUSE Ras-related protein M-Ras OS=Mus musculus (Mouse) OX=10090 GN=Mras PE=1 SV=1	Mras	5	5	5																															14.6048	14.47	14.6467	14.5877	14.558	14.5396	14.6369	14.6259	14.5746
788	O08992	8	8	8	sp|O08992|SDCB1_MOUSE Syntenin-1 OS=Mus musculus (Mouse) OX=10090 GN=Sdcbp PE=1 SV=1	Sdcbp	8	8	8	11.8677	12.1036	12.0338	12.1897	12.301	12.4181	11.9841	12.0098	11.9394		0.0239336	0.753683		0.325182	0.00193306	UP	14.0098	14.0881	13.857	13.9487	13.8372	14.0087	13.9649		0.112022	0.104009		-0.0340269	0.583203		14.5156	14.7129	14.3751	14.5589	14.5779	14.7237	14.4692	14.47	14.6035
789	O08997	7	7	7	sp|O08997|ATOX1_MOUSE Copper transport protein ATOX1 OS=Mus musculus (Mouse) OX=10090 GN=Atox1 PE=1 SV=1	Atox1	7	7	7	17.8257	17.8026	17.769	18.2584	17.7249	17.6611	17.8725	17.8178	17.771		-0.0212907	0.878327		0.0610717	0.662197		17.1703	17.2258	17.1014	17.1377	17.1953	17.1312	17.1166		0.0503764	0.178095		-0.0281801	0.42707		17.1249	16.9212	17.0821	17.186	17.1877	17.1514	17.1805	17.1029	17.1579
790	O08999	28	28	28	sp|O08999|LTBP2_MOUSE Latent-transforming growth factor beta-binding protein 2 OS=Mus musculus (Mouse) OX=10090 GN=Ltbp2 PE=1 SV=2	Ltbp2	28	28	28																															17.5701	17.5473	17.4654	17.5441	17.5212	17.404	17.4264	17.3777	17.5118
791	O09000	25	25	25	sp|O09000|NCOA3_MOUSE Nuclear receptor coactivator 3 OS=Mus musculus (Mouse) OX=10090 GN=Ncoa3 PE=1 SV=2	Ncoa3	25	25	25	17.3046	17.2297	17.3442	17.4153	17.3481	17.3511	17.3133	17.2331	17.2771		0.0183255	0.687739		0.0969877	0.0567431		19.136	19.1497	19.0582	19.0454	19.0529	19.0423	19.0433		0.096672	0.00207819		0.00561988	0.777271		9.30389	10.2085	9.93623	10.5129	10.1731	10.6367	9.93248	10.4568	10.6252
792	O09005	6	6	6	sp|O09005|DEGS1_MOUSE Sphingolipid delta(4)-desaturase DES1 OS=Mus musculus (Mouse) OX=10090 GN=Degs1 PE=1 SV=1	Degs1	6	6	6	17.2188	17.229	17.2019	17.0602	17.1913	17.1913	16.9747	17.425	17.1414		0.0361871	0.725335		-0.0327906	0.750048		17.1613	17.1354	17.1211	17.2483	17.1756	17.0974	17.0833		0.0295849	0.544909		0.0659244	0.202127		17.1599	17.1348	17.0148	17.0157	17.069	17.2653	17.003	17.3587	17.0724
793	O09012	21	21	21	sp|O09012|PEX5_MOUSE Peroxisomal targeting signal 1 receptor OS=Mus musculus (Mouse) OX=10090 GN=Pex5 PE=1 SV=2	Pex5	21	21	21	15.4797	15.4977	15.5884	15.5477	15.5729	15.539	15.5693	15.6668	15.5726		-0.0809316	0.105069		-0.0496909	0.296105		17.3039	17.2597	17.1591	17.1423	17.1602	17.1525	17.1792		0.117857	0.00200921	UP	-0.0132931	0.584235		16.015	16.0333	16.3527	16.0205	16.0441	16.3756	15.9786	15.992	16.4183
794	O09044	19	19	18	sp|O09044|SNP23_MOUSE Synaptosomal-associated protein 23 OS=Mus musculus (Mouse) OX=10090 GN=Snap23 PE=1 SV=1	Snap23	19	19	18	18.1278	18.3019	18.0763	18.0986	18.0428	18.0866	18.2808	18.3443	18.2388		-0.119296	0.0828102		-0.211965	0.00738671	DOWN	17.9501	17.9262	17.9604	17.8742	17.9309	17.9149	17.9845		-0.0052331	0.886066		-0.0260606	0.484472		18.2226	18.1984	18.3002	18.2257	18.2347	18.2175	18.2476	18.2873	18.3389
795	O09053	5	5	5	sp|O09053|WRN_MOUSE Werner syndrome ATP-dependent helicase homolog OS=Mus musculus (Mouse) OX=10090 GN=Wrn PE=1 SV=3	Wrn	5	5	5																															16.1355	16.2225	16.2962	16.2349	16.1984	16.0817	16.0921	16.2198	16.2696
796	O09061	12	12	12	sp|O09061|PSB1_MOUSE Proteasome subunit beta type-1 OS=Mus musculus (Mouse) OX=10090 GN=Psmb1 PE=1 SV=1	Psmb1	12	12	12	17.9124	17.8129	17.9195	18.0276	17.9438	17.9295	17.756	17.7231	17.937		0.0761804	0.260401		0.161548	0.0321137		18.2587	18.2859	18.2865	18.2894	18.2567	18.3179	18.3109		-0.0228642	0.414143		-0.00721625	0.791354		17.3845	17.5159	17.3646	17.475	17.4833	17.4391	17.4001	17.3719	17.4491
797	O09106	29	29	23	sp|O09106|HDAC1_MOUSE Histone deacetylase 1 OS=Mus musculus (Mouse) OX=10090 GN=Hdac1 PE=1 SV=1	Hdac1	29	29	23	17.8171	17.8491	17.9269	17.8537	17.8967	17.9232	17.7259	17.7531	17.7739	UP	0.113389	0.0240862		0.140196	0.00870778	UP	19.7524	19.7809	19.79	19.7546	19.9073	19.8099	19.8091		-0.0754482	0.0826908		-0.0697881	0.102794		16.9218	17.0043	16.9488	16.9831	16.986	17.0207	16.856	16.8761	16.9422
798	O09110	15	15	13	sp|O09110|MP2K3_MOUSE Dual specificity mitogen-activated protein kinase kinase 3 OS=Mus musculus (Mouse) OX=10090 GN=Map2k3 PE=1 SV=2	Map2k3	15	15	13	16.6905	16.8322	16.6754	16.7642	16.7154	16.7359	16.5629	16.9231	16.6898		0.00746751	0.932807		0.0132685	0.880968		17.9376	17.9191	17.8934	17.8727	17.764	17.7997	17.774	UP	0.149121	0.000418181	UP	0.103818	0.00284783	UP	16.5877	16.5703	16.8138	16.5197	16.5319	16.9215	16.4772	16.5731	16.7562
799	O09111	8	8	8	sp|O09111|NDUBB_MOUSE NADH dehydrogenase [ubiquinone] 1 beta subcomplex subunit 11, mitochondrial OS=Mus musculus (Mouse) OX=10090 GN=Ndufb11 PE=1 SV=2	Ndufb11	8	8	8	17.4672	17.332	17.1088	17.2497	17.2203	17.2311	17.274	17.389	17.35		-0.0350296	0.677148		-0.103949	0.234525		17.4256	17.3767	17.3576	17.3641	17.3064	17.3801	17.3879		0.0429946	0.229377		0.00270605	0.935753		16.34	16.2235	16.2858	16.4929	16.3101	16.5659	16.2976	16.2953	16.4418
800	O09117	3	3	3	sp|O09117|SYPL1_MOUSE Synaptophysin-like protein 1 OS=Mus musculus (Mouse) OX=10090 GN=Sypl1 PE=1 SV=2	Sypl1	3	3	3	9.29726	9.46638	9.74273	9.74569	9.38224	9.52303	9.33124	9.89364	9.84936		-0.189291	0.298661		-0.141095	0.431911		9.3597	9.83535	9.64835	9.79236	9.25212	9.10061	9.62505		0.271596	0.204658		0.394427	0.0838442		14.3875	14.4665	14.3341	14.5195	14.7152	14.4632	14.6711	14.4362	14.6803
801	O09126	9	9	9	sp|O09126|SEM4D_MOUSE Semaphorin-4D OS=Mus musculus (Mouse) OX=10090 GN=Sema4d PE=1 SV=2	Sema4d	9	9	9	15.2346	15.0651	15.2807	15.4325	15.3293	15.42	15.7866	15.7043	15.663	DOWN	-0.524479	2.37371e-05	DOWN	-0.32399	0.0007669	DOWN	15.6318	15.6391	15.6304	15.6889	15.7064	15.7146	15.7399		-0.084877	0.0149412		-0.0606361	0.053086
802	O09130	9	9	9	sp|O09130|NF2IP_MOUSE NFATC2-interacting protein OS=Mus musculus (Mouse) OX=10090 GN=Nfatc2ip PE=1 SV=1	Nfatc2ip	9	9	9	16.6842	16.5599	16.9989	16.593	16.6587	16.7771	16.4877	16.4088	16.5838		0.254278	0.0429253		0.182866	0.123542		17.8203	17.8085	17.6765	17.6992	17.7794	17.7671	17.7796		0.0390393	0.0929117		-0.0875159	0.00403538
803	O09131;Q8K2Q2	22;1	22;1	22;1	sp|O09131|GSTO1_MOUSE Glutathione S-transferase omega-1 OS=Mus musculus (Mouse) OX=10090 GN=Gsto1 PE=1 SV=2	Gsto1	22	22	22	18.1571	18.1954	18.0822	18.0487	18.0989	17.96	18.0767	18.1222	18.1062		0.0432049	0.3931		-0.0658536	0.205332		18.0933	18.1257	18.1058	18.0722	18.0647	18.0492	18.0511		0.0544887	0.0487287		0.033975	0.176215		20.0827	20.0602	20.1558	20.0425	20.0984	20.0356	20.1801	20.1638	20.1489
804	O09159	34	34	34	sp|O09159|MA2B1_MOUSE Lysosomal alpha-mannosidase OS=Mus musculus (Mouse) OX=10090 GN=Man2b1 PE=1 SV=4	Man2b1	34	34	34	18.4058	18.4756	18.3398	18.3915	18.361	18.3129	18.4201	18.4541	18.4278		-0.0269778	0.557303		-0.078874	0.10958		18.3712	18.3645	18.3003	18.3007	18.3467	18.3238	18.2994		0.0444919	0.0879384		-0.0228113	0.33806		18.0415	18.0432	18.1184	18.0591	18.0728	18.0018	18.1387	18.1114	18.1325
805	O09164	4	4	4	sp|O09164|SODE_MOUSE Extracellular superoxide dismutase [Cu-Zn] OS=Mus musculus (Mouse) OX=10090 GN=Sod3 PE=1 SV=1	Sod3	4	4	4	14.7024	14.8386	14.7072	14.6746	14.5281	14.6106	14.7877	14.6179	14.6409		0.067195	0.318847		-0.0777286	0.253478		15.8404	15.8777	15.8287	15.8784	15.8898	15.8762	15.8713		-0.0200479	0.448523		-0.0255543	0.341106		14.8339	14.8007	14.8351	14.747	14.7486	14.7376	14.5984	14.6383	14.5375	UP
806	O09167	11	11	11	sp|O09167|RL21_MOUSE 60S ribosomal protein L21 OS=Mus musculus (Mouse) OX=10090 GN=Rpl21 PE=1 SV=3	Rpl21	11	11	11	17.5147	17.5933	17.5301	17.6079	17.6128	17.7858	16.8666	16.8198	17.0228	UP	0.642948	7.7024e-06	UP	0.76575	1.90618e-06	UP	19.7155	19.6923	19.7034	19.6965	19.791	19.7635	19.7278		-0.0568449	0.0644726		-0.060835	0.0517987		17.1455	17.6572	17.1133	17.4402	17.2566	17.8229	16.9267	16.8953	17.219
807	O09172	11	11	11	sp|O09172|GSH0_MOUSE Glutamate--cysteine ligase regulatory subunit OS=Mus musculus (Mouse) OX=10090 GN=Gclm PE=1 SV=1	Gclm	11	11	11	16.0264	16.0242	16.0941	15.9423	16.0215	16.118	16.1187	15.9556	15.9921		0.0261527	0.670821		0.00513825	0.933096		18.0075	18.0185	17.9327	17.9548	17.9728	18.029	18.0548		-0.00583688	0.847269		-0.0750483	0.0405945		17.8087	17.7121	17.621	17.6727	17.636	17.5227	17.5965	17.573	17.5964
808	O09174	18	18	18	sp|O09174|AMACR_MOUSE Alpha-methylacyl-CoA racemase OS=Mus musculus (Mouse) OX=10090 GN=Amacr PE=1 SV=4	Amacr	18	18	18	17.9443	17.9847	17.8477	17.8056	17.8835	17.8398	17.8181	17.8951	17.8891		0.0581158	0.251713		-0.0244506	0.618149		18.7558	18.7394	18.6575	18.688	18.8738	18.7456	18.7675		-0.0480248	0.284548		-0.122868	0.0232699		17.4847	17.4364	17.545	17.5154	17.5356	17.6247	17.5522	17.5502	17.5949
809	O35047	9	9	9	sp|O35047|HOP2_MOUSE Homologous-pairing protein 2 homolog OS=Mus musculus (Mouse) OX=10090 GN=Psmc3ip PE=1 SV=1	Psmc3ip	9	9	9	15.0244	15.1093	14.998	14.9753	15.036	14.9358	15.0628	14.9661	14.9381		0.0548875	0.304862		-0.00665333	0.897808		15.9823	15.8646	15.8487	15.8761	15.8181	15.8013	15.882		0.0896327	0.078162		0.0286008	0.52528
810	O35054	4	4	4	sp|O35054|CLD4_MOUSE Claudin-4 OS=Mus musculus (Mouse) OX=10090 GN=Cldn4 PE=1 SV=1	Cldn4	4	4	4	17.3298	17.2996	17.4572	17.5344	17.4827	17.3227	17.407	17.5232	17.4063		-0.0832892	0.253684		0.00111057	0.987356		17.4197	17.3941	17.3762	17.3201	17.4037	17.414	17.3306		0.0241378	0.501463		-0.0345948	0.344735
811	O35066;Q99PW8	9;1	3;0	3;0	sp|O35066|KIF3C_MOUSE Kinesin-like protein KIF3C OS=Mus musculus (Mouse) OX=10090 GN=Kif3c PE=1 SV=3	Kif3c	9	3	3	12.9615	12.8118	12.9474	13.1115	12.8934	12.8229	12.7917	12.7709	12.8428		0.105109	0.200426		0.140796	0.0977799		14.2357	14.3067	14.4007	14.3916	14.4202	14.3461	14.3128		-0.0885097	0.0605544		0.0364794	0.380272		10.1978	10.2407	11.0431	9.95247	10.398	10.5228	10.3032	10.2996	10.5172
812	O35071	27	18	18	sp|O35071|KIF1C_MOUSE Kinesin-like protein KIF1C OS=Mus musculus (Mouse) OX=10090 GN=Kif1c PE=1 SV=2	Kif1c	27	18	18	14.7998	14.815	14.9879	14.876	14.8985	14.8566	14.8948	14.6524	14.8627		0.0642458	0.406137		0.0737191	0.343594		16.8269	16.811	16.9194	16.9005	16.8382	16.8148	16.7991		0.00160001	0.943769		0.0926337	0.00503617		14.6326	14.5868	14.6455	14.5143	14.5599	14.6485	14.4194	14.5489	14.5237
813	O35074	22	22	22	sp|O35074|PTGIS_MOUSE Prostacyclin synthase OS=Mus musculus (Mouse) OX=10090 GN=Ptgis PE=1 SV=1	Ptgis	22	22	22	17.6251	17.6514	17.8471	17.8956	17.9134	17.8637	17.9329	18.0689	18.0502		-0.309435	0.00113706	DOWN	-0.126394	0.0837989		17.8745	17.8678	18.1121	18.1358	18.1417	18.1241	18.1564		-0.269605	1.1014e-05	DOWN	-0.0167676	0.453795		18.5992	18.5247	18.6075	18.5277	18.6027	18.5685	18.6045	18.6369	18.604
814	O35075	6	6	6	sp|O35075|VP26C_MOUSE Vacuolar protein sorting-associated protein 26C OS=Mus musculus (Mouse) OX=10090 GN=Vps26c PE=1 SV=1	Vps26c	6	6	6	14.8198	15.0122	14.8426	14.6662	14.7642	14.8803	15.0335	14.9791	14.9147		-0.084195	0.26572		-0.205486	0.0183428		16.1372	16.1394	16.0924	16.0957	16.0613	16.1019	16.1503		0.0337824	0.293486		-0.010427	0.734865		13.884	13.9478	13.99	14.15	13.9605	14.0884	14.1256	13.8758	13.9618
816	O35083	7	7	7	sp|O35083|PLCA_MOUSE 1-acyl-sn-glycerol-3-phosphate acyltransferase alpha OS=Mus musculus (Mouse) OX=10090 GN=Agpat1 PE=1 SV=1	Agpat1	7	7	7	15.6242	15.6465	15.6017	15.6193	15.5002	15.5096	15.7968	15.8239	15.8211	DOWN	-0.189825	0.00156113	DOWN	-0.270888	0.000139009	DOWN	16.0002	16.0185	15.8726	15.869	15.9068	16.0808	16.0865		-0.0153846	0.793556		-0.153923	0.03305		15.5079	15.5823	15.4521	15.718	15.4041	15.3022	15.6446	15.5201	15.4684
817	O35098	19	16	16	sp|O35098|DPYL4_MOUSE Dihydropyrimidinase-related protein 4 OS=Mus musculus (Mouse) OX=10090 GN=Dpysl4 PE=1 SV=1	Dpysl4	19	16	16	14.4298	14.5865	14.2869	14.4005	14.359	14.4798	14.2924	14.5175	14.3175		0.05862	0.513436		0.0373375	0.674871		14.6524	14.6997	14.5456	14.6105	14.5257	14.6448	14.5687		0.0963015	0.0595846		-0.00165809	0.969609		15.5621	15.5439	15.6852	15.5399	15.5499	15.5188	15.6156	15.6051	15.6804
818	O35114	10	10	10	sp|O35114|SCRB2_MOUSE Lysosome membrane protein 2 OS=Mus musculus (Mouse) OX=10090 GN=Scarb2 PE=1 SV=3	Scarb2	10	10	10	18.4951	18.4212	18.4339	18.496	18.4574	18.4346	18.621	18.4777	18.4965		-0.0816845	0.122814		-0.0690837	0.183298		18.0517	18.0033	17.93	17.9486	17.9327	17.8946	17.8212		0.144654	0.00757601	UP	0.0564568	0.177654		17.7554	17.8023	17.8152	17.7324	17.7818	17.6543	17.7614	17.7665	17.7606
819	O35126	13	12	12	sp|O35126|ATN1_MOUSE Atrophin-1 OS=Mus musculus (Mouse) OX=10090 GN=Atn1 PE=1 SV=1	Atn1	13	12	12	15.46	15.4866	15.4028	15.4908	15.4549	15.3703	15.4131	15.4671	15.3866		0.0274907	0.562693		0.0163896	0.728303		15.8387	15.9433	15.8314	15.8037	15.8166	15.7768	15.7954		0.0947293	0.0343744		0.0212663	0.565338		14.7615	14.8909	14.8605	14.8601	14.7742	14.8563	14.8993	14.8768	14.9633
820	O35127	3	3	3	sp|O35127|C10_MOUSE Protein C10 OS=Mus musculus (Mouse) OX=10090 GN=Grcc10 PE=1 SV=1	Grcc10	3	3	3
821	O35129	24	24	24	sp|O35129|PHB2_MOUSE Prohibitin-2 OS=Mus musculus (Mouse) OX=10090 GN=Phb2 PE=1 SV=1	Phb2	24	24	24	20.2037	20.4801	20.2594	20.1748	20.2255	20.1838	20.0019	20.1942	20.11		0.212384	0.0223455		0.092654	0.25727		19.9915	19.9526	19.9369	19.9449	19.9415	19.9055	19.962		0.0357223	0.211426		0.00453376	0.865226		19.9395	19.9885	19.9904	19.9979	19.9955	20.1581	19.8679	19.9323	20.0035
822	O35130	16	16	16	sp|O35130|NEP1_MOUSE Ribosomal RNA small subunit methyltransferase NEP1 OS=Mus musculus (Mouse) OX=10090 GN=Emg1 PE=1 SV=1	Emg1	16	16	16	17.238	17.3653	17.157	17.1693	17.173	17.2015	17.09	17.1545	17.1076		0.136056	0.0331773		0.0639098	0.265653		18.6542	18.5748	18.5902	18.5499	18.5815	18.5852	18.5935		0.0277956	0.382793		-0.0166841	0.592703		16.2301	16.1967	16.3383	16.1934	16.1304	16.2157	16.2099	16.2859	16.299
823	O35134	65	65	64	sp|O35134|RPA1_MOUSE DNA-directed RNA polymerase I subunit RPA1 OS=Mus musculus (Mouse) OX=10090 GN=Polr1a PE=1 SV=2	Polr1a	65	65	64	18.8093	18.881	18.7636	18.7008	18.7516	18.7688	18.5925	18.6512	18.6637	UP	0.182149	0.00267923	UP	0.104581	0.0415158		20.4723	20.4346	20.3547	20.3777	20.3925	20.4219	20.4148		0.0437502	0.103093		-0.0435088	0.104629		15.3507	15.3316	15.358	15.4276	15.4253	15.4889	15.3239	15.3294	15.3535
824	O35143	13	13	13	sp|O35143|ATIF1_MOUSE ATPase inhibitor, mitochondrial OS=Mus musculus (Mouse) OX=10090 GN=ATP5IF1 PE=1 SV=2	ATP5IF1	13	13	13	18.2742	18.1762	18.2387	18.2187	18.249	18.1401	18.1665	18.2117	18.1461		0.054931	0.2511		0.0278299	0.54913		18.0059	18.0022	18.0382	18.1366	18.0429	18.033	17.9501		-0.0046321	0.913753		0.0787108	0.10234		17.9347	18.0682	17.9313	18.0132	18.0114	17.9355	18.0035	17.9701	17.9134
825	O35144	11	11	11	sp|O35144|TERF2_MOUSE Telomeric repeat-binding factor 2 OS=Mus musculus (Mouse) OX=10090 GN=Terf2 PE=1 SV=3	Terf2	11	11	11	15.5833	15.5792	15.4102	15.431	15.3916	15.392	15.5239	15.2301	15.7757		0.0143841	0.906544		-0.105035	0.401357		17.6949	17.6557	17.6888	17.7403	17.3602	17.3873	17.4638	UP	0.271497	0.000301165	UP	0.31079	0.000139992	UP
826	O35149	2	2	2	sp|O35149|ZNT4_MOUSE Zinc transporter 4 OS=Mus musculus (Mouse) OX=10090 GN=Slc30a4 PE=1 SV=2	Slc30a4	2	2	2																															14.1899	14.1319	14.1907	14.2177	14.0938	13.9688	14.0801	14.1329	14.2039
827	O35153	6	6	6	sp|O35153|BET1L_MOUSE BET1-like protein OS=Mus musculus (Mouse) OX=10090 GN=Bet1l PE=3 SV=1	Bet1l	6	6	6	16.7708	16.7193	16.6392	16.5744	16.6162	16.609	16.4978	16.6642	16.5547		0.137519	0.0303367		0.0276397	0.61572		16.5331	16.5404	16.371	16.4724	16.3185	16.3965	16.2942		0.200358	0.00300447	UP	0.085292	0.0895841		16.1931	16.1007	16.0456	16.1133	16.1521	16.1083	16.1524	16.5622	16.2308
828	O35161	3	3	3	sp|O35161|CELR1_MOUSE Cadherin EGF LAG seven-pass G-type receptor 1 OS=Mus musculus (Mouse) OX=10090 GN=Celsr1 PE=1 SV=3	Celsr1	3	3	3	12.2423	12.5554	12.2933	12.4	12.1939	12.2782	12.1361	12.0367	12.3055		0.204179	0.0717526		0.131271	0.220866		12.2756	12.1573	12.0775	12.1948	12.0941	11.9712	11.9951		0.196305	0.0140312		0.116038	0.0905027		11.3866	11.6038	11.7017	11.1253	11.2949	11.592	11.6777	11.6978	11.5562
829	O35166	9	9	9	sp|O35166|GOSR2_MOUSE Golgi SNAP receptor complex member 2 OS=Mus musculus (Mouse) OX=10090 GN=Gosr2 PE=1 SV=2	Gosr2	9	9	9	17.2306	16.9704	16.9886	17.0146	17.1087	17.0499	16.8839	16.8928	16.9455		0.155843	0.0515488		0.150358	0.0585563		17.5072	17.4613	17.4514	17.5903	17.3908	17.4295	17.4658		0.0555755	0.274955		0.092148	0.0929037		16.8324	16.696	16.7196	16.7062	16.7042	16.8178	16.7524	16.6846	16.7149
831	O35188	2	2	2	sp|O35188|X3CL1_MOUSE Fractalkine OS=Mus musculus (Mouse) OX=10090 GN=Cx3cl1 PE=1 SV=3	Cx3cl1	2	2	2	13.2772	13.2452	13.3496	13.3856	13.4602	13.3999	13.5886	13.2872	13.4885		-0.164079	0.0521181		-0.0395287	0.600962		14.1715	14.2286	14.4894	14.2703	14.4753	14.3872	14.2934		-0.185259	0.0531669		-0.00541243	0.946626		12.9332	12.8575	12.9571	12.997	12.8536	12.8265	12.9525	12.7587	12.7678
832	O35207;Q9CPY4	5;2	5;2	5;2	sp|O35207|CDKA1_MOUSE Cyclin-dependent kinase 2-associated protein 1 OS=Mus musculus (Mouse) OX=10090 GN=Cdk2ap1 PE=1 SV=2	Cdk2ap1	5	5	5	15.5765	15.7656	15.5494	15.7518	15.6331	15.5685	15.6545	15.7816	15.6866		-0.0771022	0.310954		-0.0564472	0.451758		15.792	15.8377	15.8825	15.8093	15.8816	15.8093	15.8844		-0.0436069	0.274317		-0.0125178	0.742008		13.1296	12.9952	13.2932	13.1001	13.3424	13.554	13.2563	13.3935	13.4366
833	O35215	14	14	14	sp|O35215|DOPD_MOUSE D-dopachrome decarboxylase OS=Mus musculus (Mouse) OX=10090 GN=Ddt PE=1 SV=3	Ddt	14	14	14	18.8751	18.8422	18.6252	18.6354	18.6015	18.6436	18.5405	18.8742	18.793		0.0449203	0.640321		-0.109082	0.271239		18.3239	18.3348	18.2204	18.2247	18.1968	18.2701	18.3324		0.0629767	0.163118		-0.0438294	0.311657		17.413	17.4247	17.5598	17.4751	17.3901	17.4117	17.4157	17.3805	17.5601
834	O35216	3	3	3	sp|O35216|CENPA_MOUSE Histone H3-like centromeric protein A OS=Mus musculus (Mouse) OX=10090 GN=Cenpa PE=2 SV=1	Cenpa	3	3	3	13.6247	13.5811	13.8718	13.812	13.7716	13.8059	13.6234	13.6284	13.6104		0.0718042	0.331021		0.175734	0.033896		15.2372	15.2403	15.0835	15.1634	15.1166	15.1059	15.1282		0.121852	0.00463729	UP	0.00654179	0.823845
835	O35218	34	34	34	sp|O35218|CPSF2_MOUSE Cleavage and polyadenylation specificity factor subunit 2 OS=Mus musculus (Mouse) OX=10090 GN=Cpsf2 PE=1 SV=1	Cpsf2	34	34	34	18.0346	18.0034	18.0611	17.9436	18.0245	18.0481	17.9337	17.9147	17.923		0.109266	0.0226522		0.0816191	0.0697418		19.6526	19.6527	19.6801	19.6477	19.7412	19.7038	19.6855		-0.0575263	0.0586818		-0.0462569	0.110645		15.3644	15.4833	15.4003	15.4258	15.4106	15.4668	15.4289	15.4557	15.3598
837	O35226	22	22	22	sp|O35226|PSMD4_MOUSE 26S proteasome non-ATPase regulatory subunit 4 OS=Mus musculus (Mouse) OX=10090 GN=Psmd4 PE=1 SV=1	Psmd4	22	22	22	18.9485	18.939	18.9055	18.9499	18.8632	18.9464	18.6799	18.6325	18.7978	UP	0.227628	0.0016139	UP	0.216454	0.00220343	UP	19.7763	19.7818	19.783	19.7297	19.7898	19.7926	19.7971		-0.0141147	0.560346		-0.036787	0.158546		17.7944	17.8764	17.6692	17.7693	17.8196	17.6805	17.8115	17.8112	17.6309
838	O35231	11	10	10	sp|O35231|KIFC3_MOUSE Kinesin-like protein KIFC3 OS=Mus musculus (Mouse) OX=10090 GN=Kifc3 PE=1 SV=4	Kifc3	11	10	10	14.9567	15.2583	14.9361	14.9992	15.0724	14.9108	14.9552	15.2189	15.1107		-0.0445982	0.66294		-0.100826	0.335486		15.6732	15.6178	15.5731	15.4467	15.607	15.5684	15.6123		0.0496154	0.281802		-0.085986	0.0857217		9.12002	8.70825	9.35745	9.06842	9.38546	9.04986	9.24013	9.30836	9.29917
840	O35239	15	15	15	sp|O35239|PTN9_MOUSE Tyrosine-protein phosphatase non-receptor type 9 OS=Mus musculus (Mouse) OX=10090 GN=Ptpn9 PE=1 SV=2	Ptpn9	15	15	15	13.2649	13.2889	13.0604	13.1472	13.1509	13.1048	13.0894	12.9277	13.0624		0.178234	0.0294662		0.107799	0.150713		14.4483	14.3198	14.3482	14.4215	14.1532	14.3945	14.395		0.0698149	0.437079		0.0706201	0.432079		15.8803	15.7385	15.7521	15.6943	15.7499	15.8149	15.8018	15.7742	15.7565
841	O35242	11	11	11	sp|O35242|FAN_MOUSE Protein FAN OS=Mus musculus (Mouse) OX=10090 GN=Nsmaf PE=1 SV=2	Nsmaf	11	11	11	14.8238	15.1131	14.7486	14.7225	14.8227	14.7147	14.697	15.1302	14.721		0.0457795	0.730201		-0.0961019	0.474466		14.4939	14.374	14.5064	14.5975	14.4716	14.3548	14.3721		0.0344502	0.547569		0.152441	0.0296624		13.3443	13.3714	13.5693	13.3784	13.2626	13.2657	13.4255	13.3952	13.3308
842	O35245	30	30	30	sp|O35245|PKD2_MOUSE Polycystin-2 OS=Mus musculus (Mouse) OX=10090 GN=Pkd2 PE=1 SV=2	Pkd2	30	30	30	15.8327	15.8279	15.8531	15.9738	15.8827	15.8993	15.7498	15.7281	15.9797		0.0187298	0.78344		0.0994162	0.168178		16.7439	16.6541	16.6987	16.63	16.7084	16.6764	16.6909		0.0070914	0.848122		-0.0275063	0.467177		17.0106	17.0711	16.8389	17.0154	17.0354	16.8757	16.9857	16.9484	16.9084
843	O35250	20	20	20	sp|O35250|EXOC7_MOUSE Exocyst complex component 7 OS=Mus musculus (Mouse) OX=10090 GN=Exoc7 PE=1 SV=2	Exoc7	20	20	20	16.3108	16.3764	16.3291	16.2737	16.3263	16.3337	16.2312	16.286	16.3856		0.0378433	0.445511		0.0102846	0.833042		18.1627	18.1659	18.1504	18.1545	18.1471	18.0794	18.1062		0.0534079	0.078703		0.0415134	0.151631		14.9248	14.7673	14.8682	14.8761	14.8301	14.9198	14.9355	14.8642	14.7947
845	O35280	21	21	21	sp|O35280|CHK1_MOUSE Serine/threonine-protein kinase Chk1 OS=Mus musculus (Mouse) OX=10090 GN=Chek1 PE=1 SV=2	Chek1	21	21	21	16.2899	16.3498	16.2243	16.1774	16.2448	16.3321	16.2583	16.2775	16.3309		-0.000903362	0.986557		-0.0374389	0.491319		18.0463	17.9796	18.0599	18.0493	18.1559	18.1879	18.2386	DOWN	-0.181212	0.0014541	DOWN	-0.139586	0.00537021	DOWN	13.8918	14.0861	14.0745	14.0249	14.159	13.9785	14.3744	14.1745	14.235
846	O35286	55	55	54	sp|O35286|DHX15_MOUSE Pre-mRNA-splicing factor ATP-dependent RNA helicase DHX15 OS=Mus musculus (Mouse) OX=10090 GN=Dhx15 PE=1 SV=2	Dhx15	55	55	54	20.1577	20.2464	20.0994	20.1635	20.1375	20.2039	20.1194	20.0893	20.1459		0.0496429	0.307464		0.0500467	0.303787		20.7762	20.783	20.7743	20.7743	20.69	20.7253	20.7143		0.0697565	0.0138048		0.0644487	0.0191984		19.5955	19.5536	19.4825	19.503	19.5578	19.4403	19.5789	19.5535	19.4676
847	O35295	17	17	15	sp|O35295|PURB_MOUSE Transcriptional activator protein Pur-beta OS=Mus musculus (Mouse) OX=10090 GN=Purb PE=1 SV=3	Purb	17	17	15	17.2685	17.1082	17.212	17.427	17.4158	17.3009	17.3628	17.099	17.2389		-0.0373453	0.625401		0.147677	0.0778961		18.1194	18.1259	18.0281	18.0083	17.9988	17.9712	17.9083		0.163249	0.00163141	UP	0.058755	0.102269		17.8045	17.8787	17.7835	17.7938	17.7778	17.8814	17.7499	17.7616	17.824
848	O35309	7	7	7	sp|O35309|NMI_MOUSE N-myc-interactor OS=Mus musculus (Mouse) OX=10090 GN=Nmi PE=1 SV=1	Nmi	7	7	7																															13.9361	14.1311	14.015	14.1375	13.9643	14.132	14.1462	14.1085	13.9889
849	O35316	7	7	7	sp|O35316|SC6A6_MOUSE Sodium- and chloride-dependent taurine transporter OS=Mus musculus (Mouse) OX=10090 GN=Slc6a6 PE=1 SV=2	Slc6a6	7	7	7	16.7466	16.7422	16.8309	16.8519	16.8154	16.7391	17.0261	17.0531	16.9725	DOWN	-0.243963	0.000571867	DOWN	-0.215055	0.00130926	DOWN	16.8145	16.8517	16.8487	16.9807	16.7926	16.8545	16.8234		0.00955682	0.831646		0.0912024	0.0773975		16.1251	16.1376	16.2669	16.1282	16.1507	16.1364	16.1336	16.235	16.3002
850	O35326	11	10	10	sp|O35326|SRSF5_MOUSE Serine/arginine-rich splicing factor 5 OS=Mus musculus (Mouse) OX=10090 GN=Srsf5 PE=1 SV=2	Srsf5	11	10	10	17.3257	17.228	17.4065	17.3804	17.3948	17.4334	17.0984	16.9821	17.0602	UP	0.273149	0.000736081	UP	0.355953	0.000115533	UP	19.0146	19.0796	19.0278	19.0353	19.0428	19.0183	19.0306		0.0165482	0.542002		0.000988456	0.970473		16.7076	16.865	16.7544	16.7439	16.6689	16.8927	16.615	16.6616	16.6299
851	O35343	21	12	12	sp|O35343|IMA3_MOUSE Importin subunit alpha-3 OS=Mus musculus (Mouse) OX=10090 GN=Kpna4 PE=1 SV=1	Kpna4	21	12	12	15.6215	15.6952	15.6145	15.5992	15.6273	15.624	15.4131	15.6769	15.6356		0.0685297	0.331049		0.0416424	0.547558		16.2249	16.2546	16.1393	16.1571	16.2187	16.2752	16.1979		0.00911462	0.763698		-0.0823897	0.0286601		16.0879	16.0902	16.0153	16.0961	16.0354	16.1782	16.1404	16.1305	16.083
852	O35344	21	21	12	sp|O35344|IMA4_MOUSE Importin subunit alpha-4 OS=Mus musculus (Mouse) OX=10090 GN=Kpna3 PE=1 SV=1	Kpna3	21	21	12	18.5861	18.4951	18.5673	18.546	18.5781	18.5412	18.4431	18.524	18.5076		0.0579296	0.188834		0.0635348	0.153559		19.2658	19.2445	19.3014	19.3121	19.2646	19.3066	19.3002		-0.035303	0.165969		0.0163117	0.494613		19.0018	19.0009	18.9563	18.9461	18.9891	18.9849	19.0257	18.9527	18.9713
853	O35345	19	19	13	sp|O35345|IMA7_MOUSE Importin subunit alpha-7 OS=Mus musculus (Mouse) OX=10090 GN=Kpna6 PE=1 SV=2	Kpna6	19	19	13	16.5232	16.4653	16.6234	16.568	16.6092	16.6701	16.597	16.4521	16.5644		-0.000549133	0.992532		0.0778928	0.206442		18.8951	18.883	18.8332	18.903	18.9124	18.883	18.8656		0.00208737	0.944149		-0.0188796	0.533184		15.7344	15.6854	15.6675	15.6379	15.6372	15.8129	15.6231	15.6123	15.6388
854	O35347	4	4	4	sp|O35347|DGCR6_MOUSE Protein DGCR6 OS=Mus musculus (Mouse) OX=10090 GN=Dgcr6 PE=2 SV=2	Dgcr6	4	4	4	13.9099	13.5828	13.9248	13.8622	13.9107	13.9193	14.0002	13.8767	13.8488		-0.102734	0.279542		-0.0111495	0.903191		15.0075	14.937	14.9297	14.9045	14.9157	14.9648	14.8807		0.0519222	0.181563		-0.00325268	0.927849
855	O35350;Q6J756;Q9D805	49;2;1	49;2;1	47;0;0	sp|O35350|CAN1_MOUSE Calpain-1 catalytic subunit OS=Mus musculus (Mouse) OX=10090 GN=Capn1 PE=1 SV=1	Capn1	49	49	47	18.5302	18.5279	18.3862	18.434	18.3639	18.4368	18.5522	18.4598	18.4433		-0.00368684	0.946076		-0.0735637	0.199715		19.1211	19.1149	19.0711	19.1199	19.1273	19.1241	19.1093		-0.00215694	0.927426		-0.0246895	0.318111		19.508	19.3947	19.5417	19.4385	19.4499	19.565	19.6054	19.6368	19.6161
856	O35375	14	14	14	sp|O35375|NRP2_MOUSE Neuropilin-2 OS=Mus musculus (Mouse) OX=10090 GN=Nrp2 PE=1 SV=2	Nrp2	14	14	14	15.6691	15.6111	15.6705	15.6563	15.6332	15.6456	15.5283	15.4432	15.4964	UP	0.160887	0.00237316	UP	0.155698	0.00288936	UP	16.4371	16.5392	16.3437	16.2866	16.3279	16.3215	16.2258		0.196395	0.0050527	UP	0.0234433	0.629577		12.9878	12.8508	12.9431	13.0512	12.9541	12.7122	12.8338	12.8689	12.8761
857	O35379	56	55	54	sp|O35379|MRP1_MOUSE Multidrug resistance-associated protein 1 OS=Mus musculus (Mouse) OX=10090 GN=Abcc1 PE=1 SV=1	Abcc1	56	55	54	18.0957	18.1236	18.1749	18.2174	18.2043	18.2087	18.292	18.2923	18.2708		-0.153652	0.00194982	DOWN	-0.0749069	0.0622195		18.7042	18.7159	18.8218	18.8309	18.8203	18.82	18.796		-0.10207	0.00198378	DOWN	0.0142573	0.499837		19.4889	19.4379	19.3398	19.4503	19.4816	19.3036	19.5491	19.487	19.2504
858	O35381;Q64G17	14;4	14;4	11;2	sp|O35381|AN32A_MOUSE Acidic leucine-rich nuclear phosphoprotein 32 family member A OS=Mus musculus (Mouse) OX=10090 GN=Anp32a PE=1 SV=1	Anp32a	14	14	11	18.6729	18.5995	18.687	18.7198	18.7529	18.7559	18.8521	18.8378	18.8169		-0.182466	0.000998511	DOWN	-0.0927441	0.0360594		19.253	19.2529	19.2553	19.2536	19.268	19.29	19.3042		-0.0344545	0.141641		-0.03296	0.156786		18.1265	18.1409	17.989	18.1317	18.1563	17.9651	18.1093	18.1454	17.9367
859	O35382	37	37	35	sp|O35382|EXOC4_MOUSE Exocyst complex component 4 OS=Mus musculus (Mouse) OX=10090 GN=Exoc4 PE=1 SV=2	Exoc4	37	37	35	17.2089	17.1332	17.1022	17.0035	17.0269	17.0434	16.9805	16.9695	16.9098		0.194859	0.00123033	UP	0.0713365	0.119071		19.1511	19.2475	19.1712	19.144	19.1125	19.1866	19.0752		0.0745463	0.134526		0.0328576	0.475895		16.9062	16.8383	16.8458	16.817	16.8248	16.8745	16.7961	16.7894	16.796
860	O35385	2	2	2	sp|O35385|PPE2_MOUSE Serine/threonine-protein phosphatase with EF-hands 2 OS=Mus musculus (Mouse) OX=10090 GN=Ppef2 PE=2 SV=1	Ppef2	2	2	2	14.3169	14.4452	14.1302	14.1424	14.2475	14.2426	14.3869	14.3118	14.3906		-0.0656936	0.408133		-0.152286	0.0761757		15.559	15.5157	15.4737	15.4014	15.5886	15.5325	15.5381		-0.0157167	0.646789		-0.11554	0.0116729		14.4376	14.3704	14.5315	14.4235	14.4817	14.4328	14.7613	14.7019	14.6464	DOWN
861	O35386	3	3	3	sp|O35386|PAHX_MOUSE Phytanoyl-CoA dioxygenase, peroxisomal OS=Mus musculus (Mouse) OX=10090 GN=Phyh PE=1 SV=1	Phyh	3	3	3	14.47	14.3139	14.5146	14.4598	14.5057	14.525	14.5681	14.2935	14.5049		-0.0226874	0.777718		0.0413443	0.608954		16.0355	16.0041	16.0725	16.0023	15.9869	16.0208	15.9413		0.0368665	0.31912		0.0544704	0.159178
862	O35387	11	11	11	sp|O35387|HAX1_MOUSE HCLS1-associated protein X-1 OS=Mus musculus (Mouse) OX=10090 GN=Hax1 PE=1 SV=1	Hax1	11	11	11	15.9849	16.2337	16.2217	15.9362	16.0938	16.036	15.9808	15.99	16.039		0.143483	0.0782098		0.0187369	0.800162		17.3531	17.3683	17.358	17.3629	17.4871	17.4788	17.4801	DOWN	-0.121307	0.000576709	DOWN	-0.121501	0.000571691	DOWN	13.4476	13.6253	13.0944	13.4964	13.4331	13.4988	13.3831	13.3475	13.3042
863	O35405	13	13	13	sp|O35405|PLD3_MOUSE 5-3 exonuclease PLD3 OS=Mus musculus (Mouse) OX=10090 GN=Pld3 PE=1 SV=1	Pld3	13	13	13	17.3005	17.3316	17.2467	17.3424	17.3296	17.2801	17.2849	17.3592	17.3247		-0.03001	0.474731		-0.00560279	0.892223		17.3544	17.3675	17.3361	17.3397	17.3742	17.3144	17.3246		0.0232454	0.38476		0.000150733	0.995352		17.7223	17.7137	17.7906	17.7172	17.73	17.6521	17.7621	17.7646	17.7628
864	O35427	5	5	5	sp|O35427|RPC9_MOUSE DNA-directed RNA polymerase III subunit RPC9 OS=Mus musculus (Mouse) OX=10090 GN=Crcp PE=2 SV=1	Crcp	5	5	5	15.0921	15.0269	14.8591	15.0563	15.1262	14.8608	15.0154	15.0838	15.01		-0.0437366	0.59852		-0.0220052	0.789779		15.4941	15.988	15.955	15.4795	15.8919	15.6283	15.6533		0.0165809	0.934721		-0.00726509	0.971365
865	O35435	22	22	22	sp|O35435|PYRD_MOUSE Dihydroorotate dehydrogenase (quinone), mitochondrial OS=Mus musculus (Mouse) OX=10090 GN=Dhodh PE=1 SV=2	Dhodh	22	22	22	19.5161	19.503	19.4506	19.3796	19.438	19.4464	19.4834	19.5358	19.4508		-0.000109177	0.997898		-0.0686775	0.123864		19.254	19.1986	19.1758	19.2254	19.1649	19.1099	19.1294		0.0915502	0.0223103		0.0658671	0.0708235		17.2594	17.2556	17.3854	17.3153	17.2852	17.346	17.3014	17.3227	17.3805
866	O35445	3	2	2	sp|O35445|RNF5_MOUSE E3 ubiquitin-protein ligase RNF5 OS=Mus musculus (Mouse) OX=10090 GN=Rnf5 PE=1 SV=1	Rnf5	3	2	2	11.9115	12.0928	12.0189	12.0566	12.0275	11.928	12.0412	12.5488	12.3521		-0.306282	0.0266648		-0.310014	0.0253112		12.733	12.8011	12.9906	13.0689	13.0313	13.1128	13.2398		-0.360908	0.00116679	DOWN	-0.0981931	0.171896
867	O35448	3	3	3	sp|O35448|PPT2_MOUSE Lysosomal thioesterase PPT2 OS=Mus musculus (Mouse) OX=10090 GN=Ppt2 PE=1 SV=1	Ppt2	3	3	3	15.8112	15.821	15.6864	15.6537	15.6947	15.6737	15.7495	16.0604	15.8824		-0.124612	0.134097		-0.223444	0.0166533		15.2301	15.233	15.2464	15.3762	15.272	15.255	15.3526		-0.0616407	0.235699		0.0181209	0.712331		16.3341	16.2756	16.3641	16.3103	16.2395	16.3413	16.3085	16.3592	16.3252
868	O35450	10	10	10	sp|O35450|FKBPL_MOUSE FK506-binding protein-like OS=Mus musculus (Mouse) OX=10090 GN=Fkbpl PE=2 SV=1	Fkbpl	10	10	10	15.4697	15.4911	15.5017	15.5543	15.4595	15.4502	15.5922	15.5249	15.4496		-0.0347514	0.487181		-0.0341937	0.493997		16.3406	16.4226	16.3843	16.3314	16.3763	16.3878	16.2954		0.0283969	0.510801		0.00467743	0.912158		14.4968	14.5367	14.4734	14.4372	14.5737	14.5908	14.6307	14.5568	14.5922
869	O35451	3	3	3	sp|O35451|ATF6B_MOUSE Cyclic AMP-dependent transcription factor ATF-6 beta OS=Mus musculus (Mouse) OX=10090 GN=Atf6b PE=1 SV=1	Atf6b	3	3	3	10.5534	10.5359	10.6639	10.154	10.6296	10.0431	9.94487	10.2407	10.1323		0.478432	0.00902678	UP	0.169592	0.265815		11.3499	11.6092	11.6829	11.5194	11.2853	11.2007	11.3224		0.210098	0.0528377		0.331661	0.00877802	UP
870	O35453;P00755;Q9QYN3;P15949	5;1;1;1	5;1;1;1	5;1;1;1	sp|O35453|HEPS_MOUSE Serine protease hepsin OS=Mus musculus (Mouse) OX=10090 GN=Hpn PE=1 SV=3	Hpn	5	5	5	14.1307	14.1062	14.329	14.4415	14.375	14.3111	14.6408	14.5541	14.6379	DOWN	-0.422264	0.00014966	DOWN	-0.235075	0.00640143	DOWN	14.4852	14.5255	14.6708	14.6721	14.7712	14.7202	14.6526		-0.209322	0.00125183	DOWN	-0.0432131	0.290098
871	O35454	2	2	2	sp|O35454|CLCN6_MOUSE Chloride transport protein 6 OS=Mus musculus (Mouse) OX=10090 GN=Clcn6 PE=1 SV=1	Clcn6	2	2	2	12.2836	12.1351	12.1759	12.1895	12.1221	11.9514	12.2411	12.1843	12.0835		0.0285947	0.701234		-0.0819872	0.286093		13.3682	13.2744	13.418	13.6669	13.3474	13.2598	13.1972		0.0531885	0.537627		0.274356	0.0144967
872	O35459	17	17	17	sp|O35459|ECH1_MOUSE Delta(3,5)-Delta(2,4)-dienoyl-CoA isomerase, mitochondrial OS=Mus musculus (Mouse) OX=10090 GN=Ech1 PE=1 SV=1	Ech1	17	17	17	18.1528	18.1286	17.7989	17.9245	17.8157	17.7677	18.0028	17.9023	17.8804		0.098277	0.320781		-0.0925378	0.34826		18.1974	18.1877	18.012	17.9885	18.0349	18.0036	17.9731		0.188637	0.000251707	UP	-0.00364761	0.8891		18.2038	18.3241	18.3885	18.2718	18.2547	18.2487	18.288	18.3316	18.2978
873	O35464;Q76KF0;O54951	12;1;1	12;1;1	12;1;1	sp|O35464|SEM6A_MOUSE Semaphorin-6A OS=Mus musculus (Mouse) OX=10090 GN=Sema6a PE=1 SV=2	Sema6a	12	12	12	14.5706	14.6422	14.8081	14.7571	14.8559	14.8462	14.9204	15.0292	14.957	DOWN	-0.295241	0.0015512	DOWN	-0.149161	0.0480836		15.2834	15.2661	15.432	15.634	15.5095	15.554	15.483		-0.240745	0.00601515	DOWN	0.0175004	0.775652
874	O35465	16	16	16	sp|O35465|FKBP8_MOUSE Peptidyl-prolyl cis-trans isomerase FKBP8 OS=Mus musculus (Mouse) OX=10090 GN=Fkbp8 PE=1 SV=2	Fkbp8	16	16	16	16.2545	16.4545	16.2509	16.1825	16.3229	16.3325	16.1719	16.2802	16.1649		0.114295	0.13523		0.0736136	0.317185		18.6966	18.6549	18.6851	18.6671	18.7648	18.7726	18.7477		-0.085943	0.00850218		-0.085636	0.00864116		14.5264	14.668	14.6571	14.5221	14.8883	14.8512	14.4924	14.4602	14.4722
875	O35473	4	4	4	sp|O35473|C1D_MOUSE Nuclear nucleic acid-binding protein C1D OS=Mus musculus (Mouse) OX=10090 GN=C1d PE=1 SV=1	C1d	4	4	4	15.6401	15.615	15.5963	15.5517	15.6203	15.7085	15.454	15.4966	15.5214		0.126457	0.0245881		0.13615	0.0176355		17.1589	17.0903	17.0558	17.0786	17.0589	17.0175	17.0024		0.098351	0.0166665		0.0409213	0.223053		14.2875	14.2957	14.3119	14.2879	14.331	14.3101	14.4037	14.3292	14.367
876	O35474	14	14	14	sp|O35474|EDIL3_MOUSE EGF-like repeat and discoidin I-like domain-containing protein 3 OS=Mus musculus (Mouse) OX=10090 GN=Edil3 PE=1 SV=2	Edil3	14	14	14																															16.5497	16.5122	16.4276	16.5438	16.4272	16.3828	16.3773	16.3941	16.5358
877	O35488	27	27	27	sp|O35488|S27A2_MOUSE Very long-chain acyl-CoA synthetase OS=Mus musculus (Mouse) OX=10090 GN=Slc27a2 PE=1 SV=2	Slc27a2	27	27	27	17.3087	17.3407	17.3426	17.2528	17.2971	17.4695	17.3138	17.3445	17.3422		-0.00284234	0.960348		0.00628256	0.912521		19.5884	19.5489	19.7883	19.7854	19.8821	19.8886	19.8762		-0.313645	4.59133e-06	DOWN	-0.0954322	0.00373092
878	O35491	7	6	6	sp|O35491|CLK2_MOUSE Dual specificity protein kinase CLK2 OS=Mus musculus (Mouse) OX=10090 GN=Clk2 PE=1 SV=2	Clk2	7	6	6	15.2948	15.1978	15.1339	15.3241	15.2355	15.329	15.2911	15.4836	15.2826		-0.143572	0.0602973		-0.0562082	0.420142		16.635	16.6326	16.6136	16.6309	16.5468	16.621	16.618		0.0385672	0.226903		0.027012	0.382616
879	O35492	4	4	4	sp|O35492|CLK3_MOUSE Dual specificity protein kinase CLK3 OS=Mus musculus (Mouse) OX=10090 GN=Clk3 PE=1 SV=2	Clk3	4	4	4	13.8763	13.7014	13.8757	14.0256	13.6855	13.8177	13.8613	13.817	13.861		-0.0286384	0.7439		-0.00348684	0.968169		15.8045	15.8856	16.0984	16.0431	16.2203	16.1687	16.2129	DOWN	-0.355559	4.07092e-05	DOWN	-0.129829	0.00888595	DOWN
881	O35495	9	8	8	sp|O35495|CDK14_MOUSE Cyclin-dependent kinase 14 OS=Mus musculus (Mouse) OX=10090 GN=Cdk14 PE=1 SV=2	Cdk14	9	8	8	14.0097	13.8069	14.3955	14.0577	13.9577	14.0845	14.1031	13.9678	14.0394		0.0339305	0.796541		-0.00345738	0.978999		14.9315	14.9081	14.852	14.8067	14.6549	14.8145	14.653		0.21235	0.00677094	UP	0.121863	0.0605848		14.9663	15.2782	14.9199	15.0562	15.0649	15.2843	14.958	14.9092	14.9804
882	O35516	11	11	8	sp|O35516|NOTC2_MOUSE Neurogenic locus notch homolog protein 2 OS=Mus musculus (Mouse) OX=10090 GN=Notch2 PE=1 SV=2	Notch2	11	11	8	14.8033	14.6473	14.8668	14.9734	14.9406	14.9813	14.7882	14.7679	14.9361		-0.0582855	0.398988		0.134367	0.072633		17.0543	17.0085	17.2697	17.4396	17.3039	17.2726	17.2821		-0.254758	0.00203294	DOWN	0.0685147	0.217516		14.054	13.9695	13.9255	13.927	13.9688	13.9743	13.8962	13.93	13.9192
883	O35551	48	48	48	sp|O35551|RABE1_MOUSE Rab GTPase-binding effector protein 1 OS=Mus musculus (Mouse) OX=10090 GN=Rabep1 PE=1 SV=2	Rabep1	48	48	48	17.4562	17.4076	17.5172	17.4539	17.4898	17.4714	17.5363	17.3722	17.4816		-0.00303974	0.953366		0.00835066	0.872453		18.879	18.8888	18.8872	18.8971	18.8988	18.8488	18.8836		0.00682404	0.774299		0.0150392	0.532901		17.8156	17.8396	17.6573	17.7935	17.8065	17.7015	17.6982	17.7181	17.6528
884	O35566	7	7	7	sp|O35566|CD151_MOUSE CD151 antigen OS=Mus musculus (Mouse) OX=10090 GN=Cd151 PE=1 SV=2	Cd151	7	7	7	16.5309	16.5589	16.6	16.3109	16.3783	16.2462	16.4965	16.802	16.7415		-0.116688	0.164203		-0.368182	0.00111973	DOWN	16.651	16.7063	16.6902	16.6942	16.6576	16.7305	16.7589		-0.0369484	0.339417		-0.0234616	0.53469		15.2012	15.3449	15.0833	15.3013	15.3721	15.1119	15.4431	15.3189	15.521
885	O35593	17	17	17	sp|O35593|PSDE_MOUSE 26S proteasome non-ATPase regulatory subunit 14 OS=Mus musculus (Mouse) OX=10090 GN=Psmd14 PE=1 SV=2	Psmd14	17	17	17	16.6198	16.6808	16.4505	16.647	16.5346	16.6622	16.4373	16.3527	16.5441		0.139016	0.0913845		0.169899	0.046617		17.6271	17.6261	17.5925	17.5362	17.5729	17.659	17.6366		0.00376769	0.912433		-0.0584133	0.124697		16.5051	16.7025	16.3669	16.6304	16.556	16.5555	16.5334	16.508	16.4283
886	O35594	5	5	5	sp|O35594|IFT81_MOUSE Intraflagellar transport protein 81 homolog OS=Mus musculus (Mouse) OX=10090 GN=Ift81 PE=1 SV=4	Ift81	5	5	5	12.6539	12.969	13.0047	12.8623	12.7307	12.6551	12.8691	12.7867	12.8221		0.0499501	0.606332		-0.0766032	0.43428		14.7649	14.6998	14.5801	14.7837	14.8825	14.6159	14.6759		0.00759917	0.937641		-0.0428901	0.661372		12.8805	12.9035	12.8108	12.8943	12.6683	12.8531	12.9264	12.7255	12.8045
887	O35598	18	18	18	sp|O35598|ADA10_MOUSE Disintegrin and metalloproteinase domain-containing protein 10 OS=Mus musculus (Mouse) OX=10090 GN=Adam10 PE=1 SV=2	Adam10	18	18	18	16.3502	16.1071	16.1773	16.3769	16.2844	16.2721	16.3152	16.3915	16.2743		-0.115505	0.118732		-0.0158907	0.817097		16.4985	16.4312	16.5492	16.5791	16.4871	16.5289	16.5473		-0.0562112	0.116948		0.0430641	0.210937		17.4599	17.3795	17.4776	17.4536	17.4312	17.3772	17.3959	17.3544	17.4402
888	O35604	12	12	12	sp|O35604|NPC1_MOUSE NPC intracellular cholesterol transporter 1 OS=Mus musculus (Mouse) OX=10090 GN=Npc1 PE=1 SV=2	Npc1	12	12	12	17.6765	17.6309	17.6455	17.7052	17.7166	17.6374	17.7625	17.8905	17.7629	DOWN	-0.15429	0.00956212	DOWN	-0.118881	0.0319393		17.9144	17.8667	17.8813	17.942	17.9511	17.9302	17.9599		-0.0565062	0.0903076		-0.0354163	0.25407		17.5411	17.5373	17.5044	17.5064	17.5222	17.5499	17.5351	17.5279	17.5597
889	O35607	8	8	8	sp|O35607|BMPR2_MOUSE Bone morphogenetic protein receptor type-2 OS=Mus musculus (Mouse) OX=10090 GN=Bmpr2 PE=1 SV=1	Bmpr2	8	8	8	13.7351	13.8523	14.2243	14.0423	13.8188	13.7305	13.8659	13.9577	14.013		-0.00830349	0.949136		-0.0817022	0.535012		15.057	15.1027	15.2562	15.1343	15.425	15.2111	15.0439		-0.146787	0.215695		-0.0314302	0.777414		12.5647	12.6178	12.5025	12.622	12.6468	12.5297	12.612	12.7894	12.3377
890	O35609	15	15	15	sp|O35609|SCAM3_MOUSE Secretory carrier-associated membrane protein 3 OS=Mus musculus (Mouse) OX=10090 GN=Scamp3 PE=1 SV=3	Scamp3	15	15	15	17.5848	17.6659	17.6651	17.6933	17.6212	17.6458	17.8593	17.8208	17.8191	DOWN	-0.194481	0.000964524	DOWN	-0.179605	0.00160492	DOWN	17.7211	17.7143	17.7516	17.7779	17.7512	17.7221	17.7797		-0.0333035	0.22229		0.0137351	0.595403		17.7561	17.8053	17.8087	17.7807	17.7974	17.6877	17.7873	17.7959	17.804
891	O35613	13	13	13	sp|O35613|DAXX_MOUSE Death domain-associated protein 6 OS=Mus musculus (Mouse) OX=10090 GN=Daxx PE=1 SV=1	Daxx	13	13	13	16.3911	16.3815	16.3249	16.3477	16.3163	16.3625	16.2346	16.2476	16.3		0.105127	0.0218146		0.0814337	0.0599349		17.6791	17.6381	17.6383	17.6874	17.6282	17.6446	17.6487		0.0180896	0.499685		0.0223833	0.408315		12.658	12.703	12.7202	12.6428	12.71	12.6817	12.5435	12.5756	12.727
892	O35618	4	4	4	sp|O35618|MDM4_MOUSE Protein Mdm4 OS=Mus musculus (Mouse) OX=10090 GN=Mdm4 PE=1 SV=2	Mdm4	4	4	4	11.7719	11.925	11.9169	11.8779	11.8325	11.7683	11.9445	11.7445	11.8449		0.0266378	0.688536		-0.0184022	0.781299		12.973	13.0315	13.0467	12.9568	13.1513	13.0878	13.0458		-0.0927575	0.0741934		-0.0932479	0.0730256
893	O35621	16	13	12	sp|O35621|PMM1_MOUSE Phosphomannomutase 1 OS=Mus musculus (Mouse) OX=10090 GN=Pmm1 PE=1 SV=1	Pmm1	16	13	12	17.5964	17.7405	17.4927	17.4356	17.5203	17.4646	17.4644	17.443	17.429		0.164376	0.0252255		0.028006	0.656226		19.5297	19.4702	19.3456	19.4114	19.2427	19.1918	19.2405	UP	0.274923	0.000137822	UP	0.1535	0.00320802	UP	14.9806	14.9803	15.1756	15.013	14.9459	15.1843	14.7878	14.8603	14.9444
894	O35623	4	4	4	sp|O35623|BET1_MOUSE BET1 homolog OS=Mus musculus (Mouse) OX=10090 GN=Bet1 PE=1 SV=1	Bet1	4	4	4	16.1294	16.19	16.1553	16.228	16.1655	16.1156	16.3561	16.484	16.4217	DOWN	-0.262394	0.000412515	DOWN	-0.250921	0.00055962	DOWN	16.657	16.607	16.6634	16.6149	16.506	16.6078	16.6858		0.0321579	0.568453		0.0392605	0.489158		15.7529	15.7526	15.6484	15.6478	15.7297	15.6911	15.7952	15.8265	15.8291
895	O35625	7	7	7	sp|O35625|AXIN1_MOUSE Axin-1 OS=Mus musculus (Mouse) OX=10090 GN=Axin1 PE=1 SV=3	Axin1	7	7	7	12.1059	11.8441	12.3795	12.2931	12.2529	12.1492	11.9974	12.0535	12.0835		0.065038	0.586656		0.186936	0.140637		14.3787	14.3234	14.3602	14.3724	14.3599	14.3219	14.3454		0.00867276	0.743996		0.0238915	0.382074		14.3955	14.3444	14.3006	14.5464	14.3374	14.4452	14.1229	14.1469	14.2761	UP
896	O35632	5	5	5	sp|O35632|HYAL2_MOUSE Hyaluronidase-2 OS=Mus musculus (Mouse) OX=10090 GN=Hyal2 PE=1 SV=2	Hyal2	5	5	5	14.2139	14.4691	14.0924	14.2185	14.1431	14.1209	14.0261	14.4941	14.2776		-0.00743781	0.953951		-0.105071	0.423767		14.6365	14.488	14.6339	14.7088	14.5835	14.538	14.6077		-0.0141745	0.787505		0.0949385	0.106956		13.0229	13.0859	13.1434	13.1508	13.0134	12.9308	12.8581	12.7178	12.9811
897	O35638	41	41	36	sp|O35638|STAG2_MOUSE Cohesin subunit SA-2 OS=Mus musculus (Mouse) OX=10090 GN=Stag2 PE=1 SV=3	Stag2	41	41	36	18.2384	18.2668	18.3011	18.2818	18.2823	18.3314	18.2261	18.1665	18.2795		0.0447555	0.309655		0.0744817	0.107562		19.7011	19.6695	19.6963	19.7133	19.7254	19.7274	19.7417		-0.0462356	0.0676984		-0.026748	0.246615		16.9717	16.9372	16.8954	16.9738	16.916	16.946	16.9042	16.9146	16.883
898	O35639	37	37	37	sp|O35639|ANXA3_MOUSE Annexin A3 OS=Mus musculus (Mouse) OX=10090 GN=Anxa3 PE=1 SV=4	Anxa3	37	37	37	19.8878	19.9144	19.961	19.9657	19.9795	19.7651	19.7777	19.87	19.8007		0.104912	0.122801		0.0873137	0.189653		19.9736	19.9682	19.9963	20.1009	19.8004	19.8555	19.8007	UP	0.152022	0.00564635	UP	0.229742	0.000683784	UP	20.0451	19.9345	19.9171	19.9615	20.0059	19.9813	19.97	19.9171	19.8185
899	O35640	16	16	16	sp|O35640|ANXA8_MOUSE Annexin A8 OS=Mus musculus (Mouse) OX=10090 GN=Anxa8 PE=1 SV=2	Anxa8	16	16	16	13.8568	13.679	13.824	13.7703	13.6739	13.798	13.6768	13.6927	13.7914		0.0663082	0.298824		0.0271149	0.662311		15.5417	15.5051	15.2222	15.3296	15.0125	15.0523	14.9052	UP	0.533433	4.4661e-05	UP	0.285903	0.00146654	UP	17.1244	17.0731	17.1298	17.1086	17.1154	17.175	17.1889	17.1325	17.1364
900	O35643	47	27	27	sp|O35643|AP1B1_MOUSE AP-1 complex subunit beta-1 OS=Mus musculus (Mouse) OX=10090 GN=Ap1b1 PE=1 SV=2	Ap1b1	47	27	27	18.7658	18.8033	18.6952	18.6728	18.741	18.7088	18.7859	18.8656	18.7768		-0.0546735	0.249914		-0.101936	0.0483215		19.9594	19.9585	19.9353	19.9195	19.898	19.9683	19.9618		0.0162583	0.57478		-0.0153131	0.596658		18.2707	18.1436	18.2357	18.2097	18.2101	18.2454	18.2443	18.2756	18.1587
901	O35646	9	9	9	sp|O35646|CAN6_MOUSE Calpain-6 OS=Mus musculus (Mouse) OX=10090 GN=Capn6 PE=1 SV=2	Capn6	9	9	9	11.3907	11.0121	11.2909	11.5883	11.5582	11.3172	12.0148	10.9275	11.0686		-0.105758	0.688049		0.150917	0.568633		11.3589	11.4302	11.4132	11.2414	11.2142	11.1431	11.3933		0.144343	0.137417		0.0770723	0.396391		14.0516	14.0061	13.9664	13.7967	13.9667	13.6941	14.1232	14.4845	14.0396
902	O35648	8	8	8	sp|O35648|CETN3_MOUSE Centrin-3 OS=Mus musculus (Mouse) OX=10090 GN=Cetn3 PE=1 SV=1	Cetn3	8	8	8	16.2058	16.3917	16.3207	16.4407	16.3481	16.2803	16.6419	16.6197	16.5869	DOWN	-0.310117	0.000590746	DOWN	-0.259784	0.00185923	DOWN	17.0069	16.9518	17.0489	16.98	17.1187	17.0953	17.0908		-0.122221	0.00638925	DOWN	-0.0871197	0.027099		15.6178	15.9034	15.7981	15.7705	15.7462	15.7456	16.1346	16.1077	15.8856	DOWN
903	O35654	13	13	13	sp|O35654|DPOD2_MOUSE DNA polymerase delta subunit 2 OS=Mus musculus (Mouse) OX=10090 GN=Pold2 PE=1 SV=2	Pold2	13	13	13	15.7296	15.6504	15.7275	15.6863	15.7732	15.736	15.8141	15.7874	15.8077		-0.100561	0.0335965		-0.07123	0.108729		17.2921	17.3118	17.366	17.3275	17.3907	17.4292	17.4049		-0.106322	0.00380962	DOWN	-0.0615258	0.0392679		15.7863	15.7335	15.7725	15.7184	15.7286	15.7487	15.9428	15.8985	15.8062	DOWN
904	O35657	13	13	13	sp|O35657|NEUR1_MOUSE Sialidase-1 OS=Mus musculus (Mouse) OX=10090 GN=Neu1 PE=1 SV=1	Neu1	13	13	13	13.3499	13.3509	13.3286	13.5071	13.4857	13.4293	13.9012	13.9871	13.9133	DOWN	-0.590767	1.92415e-07	DOWN	-0.459851	1.50008e-06	DOWN	13.7746	13.7188	13.9583	13.9493	14.2132	14.19	14.2269	DOWN	-0.463318	1.28803e-06	DOWN	-0.256225	4.46751e-05	DOWN	15.0382	15.0001	15.1119	15.1489	15.0027	15.075	15.1802	15.121	15.1903
905	O35658	8	8	8	sp|O35658|C1QBP_MOUSE Complement component 1 Q subcomponent-binding protein, mitochondrial OS=Mus musculus (Mouse) OX=10090 GN=C1qbp PE=1 SV=1	C1qbp	8	8	8	18.7923	19.1219	18.7792	18.4612	18.4459	18.4914	18.3792	18.797	18.5835		0.311222	0.0271899		-0.120419	0.331674		19.2118	19.2541	19.1475	19.0369	19.1955	19.1567	19.105		0.0805458	0.107507		-0.0602079	0.207808		17.4147	17.7084	17.6177	17.6089	17.7037	17.772	17.645	17.7411	17.89
906	O35664	4	4	4	sp|O35664|INAR2_MOUSE Interferon alpha/beta receptor 2 OS=Mus musculus (Mouse) OX=10090 GN=Ifnar2 PE=1 SV=2	Ifnar2	4	4	4																															13.6472	13.3777	13.4739	13.4741	13.5871	13.3628	13.5474	13.6182	13.5748
908	O35671	2	2	2	sp|O35671|ITBP1_MOUSE Integrin beta-1-binding protein 1 OS=Mus musculus (Mouse) OX=10090 GN=Itgb1bp1 PE=1 SV=1	Itgb1bp1	2	2	2
909	O35674	17	17	17	sp|O35674|ADA19_MOUSE Disintegrin and metalloproteinase domain-containing protein 19 OS=Mus musculus (Mouse) OX=10090 GN=Adam19 PE=2 SV=2	Adam19	17	17	17	15.28	15.1559	15.0747	15.1379	15.0529	15.0737	14.919	14.868	14.8359	UP	0.295912	0.00062578	UP	0.213874	0.0046892	UP	15.5565	15.4995	15.4205	15.3293	15.2481	15.1957	15.1392	UP	0.333711	0.000230042	UP	0.18057	0.00577736	UP	15.8928	15.9139	15.8577	15.8457	15.8771	15.8167	15.9176	15.8358	15.9449
910	O35678	6	6	6	sp|O35678|MGLL_MOUSE Monoglyceride lipase OS=Mus musculus (Mouse) OX=10090 GN=Mgll PE=1 SV=1	Mgll	6	6	6	12.6779	12.727	12.4069	12.5231	12.6538	12.4005	12.5555	12.6504	12.574		0.0106698	0.910324		-0.0674887	0.482703		12.7381	12.7853	12.7618	12.8478	12.8151	12.7619	12.5712		0.045623	0.557653		0.0887263	0.272338		14.7974	14.7515	15.3909	14.6977	14.6623	15.1377	14.7662	14.689	15.404
911	O35680	6	6	6	sp|O35680|RT12_MOUSE 28S ribosomal protein S12, mitochondrial OS=Mus musculus (Mouse) OX=10090 GN=Mrps12 PE=2 SV=1	Mrps12	6	6	6	13.954	13.7732	13.9198	14.0104	13.9698	14.0624	13.9522	13.9449	13.9163		-0.0554347	0.320769		0.0764107	0.181961		15.8927	15.9291	15.8949	15.8616	15.9149	15.9214	15.8598		0.0121562	0.68244		-0.0204757	0.496309		11.3099	11.5329	11.5821	11.9015	11.6087	11.8985	11.444	11.2481	11.6541
912	O35682	6	6	6	sp|O35682|MYADM_MOUSE Myeloid-associated differentiation marker OS=Mus musculus (Mouse) OX=10090 GN=Myadm PE=1 SV=2	Myadm	6	6	6	17.3851	17.31	17.3417	17.3213	17.2879	17.2697	17.0204	17.3276	17.2097		0.159708	0.0518538		0.107062	0.166242		17.642	17.6968	17.71	17.6537	17.5553	17.6552	17.6142		0.0611264	0.15534		0.073611	0.0978745		17.8459	17.8983	17.8959	17.8876	17.807	17.8948	17.7204	17.7041	17.7794	UP
913	O35684	2	2	2	sp|O35684|NEUS_MOUSE Neuroserpin OS=Mus musculus (Mouse) OX=10090 GN=Serpini1 PE=1 SV=1	Serpini1	2	2	2
914	O35685	35	35	35	sp|O35685|NUDC_MOUSE Nuclear migration protein nudC OS=Mus musculus (Mouse) OX=10090 GN=Nudc PE=1 SV=1	Nudc	35	35	35	19.8709	19.7658	19.9023	19.9341	19.8919	19.9125	20.159	20.0178	20.0306	DOWN	-0.222796	0.00241707	DOWN	-0.156263	0.0163919		20.062	20.0843	20.0462	20.0198	20.0601	20.0841	20.0984		-0.00773128	0.743515		-0.0478877	0.0770203		18.7183	18.7956	18.8281	18.775	18.7579	18.7352	18.9249	18.8694	18.9328	DOWN
915	O35691	37	37	37	sp|O35691|PININ_MOUSE Pinin OS=Mus musculus (Mouse) OX=10090 GN=Pnn PE=1 SV=4	Pnn	37	37	37	17.7098	17.6847	17.9448	17.7983	17.8226	17.9151	17.8297	17.7481	17.7258		0.01188	0.872993		0.0774624	0.31216		20.0891	20.0795	20.1061	20.064	19.9407	19.9464	19.9413	UP	0.141519	0.000510481	UP	0.142246	0.000496289	UP	16.9899	17.0243	16.8788	17.0472	16.9912	16.8986	16.9135	16.9352	16.8668
916	O35704	21	21	21	sp|O35704|SPTC1_MOUSE Serine palmitoyltransferase 1 OS=Mus musculus (Mouse) OX=10090 GN=Sptlc1 PE=1 SV=2	Sptlc1	21	21	21	16.458	16.4005	16.4698	16.5597	16.5033	16.4521	16.5332	16.4803	16.6304		-0.105183	0.0666144		-0.0429476	0.41442		17.6208	17.6062	17.7003	17.6625	17.6394	17.6732	17.6579		-0.0433803	0.103524		0.0245419	0.320558		16.8006	16.8556	16.7541	16.7915	16.8133	16.6879	16.762	16.762	16.7522
917	O35709	10	10	8	sp|O35709|ENC1_MOUSE Ectoderm-neural cortex protein 1 OS=Mus musculus (Mouse) OX=10090 GN=Enc1 PE=2 SV=2	Enc1	10	10	8	13.6596	13.8182	13.8127	13.8105	13.6494	13.7198	13.5535	13.9727	13.6086		0.0518716	0.63774		0.0149332	0.891503		15.7289	15.7128	15.6821	15.6882	15.6488	15.7243	15.709		0.0268457	0.372023		-0.00885935	0.761255
918	O35710	11	11	11	sp|O35710|NOCT_MOUSE Nocturnin OS=Mus musculus (Mouse) OX=10090 GN=Noct PE=1 SV=3	Noct	11	11	11	16.4816	16.5123	16.4443	16.3531	16.4144	16.4027	16.3967	16.4303	16.456		0.0517642	0.204961		-0.0375673	0.346725		18.1578	18.0678	17.9846	17.987	17.8384	17.8951	17.9059	UP	0.233037	0.000501284	UP	0.106	0.0225876		13.4064	13.4155	13.6272	13.5336	13.6983	13.7252	13.5766	13.4203	13.5324
919	O35711	5	2	2	sp|O35711|LIPB2_MOUSE Liprin-beta-2 OS=Mus musculus (Mouse) OX=10090 GN=Ppfibp2 PE=1 SV=3	Ppfibp2	5	2	2	9.93642	10.5255	10.4385	10.0847	10.5204	10.66	10.7585	10.3158	10.2078		-0.127234	0.559724		-0.00567805	0.979017		13.1984	13.4692	13.5487	13.5971	13.6338	13.4761	13.5209		-0.209817	0.047442		0.0292696	0.741983		10.993	10.9587	10.9075	10.5472	10.9544	11.2033	10.9695	10.8449	10.7446
920	O35717	5	5	5	sp|O35717|SOCS2_MOUSE Suppressor of cytokine signaling 2 OS=Mus musculus (Mouse) OX=10090 GN=Socs2 PE=2 SV=1	Socs2	5	5	5	14.5025	14.5833	14.508	14.333	14.4269	14.3906	14.3988	14.5062	14.4437		0.0817117	0.106954		-0.0660752	0.180997		15.2508	15.3333	15.1708	15.1392	15.2361	15.2403	15.2656		0.0447104	0.190454		-0.0924137	0.022026		13.6647	13.7156	13.6856	13.6552	13.5624	13.5951	13.394	13.4183	13.4065	UP
922	O35737	25	25	12	sp|O35737|HNRH1_MOUSE Heterogeneous nuclear ribonucleoprotein H OS=Mus musculus (Mouse) OX=10090 GN=Hnrnph1 PE=1 SV=3	Hnrnph1	25	25	12	18.7594	18.5597	18.9297	18.7578	18.8378	18.928	18.8512	18.5736	18.7522		0.0239496	0.820628		0.115503	0.290094		20.8384	20.8384	20.9147	20.8943	20.9685	20.974	20.949		-0.12546	0.000699906	DOWN	-0.059354	0.0246039		17.5806	17.5591	17.5885	17.5066	17.5447	17.6406	17.503	17.5446	17.5472
923	O35739	1	1	1	sp|O35739|KLF9_MOUSE Krueppel-like factor 9 OS=Mus musculus (Mouse) OX=10090 GN=Klf9 PE=2 SV=1	Klf9	1	1	1	12.8121	12.3457	12.4736	12.5389	12.6325	12.6276	12.3645	12.3473	12.5419		0.125938	0.285498		0.181775	0.136263		14.2544	14.2247	14.3085	14.2568	14.077	14.3199	14.1664		0.0517983	0.475316		0.0949199	0.211861
924	O35740	2	2	1	sp|O35740|CITE2_MOUSE Cbp/p300-interacting transactivator 2 OS=Mus musculus (Mouse) OX=10090 GN=Cited2 PE=1 SV=2	Cited2	2	2	1
925	O35841	30	30	30	sp|O35841|API5_MOUSE Apoptosis inhibitor 5 OS=Mus musculus (Mouse) OX=10090 GN=Api5 PE=1 SV=2	Api5	30	30	30	19.4223	19.7596	19.401	19.3677	19.39	19.3849	19.4159	19.7906	19.4951		-0.0395742	0.740075		-0.186354	0.142742		19.9013	19.8716	19.9268	19.9252	19.9281	19.8989	19.9464		-0.0380063	0.152752		0.00155599	0.948888		18.7813	18.7997	18.9131	18.8255	18.7933	18.8898	18.8269	18.8733	18.8398
926	O35855	18	18	18	sp|O35855|BCAT2_MOUSE Branched-chain-amino-acid aminotransferase, mitochondrial OS=Mus musculus (Mouse) OX=10090 GN=Bcat2 PE=1 SV=2	Bcat2	18	18	18	17.1148	17.0438	17.1191	17.1441	17.0823	17.0994	17.1004	17.1078	17.1852		-0.0385813	0.37781		-0.0225281	0.600924		18.0527	18.1786	18.1758	18.1408	17.8644	18.0082	18.0905		0.12792	0.119644		0.170585	0.0515979		16.6067	16.6351	16.63	16.6333	16.7135	16.6289	16.6467	16.6177	16.5905
927	O35857	26	26	26	sp|O35857|TIM44_MOUSE Mitochondrial import inner membrane translocase subunit TIM44 OS=Mus musculus (Mouse) OX=10090 GN=Timm44 PE=1 SV=2	Timm44	26	26	26	18.7667	18.7873	18.6285	18.5167	18.5926	18.6111	18.6658	18.5771	18.6298		0.103266	0.0844604		-0.0507302	0.364087		19.9708	19.9235	19.8622	19.8514	19.8596	19.8474	19.8343		0.100061	0.0045445	UP	0.0097432	0.686617		17.782	17.7828	17.7945	17.7831	17.8191	17.7658	17.8065	17.7946	17.8111
928	O35864	24	24	24	sp|O35864|CSN5_MOUSE COP9 signalosome complex subunit 5 OS=Mus musculus (Mouse) OX=10090 GN=Cops5 PE=1 SV=3	Cops5	24	24	24	19.9078	20.1442	19.8551	19.7976	19.832	19.7939	19.8127	20.073	19.9365		0.0282771	0.749259		-0.132921	0.156869		19.5484	19.5173	19.5001	19.4709	19.4956	19.5193	19.5109		0.0242282	0.314807		-0.0230995	0.336057		19.1701	19.1274	19.1167	19.1527	19.1325	19.1274	19.192	19.199	19.1414
929	O35874	12	12	12	sp|O35874|SATT_MOUSE Neutral amino acid transporter A OS=Mus musculus (Mouse) OX=10090 GN=Slc1a4 PE=1 SV=1	Slc1a4	12	12	12	16.239	16.277	16.2376	16.2727	16.2413	16.1486	16.6531	16.7129	16.5738	DOWN	-0.39542	2.87408e-05	DOWN	-0.425763	1.62534e-05	DOWN	16.2132	16.251	16.129	16.1558	16.4124	16.3266	16.3305	DOWN	-0.124407	0.00916141	DOWN	-0.214104	0.000596321	DOWN	17.4505	17.4913	17.4815	17.4839	17.4836	17.3699	17.6242	17.6048	17.5479	DOWN
930	O35887	35	35	35	sp|O35887|CALU_MOUSE Calumenin OS=Mus musculus (Mouse) OX=10090 GN=Calu PE=1 SV=1	Calu	35	35	35	19.494	19.413	19.5703	19.5237	19.5464	19.4254	19.7237	19.7175	19.6799	DOWN	-0.214633	0.0026459	DOWN	-0.208551	0.00313921	DOWN	19.5097	19.5049	19.5189	19.515	19.6087	19.5493	19.5656		-0.0672032	0.031235		-0.0575441	0.0538373		20.9626	21.1008	21.1295	21.0346	21.161	20.9496	21.051	21.1135	21.1042
931	O35900	8	8	8	sp|O35900|LSM2_MOUSE U6 snRNA-associated Sm-like protein LSm2 OS=Mus musculus (Mouse) OX=10090 GN=Lsm2 PE=1 SV=1	Lsm2	8	8	8	18.1081	18.0059	18.0917	18.2364	18.153	18.1169	18.1579	18.1701	18.2002		-0.107522	0.0436064		-0.00730567	0.876056		17.8802	17.9214	17.9461	17.91	17.8324	17.9383	17.8877		0.014672	0.696681		0.0419346	0.286078		16.0175	16.0597	15.9991	16.0658	16.0025	15.9688	16.0975	16.1413	16.1385
932	O35927	4	3	3	sp|O35927|CTND2_MOUSE Catenin delta-2 OS=Mus musculus (Mouse) OX=10090 GN=Ctnnd2 PE=1 SV=1	Ctnnd2	4	3	3
933	O35943	5	5	5	sp|O35943|FRDA_MOUSE Frataxin, mitochondrial OS=Mus musculus (Mouse) OX=10090 GN=Fxn PE=1 SV=1	Fxn	5	5	5	16.631	16.6516	16.5159	17.0392	16.6302	16.5547	16.7495	16.7629	16.7239		-0.145951	0.224276		-0.00413134	0.971272		16.7114	16.7152	16.7168	16.7607	16.904	16.9371	16.8411	DOWN	-0.180762	0.00145509	DOWN	-0.155298	0.00315962	DOWN	14.9534	14.9737	14.9464	15.1915	15.0211	15.1794	15.0232	14.9414	14.957
934	O35954	3	3	3	sp|O35954|PITM1_MOUSE Membrane-associated phosphatidylinositol transfer protein 1 OS=Mus musculus (Mouse) OX=10090 GN=Pitpnm1 PE=1 SV=1	Pitpnm1	3	3	3																															11.7237	11.611	12.0567	11.5309	11.3632	11.5343	11.4669	11.5618	11.3613
935	O35955	8	8	8	sp|O35955|PSB10_MOUSE Proteasome subunit beta type-10 OS=Mus musculus (Mouse) OX=10090 GN=Psmb10 PE=1 SV=1	Psmb10	8	8	8	14.6102	14.7257	14.6126	14.8731	14.8022	14.8727	14.6999	14.772	14.8798		-0.134424	0.041645		0.0654255	0.275417		15.7043	15.7755	15.8124	15.8444	15.8839	15.8386	15.8584		-0.120427	0.00625097	DOWN	-0.031938	0.321572		15.2721	15.3538	15.1934	15.2533	15.2684	15.2584	15.1276	15.097	15.2483
936	O35963	11	11	9	sp|O35963|RB33B_MOUSE Ras-related protein Rab-33B OS=Mus musculus (Mouse) OX=10090 GN=Rab33b PE=1 SV=1	Rab33b	11	11	9	15.1489	15.0374	15.0496	15.0479	15.1627	15.1746	15.0885	15.0606	15.073		0.00460414	0.925977		0.0543645	0.289233		16.3368	16.3207	16.29	16.2409	16.369	16.2606	16.2882		0.0228254	0.559029		-0.0404444	0.314799		16.7521	16.7062	16.5338	16.7175	16.6797	16.5729	16.8654	16.7912	16.495
937	O35969	10	10	10	sp|O35969|GAMT_MOUSE Guanidinoacetate N-methyltransferase OS=Mus musculus (Mouse) OX=10090 GN=Gamt PE=1 SV=1	Gamt	10	10	10																															15.4826	15.2785	15.4059	15.1928	15.37	15.3763	15.3636	15.276	15.3265
938	O35972	6	6	6	sp|O35972|RM23_MOUSE 39S ribosomal protein L23, mitochondrial OS=Mus musculus (Mouse) OX=10090 GN=Mrpl23 PE=1 SV=1	Mrpl23	6	6	6	14.3061	14.2776	13.9623	14.0761	14.0955	14.0163	13.7839	13.8895	14.0448		0.275953	0.0209569		0.156572	0.145482		14.7219	14.7263	14.6539	14.7398	14.8307	14.6005	14.7573		-0.00539664	0.93885		-0.0326154	0.645855
940	O35984	5	3	3	sp|O35984|PBX2_MOUSE Pre-B-cell leukemia transcription factor 2 OS=Mus musculus (Mouse) OX=10090 GN=Pbx2 PE=1 SV=1	Pbx2	5	3	3	13.4702	13.3663	13.3773	13.1098	13.3316	13.3104	13.0985	13.3063	13.3224		0.16221	0.0712166		0.00820332	0.919479		15.5689	15.5329	15.4417	15.4855	15.442	15.4536	15.4732		0.0946489	0.00827059		0.0073641	0.775839
941	O35988	6	6	6	sp|O35988|SDC4_MOUSE Syndecan-4 OS=Mus musculus (Mouse) OX=10090 GN=Sdc4 PE=1 SV=1	Sdc4	6	6	6	15.8171	15.6416	15.7076	15.8249	15.7611	15.8778	15.6716	15.5623	15.6442		0.0960773	0.125271		0.195233	0.00781256	UP	15.6182	15.6405	15.507	15.5705	15.578	15.4461	15.3658		0.166064	0.0338258		0.0754684	0.261877		15.0938	15.1374	15.1067	15.2672	15.2329	15.0701	15.3235	15.47	15.3126	DOWN
942	O54692	35	35	35	sp|O54692|ZW10_MOUSE Centromere/kinetochore protein zw10 homolog OS=Mus musculus (Mouse) OX=10090 GN=Zw10 PE=1 SV=3	Zw10	35	35	35	16.8766	17.0737	17.0725	16.928	16.9378	17.006	16.8206	16.9205	16.9022		0.126553	0.0677561		0.076222	0.241355		19.5159	19.5594	19.5417	19.5175	19.5449	19.5204	19.5737		-0.0086484	0.75251		-0.0166845	0.547556		14.2461	14.3281	14.2001	14.2148	14.2626	14.3334	14.285	14.2626	14.1715
943	O54714	2	1	1	sp|O54714|PIAS3_MOUSE E3 SUMO-protein ligase PIAS3 OS=Mus musculus (Mouse) OX=10090 GN=Pias3 PE=1 SV=3	Pias3	2	1	1
944	O54724	27	27	27	sp|O54724|CAVN1_MOUSE Caveolae-associated protein 1 OS=Mus musculus (Mouse) OX=10090 GN=Cavin1 PE=1 SV=1	Cavin1	27	27	27	15.6522	15.5288	15.6688	15.7332	15.7335	15.7133	15.4071	15.2791	15.4672	UP	0.232156	0.00326956	UP	0.342218	0.000262888	UP	17.5902	17.4796	17.6576	17.7336	17.4171	17.5033	17.5508		0.0444926	0.430634		0.205201	0.0076614	UP	19.1152	19.1628	18.9183	19.1304	19.0809	19.0806	18.9565	18.9092	18.8491
945	O54734	20	20	20	sp|O54734|OST48_MOUSE Dolichyl-diphosphooligosaccharide--protein glycosyltransferase 48 kDa subunit OS=Mus musculus (Mouse) OX=10090 GN=Ddost PE=1 SV=2	Ddost	20	20	20	18.8715	18.8859	18.7767	18.8778	18.749	18.783	18.5706	18.6556	18.6376	UP	0.223462	0.00174916	UP	0.181971	0.00584122	UP	19.4011	19.4063	19.4094	19.3503	19.3847	19.4109	19.4008		0.00495326	0.847884		-0.0189367	0.472649		18.7038	18.7446	18.549	18.7707	18.7477	18.6297	18.6718	18.6473	18.6354
946	O54750;O54749;Q3UNV2;Q924D1;Q3UNV4;A0A140T8U1	4;1;1;1;1;1	4;1;1;1;1;1	4;1;1;1;1;1	sp|O54750|CP2J6_MOUSE Cytochrome P450 2J6 OS=Mus musculus (Mouse) OX=10090 GN=Cyp2j6 PE=2 SV=2	Cyp2j6	4	4	4																															12.4963	12.3834	12.2533	12.1734	12.4163	12.1892	12.3224	12.1701	12.4562
947	O54754	3	3	3	sp|O54754|AOXA_MOUSE Aldehyde oxidase 1 OS=Mus musculus (Mouse) OX=10090 GN=Aox1 PE=1 SV=2	Aox1	3	3	3	13.4816	13.6769	13.3834	13.4587	13.4504	13.377	13.5607	13.5281	13.4598		-0.00228552	0.975314		-0.0875216	0.254982		12.8282	12.5996	12.3738	12.5198	12.4891	12.1604	12.3704		0.373965	0.0155946		0.106887	0.379962		12.7554	13.0608	12.9532	12.8883	12.9181	12.8166	12.9581	13.239	13.0725
948	O54774	43	43	43	sp|O54774|AP3D1_MOUSE AP-3 complex subunit delta-1 OS=Mus musculus (Mouse) OX=10090 GN=Ap3d1 PE=1 SV=1	Ap3d1	43	43	43	18.0488	18.097	18.0672	18.1072	18.0116	18.0724	18.1032	18.0753	18.0401		-0.0018627	0.963374		-0.00912226	0.822325		19.5722	19.5677	19.5912	19.5566	19.5023	19.547	19.5468		0.0379486	0.167916		0.0418624	0.134238		17.8567	17.8445	17.8378	17.8485	17.7948	17.9462	17.7503	17.7467	17.7853
949	O54775	6	6	6	sp|O54775|WISP1_MOUSE WNT1-inducible-signaling pathway protein 1 OS=Mus musculus (Mouse) OX=10090 GN=Wisp1 PE=2 SV=1	Wisp1	6	6	6																															15.1777	15.1497	15.0105	15.1679	15.1219	15.0275	15.2051	15.2167	15.2137
950	O54781	25	20	20	sp|O54781|SRPK2_MOUSE SRSF protein kinase 2 OS=Mus musculus (Mouse) OX=10090 GN=Srpk2 PE=1 SV=2	Srpk2	25	20	20	16.8005	16.551	16.744	16.9104	16.8782	16.8784	16.7673	16.2745	16.651		0.134232	0.287191		0.324743	0.023687		18.0977	18.1142	18.0675	18.0345	18.015	18.051	18.0187		0.0776932	0.0141136		0.0227482	0.358641		15.1675	15.1762	15.1254	15.2156	15.0789	15.2078	15.1408	15.1085	15.168
951	O54782	26	26	26	sp|O54782|MA2B2_MOUSE Epididymis-specific alpha-mannosidase OS=Mus musculus (Mouse) OX=10090 GN=Man2b2 PE=1 SV=2	Man2b2	26	26	26	13.357	13.0976	13.3323	13.5812	13.3845	13.5181	13.5483	13.5171	13.4242		-0.23424	0.0173997		-0.00192947	0.981238		14.8306	14.8818	14.8532	14.6991	14.9276	14.7318	14.7585		0.0502462	0.509545		-0.0297841	0.692302		18.2211	18.1384	18.175	18.2247	18.1636	18.1827	18.1819	18.2032	18.1919
952	O54784;Q8VDF3	17;1	17;1	17;1	sp|O54784|DAPK3_MOUSE Death-associated protein kinase 3 OS=Mus musculus (Mouse) OX=10090 GN=Dapk3 PE=1 SV=1	Dapk3	17	17	17	15.7861	15.6768	15.9153	15.826	15.8424	15.9404	15.8906	15.684	15.7741		0.00985737	0.896649		0.0867021	0.270913		17.6452	17.6511	17.6637	17.7214	17.5336	17.5706	17.6106		0.076549	0.0470059		0.120955	0.00745569	UP	15.5227	15.4712	15.4808	15.5563	15.4448	15.6409	15.4359	15.5013	15.4635
953	O54785	15	15	14	sp|O54785|LIMK2_MOUSE LIM domain kinase 2 OS=Mus musculus (Mouse) OX=10090 GN=Limk2 PE=1 SV=2	Limk2	15	15	14	15.9924	15.9777	16.0202	16.0393	16.042	16.0658	16.1507	16.0186	16.1199		-0.0996203	0.044353		-0.04735	0.293494		17.5295	17.5067	17.5326	17.537	17.4604	17.4676	17.4522		0.0580778	0.0239746		0.0747375	0.00822417		13.0378	13.1542	13.1587	13.1974	13.1597	12.9489	13.2815	13.3045	13.2767
954	O54786	13	13	13	sp|O54786|DFFA_MOUSE DNA fragmentation factor subunit alpha OS=Mus musculus (Mouse) OX=10090 GN=Dffa PE=1 SV=2	Dffa	13	13	13	17.421	17.3881	17.4219	17.4586	17.4401	17.473	17.5702	17.5463	17.4841		-0.123196	0.00906815	DOWN	-0.0762964	0.0690481		17.9705	17.9829	17.9714	17.9817	18.1075	18.0435	18.0319		-0.0842473	0.0234899		-0.0844131	0.023309		16.5496	16.5089	16.4899	16.5568	16.5371	16.4432	16.5455	16.5204	16.4775
955	O54788	5	5	5	sp|O54788|DFFB_MOUSE DNA fragmentation factor subunit beta OS=Mus musculus (Mouse) OX=10090 GN=Dffb PE=1 SV=1	Dffb	5	5	5	14.0381	13.9178	13.9996	14.0277	13.9843	13.9372	14.0429	13.9228	13.8672		0.0408893	0.482527		0.0387952	0.504602		14.3151	14.225	14.313	14.2694	14.2245	14.1357	14.2687		0.0603965	0.248206		0.0815459	0.134574
956	O54790	7	5	4	sp|O54790|MAFG_MOUSE Transcription factor MafG OS=Mus musculus (Mouse) OX=10090 GN=Mafg PE=1 SV=1	Mafg	7	5	4	14.6245	14.4195	14.5772	14.5652	14.553	14.6922	14.3873	14.2874	14.6006		0.115271	0.221553		0.178367	0.0733595		16.1092	15.9871	15.9735	16.0912	16.0449	16.0267	16.1067		-0.0112602	0.836827		-0.0270549	0.623709		12.7688	12.7593	12.7927	12.515	12.4641	12.701	12.7025	12.6505	12.7453
957	O54791	7	7	5	sp|O54791|MAFF_MOUSE Transcription factor MafF OS=Mus musculus (Mouse) OX=10090 GN=Maff PE=2 SV=1	Maff	7	7	5	15.4087	15.3108	15.4435	15.3905	15.3605	15.4265	15.2712	15.2813	15.2417		0.122978	0.0213269		0.127809	0.0178914		16.722	16.6267	16.8	16.7837	16.653	16.7334	16.6726		-0.0119613	0.76244		0.105511	0.0307752		12.6523	12.4863	12.636	12.6094	12.514	12.7815	12.6731	12.7315	12.8097
958	O54804	18	18	18	sp|O54804|CHKA_MOUSE Choline kinase alpha OS=Mus musculus (Mouse) OX=10090 GN=Chka PE=1 SV=3	Chka	18	18	18	17.9195	17.9999	17.8291	17.895	17.8009	17.9314	17.8577	17.7756	17.8376		0.092526	0.130913		0.0521325	0.372428		18.3486	18.3369	18.2379	18.2582	18.1871	18.1742	18.1886		0.15946	0.000158425	UP	0.0647746	0.0155116		17.0135	16.975	17.0324	17.0233	17.0471	16.9537	17.0485	16.9905	16.9902
959	O54818	6	6	6	sp|O54818|TPD53_MOUSE Tumor protein D53 OS=Mus musculus (Mouse) OX=10090 GN=Tpd52l1 PE=1 SV=1	Tpd52l1	6	6	6	15.7239	15.8257	15.5713	15.5804	15.5591	15.5942	15.769	15.9384	15.8183		-0.134903	0.0829295		-0.263993	0.00434812	DOWN	15.2136	15.3201	15.3552	15.2139	15.1532	15.3593	15.2955		-0.00250962	0.973953		0.0152279	0.843204		15.8194	15.8603	15.8952	15.7575	15.7962	16.0056	15.873	15.9491	15.9994
960	O54819	1	1	1	sp|O54819|TFPI1_MOUSE Tissue factor pathway inhibitor OS=Mus musculus (Mouse) OX=10090 GN=Tfpi PE=2 SV=1	Tfpi	1	1	1
961	O54825	15	15	15	sp|O54825|BYST_MOUSE Bystin OS=Mus musculus (Mouse) OX=10090 GN=Bysl PE=1 SV=3	Bysl	15	15	15	17.235	17.2816	17.2436	17.2052	17.2474	17.3144	17.2102	17.1787	17.2549		0.0388361	0.376828		0.0411078	0.350893		19.1738	19.1101	19.1265	19.1608	19.1299	19.1391	19.1471		0.00326175	0.905954		0.00497134	0.857214		14.6745	14.6159	14.6918	14.6746	14.5905	14.8908	14.6636	14.6712	14.6635
962	O54826	3	3	3	sp|O54826|AF10_MOUSE Protein AF-10 OS=Mus musculus (Mouse) OX=10090 GN=Mllt10 PE=1 SV=2	Mllt10	3	3	3	14.3086	14.2162	14.3377	14.4338	14.3229	14.2382	14.2837	14.119	14.4031		0.0189003	0.816445		0.0630207	0.44634		15.1177	15.0087	14.9615	14.9503	14.8306	15.0716	14.9794		0.102688	0.200387		-0.00463482	0.950458
963	O54827	2	2	2	sp|O54827|AT10A_MOUSE Probable phospholipid-transporting ATPase VA OS=Mus musculus (Mouse) OX=10090 GN=Atp10a PE=1 SV=4	Atp10a	2	2	2																															10.1542	9.57449	10.574	10.097	10.2492	10.4386	10.2711	10.436	10.4132
964	O54833	21	21	21	sp|O54833|CSK22_MOUSE Casein kinase II subunit alpha OS=Mus musculus (Mouse) OX=10090 GN=Csnk2a2 PE=1 SV=1	Csnk2a2	21	21	21	18.4906	18.6498	18.4382	18.4258	18.4429	18.4747	18.3872	18.5155	18.4463		0.0765573	0.233665		-0.00184311	0.976097		19.1494	19.1623	19.177	19.2006	19.2663	19.2438	19.2511		-0.0979059	0.00273109		-0.0649635	0.017977		18.3865	18.3581	18.3242	18.299	18.354	18.2709	18.4337	18.4421	18.3119
965	O54836	6	6	6	sp|O54836|ZMAT3_MOUSE Zinc finger matrin-type protein 3 OS=Mus musculus (Mouse) OX=10090 GN=Zmat3 PE=2 SV=1	Zmat3	6	6	6	14.5483	14.5305	14.6342	14.4482	14.4526	14.5255	14.4478	14.3434	14.4834		0.146132	0.0184843		0.0505707	0.342898		15.1951	15.275	15.2417	15.2283	15.1302	15.0675	15.0749	UP	0.144209	0.00441466	UP	0.144141	0.00442471	UP	15.1028	15.1984	15.1198	15.2044	15.0639	15.148	14.9724	15.0128	15.0557
966	O54864	5	5	5	sp|O54864|SUV91_MOUSE Histone-lysine N-methyltransferase SUV39H1 OS=Mus musculus (Mouse) OX=10090 GN=Suv39h1 PE=1 SV=1	Suv39h1	5	5	5	13.3355	13.1341	13.3669	13.4088	13.4264	13.5114	13.4343	13.1674	13.4616		-0.0755604	0.421391		0.0944421	0.320087		14.8314	14.8414	14.9129	14.9748	14.9495	14.9756	14.9651		-0.126989	0.00222329	DOWN	-0.0195547	0.468322
968	O54879	15	13	13	sp|O54879|HMGB3_MOUSE High mobility group protein B3 OS=Mus musculus (Mouse) OX=10090 GN=Hmgb3 PE=1 SV=3	Hmgb3	15	13	13	17.5771	17.5579	17.5994	17.7763	17.7246	17.6721	17.6976	17.7251	17.7704		-0.15293	0.00479179	DOWN	-0.00672319	0.872026		17.7801	17.7433	17.8814	17.8785	17.845	17.8149	17.8545		-0.0764329	0.0157344		0.0418288	0.119515		16.986	17.0159	17.0275	16.9618	16.9314	16.9605	17.0093	17.0067	17.0724
969	O54890	18	18	18	sp|O54890|ITB3_MOUSE Integrin beta-3 OS=Mus musculus (Mouse) OX=10090 GN=Itgb3 PE=1 SV=2	Itgb3	18	18	18	12.7074	12.8962	12.9998	12.9836	12.7261	13.0269	13.0613	13.1303	12.7195		-0.102557	0.439635		-0.0581532	0.65729		13.9345	14.3092	14.139	14.37	14.0688	14.1294	14.0302		0.0457179	0.713074		0.178394	0.182245		17.9203	17.9603	17.9984	17.8846	17.9335	17.8646	17.9467	17.9583	18.0479
970	O54908	2	2	1	sp|O54908|DKK1_MOUSE Dickkopf-related protein 1 OS=Mus musculus (Mouse) OX=10090 GN=Dkk1 PE=1 SV=2	Dkk1	2	2	1
971	O54916;Q80XA6	19;1	19;1	19;1	sp|O54916|REPS1_MOUSE RalBP1-associated Eps domain-containing protein 1 OS=Mus musculus (Mouse) OX=10090 GN=Reps1 PE=1 SV=2	Reps1	19	19	19	16.0194	16.0246	16.0846	16.0687	16.0673	16.0626	16.1254	16.0886	16.043		-0.0427911	0.285611		-0.0194811	0.617248		17.5754	17.5562	17.6269	17.5882	17.6717	17.6089	17.6061		-0.0630893	0.0694137		-0.0213382	0.485263		15.6302	15.6849	15.5798	15.5639	15.7223	15.5401	15.7137	15.6759	15.6253
973	O54918	5	5	5	sp|O54918|B2L11_MOUSE Bcl-2-like protein 11 OS=Mus musculus (Mouse) OX=10090 GN=Bcl2l11 PE=1 SV=1	Bcl2l11	5	5	5	14.6514	14.5259	14.734	15.1042	14.8298	14.6508	14.9939	14.8342	14.8066		-0.241126	0.0597657		-0.0166436	0.884482		15.5632	15.6067	15.5803	15.5592	15.7056	15.659	15.661		-0.0902038	0.0126494		-0.105477	0.00625101	DOWN	12.3596	12.4431	12.2535	12.4085	12.4434	12.201	12.2691	12.2527	12.1909
974	O54926	2	2	2	sp|O54926|SIVA_MOUSE Apoptosis regulatory protein Siva OS=Mus musculus (Mouse) OX=10090 GN=Siva1 PE=1 SV=1	Siva1	2	2	2	13.1618	13.0744	13.3884	13.1728	13.0419	13.1843	13.3269	13.3293	13.3164		-0.116041	0.1704		-0.191238	0.0370525		14.7736	14.6659	14.7062	14.6533	14.5441	14.5875	14.6018		0.141941	0.01071		0.101892	0.0401239		13.6479	13.7494	14.5416	14.3162	14.6072	14.6385	13.0871	13.8297	13.1289	UP
975	O54931	46	46	46	sp|O54931|AKAP2_MOUSE A-kinase anchor protein 2 OS=Mus musculus (Mouse) OX=10090 GN=Akap2 PE=1 SV=3	Akap2	46	46	46	18.3435	18.2737	18.3859	18.3392	18.3645	18.2811	18.3607	18.3182	18.3294		-0.00175602	0.967938		-0.00780638	0.858316		18.562	18.54	18.5292	18.5416	18.4857	18.4538	18.4453		0.0894257	0.00654249		0.0738044	0.0153448		19.9898	19.9869	19.9843	19.9732	19.9718	19.9402	19.9396	19.9586	19.9719
976	O54940	9	9	9	sp|O54940|BNIP2_MOUSE BCL2/adenovirus E1B 19 kDa protein-interacting protein 2 OS=Mus musculus (Mouse) OX=10090 GN=Bnip2 PE=1 SV=2	Bnip2	9	9	9	15.851	15.9507	16.0154	16.0813	16.0412	15.989	16.1155	16.1744	16.0731		-0.181937	0.00756953	DOWN	-0.0838356	0.145713		15.7391	15.7103	15.8859	15.8424	15.7615	15.7758	15.8626		-0.0752904	0.0823996		0.0641398	0.12666		16.1646	16.165	16.2039	16.2043	16.1981	16.1252	16.1549	16.2325	16.1969
977	O54941	23	22	22	sp|O54941|SMCE1_MOUSE SWI/SNF-related matrix-associated actin-dependent regulator of chromatin subfamily E member 1 OS=Mus musculus (Mouse) OX=10090 GN=Smarce1 PE=1 SV=1	Smarce1	23	22	22	17.8064	17.6961	17.8732	17.8542	17.9381	18.0332	17.8284	17.7614	17.7742		0.00388883	0.95003		0.153828	0.0322708		19.6596	19.6385	19.6217	19.619	19.7011	19.7067	19.6756		-0.0454063	0.0706795		-0.0741076	0.0113768		15.8834	15.9793	16.0389	15.8744	15.9692	16.1077	15.9998	15.9533	16.1131
978	O54946;Q9QYI8;O35723	19;4;2	19;4;2	18;4;2	sp|O54946|DNJB6_MOUSE DnaJ homolog subfamily B member 6 OS=Mus musculus (Mouse) OX=10090 GN=Dnajb6 PE=1 SV=4	Dnajb6	19	19	18	17.0745	17.1167	17.1748	17.0066	17.0051	17.1157	17.0149	16.9709	17.0162		0.121299	0.0267697		0.0418056	0.382805		19.0274	19.0442	18.979	18.9581	18.9992	18.9027	18.9347		0.0902182	0.0298297		0.0229857	0.500146		16.1393	16.1513	16.1642	16.1626	16.1011	16.1222	16.0174	16.0977	16.1059
979	O54950;Q8BGM7	16;1	16;1	15;1	sp|O54950|AAKG1_MOUSE 5-AMP-activated protein kinase subunit gamma-1 OS=Mus musculus (Mouse) OX=10090 GN=Prkag1 PE=1 SV=2	Prkag1	16	16	15	16.8794	17.0078	16.8866	16.8998	16.8696	16.9029	16.9394	16.9964	16.9321		-0.0313579	0.501381		-0.0652015	0.180142		18.1767	18.1735	18.2311	18.2079	18.1721	18.1613	18.1673		0.00820528	0.685532		0.0525719	0.0336642		16.952	16.9572	16.8961	16.8746	16.9147	16.7919	17.0043	16.9618	16.8022
980	O54956	8	8	8	sp|O54956|DPOE2_MOUSE DNA polymerase epsilon subunit 2 OS=Mus musculus (Mouse) OX=10090 GN=Pole2 PE=2 SV=2	Pole2	8	8	8	15.4624	15.6217	15.4526	15.3129	15.5264	15.5237	15.1237	15.2822	15.2927	UP	0.279339	0.00638993	UP	0.221461	0.0203264		16.796	16.8351	16.8147	16.7763	16.9102	16.8291	16.837		-0.0432016	0.233761		-0.0632477	0.100204
982	O54962	7	7	7	sp|O54962|BAF_MOUSE Barrier-to-autointegration factor OS=Mus musculus (Mouse) OX=10090 GN=Banf1 PE=1 SV=1	Banf1	7	7	7	17.2296	17.4793	16.9247	18.1215	17.3271	17.1726	17.1121	17.0947	17.1211		0.101911	0.669979		0.431117	0.0965033		17.8507	18.2534	18.2716	18.0107	18.3059	18.148	18.207		-0.168209	0.250527		-0.0791034	0.572175		13.1459	13.2578	12.8189	13.4141	13.2487	13.5844	13.4094	13.1261	13.2115
983	O54965	2	2	2	sp|O54965|RNF13_MOUSE E3 ubiquitin-protein ligase RNF13 OS=Mus musculus (Mouse) OX=10090 GN=Rnf13 PE=1 SV=2	Rnf13	2	2	2	15.1253	14.9574	15.8874	15.2445	15.1803	15.5596	15.3548	15.1981	15.2719		0.0484354	0.827663		0.0532376	0.810942		14.7788	14.8454	14.806	14.8308	15.1747	14.858	14.7807		-0.125672	0.301722		-0.119402	0.324429		13.737	13.8202	13.5703	13.8701	13.8613	13.7387	13.7593	13.5906	13.8525
984	O54967	5	5	5	sp|O54967|ACK1_MOUSE Activated CDC42 kinase 1 OS=Mus musculus (Mouse) OX=10090 GN=Tnk2 PE=1 SV=2	Tnk2	5	5	5	13.8307	13.7754	14.089	13.9209	13.8074	13.7889	13.7102	13.7324	13.686		0.188816	0.0411456		0.129547	0.135575		15.3087	15.3855	15.3869	15.3699	15.3366	15.3833	15.3158		0.00185307	0.956606		0.0331441	0.348935		11.2882	11.0016	11.1129	10.8394	11.3238	11.0835	10.7989	10.9762	10.8248
985	O54983	14	14	14	sp|O54983|CRYM_MOUSE Ketimine reductase mu-crystallin OS=Mus musculus (Mouse) OX=10090 GN=Crym PE=1 SV=1	Crym	14	14	14	18.6239	18.5663	18.5955	18.6128	18.6538	18.6133	18.6122	18.6789	18.6318		-0.0457858	0.243778		-0.0143512	0.704389		18.6225	18.5997	18.568	18.5934	18.5188	18.514	18.5138		0.095609	0.00301127		0.0652067	0.0173961
986	O54984	16	16	16	sp|O54984|ASNA_MOUSE ATPase Asna1 OS=Mus musculus (Mouse) OX=10090 GN=Asna1 PE=1 SV=2	Asna1	16	16	16	19.3697	19.5761	19.3015	19.2313	19.1692	19.3002	19.2675	19.3037	19.2668		0.136434	0.0837015		-0.0457557	0.528893		19.4418	19.4961	19.3727	19.3468	19.3211	19.2481	19.2548		0.194265	0.000795159	UP	0.085042	0.0359902		18.6459	18.6556	18.6911	18.6644	18.6898	18.6164	18.7833	18.7779	18.6674
987	O54988	51	51	50	sp|O54988|SLK_MOUSE STE20-like serine/threonine-protein kinase OS=Mus musculus (Mouse) OX=10090 GN=Slk PE=1 SV=2	Slk	51	51	50	17.5358	17.5027	17.6356	17.5343	17.5209	17.5633	17.4905	17.3742	17.4919		0.10584	0.0635793		0.0872659	0.114676		19.2545	19.2832	19.2618	19.2365	19.2567	19.2029	19.2048		0.0473861	0.117456		0.027698	0.327547		17.8423	17.8474	17.8737	17.8777	17.8727	17.8339	17.7789	17.7951	17.7913
988	O54990	17	17	17	sp|O54990|PROM1_MOUSE Prominin-1 OS=Mus musculus (Mouse) OX=10090 GN=Prom1 PE=1 SV=1	Prom1	17	17	17	17.1068	17.1804	17.2555	17.3713	17.3228	17.2958	17.5825	17.7219	17.5792	DOWN	-0.446957	2.75064e-05	DOWN	-0.297886	0.000524131	DOWN	17.0803	17.1124	17.2258	17.2605	17.2799	17.2256	17.2645		-0.16027	0.000798431	DOWN	-0.0135065	0.625258
989	O54992	7	7	7	sp|O54992|MAPK5_MOUSE MAP kinase-activated protein kinase 5 OS=Mus musculus (Mouse) OX=10090 GN=Mapkapk5 PE=1 SV=1	Mapkapk5	7	7	7	13.1499	12.9848	13.2114	13.0335	13.0588	13.1981	13.1904	12.8221	13.0639		0.0898894	0.387634		0.0713108	0.489507		13.9692	13.8916	14.0524	13.9641	14.1659	13.8787	14.0369		-0.0967822	0.285511		-0.0189268	0.826536		15.2822	15.1946	15.2318	15.2621	15.2218	15.1488	15.3147	15.2966	15.1874
990	O54998	17	17	17	sp|O54998|FKBP7_MOUSE Peptidyl-prolyl cis-trans isomerase FKBP7 OS=Mus musculus (Mouse) OX=10090 GN=Fkbp7 PE=1 SV=1	Fkbp7	17	17	17	14.4698	14.4798	14.5325	14.4668	14.5946	14.3987	14.5168	14.6149	14.348		0.00078304	0.991814		-0.00655364	0.931586		14.3776	14.3064	14.3791	14.3964	14.3556	14.3365	14.344		-0.0033651	0.903906		0.0423486	0.163181		17.7975	17.7835	17.6823	17.777	17.8213	17.6374	17.6501	17.76	17.6962
991	O55003	8	8	8	sp|O55003|BNIP3_MOUSE BCL2/adenovirus E1B 19 kDa protein-interacting protein 3 OS=Mus musculus (Mouse) OX=10090 GN=Bnip3 PE=1 SV=1	Bnip3	8	8	8	13.6056	13.6927	13.806	14.1931	14.0598	14.0686	14.3253	14.3619	14.3989	DOWN	-0.660582	2.36705e-06	DOWN	-0.254868	0.00238018	DOWN	14.0645	13.9317	14.0506	14.2988	14.1509	14.3922	14.235		-0.261243	0.0371421		-0.0845982	0.423247		12.5323	12.6644	13.0119	12.7676	12.7351	12.5601	12.9596	13.0178	13.2207
992	O55013	10	10	10	sp|O55013|TPPC3_MOUSE Trafficking protein particle complex subunit 3 OS=Mus musculus (Mouse) OX=10090 GN=Trappc3 PE=1 SV=1	Trappc3	10	10	10	17.315	17.2133	17.3063	17.4357	17.3654	17.2987	17.5713	17.544	17.5014	DOWN	-0.260695	0.000534366	DOWN	-0.172266	0.00675955	DOWN	17.4364	17.4458	17.4493	17.4557	17.528	17.569	17.5828	DOWN	-0.118827	0.00217932	DOWN	-0.107442	0.00361132	DOWN	17.5798	17.46	17.5767	17.7504	17.5686	17.7257	17.7167	17.6403	17.7387
993	O55022	12	11	11	sp|O55022|PGRC1_MOUSE Membrane-associated progesterone receptor component 1 OS=Mus musculus (Mouse) OX=10090 GN=Pgrmc1 PE=1 SV=4	Pgrmc1	12	11	11	18.6841	18.7359	18.7968	18.7848	18.8084	18.6969	18.7814	18.9988	18.9139		-0.159141	0.0314984		-0.134685	0.0593316		18.446	18.5061	18.6823	18.5854	18.5738	18.5944	18.6149		-0.118285	0.0166863		0.0395068	0.317646		18.6414	18.5824	18.5589	18.7234	18.7327	18.8166	18.615	18.5891	18.6715
994	O55023	18	18	18	sp|O55023|IMPA1_MOUSE Inositol monophosphatase 1 OS=Mus musculus (Mouse) OX=10090 GN=Impa1 PE=1 SV=1	Impa1	18	18	18	18.5134	18.5061	18.4523	18.5112	18.4855	18.4333	18.5474	18.5609	18.6139		-0.0834903	0.0646086		-0.097404	0.0366682		18.2181	18.2166	18.1685	18.178	18.1665	18.1798	18.1425		0.054416	0.0385934		0.0103304	0.636192		18.226	18.2198	18.1843	18.1879	18.2202	18.193	18.2861	18.2375	18.3025
995	O55026	2	2	2	sp|O55026|ENTP2_MOUSE Ectonucleoside triphosphate diphosphohydrolase 2 OS=Mus musculus (Mouse) OX=10090 GN=Entpd2 PE=1 SV=2	Entpd2	2	2	2	8.6725	8.57169	8.00365	8.82193	8.59398	8.57006	9.08606	8.51737	8.85704		-0.404208	0.066369		-0.158168	0.432898		8.50185	8.85294	8.72225	8.80966	8.69984	8.60775	7.8541		0.290168	0.305074		0.378726	0.193358
996	O55028	11	11	11	sp|O55028|BCKD_MOUSE [3-methyl-2-oxobutanoate dehydrogenase [lipoamide]] kinase, mitochondrial OS=Mus musculus (Mouse) OX=10090 GN=Bckdk PE=1 SV=1	Bckdk	11	11	11	14.9734	14.888	14.9985	14.9345	15.0237	15.077	15.0005	15.0292	15.0228		-0.0642173	0.2156		-0.00577051	0.907131		16.4567	16.468	16.4682	16.6236	16.6825	16.7096	16.709	DOWN	-0.237985	0.00171026	DOWN	-0.154457	0.0134267		14.6569	14.7399	14.5638	14.6763	14.7217	14.736	14.8006	14.8022	14.7426
997	O55029	56	56	56	sp|O55029|COPB2_MOUSE Coatomer subunit beta OS=Mus musculus (Mouse) OX=10090 GN=Copb2 PE=1 SV=2	Copb2	56	56	56	19.3693	19.412	19.341	19.4127	19.4366	19.4026	19.3946	19.3274	19.3831		0.00573407	0.881237		0.0489227	0.223195		20.7243	20.7348	20.7356	20.7057	20.6739	20.6891	20.6712		0.0514671	0.0449981		0.0425407	0.0823204		19.9791	19.9142	19.9653	19.9567	19.9555	20.0148	19.947	19.9151	19.9095
998	O55033	12	11	10	sp|O55033|NCK2_MOUSE Cytoplasmic protein NCK2 OS=Mus musculus (Mouse) OX=10090 GN=Nck2 PE=1 SV=1	Nck2	12	11	10	14.6237	14.6237	14.6711	14.9095	14.81	14.6391	14.9991	14.9529	14.8153		-0.282948	0.00427008	DOWN	-0.136222	0.098264		15.9254	15.9078	15.9441	15.9193	15.8947	16.0119	15.8867		-0.0145032	0.738085		0.000663355	0.987738		15.2103	15.2512	15.606	15.3782	15.2923	15.1903	15.2411	15.4389	15.2359
999	O55042	6	6	3	sp|O55042|SYUA_MOUSE Alpha-synuclein OS=Mus musculus (Mouse) OX=10090 GN=Snca PE=1 SV=2	Snca	6	6	3	16.1195	16.1421	16.1887	16.2328	16.2105	16.1857	16.2475	16.2872	16.2069		-0.0971225	0.0333677		-0.0375547	0.354448		16.2396	16.251	16.2426	16.3361	16.2551	16.2125	16.2741		-0.00192657	0.957341		0.0421561	0.267462		13.6922	13.9216	14.0524	13.673	13.8847	13.8035	13.9673	13.76	13.7288
1000	O55047	21	21	16	sp|O55047|TLK2_MOUSE Serine/threonine-protein kinase tousled-like 2 OS=Mus musculus (Mouse) OX=10090 GN=Tlk2 PE=1 SV=2	Tlk2	21	21	16	16.4849	16.4511	16.5041	16.5196	16.476	16.5501	16.4849	16.347	16.4386		0.0565479	0.243249		0.091733	0.0741737		18.4602	18.4164	18.4371	18.462	18.4285	18.4028	18.4346		0.0163909	0.519926		0.0276078	0.293161		15.361	15.3956	15.3699	15.4095	15.4582	15.3956	15.4565	15.4196	15.3505
1001	O55055	2	2	2	sp|O55055|TRDMT_MOUSE tRNA (cytosine(38)-C(5))-methyltransferase OS=Mus musculus (Mouse) OX=10090 GN=Trdmt1 PE=1 SV=2	Trdmt1	2	2	2	12.859	12.7363	12.7149	12.7019	12.964	12.6002	12.4542	12.2781	12.3987	UP	0.393052	0.00246362	UP	0.378355	0.00309334	UP	14.1268	14.2417	14.2299	14.1942	14.2467	14.1328	14.1765		-0.00109028	0.98218		0.0267406	0.588563
1002	O55057	3	3	3	sp|O55057|PDE6D_MOUSE Retinal rod rhodopsin-sensitive cGMP 3,5-cyclic phosphodiesterase subunit delta OS=Mus musculus (Mouse) OX=10090 GN=Pde6d PE=1 SV=1	Pde6d	3	3	3	16.7532	16.7451	16.6449	16.8633	16.7357	16.7374	16.859	16.7951	16.8667		-0.125838	0.03644		-0.0614332	0.258912		17.0547	17.0112	17.0586	17.0039	16.9791	16.9908	17.013		0.0386726	0.203245		0.0369327	0.2217		15.8814	15.9225	15.6543	15.7751	15.8742	15.7079	16.0893	16.0063	15.7339
1003	O55060	10	10	10	sp|O55060|TPMT_MOUSE Thiopurine S-methyltransferase OS=Mus musculus (Mouse) OX=10090 GN=Tpmt PE=1 SV=1	Tpmt	10	10	10	16.8627	17.1827	16.8293	16.8407	16.8789	16.8543	17.0675	17.2764	17.1772	DOWN	-0.21547	0.0468995		-0.315727	0.00847732	DOWN	16.969	17.0152	17.0104	16.965	17.1507	17.1673	17.1551	DOWN	-0.165606	0.000521749	DOWN	-0.17	0.000451644	DOWN	16.5229	16.3536	16.5156	16.5739	16.513	16.6352	16.6596	16.6366	16.6175
1004	O55091	19	19	19	sp|O55091|IMPCT_MOUSE Protein IMPACT OS=Mus musculus (Mouse) OX=10090 GN=Impact PE=1 SV=2	Impact	19	19	19	17.2023	17.1284	17.2009	17.1725	17.1915	17.2152	17.0914	16.9747	17.0188	UP	0.14889	0.00748786	UP	0.164758	0.00428327	UP	19.5321	19.4945	19.4249	19.4141	19.2667	19.3015	19.291	UP	0.22689	4.93781e-05	UP	0.133137	0.000994606	UP	17.3945	17.3003	17.3408	17.3544	17.3612	17.3491	17.3669	17.2547	17.3178
1005	O55098	23	22	22	sp|O55098|STK10_MOUSE Serine/threonine-protein kinase 10 OS=Mus musculus (Mouse) OX=10090 GN=Stk10 PE=1 SV=2	Stk10	23	22	22	15.3631	15.3271	15.4469	15.3243	15.3301	15.3314	15.3667	15.2334	15.3121		0.0749664	0.148494		0.0245377	0.616412		17.0822	17.0115	17.0408	16.9539	17.1965	17.0215	17.0349		-0.0374539	0.562127		-0.0869607	0.203563		15.2208	15.2758	15.2874	15.2994	15.3383	15.2883	15.2626	15.3036	15.2704
1006	O55100	4	4	4	sp|O55100|SNG1_MOUSE Synaptogyrin-1 OS=Mus musculus (Mouse) OX=10090 GN=Syngr1 PE=1 SV=2	Syngr1	4	4	4	16.5719	16.3755	16.5413	16.471	16.4465	16.4754	16.7404	16.6103	16.56		-0.140623	0.0563348		-0.172582	0.0252078		16.869	16.9327	16.8541	16.7542	16.9804	16.8221	16.8985		0.00048429	0.99319		-0.0961922	0.126639		12.327	12.1019	12.0222	12.2006	12.1293	11.9053	11.8387	12.0778	12.1213
1007	O55101	3	3	3	sp|O55101|SNG2_MOUSE Synaptogyrin-2 OS=Mus musculus (Mouse) OX=10090 GN=Syngr2 PE=2 SV=1	Syngr2	3	3	3	15.3515	15.4661	15.5385	15.7349	15.5895	15.3788	15.9553	16.0391	15.8127	DOWN	-0.483672	0.000857943	DOWN	-0.368022	0.00458615	DOWN	15.0008	15.0921	15.088	15.0845	15.0505	15.1193	15.0958		-0.0420836	0.272718		-0.00232364	0.949096		16.1818	16.1816	16.3193	16.3724	16.4084	16.2169	16.4704	16.4495	16.5311	DOWN
1008	O55102	7	7	7	sp|O55102|BL1S1_MOUSE Biogenesis of lysosome-related organelles complex 1 subunit 1 OS=Mus musculus (Mouse) OX=10090 GN=Bloc1s1 PE=1 SV=2	Bloc1s1	7	7	7	14.655	14.6335	14.5661	14.5203	14.5858	14.5401	14.7645	15.0017	14.795	DOWN	-0.235518	0.00533471	DOWN	-0.305	0.00112559	DOWN	14.7669	14.7879	14.9191	14.7949	15.0073	14.8782	14.8875		-0.146916	0.031249		-0.0673129	0.249274		15.1685	15.3084	15.0568	15.3791	15.1579	15.5604	15.063	15.0595	15.2101
1009	O55106	33	33	29	sp|O55106|STRN_MOUSE Striatin OS=Mus musculus (Mouse) OX=10090 GN=Strn PE=1 SV=2	Strn	33	33	29	17.6449	17.6184	17.5909	17.6475	17.6277	17.6441	17.6384	17.5591	17.667		-0.00343641	0.932627		0.0182833	0.654776		18.4259	18.4206	18.417	18.4435	18.3615	18.4219	18.401		0.0283936	0.300778		0.0354253	0.207213		18.0865	18.1216	18.0545	18.0405	18.0414	18.0242	18.037	18.0946	18.0286
1010	O55111	33	33	33	sp|O55111|DSG2_MOUSE Desmoglein-2 OS=Mus musculus (Mouse) OX=10090 GN=Dsg2 PE=1 SV=3	Dsg2	33	33	33	17.8576	17.8184	17.958	17.952	17.968	18.0099	17.9663	17.9952	17.9912		-0.106247	0.0398512		-0.00759178	0.866669		18.7375	18.754	18.8408	18.8533	18.7864	18.7603	18.7731		-0.0275823	0.217482		0.0737938	0.00990073		13.8701	13.828	13.7706	13.7434	13.8491	13.7396	13.7294	13.9439	13.9256
1011	O55125	12	12	12	sp|O55125|NIPS1_MOUSE Protein NipSnap homolog 1 OS=Mus musculus (Mouse) OX=10090 GN=Nipsnap1 PE=1 SV=1	Nipsnap1	12	12	12	17.7225	17.7804	17.6867	17.6656	17.6596	17.698	17.7646	17.8022	17.8988		-0.0919656	0.0773997		-0.147482	0.0112364		17.6262	17.6364	17.6564	17.6854	17.6968	17.7413	17.706		-0.0833989	0.0110544		-0.0437879	0.10757		16.2678	16.3826	16.3945	16.3464	16.3637	16.3329	16.3912	16.3841	16.4149
1012	O55126	13	13	13	sp|O55126|NIPS2_MOUSE Protein NipSnap homolog 2 OS=Mus musculus (Mouse) OX=10090 GN=Nipsnap2 PE=1 SV=1	Nipsnap2	13	13	13	17.5236	17.5504	17.4089	17.499	17.4522	17.3993	17.5607	17.5365	17.5251		-0.0464666	0.354947		-0.0906094	0.0905705		17.7023	17.696	17.6798	17.681	17.7163	17.7028	17.6935		-0.00510268	0.798585		-0.0238614	0.258017		17.6977	17.7522	17.9763	17.6832	17.6906	17.8591	17.7465	17.7788	18.0348
1013	O55128	13	13	13	sp|O55128|SAP18_MOUSE Histone deacetylase complex subunit SAP18 OS=Mus musculus (Mouse) OX=10090 GN=Sap18 PE=1 SV=1	Sap18	13	13	13	16.3797	16.5313	16.5037	16.4009	16.3584	16.516	16.3757	16.4016	16.4082		0.0763727	0.200841		0.029908	0.60119		19.1866	19.1429	19.1497	19.1244	19.0062	19.0234	19.0066	UP	0.152693	0.000496306	UP	0.124991	0.00145585	UP	16.74	16.8711	16.8128	16.7756	16.8554	16.7869	16.6998	16.7431	16.7628
1014	O55131	38	38	35	sp|O55131|SEPT7_MOUSE Septin-7 OS=Mus musculus (Mouse) OX=10090 GN=Septin7 PE=1 SV=1	Septin7	38	38	35	17.625	18.0083	17.6046	17.5294	17.5947	17.4597	17.4375	17.8866	17.6507		0.0877138	0.525444		-0.130327	0.352346		17.5103	17.5002	17.5532	17.5889	17.4606	17.5358	17.4969		0.00746335	0.801019		0.0732508	0.0405948		19.0396	19.1759	19.1151	19.0742	19.0667	19.3548	18.9915	19.1207	19.156
1015	O55135	11	11	11	sp|O55135|IF6_MOUSE Eukaryotic translation initiation factor 6 OS=Mus musculus (Mouse) OX=10090 GN=Eif6 PE=1 SV=2	Eif6	11	11	11	17.9699	18.1274	17.9575	17.7863	17.7802	17.7115	17.8124	18.0509	17.8585		0.111026	0.156014		-0.147887	0.0697573		17.7308	17.8051	17.7638	17.6836	17.716	17.7722	17.82		-0.00148014	0.973751		-0.0456998	0.329793		16.8534	17.09	17.0394	16.9339	16.9217	16.9599	16.9248	17.1588	17.0734
1016	O55137	20	20	8	sp|O55137|ACOT1_MOUSE Acyl-coenzyme A thioesterase 1 OS=Mus musculus (Mouse) OX=10090 GN=Acot1 PE=1 SV=1	Acot1	20	20	8	18.6256	18.6242	18.8206	18.6803	18.6694	18.6391	18.7121	18.6029	18.6009		0.0515214	0.41559		0.0242941	0.696555		19.3232	19.3727	19.3577	19.3159	19.3318	19.2552	19.2629		0.0646659	0.0967889		0.0535237	0.155056		17.8962	17.8757	17.8927	17.9078	17.9128	17.9787	17.8709	17.8574	17.9163
1017	O55142	14	14	14	sp|O55142|RL35A_MOUSE 60S ribosomal protein L35a OS=Mus musculus (Mouse) OX=10090 GN=Rpl35a PE=1 SV=2	Rpl35a	14	14	14	18.2072	18.2237	18.0552	18.2451	18.2387	18.2582	17.9482	17.8401	17.976	UP	0.240588	0.00217255	UP	0.32587	0.000295023	UP	19.7796	19.7696	19.7571	19.7654	19.7891	19.8358	19.8122		-0.0377697	0.136442		-0.0511392	0.0584763		17.0874	17.6409	17.0507	17.4356	17.2483	17.7417	16.8867	16.8353	17.1308
1018	O55143	54	54	34	sp|O55143|AT2A2_MOUSE Sarcoplasmic/endoplasmic reticulum calcium ATPase 2 OS=Mus musculus (Mouse) OX=10090 GN=Atp2a2 PE=1 SV=2	Atp2a2	54	54	34	19.9576	20.0156	19.9216	19.8632	19.8077	19.9899	20.0449	20.0658	19.9639		-0.0599328	0.311125		-0.137943	0.0364018		20.8663	20.9049	20.9282	20.9154	20.8607	20.9302	20.9359		-0.0233249	0.468894		0.0128438	0.685365		20.1793	20.1657	20.5862	20.1052	20.1903	20.6056	20.2633	20.2664	20.6738
1019	O55176	9	9	9	sp|O55176|PJA1_MOUSE E3 ubiquitin-protein ligase Praja-1 OS=Mus musculus (Mouse) OX=10090 GN=Pja1 PE=1 SV=3	Pja1	9	9	9	12.42	11.8785	12.372	12.3143	12.0942	12.1887	12.1367	12.2198	12.1886		0.0418079	0.756894		0.0173794	0.89736		12.9899	12.9613	13.2206	13.0381	13.7017	13.4518	13.3494	DOWN	-0.5254	0.00251159	DOWN	-0.37162	0.0128082		12.4363	12.5883	12.7607	12.3991	12.54	12.5104	12.7043	12.9029	12.7001
1021	O55201	48	48	48	sp|O55201|SPT5H_MOUSE Transcription elongation factor SPT5 OS=Mus musculus (Mouse) OX=10090 GN=Supt5h PE=1 SV=1	Supt5h	48	48	48	18.6448	18.6017	18.7247	18.6861	18.6843	18.7365	18.5988	18.5488	18.6003		0.0744303	0.11649		0.119652	0.0214853		20.7137	20.7069	20.6813	20.7028	20.6833	20.7042	20.6838		0.0198633	0.358864		0.00161768	0.938218		17.4571	17.5142	17.463	17.4745	17.4543	17.5502	17.3344	17.3893	17.4467
1022	O55222	27	27	27	sp|O55222|ILK_MOUSE Integrin-linked protein kinase OS=Mus musculus (Mouse) OX=10090 GN=Ilk PE=1 SV=2	Ilk	27	27	27	16.8557	16.957	16.843	16.8926	16.9177	16.9043	16.827	16.9007	16.9146		0.00448497	0.920788		0.0241237	0.595813		18.7673	18.7803	18.7935	18.782	18.6435	18.7299	18.712		0.0786838	0.0392877		0.0926238	0.0212203		18.2964	18.3316	18.2983	18.2573	18.3155	18.3374	18.3447	18.3586	18.1804
1023	O55229	19	19	19	sp|O55229|CHKB_MOUSE Choline/ethanolamine kinase OS=Mus musculus (Mouse) OX=10090 GN=Chkb PE=1 SV=3	Chkb	19	19	19	16.6596	16.8527	16.6931	16.6766	16.6402	16.6289	16.7245	16.8201	16.7323		-0.0238447	0.680626		-0.11042	0.0816337		16.968	17.0055	17.0187	17.0991	16.9567	16.928	16.9924		0.02776	0.442098		0.0998778	0.0246325		17.155	17.0326	17.1565	16.9755	17.0083	17.0605	17.1252	17.0621	17.112
1024	O55234	22	22	22	sp|O55234|PSB5_MOUSE Proteasome subunit beta type-5 OS=Mus musculus (Mouse) OX=10090 GN=Psmb5 PE=1 SV=3	Psmb5	22	22	22	19.6643	19.6635	19.5838	19.6504	19.6284	19.5637	19.3596	19.6365	19.5969		0.10619	0.172194		0.0831724	0.27477		19.6221	19.647	19.6462	19.6041	19.6228	19.6578	19.6903		-0.0224205	0.456708		-0.0318317	0.301614		18.6323	18.7326	18.6964	18.7283	18.678	18.6852	18.6056	18.5647	18.6547
1025	O55236	18	18	18	sp|O55236|MCE1_MOUSE mRNA-capping enzyme OS=Mus musculus (Mouse) OX=10090 GN=Rngtt PE=1 SV=1	Rngtt	18	18	18	15.4319	15.4199	15.4282	15.4558	15.4751	15.4136	15.4072	15.3384	15.4283		0.0353795	0.377351		0.0568649	0.170469		17.4897	17.5155	17.4355	17.5233	17.3376	17.3391	17.367	UP	0.154692	0.00232838	UP	0.131475	0.00519128	UP	15.7767	15.6316	15.6304	15.6282	15.4846	15.7497	15.9199	15.6345	15.6573
1026	O55239	8	8	8	sp|O55239|NNMT_MOUSE Nicotinamide N-methyltransferase OS=Mus musculus (Mouse) OX=10090 GN=Nnmt PE=1 SV=1	Nnmt	8	8	8																															16.2303	16.0819	16.109	16.2146	16.1152	16.1128	16.1285	16.1237	16.063
1027	O55242	5	5	5	sp|O55242|SGMR1_MOUSE Sigma non-opioid intracellular receptor 1 OS=Mus musculus (Mouse) OX=10090 GN=Sigmar1 PE=1 SV=1	Sigmar1	5	5	5	17.1946	18.028	17.3317	17.1029	17.2291	17.0952	17.353	18.1121	17.5381		-0.149664	0.54813		-0.525365	0.0573158		16.5277	16.5276	16.4822	16.5812	16.6625	16.5072	16.5556		-0.0474614	0.395131		-0.0434114	0.434426		17.061	16.8556	17.3636	17.3159	17.1592	17.6516	17.2623	17.4266	17.5117
1028	O70126	13	12	12	sp|O70126|AURKB_MOUSE Aurora kinase B OS=Mus musculus (Mouse) OX=10090 GN=Aurkb PE=1 SV=2	Aurkb	13	12	12	16.3887	16.483	16.3339	16.2852	16.3283	16.2867	16.3275	16.332	16.2743		0.0906106	0.07974		-0.0111868	0.811948		18.1742	18.1729	18.191	18.1944	18.1632	18.192	18.1852		-0.00654603	0.751448		0.0125877	0.547082		13.6102	13.649	13.6757	13.5274	13.6227	13.5655	13.6834	13.8965	13.3531
1029	O70131	2	2	2	sp|O70131|NINJ1_MOUSE Ninjurin-1 OS=Mus musculus (Mouse) OX=10090 GN=Ninj1 PE=1 SV=1	Ninj1	2	2	2																															11.0237	10.6472	10.8134	11.6671	10.944	12.0553	11.4772	11.367	11.732
1030	O70133	62	62	62	sp|O70133|DHX9_MOUSE ATP-dependent RNA helicase A OS=Mus musculus (Mouse) OX=10090 GN=Dhx9 PE=1 SV=2	Dhx9	62	62	62	18.568	18.61	18.6616	18.5816	18.6324	18.6541	18.5562	18.4658	18.5534		0.0880642	0.0763467		0.0975753	0.0539473		20.8472	20.8392	20.8273	20.8859	20.8357	20.86	20.845		-0.00367314	0.886131		0.00969233	0.706998		18.0407	18.145	18.1194	18.0734	18.1074	18.1443	18.0175	18.0192	18.002
1031	O70139	1	1	1	sp|O70139|IPKG_MOUSE cAMP-dependent protein kinase inhibitor gamma OS=Mus musculus (Mouse) OX=10090 GN=Pkig PE=1 SV=1	Pkig	1	1	1	14.1523	14.3366	14.1664	14.3015	14.3131	14.2854	14.4477	14.2324	14.2689		-0.0978766	0.187825		-0.0163197	0.816995		14.4438	14.4765	14.3106	14.2471	14.3569	14.4892	14.2948		0.0799025	0.214482		-0.101423	0.128221
1032	O70152	12	12	12	sp|O70152|DPM1_MOUSE Dolichol-phosphate mannosyltransferase subunit 1 OS=Mus musculus (Mouse) OX=10090 GN=Dpm1 PE=1 SV=1	Dpm1	12	12	12	16.8915	17.0176	16.7862	16.8462	16.8357	16.8025	16.9044	16.8704	16.9093		0.00373972	0.948661		-0.0665593	0.269744		17.8956	17.8169	17.8241	17.8691	18.0126	18.0761	18.0792	DOWN	-0.199707	0.00124472	DOWN	-0.209375	0.00096825	DOWN	16.6393	16.6899	16.7425	16.7122	16.6137	16.7513	16.6787	16.7343	16.6437
1033	O70157	12	11	11	sp|O70157|TOP3A_MOUSE DNA topoisomerase 3-alpha OS=Mus musculus (Mouse) OX=10090 GN=Top3a PE=2 SV=1	Top3a	12	11	11	15.9431	15.9862	15.9442	16.0625	16.0008	15.9644	16.1982	16.1498	16.1546	DOWN	-0.209698	0.000537358	DOWN	-0.158269	0.0032072	DOWN	16.7403	16.7258	16.6892	16.7429	16.6964	16.7812	16.6918		0.0099493	0.785287		-0.00706471	0.846367		15.138	15.1686	15.1787	15.1895	15.2042	15.0782	15.3585	15.3007	15.3249	DOWN
1034	O70161	12	9	9	sp|O70161|PI51C_MOUSE Phosphatidylinositol 4-phosphate 5-kinase type-1 gamma OS=Mus musculus (Mouse) OX=10090 GN=Pip5k1c PE=1 SV=2	Pip5k1c	12	9	9	13.624	13.5388	13.7939	13.5306	13.5838	13.7178	13.6589	13.7929	13.6667		-0.053947	0.50088		-0.0954644	0.246634		14.6443	14.5213	14.598	14.7413	14.6981	14.6659	14.6727		-0.0960859	0.118722		-0.00923616	0.867361
1035	O70172	16	9	9	sp|O70172|PI42A_MOUSE Phosphatidylinositol 5-phosphate 4-kinase type-2 alpha OS=Mus musculus (Mouse) OX=10090 GN=Pip4k2a PE=1 SV=1	Pip4k2a	16	9	9																															15.3243	15.254	15.1773	15.2947	15.2323	15.1783	15.4005	15.3236	15.2507
1036	O70194	27	27	27	sp|O70194|EIF3D_MOUSE Eukaryotic translation initiation factor 3 subunit D OS=Mus musculus (Mouse) OX=10090 GN=Eif3d PE=1 SV=2	Eif3d	27	27	27	18.0729	18.2496	18.1395	18.0655	18.0999	18.1829	18.0797	18.6089	18.1075		-0.111336	0.410482		-0.149236	0.277446		20.3099	20.3311	20.3012	20.3247	20.2951	20.3638	20.3937		-0.0304204	0.39073		-0.0379618	0.29212		17.3664	17.4661	17.3644	17.3498	17.338	17.4411	17.3186	17.8353	17.3084
1037	O70201	4	4	4	sp|O70201|BIRC5_MOUSE Baculoviral IAP repeat-containing protein 5 OS=Mus musculus (Mouse) OX=10090 GN=Birc5 PE=1 SV=1	Birc5	4	4	4	13.8167	13.9213	13.8023	13.6942	13.7604	13.7255	13.5716	14.0544	13.7361		0.0593518	0.588463		-0.0606918	0.580225		14.7719	14.9229	14.9135	14.8596	14.9203	14.7808	14.9353		-0.0313937	0.6379		0.00771291	0.907117
1038	O70209	10	10	10	sp|O70209|PDLI3_MOUSE PDZ and LIM domain protein 3 OS=Mus musculus (Mouse) OX=10090 GN=Pdlim3 PE=1 SV=1	Pdlim3	10	10	10	16.8881	16.8708	16.9822	17.0252	16.9844	16.9536	17.2	17.1796	17.1391	DOWN	-0.259198	0.00023981	DOWN	-0.185163	0.00221979	DOWN	17.2608	17.2023	17.4663	17.5335	17.2299	17.3033	17.2189		-0.019184	0.629967		0.249166	0.000526725	UP
1039	O70228	21	17	17	sp|O70228|ATP9A_MOUSE Probable phospholipid-transporting ATPase IIA OS=Mus musculus (Mouse) OX=10090 GN=Atp9a PE=1 SV=3	Atp9a	21	17	17	13.0311	12.6779	12.7349	12.8489	13.0242	12.9041	12.9138	12.6213	13.0766		-0.0559253	0.67009		0.0551933	0.674114		13.6349	13.6024	13.3958	13.4805	13.7546	13.6933	13.5825		-0.058142	0.323652		-0.238625	0.00426614	DOWN	15.2212	15.2837	15.3353	15.2654	15.261	15.238	15.2762	15.3088	15.2117
1040	O70230	14	14	10	sp|O70230|ZN143_MOUSE Zinc finger protein 143 OS=Mus musculus (Mouse) OX=10090 GN=Znf143 PE=1 SV=2	Znf143	14	14	10	16.6031	16.4824	16.3914	16.392	16.2305	16.2211	16.9928	16.5897	17.0429	DOWN	-0.382855	0.010425		-0.593958	0.000787431	DOWN	17.7639	17.7218	17.7921	17.7934	17.8346	17.8199	17.8812		-0.102411	0.00845749	DOWN	-0.0524808	0.0977421		11.6021	11.4909	11.2524	11.2586	11.6107	11.5303	11.5386	11.6762	11.3216
1041	O70250	11	6	6	sp|O70250|PGAM2_MOUSE Phosphoglycerate mutase 2 OS=Mus musculus (Mouse) OX=10090 GN=Pgam2 PE=1 SV=3	Pgam2	11	6	6	13.9023	13.953	14.1685	13.8947	13.8837	13.9465	14.2161	13.7474	13.9334		0.0423003	0.718611		-0.0573833	0.62613		14.0993	14.2104	14.2531	14.0789	14.1072	14.1241	14.079		0.0513664	0.408239		0.0625306	0.320547
1042	O70251	17	15	15	sp|O70251|EF1B_MOUSE Elongation factor 1-beta OS=Mus musculus (Mouse) OX=10090 GN=Eef1b PE=1 SV=5	Eef1b	17	15	15	17.9961	17.8777	17.968	17.841	17.9482	18.0181	18.0542	18.0482	18.0005		-0.0870474	0.142768		-0.0985787	0.102591		20.2554	20.293	20.2325	20.1275	20.2831	20.2443	20.2047		0.0301496	0.476546		-0.0640593	0.157171		17.5833	17.5915	17.6348	17.5983	17.5314	17.6662	17.5105	17.5822	17.6086
1043	O70252	18	18	18	sp|O70252|HMOX2_MOUSE Heme oxygenase 2 OS=Mus musculus (Mouse) OX=10090 GN=Hmox2 PE=1 SV=1	Hmox2	18	18	18	16.656	16.7661	16.7231	16.6386	16.7163	16.7144	16.7447	16.7437	16.7217		-0.0216431	0.618099		-0.0469242	0.292593		18.4756	18.4582	18.5269	18.5408	18.4964	18.4826	18.4949		-0.024402	0.254484		0.0425184	0.069938		16.6414	16.6551	16.7492	16.5939	16.6256	16.6585	16.5619	16.6086	16.756
1044	O70255	2	2	2	sp|O70255|MPZL2_MOUSE Myelin protein zero-like protein 2 OS=Mus musculus (Mouse) OX=10090 GN=Mpzl2 PE=1 SV=1	Mpzl2	2	2	2	14.8247	14.6647	14.9593	15.0251	15.0072	14.8452	15.181	15.0942	15.0088		-0.278411	0.00950574	DOWN	-0.135492	0.141806		14.5844	14.4477	14.5725	14.392	14.4832	14.5883	14.3321		0.048176	0.614863		0.0143842	0.879395
1045	O70258	2	2	2	sp|O70258|SGCE_MOUSE Epsilon-sarcoglycan OS=Mus musculus (Mouse) OX=10090 GN=Sgce PE=1 SV=2	Sgce	2	2	2																															12.2872	12.7168	12.4155	13.1626	12.1514	12.1393	12.1191	12.4179	12.256
1046	O70274	9	9	5	sp|O70274|TP4A2_MOUSE Protein tyrosine phosphatase type IVA 2 OS=Mus musculus (Mouse) OX=10090 GN=Ptp4a2 PE=1 SV=1	Ptp4a2	9	9	5	16.817	16.7757	16.8411	16.7879	16.7136	16.8153	16.8031	16.6521	16.9014		0.0257365	0.693895		-0.0132434	0.838954		16.8052	16.8631	16.7863	16.7567	16.7329	16.8076	16.8048		0.0523488	0.163959		-0.0103172	0.765834		17.2667	17.2912	17.1496	17.2819	17.2894	17.1491	17.315	17.3046	17.2443
1047	O70279	16	16	16	sp|O70279|ESS2_MOUSE Splicing factor ESS-2 homolog OS=Mus musculus (Mouse) OX=10090 GN=Ess2 PE=1 SV=2	Ess2	16	16	16	15.9111	15.8514	15.9121	15.851	15.6892	16.1507	16.082	15.9301	16.082		-0.139808	0.214313		-0.134402	0.23099		17.0766	17.1605	17.1971	17.1144	17.2009	17.2123	17.0868		-0.0481037	0.378161		-0.0108647	0.837143		15.1127	15.2659	15.1966	15.1549	15.1774	15.122	15.2679	15.3338	15.2885
1048	O70281	11	11	10	sp|O70281|TPST1_MOUSE Protein-tyrosine sulfotransferase 1 OS=Mus musculus (Mouse) OX=10090 GN=Tpst1 PE=1 SV=1	Tpst1	11	11	10	15.1168	15.0195	15.2265	15.2212	15.1101	15.1044	15.1682	15.1092	15.1329		-0.0158749	0.792541		0.00843897	0.888638		15.7306	15.7674	15.8843	15.9003	15.8799	15.8738	15.8889		-0.131847	0.00073161	DOWN	0.0113811	0.611454		16.02	16.0574	16.021	16.0901	16.0199	16.0491	16.0465	16.0049	16.0611
1049	O70293;Q8VEB1	4;1	4;1	4;1	sp|O70293|GRK6_MOUSE G protein-coupled receptor kinase 6 OS=Mus musculus (Mouse) OX=10090 GN=Grk6 PE=1 SV=1	Grk6	4	4	4	14.6768	14.9808	14.7973	14.6371	14.6697	14.6368	14.7339	14.9088	14.7719		0.013408	0.866159		-0.157002	0.0741064		15.9832	15.9667	16.0354	16.0399	16.0083	15.9832	16.0188		-0.0284732	0.221453		0.0342398	0.151736
1050	O70305	44	41	41	sp|O70305|ATX2_MOUSE Ataxin-2 OS=Mus musculus (Mouse) OX=10090 GN=Atxn2 PE=1 SV=1	Atxn2	44	41	41	17.767	17.9392	17.7424	17.8326	17.8185	17.8354	17.7957	18.0396	17.7794		-0.05538	0.495433		-0.0427318	0.596799		19.5017	19.4998	19.5201	19.5006	19.5339	19.4862	19.5078		-0.00858763	0.716086		0.00101532	0.965507		17.9282	17.9241	17.8846	17.9034	17.9102	17.9221	17.9203	17.8543	17.8841
1051	O70306	3	3	2	sp|O70306|TBX15_MOUSE T-box transcription factor TBX15 OS=Mus musculus (Mouse) OX=10090 GN=Tbx15 PE=1 SV=2	Tbx15	3	3	2
1052	O70309	30	30	30	sp|O70309|ITB5_MOUSE Integrin beta-5 OS=Mus musculus (Mouse) OX=10090 GN=Itgb5 PE=1 SV=2	Itgb5	30	30	30	15.9549	16.0456	16.1584	16.139	16.116	16.1044	16.1648	16.2011	16.077		-0.0946392	0.1325		-0.0278105	0.637436		16.0716	16.0366	16.1579	16.038	16.1994	16.0708	16.0096		-0.0391813	0.55384		0.00466721	0.94293		18.2631	18.2305	18.2059	18.2732	18.2047	18.1196	18.1687	18.1623	18.2506
1053	O70310	27	27	23	sp|O70310|NMT1_MOUSE Glycylpeptide N-tetradecanoyltransferase 1 OS=Mus musculus (Mouse) OX=10090 GN=Nmt1 PE=1 SV=1	Nmt1	27	27	23	18.3391	18.5022	18.2199	18.144	18.2911	18.1844	17.982	18.2483	18.184		0.215632	0.0402477		0.0683728	0.464403		19.2133	19.2509	19.2442	19.1984	19.2401	19.2436	19.2639		-0.0171092	0.5138		-0.0278958	0.300806		18.4326	18.3559	18.4385	18.4136	18.3985	18.4758	18.5378	18.4977	18.4127
1054	O70311	18	14	14	sp|O70311|NMT2_MOUSE Glycylpeptide N-tetradecanoyltransferase 2 OS=Mus musculus (Mouse) OX=10090 GN=Nmt2 PE=1 SV=1	Nmt2	18	14	14	16.7035	16.6855	16.5143	16.5787	16.5708	16.5749	16.4219	16.4003	16.4302	UP	0.216979	0.00260346	UP	0.157347	0.0148316		18.4783	18.5247	18.5843	18.5503	18.532	18.5776	18.5457		-0.0502683	0.104689		0.0155483	0.577421		16.9757	16.9429	17.0072	16.9975	17.0063	17.0863	17.0017	17.0141	16.958
1055	O70318	64	64	58	sp|O70318|E41L2_MOUSE Band 4.1-like protein 2 OS=Mus musculus (Mouse) OX=10090 GN=Epb41l2 PE=1 SV=2	Epb41l2	64	64	58	18.7816	18.642	18.8656	18.858	18.8857	18.9135	18.9266	18.7324	18.7996		-0.0564452	0.425938		0.0661962	0.353837		20.5739	20.5562	20.6029	20.5655	20.6244	20.5697	20.5439		-0.0143286	0.649628		0.00483993	0.877083		18.6709	18.7025	18.5976	18.7219	18.744	18.7355	18.5867	18.5898	18.5906
1057	O70325	13	13	13	sp|O70325|GPX4_MOUSE Phospholipid hydroperoxide glutathione peroxidase OS=Mus musculus (Mouse) OX=10090 GN=Gpx4 PE=1 SV=4	Gpx4	13	13	13	16.7266	16.8592	16.4294	16.6649	16.6276	16.5726	16.678	16.5069	16.5616		0.0895827	0.394985		0.0395665	0.702124		17.452	17.4754	17.2341	17.2817	17.2823	17.2387	17.2986		0.190477	0.000428981	UP	-0.015321	0.602022		15.8414	15.8649	16.027	15.7813	15.8463	15.8744	16.0133	15.8945	16.2178
1058	O70326	5	5	5	sp|O70326|GREM1_MOUSE Gremlin-1 OS=Mus musculus (Mouse) OX=10090 GN=Grem1 PE=2 SV=1	Grem1	5	5	5																															10.9381	10.7422	10.3921	10.5987	10.651	10.7063	10.7201	10.6801	10.655
1059	O70333	3	3	3	sp|O70333|CRIPT_MOUSE Cysteine-rich PDZ-binding protein OS=Mus musculus (Mouse) OX=10090 GN=Cript PE=1 SV=1	Cript	3	3	3	13.2331	12.9403	12.9668	13.194	13.2136	13.2343	12.9896	13.0886	13.2015		-0.0464633	0.588592		0.120788	0.179791		13.5666	13.5341	13.5166	13.4426	13.3959	13.4366	13.4264		0.13072	0.00436361	UP	0.0599824	0.089802		14.9605	15.0723	14.9165	14.9883	15.0244	14.9692	14.9973	15.1748	15.0701
1060	O70338	2	2	2	sp|O70338|RNH1_MOUSE Ribonuclease H1 OS=Mus musculus (Mouse) OX=10090 GN=Rnaseh1 PE=2 SV=1	Rnaseh1	2	2	2	13.8995	13.8014	14.069	14.0708	13.9669	13.9157	13.9493	13.778	13.8808		0.0539349	0.501955		0.115104	0.170609		15.6277	15.7058	15.6035	15.5907	15.5893	15.6377	15.6107		0.0541784	0.121365		-0.015484	0.62571
1061	O70340	8	8	8	sp|O70340|NPTX2_MOUSE Neuronal pentraxin-2 OS=Mus musculus (Mouse) OX=10090 GN=Nptx2 PE=2 SV=1	Nptx2	8	8	8	15.3046	15.0326	15.238	15.2669	15.1362	15.3007	15.3882	15.1447	15.2488		-0.0688195	0.450371		-0.0259566	0.772593		15.4344	15.4642	15.4281	15.3719	15.4612	15.3673	15.3232		0.0654033	0.187054		0.0161108	0.726938
1062	O70348	4	4	4	sp|O70348|DXO_MOUSE Decapping and exoribonuclease protein OS=Mus musculus (Mouse) OX=10090 GN=Dxo PE=1 SV=2	Dxo	4	4	4	9.79429	10.2994	9.96899	10.0264	10.0364	10.195	9.72825	10.6204	10.065		-0.116977	0.592117		-0.05195	0.810623		10.729	10.8127	10.954	10.8355	11.1904	11.1137	10.6978		-0.229784	0.160234		-0.105853	0.48919
1063	O70370	1	1	1	sp|O70370|CATS_MOUSE Cathepsin S OS=Mus musculus (Mouse) OX=10090 GN=Ctss PE=1 SV=2	Ctss	1	1	1
1064	O70374;O54972	4;2	4;2	2;0	sp|O70374|MTG8R_MOUSE Protein CBFA2T2 OS=Mus musculus (Mouse) OX=10090 GN=Cbfa2t2 PE=1 SV=3;sp|O54972|MTG16_MOUSE Protein CBFA2T3 OS=Mus musculus (Mouse) OX=10090 GN=Cbfa2t3 PE=1 SV=2	Cbfa2t2	4	4	2	13.6463	13.944	13.6922	14.1705	13.9403	13.6936	13.6279	13.5735	13.6618		0.139815	0.270836		0.313769	0.0279751		15.3797	15.5428	15.3709	15.1471	15.5946	15.3595	15.394		0.0119318	0.908181		-0.190364	0.102369
1065	O70378	12	12	12	sp|O70378|EMC8_MOUSE ER membrane protein complex subunit 8 OS=Mus musculus (Mouse) OX=10090 GN=Emc8 PE=1 SV=1	Emc8	12	12	12	16.8263	17.2166	16.9084	16.7795	16.85	16.9573	16.7391	17.0232	17.5747		-0.128532	0.520991		-0.250046	0.226884		17.8308	17.9063	17.6078	17.6088	17.6297	17.8527	17.6609		0.154124	0.0633646		-0.106157	0.169248		16.4164	16.4188	16.3794	16.4191	16.3345	16.4359	16.4382	16.4201	16.4807
1066	O70400	27	27	27	sp|O70400|PDLI1_MOUSE PDZ and LIM domain protein 1 OS=Mus musculus (Mouse) OX=10090 GN=Pdlim1 PE=1 SV=4	Pdlim1	27	27	27	19.293	19.365	19.266	19.161	19.1725	19.1534	19.1295	19.3443	19.1864		0.0879464	0.161345		-0.0577953	0.341338		19.2095	19.2082	19.1783	19.1554	19.1292	19.1037	19.087		0.102204	0.00332145	UP	0.0602075	0.0332908		20.1884	20.2205	20.206	20.227	20.2214	20.2158	20.1805	20.236	20.2588
1067	O70401	7	7	7	sp|O70401|TSN6_MOUSE Tetraspanin-6 OS=Mus musculus (Mouse) OX=10090 GN=Tspan6 PE=1 SV=1	Tspan6	7	7	7	15.1322	14.7499	15.2324	14.9842	14.7908	14.5572	14.9931	15.4412	14.9577		-0.0924803	0.603766		-0.353272	0.07128		14.5419	14.8292	14.8769	14.762	14.3651	14.6844	14.7465		0.0868675	0.541786		0.220778	0.150576		14.4527	14.5364	14.4897	14.5349	14.5235	14.3942	14.7037	14.709	14.6009	DOWN
1068	O70404	5	5	5	sp|O70404|VAMP8_MOUSE Vesicle-associated membrane protein 8 OS=Mus musculus (Mouse) OX=10090 GN=Vamp8 PE=1 SV=1	Vamp8	5	5	5	14.6905	14.5729	14.6997	15.0333	14.9136	14.7997	14.8035	14.93	14.9064		-0.22562	0.00919885	DOWN	0.0355434	0.61147		14.9798	14.9641	15.0765	15.0315	14.9879	14.9109	15.0145		0.000892152	0.980766		0.0828958	0.0572839		15.2362	15.2165	15.1936	15.4245	15.2479	15.562	15.4432	15.3171	15.4466
1069	O70405	6	6	5	sp|O70405|ULK1_MOUSE Serine/threonine-protein kinase ULK1 OS=Mus musculus (Mouse) OX=10090 GN=Ulk1 PE=1 SV=1	Ulk1	6	6	5	14.3387	14.3028	14.0735	14.2176	14.0363	14.0857	13.917	14.0812	14.044		0.22425	0.0237967		0.0991325	0.257731		16.0365	16.005	15.8224	15.7587	15.7982	15.7509	15.839		0.224682	0.000562104	UP	-0.00548059	0.87902
1070	O70421	4	3	3	sp|O70421|FZD1_MOUSE Frizzled-1 OS=Mus musculus (Mouse) OX=10090 GN=Fzd1 PE=1 SV=3	Fzd1	4	3	3	13.806	14.047	14.1212	13.9606	13.9691	13.8588	13.7918	14.1158	14.1298		-0.0210404	0.848682		-0.0829531	0.459012		13.5897	13.7377	13.9057	13.7973	13.5843	13.5833	13.5531		0.0901361	0.131196		0.277905	0.00157557	UP	15.3789	15.1872	15.2649	15.49	15.2979	15.2312	15.3201	15.391	15.2639
1071	O70422	12	12	12	sp|O70422|TF2H4_MOUSE General transcription factor IIH subunit 4 OS=Mus musculus (Mouse) OX=10090 GN=Gtf2h4 PE=1 SV=1	Gtf2h4	12	12	12	16.3223	16.3153	16.2266	16.2679	16.3037	16.2287	16.0043	16.1309	16.1068	UP	0.207391	0.00217689	UP	0.186098	0.00413393	UP	18.0753	17.9858	17.9489	17.9444	17.9085	17.9629	17.904		0.105449	0.02053		0.021495	0.550909		14.2491	14.3589	14.598	14.3665	14.3315	14.4359	14.2032	14.2479	14.3726
1072	O70423	2	2	2	sp|O70423|AOC3_MOUSE Membrane primary amine oxidase OS=Mus musculus (Mouse) OX=10090 GN=Aoc3 PE=1 SV=3	Aoc3	2	2	2
1073	O70433	20	20	20	sp|O70433|FHL2_MOUSE Four and a half LIM domains protein 2 OS=Mus musculus (Mouse) OX=10090 GN=Fhl2 PE=1 SV=1	Fhl2	20	20	20	16.1421	16.1518	16.2188	16.165	16.2214	16.1175	15.9116	16.0041	15.8923	UP	0.234906	0.000835752	UP	0.231943	0.000908446	UP	17.0779	17.0119	16.9568	16.9929	16.8499	16.8572	16.8451	UP	0.194163	0.000311114	UP	0.124121	0.00334361	UP	18.2278	18.2469	17.9693	18.1862	18.3366	17.9229	18.1318	18.114	18.0204
1074	O70435	18	18	18	sp|O70435|PSA3_MOUSE Proteasome subunit alpha type-3 OS=Mus musculus (Mouse) OX=10090 GN=Psma3 PE=1 SV=3	Psma3	18	18	18	19.9657	19.9632	19.9392	19.9128	19.8984	19.8983	19.7563	19.8715	19.8648		0.125178	0.013606		0.0723397	0.109001		19.799	19.7904	19.7627	19.8053	19.8097	19.7865	19.7775		0.00343543	0.886199		-0.00727066	0.762683		19.2575	19.2663	19.2559	19.3295	19.302	19.3869	19.1335	19.1577	19.314
1075	O70439	13	13	13	sp|O70439|STX7_MOUSE Syntaxin-7 OS=Mus musculus (Mouse) OX=10090 GN=Stx7 PE=1 SV=3	Stx7	13	13	13	17.2368	17.3748	17.4295	17.3587	17.4019	17.2766	17.4618	17.7238	17.5179		-0.220846	0.0205468		-0.222113	0.0200216		16.9313	16.9348	17.0505	17.0784	17.0842	17.0644	17.0797		-0.143112	0.000356917	DOWN	-0.0116485	0.585832		18.3146	18.3919	18.4604	18.4505	18.4069	18.5129	18.3513	18.4507	18.5236
1077	O70445	13	13	13	sp|O70445|BARD1_MOUSE BRCA1-associated RING domain protein 1 OS=Mus musculus (Mouse) OX=10090 GN=Bard1 PE=2 SV=1	Bard1	13	13	13	16.4566	16.1234	16.4287	16.525	16.4605	16.4801	16.5148	16.1404	16.3827		-0.00972665	0.931418		0.142578	0.227796		17.9271	17.95	17.9279	17.9106	17.9824	17.9745	17.9006		-0.0139122	0.664635		-0.0331969	0.31813
1078	O70456	23	18	18	sp|O70456|1433S_MOUSE 14-3-3 protein sigma OS=Mus musculus (Mouse) OX=10090 GN=Sfn PE=1 SV=2	Sfn	23	18	18	21.9504	21.7273	22.0932	21.9655	21.9407	21.8826	21.7361	21.6787	21.7229		0.211062	0.0305712		0.217034	0.0271868		21.758	21.7533	21.7647	21.783	21.6389	21.6147	21.5976	UP	0.138545	0.000614103	UP	0.156751	0.000310245	UP	19.0811	19.0593	19.0368	19.073	19.1723	19.0496	19.1417	19.0458	19.0692
1079	O70458	24	24	24	sp|O70458|OSMR_MOUSE Oncostatin-M-specific receptor subunit beta OS=Mus musculus (Mouse) OX=10090 GN=Osmr PE=1 SV=1	Osmr	24	24	24																															18.1504	18.1034	18.1654	18.2049	18.1381	18.081	18.1852	18.142	18.2104
1080	O70472	29	29	29	sp|O70472|TM131_MOUSE Transmembrane protein 131 OS=Mus musculus (Mouse) OX=10090 GN=Tmem131 PE=2 SV=2	Tmem131	29	29	29	16.1945	16.2886	16.1962	16.1072	16.0802	16.1455	16.0673	16.1534	16.2462		0.0707714	0.215945		-0.0446956	0.421732		17.7796	17.7661	17.7515	17.7244	17.7685	17.7799	17.7467		0.00783574	0.729066		-0.0270506	0.256125		15.3574	15.3511	15.4036	15.471	15.3228	15.3693	15.2746	15.3048	15.2813
1081	O70475	35	35	35	sp|O70475|UGDH_MOUSE UDP-glucose 6-dehydrogenase OS=Mus musculus (Mouse) OX=10090 GN=Ugdh PE=1 SV=1	Ugdh	35	35	35	16.4671	16.6086	16.2738	16.3147	16.2242	16.2531	16.2381	16.309	16.2585		0.181264	0.0436562		-0.00454773	0.954058		17.3457	17.3778	17.2654	17.3655	17.2514	17.2278	17.2358		0.123451	0.0095937	UP	0.0771596	0.0588726		19.4833	19.2102	19.688	19.3741	19.2932	19.8309	19.5152	19.4188	19.7892
1083	O70480	6	6	6	sp|O70480|VAMP4_MOUSE Vesicle-associated membrane protein 4 OS=Mus musculus (Mouse) OX=10090 GN=Vamp4 PE=1 SV=1	Vamp4	6	6	6	16.3859	16.3815	16.3523	16.4644	16.4485	16.4206	16.468	16.6691	16.4999		-0.172418	0.0114034		-0.101168	0.0941449		16.0658	15.9402	16.0506	16.0668	16.0452	15.9981	16.0492		-0.0278027	0.516077		0.0278593	0.515254		15.3536	15.2553	15.1435	15.1583	15.3977	15.2791	15.3011	15.3443	15.3151
1084	O70481	24	24	24	sp|O70481|UBR1_MOUSE E3 ubiquitin-protein ligase UBR1 OS=Mus musculus (Mouse) OX=10090 GN=Ubr1 PE=1 SV=2	Ubr1	24	24	24	16.3754	16.415	16.3797	16.4216	16.4495	16.366	16.3519	16.3836	16.3571		0.0258315	0.499159		0.0481617	0.222433		18.1639	18.1982	18.1793	18.169	18.2953	18.2999	18.2969	DOWN	-0.116304	0.00114598	DOWN	-0.123232	0.000841217	DOWN	17.2943	17.2936	17.1191	17.5392	17.5286	17.4526	17.2109	17.0863	17.4102
1085	O70492	8	7	7	sp|O70492|SNX3_MOUSE Sorting nexin-3 OS=Mus musculus (Mouse) OX=10090 GN=Snx3 PE=1 SV=3	Snx3	8	7	7	15.7803	15.6772	15.5823	15.6215	15.6897	15.6384	15.6403	15.5924	15.6169		0.0633861	0.259248		0.0333292	0.541817		17.216	17.2036	17.2568	17.3118	17.2401	17.2162	17.2561		-0.0276434	0.319501		0.0468472	0.114898		14.6697	14.8053	14.8495	14.7745	14.7578	14.8	14.7522	14.8464	14.8459
1086	O70493	8	8	7	sp|O70493|SNX12_MOUSE Sorting nexin-12 OS=Mus musculus (Mouse) OX=10090 GN=Snx12 PE=1 SV=1	Snx12	8	8	7	16.7264	16.6683	16.676	16.6969	16.7262	16.7445	16.726	16.684	16.7524		-0.0305894	0.430955		0.001733	0.963728		17.9346	17.9892	17.9394	17.974	17.9002	17.9375	17.9711		0.0255923	0.437396		0.0204453	0.531195		15.8093	15.7748	15.7708	15.798	15.7514	15.9616	15.8469	15.8604	15.7154
1087	O70494	5	5	5	sp|O70494|SP3_MOUSE Transcription factor Sp3 OS=Mus musculus (Mouse) OX=10090 GN=Sp3 PE=1 SV=2	Sp3	5	5	5	14.7872	14.5672	14.894	14.8011	14.7472	14.8486	14.8158	14.6715	14.8925		-0.0437905	0.628664		0.00570938	0.949369		16.4239	16.4017	16.4203	16.5026	16.6749	16.477	16.5416		-0.151701	0.0430966		-0.103049	0.134002		13.8925	13.8563	13.9028	13.8943	13.8161	13.8451	13.6341	13.6282	13.7176	UP
1088	O70496	13	13	13	sp|O70496|CLCN7_MOUSE H(+)/Cl(-) exchange transporter 7 OS=Mus musculus (Mouse) OX=10090 GN=Clcn7 PE=1 SV=1	Clcn7	13	13	13	14.047	14.1289	14.6703	13.952	13.9912	14.2633	14.6008	14.5763	14.0927		-0.141217	0.477025		-0.354484	0.0964942		15.2005	15.1318	14.9532	14.9111	15.3182	15.1592	15.0215		-0.000113535	0.998939		-0.234146	0.0280662		14.1475	14.0239	13.6508	14.0613	13.9085	13.9071	14.5484	14.655	13.6379
1089	O70503	18	18	18	sp|O70503|DHB12_MOUSE Very-long-chain 3-oxoacyl-CoA reductase OS=Mus musculus (Mouse) OX=10090 GN=Hsd17b12 PE=1 SV=1	Hsd17b12	18	18	18	18.0053	18.2605	18.0625	18.0849	18.1376	17.983	18.1681	18.401	18.3946		-0.211776	0.037683		-0.252704	0.0176416		18.3965	18.3556	18.3978	18.4589	18.4198	18.4396	18.4735		-0.0682821	0.0611653		-0.0159414	0.612352		19.2948	19.2662	19.3448	19.2581	19.2474	19.3613	19.5026	19.4845	19.5225	DOWN
1090	O70546	13	13	10	sp|O70546|KDM6A_MOUSE Lysine-specific demethylase 6A OS=Mus musculus (Mouse) OX=10090 GN=Kdm6a PE=1 SV=2	Kdm6a	13	13	10	15.0264	15.1083	14.9959	14.9217	14.9788	14.9797	15.0079	14.9647	14.9915		0.0555152	0.214134		-0.0279638	0.51693		16.7332	16.6412	16.7316	16.6776	16.7167	16.6915	16.7003		-0.0156533	0.659061		0.00175671	0.960178
1091	O70551;Q9Z0G2	29;3	29;3	24;0	sp|O70551|SRPK1_MOUSE SRSF protein kinase 1 OS=Mus musculus (Mouse) OX=10090 GN=Srpk1 PE=1 SV=2	Srpk1	29	29	24	17.2089	17.2094	17.2941	17.2761	17.3085	17.4371	17.2393	17.1092	17.173		0.0636765	0.283969		0.166749	0.0159761		19.5837	19.6421	19.6483	19.6687	19.8421	19.8797	19.8989	DOWN	-0.260672	8.22194e-05	DOWN	-0.215065	0.000247112	DOWN	16.1603	16.2199	16.192	16.2776	16.2286	16.3112	16.1083	16.0974	16.2242
1092	O70562;O70557;O70561	2;1;1	2;1;1	2;1;1	sp|O70562|SPR2K_MOUSE Small proline-rich protein 2K OS=Mus musculus (Mouse) OX=10090 GN=Sprr2k PE=2 SV=1;sp|O70557|SPR2F_MOUSE Small proline-rich protein 2F OS=Mus musculus (Mouse) OX=10090 GN=Sprr2f PE=2 SV=1;sp|O70561|SPR2J_MOUSE Putative small proline-r	Sprr2k	2	2	2	13.9108	13.2551	14.002	13.9243	13.9356	14.106	14.1233	13.2557	13.9445		-0.051866	0.83869		0.214116	0.409928		13.6257	13.5032	13.1963	13.3652	13.1975	13.0672	12.859		0.523215	0.0023677	UP	0.239511	0.0625999		13.224	13.0542	12.9933	13.3052	13.1349	13.4531	13.16	13.101	13.1677
1093	O70566	26	26	26	sp|O70566|DIAP2_MOUSE Protein diaphanous homolog 2 OS=Mus musculus (Mouse) OX=10090 GN=Diaph2 PE=1 SV=2	Diaph2	26	26	26	16.1847	16.0329	16.3403	16.1976	16.196	16.2082	16.2534	16.0731	16.3126		-0.0270812	0.754782		-0.0124309	0.88573		17.9189	17.9273	17.9512	17.9777	17.7613	17.7549	17.6837	UP	0.189802	0.000618256	UP	0.231126	0.000206458	UP	16.6749	16.6182	16.6268	16.635	16.6308	16.6685	16.5458	16.6912	16.5648
1094	O70572	15	15	15	sp|O70572|NSMA_MOUSE Sphingomyelin phosphodiesterase 2 OS=Mus musculus (Mouse) OX=10090 GN=Smpd2 PE=1 SV=1	Smpd2	15	15	15	16.8719	16.9119	16.8449	16.8621	16.854	16.8368	16.9298	16.9518	17.0563		-0.103057	0.0416577		-0.128331	0.0163002		17.285	17.2064	17.2672	17.2654	17.2922	17.3415	17.2991		-0.06521	0.0761758		-0.0446487	0.194076		17.0857	17.0833	17.2239	17.0548	17.0654	17.0976	17.1384	17.1401	17.2714
1095	O70579	8	8	8	sp|O70579|PM34_MOUSE Peroxisomal membrane protein PMP34 OS=Mus musculus (Mouse) OX=10090 GN=Slc25a17 PE=1 SV=1	Slc25a17	8	8	8	15.9609	16.4207	15.9549	16.0708	16.105	16.0792	15.9584	16.2084	16.1674		0.000781663	0.995039		-0.0263675	0.834075		16.5173	16.3871	16.4611	16.3129	16.4446	16.4624	16.4577		-0.00271049	0.96197		-0.0678651	0.258976		16.1309	15.8961	16.473	16.3514	16.2952	16.4402	16.2464	16.365	16.2384
1096	O70583;Q9QUS6	7;1	7;1	7;1	sp|O70583|TRI18_MOUSE E3 ubiquitin-protein ligase Midline-1 OS=Mus musculus (Mouse) OX=10090 GN=Mid1 PE=1 SV=2	Mid1	7	7	7	12.1736	12.3515	12.238	12.3824	12.3059	12.3148	11.9333	12.1977	12.2055		0.142227	0.106378		0.222209	0.0210707		13.7125	13.7436	13.6761	13.7301	13.8619	13.703	13.7058		-0.0288299	0.606568		-0.0538023	0.349472		14.6792	14.7418	14.7535	14.9253	14.7689	14.902	14.6985	14.6025	14.7638
1097	O70585	3	3	3	sp|O70585|DTNB_MOUSE Dystrobrevin beta OS=Mus musculus (Mouse) OX=10090 GN=Dtnb PE=1 SV=3	Dtnb	3	3	3	13.2609	13.0391	13.3482	13.1055	13.13	13.3108	13.2309	13.121	13.3711		-0.0249098	0.802281		-0.0588738	0.557402		13.9855	13.9837	14.1655	14.1957	14.1527	14.1689	14.1619		-0.176524	0.000106715	DOWN	0.0194147	0.372825		12.4981	12.4134	12.5081	12.5175	12.837	12.1703	12.4413	12.4993	12.2822
1098	O70589	30	30	30	sp|O70589|CSKP_MOUSE Peripheral plasma membrane protein CASK OS=Mus musculus (Mouse) OX=10090 GN=Cask PE=1 SV=2	Cask	30	30	30	16.374	16.336	16.3728	16.3954	16.3918	16.385	16.3702	16.4078	16.4411		-0.0454323	0.2259		-0.0156038	0.665153		17.2776	17.3219	17.2813	17.2967	17.3985	17.3143	17.3219		-0.0451654	0.214075		-0.0559378	0.135758		16.3546	16.3354	16.4016	16.3571	16.3841	16.452	16.3713	16.3651	16.4625
1099	O70591	13	13	13	sp|O70591|PFD2_MOUSE Prefoldin subunit 2 OS=Mus musculus (Mouse) OX=10090 GN=Pfdn2 PE=1 SV=2	Pfdn2	13	13	13	19.0333	19.2265	19.0943	19.0366	18.9945	19.0022	19.0716	19.1605	19.0645		0.019147	0.734363		-0.0877609	0.144247		18.9636	18.9947	18.9305	18.9302	18.9927	18.8835	18.9125		0.0495933	0.210318		0.000736115	0.9841		18.3398	18.3276	18.3505	18.3794	18.371	18.3902	18.3878	18.3944	18.4509
1100	O70622	4	4	4	sp|O70622|RTN2_MOUSE Reticulon-2 OS=Mus musculus (Mouse) OX=10090 GN=Rtn2 PE=1 SV=1	Rtn2	4	4	4																															16.3735	16.3959	16.555	16.4063	16.4087	16.3815	16.412	16.3527	16.4729
1101	O88196	14	14	14	sp|O88196|TTC3_MOUSE E3 ubiquitin-protein ligase TTC3 OS=Mus musculus (Mouse) OX=10090 GN=Ttc3 PE=1 SV=2	Ttc3	14	14	14	13.8338	13.7856	13.923	13.8908	13.8369	13.9289	13.9273	13.5724	13.7888		0.0845958	0.340089		0.1227	0.178589		16.1225	16.1044	16.2881	16.2859	16.3516	16.4204	16.4549	DOWN	-0.295563	9.4591e-05	DOWN	-0.121995	0.00981195	DOWN	14.399	14.2609	14.2342	14.456	14.2346	14.1666	14.3085	14.2013	14.1169
1102	O88207	84	83	72	sp|O88207|CO5A1_MOUSE Collagen alpha-1(V) chain OS=Mus musculus (Mouse) OX=10090 GN=Col5a1 PE=1 SV=2	Col5a1	84	83	72	18.5166	18.5732	18.2717	18.3954	18.3711	18.3	18.4304	18.5957	18.3748		-0.0131014	0.882295		-0.111411	0.228436		17.277	17.2761	17.2237	17.2396	17.1561	17.2012	17.2327		0.0798529	0.0256457		0.0349589	0.246516		20.4314	20.3736	20.2811	20.4641	20.3594	20.2346	20.2148	20.1954	20.1175
1103	O88271	17	17	17	sp|O88271|CFDP1_MOUSE Craniofacial development protein 1 OS=Mus musculus (Mouse) OX=10090 GN=Cfdp1 PE=1 SV=1	Cfdp1	17	17	17	19.4151	19.3562	19.4436	19.5077	19.4353	19.3891	19.7096	19.5741	19.5622	DOWN	-0.210311	0.00375538	DOWN	-0.171249	0.0113964		19.306	19.3236	19.2968	19.2691	19.3707	19.3065	19.2877		-0.006822	0.828687		-0.0386743	0.246628		18.1934	18.3046	18.2505	18.243	18.2598	18.1688	18.3871	18.4323	18.3832	DOWN
1104	O88273	1	1	1	sp|O88273|GREM2_MOUSE Gremlin-2 OS=Mus musculus (Mouse) OX=10090 GN=Grem2 PE=1 SV=1	Grem2	1	1	1
1105	O88286	31	31	31	sp|O88286|WIZ_MOUSE Protein Wiz OS=Mus musculus (Mouse) OX=10090 GN=Wiz PE=1 SV=2	Wiz	31	31	31	17.0885	17.1112	17.0741	17.1127	17.147	17.1164	17.1314	17.3059	17.1905		-0.118039	0.0366109		-0.0839189	0.114177		18.9961	18.9434	18.963	19.0029	18.9527	18.9746	18.9953		-0.00447822	0.875021		0.00871648	0.760187		15.1019	15.0689	15.1267	15.1225	15.0119	15.1485	15.0915	15.1512	15.0757
1106	O88291	16	16	16	sp|O88291|ZN326_MOUSE DBIRD complex subunit ZNF326 OS=Mus musculus (Mouse) OX=10090 GN=Znf326 PE=1 SV=1	Znf326	16	16	16	16.4893	16.3781	16.4356	16.4511	16.4503	16.4948	16.536	16.4552	16.5564		-0.0815238	0.100942		-0.0504448	0.286271		18.2775	18.2365	18.26	18.2516	18.3051	18.3197	18.2934		-0.0491129	0.0678517		-0.0502945	0.0630047		14.614	14.5644	14.5383	14.4134	14.5194	14.4831	14.5522	14.4949	14.3337
1107	O88307	30	30	30	sp|O88307|SORL_MOUSE Sortilin-related receptor OS=Mus musculus (Mouse) OX=10090 GN=Sorl1 PE=1 SV=3	Sorl1	30	30	30	17.1671	17.1109	17.2014	17.2268	17.2815	17.2263	17.1127	17.1322	17.1766		0.0193012	0.640273		0.104367	0.029003		17.5177	17.4627	17.5329	17.57	17.5706	17.5396	17.4913		-0.0436613	0.226723		0.0176018	0.607332		14.0313	13.7221	13.9072	13.8315	13.9221	14.0225	13.8919	13.9229	13.8301
1108	O88322	32	31	31	sp|O88322|NID2_MOUSE Nidogen-2 OS=Mus musculus (Mouse) OX=10090 GN=Nid2 PE=1 SV=2	Nid2	32	31	31	17.699	17.5963	17.744	17.912	17.8573	17.8275	17.7535	17.8108	17.844		-0.122992	0.0358166		0.0627962	0.237467		18.311	18.3299	18.4747	18.4363	18.4706	18.5211	18.4673		-0.16588	0.000679792	DOWN	-0.0308537	0.285863		14.0043	14.0149	14.1285	14.1133	13.8863	13.997	13.9424	14.0095	13.9436
1109	O88325	22	22	22	tr|O88325|O88325_MOUSE Alpha-N-acetylglucosaminidase OS=Mus musculus (Mouse) OX=10090 GN=Naglu PE=1 SV=1	Naglu	22	22	22	13.4231	13.5113	13.465	13.4883	13.5625	13.4184	13.4733	13.6914	13.576		-0.113756	0.103817		-0.0904933	0.183293		13.9243	13.9212	13.9489	14.0381	14.0316	14.0107	14.0288		-0.100941	0.0145524		-0.0302041	0.352152		17.6504	17.5971	17.6398	17.5714	17.5857	17.6449	17.6968	17.7106	17.7363
1110	O88327	10	10	10	sp|O88327|CTNL1_MOUSE Alpha-catulin OS=Mus musculus (Mouse) OX=10090 GN=Ctnnal1 PE=1 SV=1	Ctnnal1	10	10	10	16.5345	16.478	16.4429	16.4842	16.4894	16.4085	16.4281	16.4255	16.5094		0.0307894	0.503606		0.00636265	0.888625		17.8878	17.8831	17.8002	17.8094	17.7457	17.7909	17.782		0.112595	0.00208032	UP	0.0319578	0.197888
1111	O88342	43	43	43	sp|O88342|WDR1_MOUSE WD repeat-containing protein 1 OS=Mus musculus (Mouse) OX=10090 GN=Wdr1 PE=1 SV=3	Wdr1	43	43	43	20.2412	20.2117	20.1969	20.2265	20.2354	20.1585	20.184	20.179	20.1819		0.0349596	0.358038		0.0251537	0.503182		20.0272	19.9889	19.987	20.0012	19.8957	19.9587	19.8939		0.0919358	0.0172022		0.0780339	0.032689		20.98	20.9598	21.0151	20.9443	20.9576	20.9327	21.0197	20.992	21.0008
1112	O88343	5	5	4	sp|O88343|S4A4_MOUSE Electrogenic sodium bicarbonate cotransporter 1 OS=Mus musculus (Mouse) OX=10090 GN=Slc4a4 PE=1 SV=2	Slc4a4	5	5	4	15.0009	15.1754	14.3991	14.4764	14.2628	14.3156	14.2565	14.4584	14.4553		0.468397	0.0267421		-0.0384516	0.831655		14.1973	14.0927	14.2468	14.157	14.0731	14.137	14.1673		0.0192155	0.698259		0.0761075	0.157351		15.4539	15.4105	15.7443	15.4513	15.4415	15.5011	15.6105	15.6342	15.8125
1113	O88351	18	18	17	sp|O88351|IKKB_MOUSE Inhibitor of nuclear factor kappa-B kinase subunit beta OS=Mus musculus (Mouse) OX=10090 GN=Ikbkb PE=1 SV=1	Ikbkb	18	18	17	12.3739	12.4576	12.3733	12.4491	12.1219	12.3783	12.5005	12.5047	12.2639		-0.0214204	0.825521		-0.106591	0.288694		13.4107	13.4051	13.5747	13.4775	13.7583	13.5787	13.7207	DOWN	-0.27797	0.00286113	DOWN	-0.159807	0.032614		16.329	16.2971	16.4257	16.4836	16.4246	16.3859	16.399	16.3994	16.394
1114	O88379	34	34	34	sp|O88379|BAZ1A_MOUSE Bromodomain adjacent to zinc finger domain protein 1A OS=Mus musculus (Mouse) OX=10090 GN=Baz1a PE=1 SV=3	Baz1a	34	34	34	17.4186	17.3068	17.4128	17.4096	17.4617	17.4342	17.3649	17.2256	17.3933		0.0514102	0.367258		0.107184	0.0801131		19.3725	19.3838	19.4007	19.4211	19.384	19.3984	19.4335		-0.0271669	0.285745		0.00556645	0.818526		13.2692	13.6824	13.5881	13.3994	13.2693	13.0373	12.8233	13.1476	13.084
1115	O88384	11	11	11	sp|O88384|VTI1B_MOUSE Vesicle transport through interaction with t-SNAREs homolog 1B OS=Mus musculus (Mouse) OX=10090 GN=Vti1b PE=1 SV=1	Vti1b	11	11	11	17.2899	17.1852	17.2593	17.2948	17.2513	17.2778	17.3568	17.3433	17.3437		-0.103105	0.0261473		-0.0732558	0.0905748		17.561	17.5903	17.6185	17.6073	17.5489	17.5492	17.5385		0.0300684	0.184405		0.0673402	0.0148532		17.4978	17.5542	17.4861	17.5048	17.5224	17.445	17.4981	17.514	17.5226
1116	O88393	2	2	2	sp|O88393|TGBR3_MOUSE Transforming growth factor beta receptor type 3 OS=Mus musculus (Mouse) OX=10090 GN=Tgfbr3 PE=1 SV=1	Tgfbr3	2	2	2
1117	O88396	7	7	7	sp|O88396|GRPE2_MOUSE GrpE protein homolog 2, mitochondrial OS=Mus musculus (Mouse) OX=10090 GN=Grpel2 PE=2 SV=2	Grpel2	7	7	7	14.0265	14.2769	14.1893	14.0875	14.269	14.1083	14.1684	14.2897	14.3023		-0.0892285	0.274539		-0.0985541	0.231005		16.8614	16.9305	16.764	16.7909	16.5973	16.7072	16.7559		0.20916	0.0053572	UP	0.0906732	0.117293		13.469	13.1041	13.6768	13.4437	13.2404	13.6447	13.3717	13.4999	13.6669
1118	O88413;Q9Z273	19;1	19;1	17;0	sp|O88413|TULP3_MOUSE Tubby-related protein 3 OS=Mus musculus (Mouse) OX=10090 GN=Tulp3 PE=1 SV=1	Tulp3	19	19	17	16.6553	16.64	16.7599	16.6719	16.7348	16.7258	16.7554	16.6029	16.7294		-0.0108435	0.84299		0.0149348	0.78523		18.315	18.3482	18.386	18.3744	18.3908	18.3264	18.3208		-0.0144435	0.631604		0.0341914	0.276496		16.4473	16.4308	16.3635	16.3914	16.4593	16.4526	16.3895	16.3896	16.3523
1119	O88425	8	8	8	sp|O88425|NDK6_MOUSE Nucleoside diphosphate kinase 6 OS=Mus musculus (Mouse) OX=10090 GN=Nme6 PE=1 SV=1	Nme6	8	8	8	16.3407	16.4151	16.2388	16.1735	16.2329	16.1808	16.248	16.4058	16.2473		0.0311603	0.617729		-0.104634	0.117817		16.4584	16.4771	16.4151	16.4667	16.3976	16.3698	16.4133		0.0742247	0.0270866		0.047304	0.114461		15.5975	15.4899	15.5748	15.5055	15.6072	15.5685	15.5949	15.653	15.6671
1120	O88428	28	24	24	sp|O88428|PAPS2_MOUSE Bifunctional 3-phosphoadenosine 5-phosphosulfate synthase 2 OS=Mus musculus (Mouse) OX=10090 GN=Papss2 PE=1 SV=2	Papss2	28	24	24	9.97277	11.2452	10.266	10.3933	10.3982	9.49158	9.3494	10.159	10.0993		0.625437	0.135692		0.225132	0.568609		11.7476	11.9188	11.8421	11.9397	11.2358	11.5913	11.922		0.250175	0.226969		0.307863	0.148452		18.2186	18.2941	17.9221	18.1237	18.2278	17.9501	18.3502	18.2636	17.8428
1121	O88441	9	9	9	sp|O88441|MTX2_MOUSE Metaxin-2 OS=Mus musculus (Mouse) OX=10090 GN=Mtx2 PE=1 SV=1	Mtx2	9	9	9	17.3514	17.4829	17.3527	17.0844	17.2594	17.1888	16.8948	17.3046	17.1743		0.271068	0.0242902		0.05295	0.607422		17.7585	17.6995	17.8515	17.9066	17.7765	17.7833	17.8339		-0.0688797	0.0747982		0.081165	0.0440544		15.7559	15.5397	15.7323	15.8049	15.7111	15.7891	15.7011	15.6993	15.8385
1122	O88447	28	28	21	sp|O88447|KLC1_MOUSE Kinesin light chain 1 OS=Mus musculus (Mouse) OX=10090 GN=Klc1 PE=1 SV=3	Klc1	28	28	21	16.5782	16.4345	16.6006	16.5947	16.5723	16.5556	16.6105	16.5181	16.6094		-0.0416015	0.445273		-0.00511637	0.923878		18.2097	18.2013	18.2731	18.197	18.1549	18.1768	18.2524		0.0108042	0.78446		0.0403493	0.325945		17.4153	17.398	17.4905	17.4397	17.3872	17.4646	17.3101	17.3388	17.3688
1123	O88448	24	19	17	sp|O88448|KLC2_MOUSE Kinesin light chain 2 OS=Mus musculus (Mouse) OX=10090 GN=Klc2 PE=1 SV=1	Klc2	24	19	17	16.079	15.9607	16.1338	16.1259	16.0866	16.1831	16.0593	15.8122	15.9921		0.103307	0.182311		0.177335	0.0356016		17.9879	17.9954	18.0753	18.047	18.1567	18.1423	18.1805		-0.16819	0.00023251	DOWN	-0.0987304	0.00394194		16.6233	16.7013	16.623	16.6083	16.5983	16.5954	16.6881	16.6263	16.6158
1124	O88455	8	8	8	sp|O88455|DHCR7_MOUSE 7-dehydrocholesterol reductase OS=Mus musculus (Mouse) OX=10090 GN=Dhcr7 PE=1 SV=1	Dhcr7	8	8	8	15.1241	15.3745	14.9896	15.1137	14.9685	15.0302	15.1395	15.1209	15.1948		0.0110064	0.904546		-0.114243	0.233433		16.5629	16.5208	16.6338	16.5381	16.6632	16.6982	16.6582		-0.131343	0.00851846	DOWN	-0.0872443	0.0440068		15.9342	16.0217	16.0624	15.8871	15.9171	16.3386	16.2718	16.187	16.1525
1125	O88456	13	13	10	sp|O88456|CPNS1_MOUSE Calpain small subunit 1 OS=Mus musculus (Mouse) OX=10090 GN=Capns1 PE=1 SV=1	Capns1	13	13	10	17.907	17.8296	17.8252	17.8755	17.8244	17.7563	17.8048	17.8029	17.8459		0.0360473	0.432898		0.000824483	0.985415		17.7925	17.8336	17.8063	17.7926	17.7143	17.8101	17.7515		0.0543731	0.148587		0.040812	0.260473		18.844	18.7784	18.8834	18.8532	18.8977	18.9909	18.9318	19.0066	19.0063
1126	O88466	38	38	38	sp|O88466|ZN106_MOUSE Zinc finger protein 106 OS=Mus musculus (Mouse) OX=10090 GN=Znf106 PE=1 SV=3	Znf106	38	38	38	17.2095	17.1443	17.239	17.286	17.2512	17.2807	17.2467	17.1925	17.2563		-0.0342201	0.407565		0.0408218	0.327294		19.1162	19.1249	19.0758	19.0357	19.1577	19.151	19.1145		-0.020481	0.429922		-0.0853482	0.0119694		14.5075	14.4378	14.5198	14.5109	14.5919	14.4844	14.5307	14.4849	14.4032
1127	O88477	42	42	41	sp|O88477|IF2B1_MOUSE Insulin-like growth factor 2 mRNA-binding protein 1 OS=Mus musculus (Mouse) OX=10090 GN=Igf2bp1 PE=1 SV=1	Igf2bp1	42	42	41	19.5819	19.5114	19.5451	19.6249	19.5714	19.5655	19.5547	19.5883	19.4871		0.00279148	0.947789		0.0438991	0.317964		21.3434	21.3404	21.4127	21.4102	21.3217	21.3034	21.312		0.0295922	0.164603		0.0990906	0.00171118		17.178	17.2253	17.1699	17.1281	17.1316	17.2842	17.1923	17.2985	17.1304
1128	O88487	31	31	28	sp|O88487|DC1I2_MOUSE Cytoplasmic dynein 1 intermediate chain 2 OS=Mus musculus (Mouse) OX=10090 GN=Dync1i2 PE=1 SV=1	Dync1i2	31	31	28	17.2248	17.2688	17.2901	17.1883	17.2023	17.1622	17.3554	17.3215	17.2896		-0.0609297	0.132812		-0.13789	0.0049117	DOWN	18.205	18.2162	18.2289	18.1771	18.2979	18.1946	18.1649		-0.00856308	0.848022		-0.01614	0.719023		18.0811	18.0175	18.0202	17.9917	18.0355	18.0603	18.1197	17.9673	18.0085
1129	O88491	53	53	52	sp|O88491|NSD1_MOUSE Histone-lysine N-methyltransferase, H3 lysine-36 and H4 lysine-20 specific OS=Mus musculus (Mouse) OX=10090 GN=Nsd1 PE=1 SV=1	Nsd1	53	53	52	17.6799	17.5932	17.8349	17.7131	17.7506	17.8137	17.6495	17.57	17.6792		0.0697894	0.309483		0.126228	0.0840795		19.652	19.6142	19.6288	19.6458	19.6638	19.6311	19.6449		-0.0135125	0.573673		-0.00927227	0.697364		14.8467	14.6827	14.5716	14.7113	14.76	14.7121	14.8829	14.6766	14.6943
1130	O88507	8	8	8	sp|O88507|CNTFR_MOUSE Ciliary neurotrophic factor receptor subunit alpha OS=Mus musculus (Mouse) OX=10090 GN=Cntfr PE=1 SV=2	Cntfr	8	8	8	16.8442	16.8172	16.8242	16.9158	16.8757	16.8037	16.6742	16.8644	16.7302		0.0722578	0.218512		0.108774	0.0782953		17.4354	17.4598	17.4324	17.3647	17.522	17.5013	17.4335		-0.0380088	0.323817		-0.0870308	0.0483645
1131	O88508	42	38	37	sp|O88508|DNM3A_MOUSE DNA (cytosine-5)-methyltransferase 3A OS=Mus musculus (Mouse) OX=10090 GN=Dnmt3a PE=1 SV=2	Dnmt3a	42	38	37	17.8327	17.9401	17.9354	17.9327	17.9629	18.0595	17.8656	17.8903	17.9095		0.0142784	0.771683		0.0966066	0.0749452		19.7624	19.7184	19.9435	19.9062	19.992	20.0325	20.046		-0.283085	4.27276e-05	DOWN	-0.0986417	0.0113494		12.394	12.451	12.2285	12.514	12.4957	12.2601	12.7156	12.6655	12.2257
1132	O88509	43	43	26	sp|O88509|DNM3B_MOUSE DNA (cytosine-5)-methyltransferase 3B OS=Mus musculus (Mouse) OX=10090 GN=Dnmt3b PE=1 SV=2	Dnmt3b	43	43	26	18.516	18.5147	18.5939	18.5416	18.6271	18.6771	18.4611	18.5089	18.5145		0.0467212	0.338588		0.120433	0.0293086		20.7979	20.7814	21.003	20.9336	21.2335	21.2668	21.2974	DOWN	-0.47627	3.62672e-06	DOWN	-0.297571	5.94913e-05	DOWN
1133	O88512	8	6	5	sp|O88512|AP1G2_MOUSE AP-1 complex subunit gamma-like 2 OS=Mus musculus (Mouse) OX=10090 GN=Ap1g2 PE=1 SV=2	Ap1g2	8	6	5	14.4959	14.4862	14.4781	14.4606	14.6908	15.0136	14.4693	14.2857	14.2864		0.139599	0.280855		0.374517	0.0137614		16.0941	16.1651	15.6272	15.6099	16.103	16.29	16.0361		-0.0133746	0.86098		-0.524448	0.000330301	DOWN	13.5796	13.4264	13.4773	13.5733	13.5797	13.3596	13.5324	13.5787	13.4622
1134	O88513	10	10	10	sp|O88513|GEMI_MOUSE Geminin OS=Mus musculus (Mouse) OX=10090 GN=Gmnn PE=1 SV=1	Gmnn	10	10	10	17.8747	18.0035	17.7936	17.7921	17.7053	17.7346	17.8987	17.8954	17.8149		0.0209169	0.726129		-0.125627	0.0592302		17.534	17.5229	17.4385	17.4464	17.4287	17.428	17.4048		0.107969	0.00143517	UP	0.0219409	0.308511		12.3749	12.4913	12.5778	12.5881	12.4542	12.2462	13.269	13.232	13.2979	DOWN
1135	O88520	12	12	12	sp|O88520|SHOC2_MOUSE Leucine-rich repeat protein SHOC-2 OS=Mus musculus (Mouse) OX=10090 GN=Shoc2 PE=1 SV=2	Shoc2	12	12	12	16.8802	16.818	16.8588	16.857	16.8571	16.8465	16.9107	16.895	16.9263		-0.0583212	0.119841		-0.0571441	0.126472		18.2093	18.2192	18.2481	18.3297	18.3104	18.3194	18.3018		-0.0963018	0.0140198		-0.0216456	0.473915		16.7214	16.6855	16.8525	16.7281	16.7047	16.8396	16.7122	16.7527	16.8516
1136	O88522	17	17	17	sp|O88522|NEMO_MOUSE NF-kappa-B essential modulator OS=Mus musculus (Mouse) OX=10090 GN=Ikbkg PE=1 SV=2	Ikbkg	17	17	17	14.9687	14.7939	14.9474	14.7435	14.8622	14.9438	14.8746	14.9053	14.824		0.0353583	0.59918		-0.0181471	0.78606		15.8048	15.6936	15.8283	15.9622	15.8029	15.7787	15.9509		-0.0949198	0.215139		0.0511186	0.484307		16.3634	16.2318	16.2208	16.3382	16.2808	16.232	16.2731	16.2357	16.2044
1137	O88531	12	12	12	sp|O88531|PPT1_MOUSE Palmitoyl-protein thioesterase 1 OS=Mus musculus (Mouse) OX=10090 GN=Ppt1 PE=1 SV=2	Ppt1	12	12	12	16.8189	17.144	16.7627	16.571	16.775	16.7521	16.7071	17.1595	16.8325		0.00882096	0.949063		-0.20037	0.171025		16.7536	16.7327	16.6483	16.6725	16.7759	16.8328	16.7873		-0.0555182	0.069817		-0.138243	0.0014446	DOWN	17.514	17.2376	17.4965	17.4316	17.4545	17.5035	17.5225	17.565	17.5343
1138	O88532	44	44	44	sp|O88532|ZFR_MOUSE Zinc finger RNA-binding protein OS=Mus musculus (Mouse) OX=10090 GN=Zfr PE=1 SV=2	Zfr	44	44	44	18.4711	18.3627	18.4815	18.5687	18.5839	18.5482	18.4595	18.2679	18.4765		0.037124	0.560377		0.165625	0.025373		19.5892	19.5902	19.6006	19.5947	19.5474	19.5647	19.5385		0.0394977	0.0874189		0.0474642	0.0494368		18.1507	18.1647	18.0089	18.1095	18.1462	17.9471	18.12	18.0865	18.0436
1139	O88543	20	20	20	sp|O88543|CSN3_MOUSE COP9 signalosome complex subunit 3 OS=Mus musculus (Mouse) OX=10090 GN=Cops3 PE=1 SV=3	Cops3	20	20	20	17.7849	17.9939	17.8144	17.6692	17.7111	17.7644	17.6853	17.9127	17.7846		0.0702048	0.361823		-0.079325	0.306097		17.9843	17.9374	17.9786	17.9883	17.9774	17.8876	17.9232		0.0313945	0.365934		0.0540349	0.14275		17.309	17.2661	17.357	17.3446	17.3709	17.4131	17.3866	17.3811	17.3947
1140	O88544	29	29	29	sp|O88544|CSN4_MOUSE COP9 signalosome complex subunit 4 OS=Mus musculus (Mouse) OX=10090 GN=Cops4 PE=1 SV=1	Cops4	29	29	29	19.0407	18.9837	18.9531	18.9914	18.9656	19.0076	18.9592	19.0534	19.056		-0.0303587	0.492256		-0.0346848	0.434673		19.0624	19.083	19.0624	19.0777	19.0692	19.0732	19.0764		-0.000235048	0.990717		-0.00291521	0.885364		18.4847	18.4811	18.4477	18.5014	18.5104	18.47	18.5392	18.5809	18.525
1141	O88545	15	15	15	sp|O88545|CSN6_MOUSE COP9 signalosome complex subunit 6 OS=Mus musculus (Mouse) OX=10090 GN=Cops6 PE=1 SV=1	Cops6	15	15	15	19.0553	19.1551	18.9396	18.9162	18.9609	18.9525	18.8668	19.0774	18.9601		0.0818787	0.258387		-0.0248935	0.721755		18.5685	18.6113	18.5329	18.5923	18.6211	18.5798	18.5881		-0.00641306	0.830017		-0.0337516	0.281962		18.4963	18.3781	18.4156	18.5215	18.3572	18.5275	18.4334	18.4157	18.4795
1142	O88554	14	14	14	sp|O88554|PARP2_MOUSE Poly [ADP-ribose] polymerase 2 OS=Mus musculus (Mouse) OX=10090 GN=Parp2 PE=1 SV=3	Parp2	14	14	14	15.9379	15.9596	15.9969	15.9196	15.9961	16.1359	15.896	15.7988	15.9369		0.0875667	0.187387		0.139976	0.0491648		18.2657	18.2905	18.299	18.2676	18.3968	18.3246	18.3584		-0.0818448	0.0260812		-0.0766417	0.0334022
1143	O88559	17	17	17	sp|O88559|MEN1_MOUSE Menin OS=Mus musculus (Mouse) OX=10090 GN=Men1 PE=1 SV=2	Men1	17	17	17	16.9637	17.0285	16.9702	16.971	16.9729	16.9698	16.8108	16.8368	16.8256	UP	0.163061	0.00115573	UP	0.146786	0.00223402	UP	18.6954	18.6313	18.6497	18.7159	18.6225	18.6085	18.6202		0.0462697	0.17596		0.0657273	0.0717194		11.9519	11.8038	11.9319	11.9405	11.7324	12.0083	11.6687	11.901	11.7815
1144	O88561	9	8	8	sp|O88561|S27A3_MOUSE Solute carrier family 27 member 3 OS=Mus musculus (Mouse) OX=10090 GN=Slc27a3 PE=1 SV=2	Slc27a3	9	8	8	13.8174	13.8404	13.7023	13.787	13.7887	13.8133	14.1139	13.8792	13.9344		-0.189165	0.0176866		-0.179523	0.0224295		15.7542	15.8036	15.8223	15.7843	15.5611	15.7955	15.705		0.0916966	0.213235		0.116047	0.128181		14.9797	14.9089	14.9694	14.9986	14.9593	15.0175	15.0024	14.9523	14.9532
[truncated: 8,148 more rows]
[truncated: 80 more columns]
