# Supplementary material for: Decoding protein methylation function with thermal stability analysis
Source: Nat Commun. 2023 May 25;14:3016. doi: 10.1038/s41467-023-38863-1 (PMC10212966; doi:10.1038/s41467-023-38863-1)
Supplement: Supplementary file 11 — Supplementary Data 8 [file 41467_2023_38863_MOESM11_ESM.xlsx]

## Sheet: S8 Legend
Supplementary Data 8. GO enrichment analysis of proteins with altered thermal stability upon Prmt5 inhibition. S8 GO analysis sheet: Over-representation of GO terms (complete biological processes) was done with PantherDB using as input proteins with increased or decreased thermal stability in response to GSK595 or GSK591 in mESC. P-values were calculated with the Fisher's Exact test. FDR was esti…

## Sheet: S8 GO analysis
GO biological process complete	Homo sapiens - REFLIST (20589)	ESC.PISA.591_UP (529)	ESC.PISA.591_UP (expected)	ESC.PISA.591_UP (over/under)	ESC.PISA.591_UP (fold Enrichment)	ESC.PISA.591_UP (raw P-value)	ESC.PISA.591_UP (FDR)	ESC.PISA.595_UP (579)	ESC.PISA.595_UP (expected)	ESC.PISA.595_UP (over/under)	ESC.PISA.595_UP (fold Enrichment)	ESC.PISA.595_UP (raw P-value)	ESC.PISA.595_UP (FDR)	ESC.PISA.591_DOWN (682)	ESC.PISA.591_DOWN (expected)	ESC.PISA.591_DOWN (over/under)	ESC.PISA.591_DOWN (fold Enrichment)	ESC.PISA.591_DOWN (raw P-value)	ESC.PISA.591_DOWN (FDR)	ESC.PISA.595_DOWN (623)	ESC.PISA.595_DOWN (expected)	ESC.PISA.595_DOWN (over/under)	ESC.PISA.595_DOWN (fold Enrichment)	ESC.PISA.595_DOWN (raw P-value)	ESC.PISA.595_DOWN (FDR)
cytoplasmic translation (GO:0002181)	119	69	3.06	+	22.57	7.47e-62	1.17e-57	68	3.35	+	20.32	5.59e-58	8.77e-54	3	3.94	-	0.76	1	1	0	3.6	-	< 0.01	0.0527	1
translation (GO:0006412)	351	95	9.02	+	10.53	7.61e-61	5.96e-57	94	9.87	+	9.52	2.93e-56	2.29e-52	8	11.63	-	0.69	0.364	1	5	10.62	-	0.47	0.11	1
peptide biosynthetic process (GO:0043043)	378	96	9.71	+	9.88	2.32e-59	1.21e-55	94	10.63	+	8.84	7.59e-54	3.96e-50	9	12.52	-	0.72	0.383	1	6	11.44	-	0.52	0.126	1
amide biosynthetic process (GO:0043604)	494	101	12.69	+	7.96	7.33e-55	2.87e-51	99	13.89	+	7.13	2.21e-49	6.91e-46	15	16.36	-	0.92	0.898	1	8	14.95	-	0.54	0.0803	1
peptide metabolic process (GO:0006518)	511	100	13.13	+	7.62	9.12e-53	2.86e-49	97	14.37	+	6.75	1.5e-46	3.37e-43	18	16.93	+	1.06	0.802	1	14	15.46	-	0.91	0.895	1
cellular macromolecule biosynthetic process (GO:0034645)	1384	150	35.56	+	4.22	2.82e-50	7.37e-47	149	38.92	+	3.83	2.16e-44	4.23e-41	40	45.84	-	0.87	0.436	1	27	41.88	-	0.64	0.0176	0.583
macromolecule biosynthetic process (GO:0009059)	1412	150	36.28	+	4.13	2.84e-49	6.36e-46	149	39.71	+	3.75	1.99e-43	3.11e-40	40	46.77	-	0.86	0.354	1	28	42.73	-	0.66	0.0189	0.616
cellular amide metabolic process (GO:0043603)	773	111	19.86	+	5.59	7.24e-47	1.42e-43	104	21.74	+	4.78	7.15e-38	7.01e-35	34	25.61	+	1.33	0.102	1	32	23.39	+	1.37	0.0873	1
cellular nitrogen compound biosynthetic process (GO:0044271)	1287	138	33.07	+	4.17	2.17e-45	3.78e-42	131	36.19	+	3.62	2.72e-36	2.36e-33	51	42.63	+	1.2	0.199	1	45	38.94	+	1.16	0.314	1
cellular biosynthetic process (GO:0044249)	2318	185	59.56	+	3.11	4.69e-45	7.35e-42	171	65.19	+	2.62	1.38e-31	9.04e-29	107	76.78	+	1.39	0.000585	0.0642	105	70.14	+	1.5	3.99e-05	0.00579
organic substance biosynthetic process (GO:1901576)	2387	187	61.33	+	3.05	1.57e-44	2.24e-41	173	67.13	+	2.58	4.76e-31	2.98e-28	110	79.07	+	1.39	0.000545	0.0602	108	72.23	+	1.5	3.73e-05	0.00552
gene expression (GO:0010467)	2014	171	51.75	+	3.3	1.81e-44	2.37e-41	194	56.64	+	3.43	1.27e-52	4.99e-49	59	66.71	-	0.88	0.358	1	54	60.94	-	0.89	0.41	1
biosynthetic process (GO:0009058)	2453	189	63.03	+	3	4.21e-44	5.07e-41	175	68.98	+	2.54	1.44e-30	8.67e-28	119	81.25	+	1.46	3.52e-05	0.00681	117	74.23	+	1.58	1.04e-06	0.000236
cellular metabolic process (GO:0044237)	7094	342	182.27	+	1.88	5.05e-44	5.66e-41	358	199.5	+	1.79	1.05e-39	1.17e-36	326	234.99	+	1.39	2.14e-12	2.59e-09	326	214.66	+	1.52	3.06e-19	2.4e-15
cellular nitrogen compound metabolic process (GO:0034641)	3203	217	82.3	+	2.64	2.25e-43	2.35e-40	231	90.07	+	2.56	2.08e-43	2.96e-40	124	106.1	+	1.17	0.0683	1	126	96.92	+	1.3	0.00209	0.142
organonitrogen compound biosynthetic process (GO:1901566)	1252	131	32.17	+	4.07	7.66e-42	7.06e-39	126	35.21	+	3.58	2.27e-34	1.55e-31	62	41.47	+	1.49	0.00265	0.185	56	37.88	+	1.48	0.00506	0.247
nitrogen compound metabolic process (GO:0006807)	6455	320	165.85	+	1.93	7.61e-42	7.46e-39	345	181.53	+	1.9	7.18e-43	9.38e-40	254	213.82	+	1.19	0.00144	0.119	248	195.32	+	1.27	1.17e-05	0.00201
cellular macromolecule metabolic process (GO:0044260)	4497	259	115.54	+	2.24	1.44e-41	1.25e-38	281	126.46	+	2.22	6.85e-44	1.19e-40	154	148.96	+	1.03	0.638	1	146	136.07	+	1.07	0.35	1
primary metabolic process (GO:0044238)	6971	332	179.11	+	1.85	1.09e-40	8.98e-38	353	196.04	+	1.8	3.52e-39	3.68e-36	297	230.91	+	1.29	2.67e-07	0.000102	302	210.93	+	1.43	1.59e-13	1.19e-10
macromolecule metabolic process (GO:0043170)	5830	298	149.79	+	1.99	5.18e-40	4.06e-37	335	163.95	+	2.04	3.92e-48	1.02e-44	195	193.12	+	1.01	0.863	1	185	176.41	+	1.05	0.444	1
ribosome biogenesis (GO:0042254)	295	68	7.58	+	8.97	1.46e-39	1.09e-36	67	8.3	+	8.08	3.3e-36	2.73e-33	4	9.77	-	0.41	0.0674	0.999	6	8.93	-	0.67	0.488	1
organic substance metabolic process (GO:0071704)	7509	342	192.93	+	1.77	3.1e-38	2.21e-35	362	211.17	+	1.71	7.98e-36	6.26e-33	322	248.73	+	1.29	1.82e-08	1.1e-05	320	227.21	+	1.41	1.1e-13	9.09e-11
metabolic process (GO:0008152)	7970	351	204.78	+	1.71	9.55e-37	6.51e-34	373	224.13	+	1.66	9.62e-35	6.86e-32	362	264	+	1.37	8.66e-14	2.26e-10	357	241.16	+	1.48	3.04e-20	4.77e-16
cellular protein metabolic process (GO:0044267)	3297	208	84.71	+	2.46	1.18e-36	7.74e-34	232	92.72	+	2.5	4.13e-42	4.98e-39	116	109.21	+	1.06	0.491	1	107	99.76	+	1.07	0.438	1
ribonucleoprotein complex biogenesis (GO:0022613)	421	74	10.82	+	6.84	4.41e-36	2.77e-33	78	11.84	+	6.59	1.11e-36	1.02e-33	4	13.95	-	0.29	0.00476	0.276	7	12.74	-	0.55	0.145	1
protein metabolic process (GO:0019538)	3900	217	100.2	+	2.17	9.4e-31	5.67e-28	241	109.68	+	2.2	4.82e-35	3.6e-32	138	129.19	+	1.07	0.399	1	127	118.01	+	1.08	0.378	1
organonitrogen compound metabolic process (GO:1901564)	4894	249	125.74	+	1.98	1.54e-30	8.92e-28	259	137.63	+	1.88	2.28e-27	1.32e-24	205	162.11	+	1.26	0.000217	0.0291	195	148.09	+	1.32	2.65e-05	0.00419
ribosomal large subunit biogenesis (GO:0042273)	72	32	1.85	+	17.3	2.74e-26	1.54e-23	27	2.02	+	13.33	7.71e-20	3.27e-17	0	2.38	-	< 0.01	0.176	1	0	2.18	-	< 0.01	0.278	1
rRNA metabolic process (GO:0016072)	230	47	5.91	+	7.95	1.46e-25	7.89e-23	47	6.47	+	7.27	6.44e-24	3.36e-21	4	7.62	-	0.53	0.26	1	4	6.96	-	0.57	0.332	1
rRNA processing (GO:0006364)	219	46	5.63	+	8.18	1.78e-25	9.31e-23	46	6.16	+	7.47	7.32e-24	3.7e-21	3	7.25	-	0.41	0.126	1	4	6.63	-	0.6	0.423	1
ribosome assembly (GO:0042255)	62	27	1.59	+	16.95	3.46e-22	1.75e-19	24	1.74	+	13.77	4.9e-18	1.92e-15	0	2.05	-	< 0.01	0.27	1	0	1.88	-	< 0.01	0.266	1
cellular process (GO:0009987)	15139	476	388.97	+	1.22	1.71e-20	8.38e-18	516	425.74	+	1.21	5.8e-20	2.52e-17	589	501.47	+	1.17	1.68e-15	1.32e-11	545	458.09	+	1.19	7.62e-17	1.19e-13
nucleobase-containing compound metabolic process (GO:0006139)	2483	141	63.8	+	2.21	2.84e-19	1.35e-16	160	69.83	+	2.29	3.2e-23	1.57e-20	86	82.25	+	1.05	0.676	1	94	75.13	+	1.25	0.025	0.73
heterocycle metabolic process (GO:0046483)	2649	146	68.06	+	2.15	7.99e-19	3.68e-16	164	74.49	+	2.2	3.54e-22	1.68e-19	107	87.75	+	1.22	0.0367	0.836	110	80.16	+	1.37	0.000852	0.0718
ncRNA processing (GO:0034470)	388	49	9.97	+	4.92	1.32e-18	5.93e-16	51	10.91	+	4.67	2.38e-18	9.57e-16	14	12.85	+	1.09	0.669	1	19	11.74	+	1.62	0.0514	1
ncRNA metabolic process (GO:0034660)	474	53	12.18	+	4.35	6.1e-18	2.65e-15	55	13.33	+	4.13	1.63e-17	6.08e-15	16	15.7	+	1.02	0.897	1	20	14.34	+	1.39	0.137	1
cellular aromatic compound metabolic process (GO:0006725)	2703	145	69.45	+	2.09	1.05e-17	4.44e-15	163	76.01	+	2.14	9.09e-21	4.07e-18	102	89.54	+	1.14	0.167	1	107	81.79	+	1.31	0.00472	0.247
ribosomal small subunit biogenesis (GO:0042274)	73	24	1.88	+	12.8	1.41e-17	5.82e-15	25	2.05	+	12.18	1.06e-17	4.07e-15	2	2.42	-	0.83	1	1	1	2.21	-	0.45	0.727	1
cellular component biogenesis (GO:0044085)	2552	139	65.57	+	2.12	1.79e-17	7.2e-15	148	71.77	+	2.06	2.9e-17	1.06e-14	109	84.53	+	1.29	0.00674	0.334	102	77.22	+	1.32	0.0046	0.242
RNA processing (GO:0006396)	851	70	21.87	+	3.2	9.17e-17	3.59e-14	89	23.93	+	3.72	4.33e-25	2.42e-22	23	28.19	-	0.82	0.377	1	27	25.75	+	1.05	0.76	1
nucleic acid metabolic process (GO:0090304)	2020	117	51.9	+	2.25	2.87e-16	1.1e-13	143	56.81	+	2.52	3.54e-24	1.91e-21	58	66.91	-	0.87	0.294	1	61	61.12	-	1	1	1
RNA metabolic process (GO:0016070)	1413	93	36.3	+	2.56	3.36e-16	1.25e-13	111	39.74	+	2.79	7.73e-22	3.56e-19	37	46.8	-	0.79	0.164	1	37	42.76	-	0.87	0.42	1
organic cyclic compound metabolic process (GO:1901360)	2944	148	75.64	+	1.96	1.31e-15	4.77e-13	168	82.79	+	2.03	4.13e-19	1.7e-16	126	97.52	+	1.29	0.00327	0.214	124	89.08	+	1.39	0.000165	0.0182
ribonucleoprotein complex subunit organization (GO:0071826)	188	31	4.83	+	6.42	5.76e-15	2.05e-12	32	5.29	+	6.05	1.11e-14	3.77e-12	0	6.23	-	< 0.01	0.00518	0.292	1	5.69	-	0.18	0.0478	1
ribonucleoprotein complex assembly (GO:0022618)	181	30	4.65	+	6.45	1.41e-14	4.91e-12	32	5.09	+	6.29	4.33e-15	1.51e-12	0	6	-	< 0.01	0.00483	0.279	1	5.48	-	0.18	0.0471	1
non-membrane-bounded organelle assembly (GO:0140694)	310	36	7.96	+	4.52	5.57e-13	1.9e-10	33	8.72	+	3.79	4.31e-10	1.3e-07	10	10.27	-	0.97	1	1	10	9.38	+	1.07	0.74	1
ribosomal large subunit assembly (GO:0000027)	27	14	0.69	+	20.18	6.12e-13	2.04e-10	12	0.76	+	15.8	3.12e-10	9.6e-08	0	0.89	-	< 0.01	1	1	0	0.82	-	< 0.01	1	1
cellular protein-containing complex assembly (GO:0034622)	798	57	20.5	+	2.78	1.78e-11	5.82e-09	61	22.44	+	2.72	9.72e-12	3.11e-09	44	26.43	+	1.66	0.0018	0.14	44	24.15	+	1.82	0.00023	0.0242
cellular component organization or biogenesis (GO:0071840)	5517	212	141.75	+	1.5	6.49e-11	2.08e-08	251	155.15	+	1.62	3.55e-17	1.27e-14	227	182.75	+	1.24	0.000228	0.03	203	166.94	+	1.22	0.00181	0.131
chaperone-mediated protein folding (GO:0061077)	73	17	1.88	+	9.06	8.05e-11	2.52e-08	14	2.05	+	6.82	9.69e-08	2.17e-05	5	2.42	+	2.07	0.105	1	4	2.21	+	1.81	0.291	1
biological_process (GO:0008150)	17783	503	456.9	+	1.1	1e-10	3.08e-08	556	500.09	+	1.11	2.63e-14	8.76e-12	646	589.05	+	1.1	3.87e-12	4.05e-09	591	538.09	+	1.1	1.3e-11	9.26e-09
protein-containing complex assembly (GO:0065003)	1201	68	30.86	+	2.2	2.71e-09	7.86e-07	74	33.77	+	2.19	7.99e-10	2.36e-07	66	39.78	+	1.66	0.0001	0.0172	63	36.34	+	1.73	4.58e-05	0.00647
protein folding (GO:0006457)	214	24	5.5	+	4.36	8.12e-09	2.31e-06	24	6.02	+	3.99	4.33e-08	1.03e-05	14	7.09	+	1.97	0.0206	0.606	9	6.48	+	1.39	0.315	1
protein-containing complex subunit organization (GO:0043933)	1372	73	35.25	+	2.07	8.49e-09	2.38e-06	78	38.58	+	2.02	8.48e-09	2.42e-06	72	45.45	+	1.58	0.000188	0.0266	70	41.52	+	1.69	3.32e-05	0.005
ribosomal small subunit assembly (GO:0000028)	19	9	0.49	+	18.44	1.64e-08	4.51e-06	9	0.53	+	16.84	3.5e-08	8.57e-06	0	0.63	-	< 0.01	1	1	0	0.57	-	< 0.01	1	1
maturation of LSU-rRNA (GO:0000470)	28	10	0.72	+	13.9	2.25e-08	6.08e-06	6	0.79	+	7.62	0.000286	0.021	0	0.93	-	< 0.01	1	1	0	0.85	-	< 0.01	1	1
posttranscriptional regulation of gene expression (GO:0010608)	518	38	13.31	+	2.86	2.57e-08	6.82e-06	43	14.57	+	2.95	1.35e-09	3.91e-07	17	17.16	-	0.99	1	1	12	15.67	-	0.77	0.434	1
positive regulation of telomerase RNA localization to Cajal body (GO:1904874)	15	8	0.39	+	20.76	5.18e-08	1.35e-05	7	0.42	+	16.59	1.32e-06	0.00023	0	0.5	-	< 0.01	1	1	0	0.45	-	< 0.01	1	1
regulation of telomerase RNA localization to Cajal body (GO:1904872)	18	8	0.46	+	17.3	1.54e-07	3.97e-05	7	0.51	+	13.83	3.46e-06	0.000502	0	0.6	-	< 0.01	1	1	0	0.54	-	< 0.01	1	1
regulation of signal transduction by p53 class mediator (GO:1901796)	103	15	2.65	+	5.67	2.66e-07	6.73e-05	15	2.9	+	5.18	8.08e-07	0.000149	2	3.41	-	0.59	0.777	1	2	3.12	-	0.64	0.772	1
negative regulation of ubiquitin protein ligase activity (GO:1904667)	13	7	0.33	+	20.96	3.47e-07	8.51e-05	7	0.37	+	19.15	6.28e-07	0.000123	0	0.43	-	< 0.01	1	1	0	0.39	-	< 0.01	1	1
regulation of translation (GO:0006417)	394	30	10.12	+	2.96	3.75e-07	9.04e-05	34	11.08	+	3.07	3.13e-08	8.33e-06	12	13.05	-	0.92	0.887	1	10	11.92	-	0.84	0.765	1
negative regulation of ubiquitin-protein transferase activity (GO:0051444)	23	8	0.59	+	13.54	6.98e-07	0.000163	8	0.65	+	12.37	1.35e-06	0.00023	0	0.76	-	< 0.01	1	1	0	0.7	-	< 0.01	1	1
histone methylation (GO:0016571)	97	14	2.49	+	5.62	7.33e-07	0.000169	12	2.73	+	4.4	4.39e-05	0.00444	0	3.21	-	< 0.01	0.0785	1	1	2.94	-	0.34	0.374	1
negative regulation of protein modification process (GO:0031400)	502	34	12.9	+	2.64	7.95e-07	0.000178	36	14.12	+	2.55	1.12e-06	0.000202	19	16.63	+	1.14	0.529	1	15	15.19	-	0.99	1	1
cellular response to stress (GO:0033554)	1522	72	39.11	+	1.84	1.01e-06	0.000224	83	42.8	+	1.94	1.64e-08	4.5e-06	61	50.42	+	1.21	0.137	1	55	46.05	+	1.19	0.187	1
regulation of proteolysis involved in cellular protein catabolic process (GO:1903050)	224	21	5.76	+	3.65	1.06e-06	0.000231	20	6.3	+	3.17	1.38e-05	0.00169	12	7.42	+	1.62	0.132	1	10	6.78	+	1.48	0.237	1
positive regulation of establishment of protein localization to telomere (GO:1904851)	10	6	0.26	+	23.35	1.55e-06	0.000334	5	0.28	+	17.78	3.6e-05	0.00381	0	0.33	-	< 0.01	1	1	0	0.3	-	< 0.01	1	1
maturation of SSU-rRNA from tricistronic rRNA transcript (SSU-rRNA, 5.8S rRNA, LSU-rRNA) (GO:0000462)	37	9	0.95	+	9.47	1.75e-06	0.000371	8	1.04	+	7.69	2.64e-05	0.00297	1	1.23	-	0.82	1	1	0	1.12	-	< 0.01	0.628	1
cellular component assembly (GO:0022607)	2320	97	59.61	+	1.63	2.23e-06	0.00046	102	65.24	+	1.56	8.21e-06	0.00107	103	76.85	+	1.34	0.00265	0.185	94	70.2	+	1.34	0.00473	0.246
regulation of protein localization to Cajal body (GO:1904869)	11	6	0.28	+	21.23	2.35e-06	0.000466	5	0.31	+	16.16	5.12e-05	0.00505	0	0.36	-	< 0.01	1	1	0	0.33	-	< 0.01	1	1
positive regulation of protein localization to Cajal body (GO:1904871)	11	6	0.28	+	21.23	2.35e-06	0.000472	5	0.31	+	16.16	5.12e-05	0.00508	0	0.36	-	< 0.01	1	1	0	0.33	-	< 0.01	1	1
regulation of establishment of protein localization to telomere (GO:0070203)	11	6	0.28	+	21.23	2.35e-06	0.000478	5	0.31	+	16.16	5.12e-05	0.00511	0	0.36	-	< 0.01	1	1	0	0.33	-	< 0.01	1	1
regulation of establishment of protein localization to chromosome (GO:0070202)	12	6	0.31	+	19.46	3.45e-06	0.000676	5	0.34	+	14.82	7.09e-05	0.00653	0	0.4	-	< 0.01	1	1	0	0.36	-	< 0.01	1	1
nucleobase-containing compound biosynthetic process (GO:0034654)	741	42	19.04	+	2.21	3.69e-06	0.000713	36	20.84	+	1.73	0.00225	0.116	30	24.55	+	1.22	0.253	1	31	22.42	+	1.38	0.081	1
regulation of cellular amide metabolic process (GO:0034248)	450	30	11.56	+	2.59	4.77e-06	0.000901	34	12.65	+	2.69	5.75e-07	0.000116	15	14.91	+	1.01	0.894	1	14	13.62	+	1.03	0.889	1
positive regulation of protein localization to chromosome, telomeric region (GO:1904816)	13	6	0.33	+	17.96	4.94e-06	0.000921	5	0.37	+	13.68	9.59e-05	0.0084	0	0.43	-	< 0.01	1	1	0	0.39	-	< 0.01	1	1
regulation of DNA metabolic process (GO:0051052)	404	28	10.38	+	2.7	5.01e-06	0.000924	31	11.36	+	2.73	1.34e-06	0.000232	12	13.38	-	0.9	0.888	1	11	12.22	-	0.9	0.883	1
positive regulation of proteasomal protein catabolic process (GO:1901800)	117	14	3.01	+	4.66	5.4e-06	0.000985	13	3.29	+	3.95	5.9e-05	0.00564	6	3.88	+	1.55	0.294	1	5	3.54	+	1.41	0.412	1
proteasome-mediated ubiquitin-dependent protein catabolic process (GO:0043161)	320	24	8.22	+	2.92	6.99e-06	0.00124	25	9	+	2.78	1.06e-05	0.00134	11	10.6	+	1.04	0.874	1	12	9.68	+	1.24	0.413	1
protein alkylation (GO:0008213)	138	15	3.55	+	4.23	7.32e-06	0.00127	13	3.88	+	3.35	0.000268	0.02	3	4.57	-	0.66	0.633	1	2	4.18	-	0.48	0.447	1
protein methylation (GO:0006479)	138	15	3.55	+	4.23	7.32e-06	0.00129	13	3.88	+	3.35	0.000268	0.0201	3	4.57	-	0.66	0.633	1	2	4.18	-	0.48	0.447	1
DNA replication (GO:0006260)	215	19	5.52	+	3.44	7.57e-06	0.0013	16	6.05	+	2.65	0.000658	0.0426	8	7.12	+	1.12	0.7	1	5	6.51	-	0.77	0.69	1
histone lysine methylation (GO:0034968)	73	11	1.88	+	5.86	7.82e-06	0.00133	6	2.05	+	2.92	0.0211	0.584	0	2.42	-	< 0.01	0.177	1	1	2.21	-	0.45	0.727	1
organelle assembly (GO:0070925)	764	42	19.63	+	2.14	8.41e-06	0.00142	38	21.49	+	1.77	0.00121	0.0707	24	25.31	-	0.95	0.918	1	20	23.12	-	0.87	0.59	1
regulation of cellular protein catabolic process (GO:1903362)	259	21	6.65	+	3.16	8.74e-06	0.00144	20	7.28	+	2.75	9.24e-05	0.00818	13	8.58	+	1.52	0.161	1	10	7.84	+	1.28	0.463	1
positive regulation of proteolysis (GO:0045862)	370	26	9.51	+	2.73	8.67e-06	0.00145	26	10.41	+	2.5	5.44e-05	0.00527	21	12.26	+	1.71	0.0198	0.591	19	11.2	+	1.7	0.0318	0.826
proteasomal protein catabolic process (GO:0010498)	348	25	8.94	+	2.8	9.06e-06	0.00146	28	9.79	+	2.86	1.87e-06	0.000299	15	11.53	+	1.3	0.292	1	16	10.53	+	1.52	0.114	1
positive regulation of cellular process (GO:0048522)	5663	193	145.5	+	1.33	9.04e-06	0.00148	212	159.25	+	1.33	2.94e-06	0.000431	178	187.58	-	0.95	0.433	1	163	171.36	-	0.95	0.494	1
regulation of protein localization to chromosome, telomeric region (GO:1904814)	15	6	0.39	+	15.57	9.46e-06	0.00151	5	0.42	+	11.85	0.000166	0.0134	0	0.5	-	< 0.01	1	1	0	0.45	-	< 0.01	1	1
negative regulation of cellular protein metabolic process (GO:0032269)	965	49	24.79	+	1.98	1.14e-05	0.00179	55	27.14	+	2.03	1.63e-06	0.000272	34	31.97	+	1.06	0.712	1	27	29.2	-	0.92	0.773	1
organelle organization (GO:0006996)	3326	125	85.46	+	1.46	1.25e-05	0.00195	148	93.53	+	1.58	1.39e-08	3.9e-06	150	110.17	+	1.36	9.39e-05	0.0165	134	100.64	+	1.33	0.000623	0.0578
regulation of cellular protein metabolic process (GO:0032268)	2360	95	60.64	+	1.57	1.37e-05	0.00211	112	66.37	+	1.69	5.83e-08	1.33e-05	85	78.17	+	1.09	0.427	1	76	71.41	+	1.06	0.566	1
regulation of ubiquitin protein ligase activity (GO:1904666)	26	7	0.67	+	10.48	1.44e-05	0.0022	7	0.73	+	9.57	2.54e-05	0.00289	0	0.86	-	< 0.01	1	1	0	0.79	-	< 0.01	1	1
maturation of SSU-rRNA (GO:0030490)	50	9	1.28	+	7.01	1.5e-05	0.00221	10	1.41	+	7.11	4.78e-06	0.000663	2	1.66	+	1.21	0.683	1	1	1.51	-	0.66	1	1
positive regulation of biological process (GO:0048518)	6161	206	158.3	+	1.3	1.48e-05	0.00221	228	173.26	+	1.32	2.1e-06	0.000325	194	204.08	-	0.95	0.419	1	177	186.42	-	0.95	0.45	1
histone H3-K27 methylation (GO:0070734)	9	5	0.23	+	21.62	1.61e-05	0.00233	4	0.25	+	15.8	0.000325	0.0235	0	0.3	-	< 0.01	1	1	0	0.27	-	< 0.01	1	1
heterocycle biosynthetic process (GO:0018130)	813	43	20.89	+	2.06	1.6e-05	0.00235	39	22.86	+	1.71	0.00173	0.0938	41	26.93	+	1.52	0.00974	0.405	39	24.6	+	1.59	0.0067	0.314
nucleosome positioning (GO:0016584)	17	6	0.44	+	13.74	1.69e-05	0.00242	8	0.48	+	16.73	2.14e-07	4.54e-05	0	0.56	-	< 0.01	1	1	0	0.51	-	< 0.01	1	1
negative regulation of transferase activity (GO:0051348)	272	21	6.99	+	3	1.74e-05	0.00245	23	7.65	+	3.01	7.32e-06	0.000964	7	9.01	-	0.78	0.61	1	9	8.23	+	1.09	0.721	1
peptidyl-amino acid modification (GO:0018193)	871	45	22.38	+	2.01	1.84e-05	0.00257	44	24.49	+	1.8	0.000367	0.026	22	28.85	-	0.76	0.243	1	28	26.36	+	1.06	0.687	1
regulation of proteasomal protein catabolic process (GO:0061136)	190	17	4.88	+	3.48	1.96e-05	0.00271	16	5.34	+	2.99	0.000184	0.0144	11	6.29	+	1.75	0.0705	1	10	5.75	+	1.74	0.0894	1
mitochondrial translation (GO:0032543)	53	9	1.36	+	6.61	2.26e-05	0.00308	4	1.49	+	2.68	0.0703	1	2	1.76	+	1.14	0.696	1	2	1.6	+	1.25	0.677	1
negative regulation of protein ubiquitination (GO:0031397)	83	11	2.13	+	5.16	2.32e-05	0.00314	11	2.33	+	4.71	5.17e-05	0.00503	4	2.75	+	1.45	0.363	1	2	2.51	-	0.8	1	1
positive regulation of proteolysis involved in cellular protein catabolic process (GO:1903052)	135	14	3.47	+	4.04	2.38e-05	0.00319	13	3.8	+	3.42	0.00022	0.017	7	4.47	+	1.57	0.227	1	5	4.08	+	1.22	0.61	1
mitochondrial gene expression (GO:0140053)	85	11	2.18	+	5.04	2.84e-05	0.0037	5	2.39	+	2.09	0.101	1	3	2.82	+	1.07	0.761	1	3	2.57	+	1.17	0.745	1
protein stabilization (GO:0050821)	196	17	5.04	+	3.38	2.82e-05	0.00372	16	5.51	+	2.9	0.000255	0.0193	6	6.49	-	0.92	1	1	5	5.93	-	0.84	1	1
macromolecule methylation (GO:0043414)	261	20	6.71	+	2.98	3.03e-05	0.00393	21	7.34	+	2.86	3.58e-05	0.00382	7	8.65	-	0.81	0.727	1	7	7.9	-	0.89	1	1
macromolecule modification (GO:0043412)	2922	111	75.08	+	1.48	3.12e-05	0.00398	132	82.17	+	1.61	5.36e-08	1.25e-05	98	96.79	+	1.01	0.867	1	94	88.42	+	1.06	0.522	1
regulation of protein metabolic process (GO:0051246)	2526	99	64.9	+	1.53	3.16e-05	0.00399	119	71.04	+	1.68	3.22e-08	8.15e-06	92	83.67	+	1.1	0.343	1	82	76.43	+	1.07	0.496	1
ubiquitin-dependent protein catabolic process (GO:0006511)	544	32	13.98	+	2.29	3.11e-05	0.004	36	15.3	+	2.35	6.22e-06	0.000841	23	18.02	+	1.28	0.227	1	21	16.46	+	1.28	0.255	1
positive regulation of macromolecule metabolic process (GO:0010604)	3438	126	88.33	+	1.43	3.61e-05	0.00453	135	96.68	+	1.4	6.1e-05	0.00576	100	113.88	-	0.88	0.174	1	84	104.03	-	0.81	0.033	0.846
regulation of ubiquitin-protein transferase activity (GO:0051438)	57	9	1.46	+	6.15	3.77e-05	0.00469	10	1.6	+	6.24	1.32e-05	0.00165	0	1.89	-	< 0.01	0.265	1	0	1.72	-	< 0.01	0.417	1
modification-dependent protein catabolic process (GO:0019941)	555	32	14.26	+	2.24	4.08e-05	0.00504	36	15.61	+	2.31	8.3e-06	0.00108	25	18.38	+	1.36	0.149	1	22	16.79	+	1.31	0.21	1
peptidyl-lysine methylation (GO:0018022)	89	11	2.29	+	4.81	4.16e-05	0.0051	6	2.5	+	2.4	0.0461	0.98	2	2.95	-	0.68	1	1	1	2.69	-	0.37	0.526	1
regulation of nitrogen compound metabolic process (GO:0051171)	5587	187	143.55	+	1.3	4.86e-05	0.00581	219	157.12	+	1.39	3.72e-08	8.97e-06	158	185.07	-	0.85	0.0226	0.649	136	169.06	-	0.8	0.0029	0.177
aromatic compound biosynthetic process (GO:0019438)	823	42	21.15	+	1.99	4.84e-05	0.00583	37	23.14	+	1.6	0.00718	0.277	37	27.26	+	1.36	0.0742	1	37	24.9	+	1.49	0.0225	0.684
proteolysis involved in cellular protein catabolic process (GO:0051603)	614	34	15.78	+	2.16	5.41e-05	0.00642	39	17.27	+	2.26	6.81e-06	0.000905	30	20.34	+	1.48	0.0402	0.878	27	18.58	+	1.45	0.057	1
positive regulation of telomere maintenance via telomerase (GO:0032212)	34	7	0.87	+	8.01	6.39e-05	0.00753	5	0.96	+	5.23	0.00402	0.177	0	1.13	-	< 0.01	0.628	1	0	1.03	-	< 0.01	0.626	1
5-phosphoribose 1-diphosphate metabolic process (GO:0046391)	6	4	0.15	+	25.95	7.25e-05	0.0083	3	0.17	+	17.78	0.00151	0.0837	0	0.2	-	< 0.01	1	1	0	0.18	-	< 0.01	1	1
negative regulation of protein modification by small protein conjugation or removal (GO:1903321)	95	11	2.44	+	4.51	7.14e-05	0.00835	11	2.67	+	4.12	0.000155	0.0129	4	3.15	+	1.27	0.562	1	2	2.87	-	0.7	1	1
histone H3-K27 trimethylation (GO:0098532)	6	4	0.15	+	25.95	7.25e-05	0.00836	3	0.17	+	17.78	0.00151	0.084	0	0.2	-	< 0.01	1	1	0	0.18	-	< 0.01	1	1
5-phosphoribose 1-diphosphate biosynthetic process (GO:0006015)	6	4	0.15	+	25.95	7.25e-05	0.00842	3	0.17	+	17.78	0.00151	0.0843	0	0.2	-	< 0.01	1	1	0	0.18	-	< 0.01	1	1
negative regulation of cellular metabolic process (GO:0031324)	2525	97	64.88	+	1.5	7.53e-05	0.00855	117	71.01	+	1.65	9.72e-08	2.14e-05	72	83.64	-	0.86	0.191	1	58	76.4	-	0.76	0.0251	0.732
regulation of macromolecule metabolic process (GO:0060255)	6134	201	157.6	+	1.28	7.81e-05	0.00881	236	172.5	+	1.37	3.14e-08	8.21e-06	167	203.19	-	0.82	0.00282	0.191	140	185.61	-	0.75	5.9e-05	0.00784
modification-dependent macromolecule catabolic process (GO:0043632)	566	32	14.54	+	2.2	8.1e-05	0.009	36	15.92	+	2.26	1.16e-05	0.00146	25	18.75	+	1.33	0.154	1	23	17.13	+	1.34	0.171	1
negative regulation of protein metabolic process (GO:0051248)	1033	49	26.54	+	1.85	8.03e-05	0.009	56	29.05	+	1.93	5.65e-06	0.00077	36	34.22	+	1.05	0.722	1	30	31.26	-	0.96	0.926	1
positive regulation of metabolic process (GO:0009893)	3741	133	96.12	+	1.38	8.23e-05	0.00908	141	105.2	+	1.34	0.000255	0.0194	113	123.92	-	0.91	0.312	1	98	113.2	-	0.87	0.126	1
positive regulation of telomere maintenance via telomere lengthening (GO:1904358)	37	7	0.95	+	7.36	0.000102	0.011	5	1.04	+	4.81	0.00555	0.23	0	1.23	-	< 0.01	0.633	1	0	1.12	-	< 0.01	0.628	1
response to endoplasmic reticulum stress (GO:0034976)	219	17	5.63	+	3.02	0.000102	0.0111	20	6.16	+	3.25	1.02e-05	0.0013	11	7.25	+	1.52	0.183	1	9	6.63	+	1.36	0.323	1
rRNA modification (GO:0000154)	37	7	0.95	+	7.36	0.000102	0.0111	8	1.04	+	7.69	2.64e-05	0.00295	2	1.23	+	1.63	0.357	1	2	1.12	+	1.79	0.318	1
positive regulation of telomere maintenance (GO:0032206)	51	8	1.31	+	6.11	0.000106	0.0114	7	1.43	+	4.88	0.000992	0.0605	0	1.69	-	< 0.01	0.413	1	0	1.54	-	< 0.01	0.407	1
maturation of LSU-rRNA from tricistronic rRNA transcript (SSU-rRNA, 5.8S rRNA, LSU-rRNA) (GO:0000463)	15	5	0.39	+	12.97	0.00011	0.0116	2	0.42	+	4.74	0.0775	1	0	0.5	-	< 0.01	1	1	0	0.45	-	< 0.01	1	1
negative regulation of nitrogen compound metabolic process (GO:0051172)	2358	91	60.58	+	1.5	0.00011	0.0116	112	66.31	+	1.69	5.72e-08	1.32e-05	66	78.11	-	0.84	0.159	1	55	71.35	-	0.77	0.0405	0.932
acetyl-CoA biosynthetic process from pyruvate (GO:0006086)	7	4	0.18	+	22.24	0.000112	0.0117	4	0.2	+	20.32	0.000157	0.013	0	0.23	-	< 0.01	1	1	0	0.21	-	< 0.01	1	1
positive regulation of cellular protein catabolic process (GO:1903364)	158	14	4.06	+	3.45	0.000115	0.0119	13	4.44	+	2.93	0.00088	0.0545	9	5.23	+	1.72	0.117	1	6	4.78	+	1.25	0.487	1
positive regulation of nitrogen compound metabolic process (GO:0051173)	3053	112	78.44	+	1.43	0.000123	0.0127	121	85.86	+	1.41	0.000118	0.0101	89	101.13	-	0.88	0.207	1	76	92.38	-	0.82	0.0752	1
translational initiation (GO:0006413)	68	9	1.75	+	5.15	0.000129	0.0132	10	1.91	+	5.23	5.13e-05	0.00503	2	2.25	-	0.89	1	1	1	2.06	-	0.49	0.725	1
cellular protein catabolic process (GO:0044257)	643	34	16.52	+	2.06	0.000135	0.0136	39	18.08	+	2.16	1.97e-05	0.00236	36	21.3	+	1.69	0.00366	0.228	34	19.46	+	1.75	0.00242	0.156
positive regulation of macromolecule biosynthetic process (GO:0010557)	1883	76	48.38	+	1.57	0.000134	0.0136	77	52.95	+	1.45	0.00132	0.0761	40	62.37	-	0.64	0.00273	0.189	34	56.98	-	0.6	0.00106	0.0849
cellular macromolecule catabolic process (GO:0044265)	833	41	21.4	+	1.92	0.000137	0.0138	43	23.43	+	1.84	0.000271	0.0201	45	27.59	+	1.63	0.00224	0.167	41	25.21	+	1.63	0.00388	0.215
response to unfolded protein (GO:0006986)	122	12	3.13	+	3.83	0.000142	0.0142	7	3.43	+	2.04	0.0919	1	3	4.04	-	0.74	0.801	1	3	3.69	-	0.81	1	1
positive regulation of translation (GO:0045727)	142	13	3.65	+	3.56	0.000148	0.0147	14	3.99	+	3.51	0.000101	0.00884	3	4.7	-	0.64	0.634	1	2	4.3	-	0.47	0.45	1
organic cyclic compound biosynthetic process (GO:1901362)	951	45	24.43	+	1.84	0.000153	0.0151	40	26.74	+	1.5	0.016	0.485	50	31.5	+	1.59	0.00226	0.167	44	28.78	+	1.53	0.00685	0.319
regulation of primary metabolic process (GO:0080090)	5748	188	147.69	+	1.27	0.000159	0.0154	221	161.64	+	1.37	1.42e-07	3.05e-05	160	190.4	-	0.84	0.0103	0.423	142	173.93	-	0.82	0.00483	0.25
response to topologically incorrect protein (GO:0035966)	143	13	3.67	+	3.54	0.000158	0.0154	9	4.02	+	2.24	0.0387	0.857	4	4.74	-	0.84	1	1	5	4.33	+	1.16	0.626	1
purine-containing compound biosynthetic process (GO:0072522)	164	14	4.21	+	3.32	0.000165	0.0158	8	4.61	+	1.73	0.149	1	10	5.43	+	1.84	0.0771	1	14	4.96	+	2.82	0.000807	0.0699
positive regulation of signal transduction by p53 class mediator (GO:1901798)	28	6	0.72	+	8.34	0.000178	0.017	7	0.79	+	8.89	3.82e-05	0.00396	0	0.93	-	< 0.01	1	1	0	0.85	-	< 0.01	1	1
histone H3-K4 methylation (GO:0051568)	41	7	1.05	+	6.64	0.00018	0.0171	4	1.15	+	3.47	0.0341	0.797	0	1.36	-	< 0.01	0.643	1	0	1.24	-	< 0.01	0.634	1
chromatin assembly (GO:0031497)	147	13	3.78	+	3.44	0.000203	0.0192	17	4.13	+	4.11	2.76e-06	0.000411	0	4.87	-	< 0.01	0.016	0.532	0	4.45	-	< 0.01	0.024	0.71
positive regulation of biosynthetic process (GO:0009891)	2021	79	51.93	+	1.52	0.000223	0.021	79	56.83	+	1.39	0.00374	0.169	43	66.94	-	0.64	0.00157	0.127	38	61.15	-	0.62	0.00152	0.115
'de novo' protein folding (GO:0006458)	43	7	1.1	+	6.34	0.000234	0.0217	5	1.21	+	4.13	0.00978	0.343	2	1.42	+	1.4	0.656	1	2	1.3	+	1.54	0.383	1
regulation of metabolic process (GO:0019222)	6655	212	170.99	+	1.24	0.000239	0.022	245	187.15	+	1.31	7.09e-07	0.000132	189	220.44	-	0.86	0.011	0.439	163	201.37	-	0.81	0.00108	0.0864
protein-DNA complex subunit organization (GO:0071824)	237	17	6.09	+	2.79	0.000245	0.0225	20	6.66	+	3	2.93e-05	0.00326	4	7.85	-	0.51	0.2	1	5	7.17	-	0.7	0.564	1
regulation of protein stability (GO:0031647)	308	20	7.91	+	2.53	0.00025	0.0228	26	8.66	+	3	1.93e-06	0.000306	14	10.2	+	1.37	0.26	1	12	9.32	+	1.29	0.4	1
positive regulation of cellular biosynthetic process (GO:0031328)	1985	78	51	+	1.53	0.000257	0.0232	78	55.82	+	1.4	0.00347	0.16	42	65.75	-	0.64	0.00178	0.141	37	60.06	-	0.62	0.00139	0.108
DNA damage response, signal transduction by p53 class mediator (GO:0030330)	44	7	1.13	+	6.19	0.000265	0.0237	5	1.24	+	4.04	0.0107	0.361	0	1.46	-	< 0.01	0.405	1	0	1.33	-	< 0.01	0.641	1
protein catabolic process (GO:0030163)	700	35	17.99	+	1.95	0.000274	0.0244	40	19.69	+	2.03	4.54e-05	0.00456	42	23.19	+	1.81	0.000402	0.0466	39	21.18	+	1.84	0.000498	0.0471
regulation of cellular metabolic process (GO:0031323)	5984	193	153.75	+	1.26	0.000278	0.0246	225	168.28	+	1.34	6.71e-07	0.00013	170	198.22	-	0.86	0.0204	0.604	151	181.07	-	0.83	0.00923	0.384
methylation (GO:0032259)	312	20	8.02	+	2.49	0.000293	0.0258	22	8.77	+	2.51	0.000233	0.0179	8	10.33	-	0.77	0.63	1	10	9.44	+	1.06	0.867	1
positive regulation of cellular metabolic process (GO:0031325)	3255	116	83.63	+	1.39	0.000295	0.0258	123	91.54	+	1.34	0.000669	0.043	96	107.82	-	0.89	0.24	1	84	98.49	-	0.85	0.118	1
purine nucleotide biosynthetic process (GO:0006164)	154	13	3.96	+	3.29	0.000309	0.0269	8	4.33	+	1.85	0.0884	1	8	5.1	+	1.57	0.255	1	12	4.66	+	2.58	0.00373	0.212
macromolecule catabolic process (GO:0009057)	930	43	23.89	+	1.8	0.000313	0.0271	45	26.15	+	1.72	0.000587	0.0389	51	30.81	+	1.66	0.000761	0.0795	45	28.14	+	1.6	0.00334	0.196
pyruvate metabolic process (GO:0006090)	61	8	1.57	+	5.1	0.000321	0.0275	6	1.72	+	3.5	0.00994	0.347	6	2.02	+	2.97	0.0203	0.603	7	1.85	+	3.79	0.00375	0.211
rRNA pseudouridine synthesis (GO:0031118)	10	4	0.26	+	15.57	0.000319	0.0275	4	0.28	+	14.22	0.000446	0.0306	1	0.33	+	3.02	0.301	1	1	0.3	+	3.3	0.28	1
peptidyl-lysine modification (GO:0018205)	292	19	7.5	+	2.53	0.000346	0.0295	16	8.21	+	1.95	0.0129	0.42	9	9.67	-	0.93	1	1	10	8.84	+	1.13	0.608	1
protein modification process (GO:0036211)	2708	99	69.58	+	1.42	0.00035	0.0295	121	76.15	+	1.59	4.38e-07	8.91e-05	89	89.7	-	0.99	1	1	83	81.94	+	1.01	0.904	1
cellular protein modification process (GO:0006464)	2708	99	69.58	+	1.42	0.00035	0.0296	121	76.15	+	1.59	4.38e-07	9.02e-05	89	89.7	-	0.99	1	1	83	81.94	+	1.01	0.904	1
positive regulation of cell cycle phase transition (GO:1901989)	116	11	2.98	+	3.69	0.000357	0.0299	10	3.26	+	3.07	0.00245	0.124	4	3.84	+	1.04	0.795	1	5	3.51	+	1.42	0.409	1
regulation of proteolysis (GO:0030162)	735	36	18.88	+	1.91	0.00036	0.03	41	20.67	+	1.98	6.68e-05	0.0062	31	24.35	+	1.27	0.174	1	29	22.24	+	1.3	0.155	1
negative regulation of proteolysis involved in cellular protein catabolic process (GO:1903051)	64	8	1.64	+	4.87	0.000431	0.0357	8	1.8	+	4.44	0.000767	0.0489	4	2.12	+	1.89	0.174	1	2	1.94	+	1.03	0.721	1
protein-DNA complex assembly (GO:0065004)	183	14	4.7	+	2.98	0.000467	0.0385	17	5.15	+	3.3	3.81e-05	0.00398	4	6.06	-	0.66	0.533	1	4	5.54	-	0.72	0.665	1
nucleoside metabolic process (GO:0009116)	65	8	1.67	+	4.79	0.000474	0.0389	3	1.83	+	1.64	0.436	1	3	2.15	+	1.39	0.481	1	4	1.97	+	2.03	0.145	1
histone H3-K4 trimethylation (GO:0080182)	22	5	0.57	+	8.85	0.000495	0.0404	3	0.62	+	4.85	0.03	0.719	0	0.73	-	< 0.01	1	1	0	0.67	-	< 0.01	1	1
cellular component organization (GO:0016043)	5314	173	136.53	+	1.27	0.000517	0.042	212	149.44	+	1.42	1.7e-08	4.59e-06	222	176.02	+	1.26	0.000111	0.0182	196	160.8	+	1.22	0.00187	0.132
purine nucleotide metabolic process (GO:0006163)	316	20	8.12	+	2.46	0.000527	0.0426	12	8.89	+	1.35	0.302	1	15	10.47	+	1.43	0.158	1	19	9.56	+	1.99	0.00775	0.343
negative regulation of ubiquitin-dependent protein catabolic process (GO:2000059)	50	7	1.28	+	5.45	0.000532	0.0428	8	1.41	+	5.69	0.000172	0.0137	2	1.66	+	1.21	0.683	1	1	1.51	-	0.66	1	1
regulation of DNA biosynthetic process (GO:2000278)	123	11	3.16	+	3.48	0.000564	0.0451	10	3.46	+	2.89	0.00363	0.167	0	4.07	-	< 0.01	0.0356	0.829	0	3.72	-	< 0.01	0.0541	1
cellular catabolic process (GO:0044248)	1626	65	41.78	+	1.56	0.000607	0.0483	58	45.73	+	1.27	0.0727	1	92	53.86	+	1.71	9.88e-07	0.000298	86	49.2	+	1.75	9.56e-07	0.000224
ribose phosphate biosynthetic process (GO:0046390)	167	13	4.29	+	3.03	0.000633	0.0498	8	4.7	+	1.7	0.154	1	8	5.53	+	1.45	0.278	1	13	5.05	+	2.57	0.00262	0.162
chromatin assembly or disassembly (GO:0006333)	167	13	4.29	+	3.03	0.000633	0.0501	19	4.7	+	4.05	9.04e-07	0.000165	1	5.53	-	0.18	0.0469	0.956	1	5.05	-	0.2	0.1	1
positive regulation of cellular amide metabolic process (GO:0034250)	168	13	4.32	+	3.01	0.000666	0.052	14	4.72	+	2.96	0.000503	0.0338	5	5.56	-	0.9	1	1	5	5.08	-	0.98	1	1
regulation of ubiquitin-dependent protein catabolic process (GO:2000058)	168	13	4.32	+	3.01	0.000666	0.0522	15	4.72	+	3.17	0.000161	0.0133	4	5.56	-	0.72	0.665	1	5	5.08	-	0.98	1	1
DNA packaging (GO:0006323)	191	14	4.91	+	2.85	0.000693	0.0537	18	5.37	+	3.35	1.9e-05	0.00229	0	6.33	-	< 0.01	0.00324	0.212	0	5.78	-	< 0.01	0.00763	0.34
regulation of chromosome organization (GO:0033044)	214	15	5.5	+	2.73	0.000698	0.0539	21	6.02	+	3.49	2.19e-06	0.000333	1	7.09	-	0.14	0.0169	0.549	4	6.48	-	0.62	0.422	1
RNA splicing, via transesterification reactions (GO:0000375)	238	16	6.12	+	2.62	0.000716	0.0542	24	6.69	+	3.59	2.64e-07	5.52e-05	3	7.88	-	0.38	0.0951	1	4	7.2	-	0.56	0.334	1
regulation of protein catabolic process (GO:0042176)	401	23	10.3	+	2.23	0.000707	0.0543	24	11.28	+	2.13	0.000798	0.0498	21	13.28	+	1.58	0.0487	0.978	18	12.13	+	1.48	0.106	1
DNA-dependent DNA replication (GO:0006261)	148	12	3.8	+	3.16	0.000726	0.0547	13	4.16	+	3.12	0.000499	0.0337	6	4.9	+	1.22	0.641	1	4	4.48	-	0.89	1	1
cell cycle (GO:0007049)	1208	51	31.04	+	1.64	0.000745	0.0559	65	33.97	+	1.91	1.24e-06	0.000218	41	40.01	+	1.02	0.868	1	40	36.55	+	1.09	0.545	1
regulation of cell cycle phase transition (GO:1901987)	408	23	10.48	+	2.19	0.000792	0.0586	27	11.47	+	2.35	7.8e-05	0.00715	9	13.51	-	0.67	0.261	1	12	12.35	-	0.97	1	1
negative regulation of metabolic process (GO:0009892)	2947	104	75.72	+	1.37	0.000877	0.063	127	82.87	+	1.53	1.13e-06	0.000201	87	97.62	-	0.89	0.266	1	67	89.17	-	0.75	0.0121	0.459
transmembrane transport (GO:0055085)	1205	14	30.96	-	0.45	0.000883	0.0632	15	33.89	-	0.44	0.000383	0.0271	71	39.92	+	1.78	5.47e-06	0.00143	67	36.46	+	1.84	4.38e-06	0.00088
regulation of mitotic cell cycle phase transition (GO:1901990)	315	19	8.09	+	2.35	0.00102	0.0704	21	8.86	+	2.37	0.000494	0.0336	6	10.43	-	0.58	0.202	1	7	9.53	-	0.73	0.507	1
DNA conformation change (GO:0071103)	288	18	7.4	+	2.43	0.00117	0.0787	26	8.1	+	3.21	6.05e-07	0.00012	5	9.54	-	0.52	0.179	1	2	8.71	-	0.23	0.0138	0.502
chromosome condensation (GO:0030261)	43	6	1.1	+	5.43	0.00135	0.0883	7	1.21	+	5.79	0.000398	0.0278	0	1.42	-	< 0.01	0.649	1	0	1.3	-	< 0.01	0.639	1
nucleosome assembly (GO:0006334)	97	9	2.49	+	3.61	0.00139	0.0891	14	2.73	+	5.13	2.06e-06	0.000323	0	3.21	-	< 0.01	0.0785	1	0	2.94	-	< 0.01	0.121	1
organonitrogen compound catabolic process (GO:1901565)	1053	45	27.06	+	1.66	0.00137	0.0894	42	29.61	+	1.42	0.028	0.706	69	34.88	+	1.98	1.97e-07	7.72e-05	65	31.86	+	2.04	1.42e-07	4.27e-05
mRNA metabolic process (GO:0016071)	588	29	15.11	+	1.92	0.00143	0.0916	38	16.54	+	2.3	4.78e-06	0.000668	9	19.48	-	0.46	0.0129	0.489	10	17.79	-	0.56	0.0647	1
mRNA splicing, via spliceosome (GO:0000398)	234	15	6.01	+	2.49	0.00162	0.102	23	6.58	+	3.5	7.05e-07	0.000135	3	7.75	-	0.39	0.0945	1	4	7.08	-	0.56	0.333	1
RNA splicing, via transesterification reactions with bulged adenosine as nucleophile (GO:0000377)	234	15	6.01	+	2.49	0.00162	0.102	23	6.58	+	3.5	7.05e-07	0.000133	3	7.75	-	0.39	0.0945	1	4	7.08	-	0.56	0.333	1
negative regulation of DNA recombination (GO:0045910)	45	6	1.16	+	5.19	0.00166	0.103	8	1.27	+	6.32	8.94e-05	0.00801	2	1.49	+	1.34	0.663	1	3	1.36	+	2.2	0.167	1
regulation of telomere maintenance (GO:0032204)	81	8	2.08	+	3.84	0.00176	0.107	9	2.28	+	3.95	0.000795	0.0498	0	2.68	-	< 0.01	0.117	1	0	2.45	-	< 0.01	0.179	1
inorganic cation transmembrane transport (GO:0098662)	581	4	14.93	-	0.27	0.00178	0.108	4	16.34	-	0.24	0.000688	0.044	28	19.25	+	1.45	0.0603	1	28	17.58	+	1.59	0.0198	0.634
regulation of macromolecule biosynthetic process (GO:0010556)	3954	131	101.59	+	1.29	0.00178	0.108	146	111.19	+	1.31	0.000512	0.0343	85	130.97	-	0.65	4.63e-06	0.00123	72	119.64	-	0.6	5.67e-07	0.000148
DNA metabolic process (GO:0006259)	718	33	18.45	+	1.79	0.00181	0.109	38	20.19	+	1.88	0.00036	0.0256	20	23.78	-	0.84	0.523	1	22	21.73	+	1.01	0.912	1
negative regulation of DNA metabolic process (GO:0051053)	122	10	3.13	+	3.19	0.00182	0.11	14	3.43	+	4.08	2.23e-05	0.00259	6	4.04	+	1.48	0.309	1	4	3.69	+	1.08	0.789	1
cellular response to DNA damage stimulus (GO:0006974)	721	33	18.52	+	1.78	0.00187	0.111	39	20.28	+	1.92	0.000162	0.0133	20	23.88	-	0.84	0.523	1	22	21.82	+	1.01	0.912	1
negative regulation of macromolecule metabolic process (GO:0010605)	2736	96	70.3	+	1.37	0.00187	0.111	119	76.94	+	1.55	1.8e-06	0.000298	80	90.63	-	0.88	0.251	1	62	82.79	-	0.75	0.0137	0.503
histone modification (GO:0016570)	389	21	9.99	+	2.1	0.002	0.116	27	10.94	+	2.47	4.28e-05	0.00438	7	12.89	-	0.54	0.112	1	11	11.77	-	0.93	1	1
inorganic ion transmembrane transport (GO:0098660)	647	5	16.62	-	0.3	0.00196	0.116	4	18.19	-	0.22	0.000127	0.0107	30	21.43	+	1.4	0.0749	1	30	19.58	+	1.53	0.0269	0.76
mRNA processing (GO:0006397)	436	23	11.2	+	2.05	0.00204	0.117	36	12.26	+	2.94	3.47e-08	8.64e-06	6	14.44	-	0.42	0.02	0.596	7	13.19	-	0.53	0.115	1
RNA splicing (GO:0008380)	355	20	9.12	+	2.19	0.00207	0.118	32	9.98	+	3.21	3.16e-08	8.11e-06	7	11.76	-	0.6	0.225	1	8	10.74	-	0.74	0.529	1
regulation of mRNA catabolic process (GO:0061013)	192	13	4.93	+	2.64	0.00207	0.119	15	5.4	+	2.78	0.000603	0.0394	4	6.36	-	0.63	0.537	1	3	5.81	-	0.52	0.388	1
regulation of mRNA metabolic process (GO:1903311)	314	18	8.07	+	2.23	0.00211	0.12	24	8.83	+	2.72	2.22e-05	0.00259	6	10.4	-	0.58	0.201	1	5	9.5	-	0.53	0.179	1
regulation of biosynthetic process (GO:0009889)	4173	137	107.22	+	1.28	0.00217	0.123	150	117.35	+	1.28	0.00118	0.0695	93	138.23	-	0.67	1.14e-05	0.0028	80	126.27	-	0.63	2.12e-06	0.000462
nucleotide biosynthetic process (GO:0009165)	218	14	5.6	+	2.5	0.00225	0.125	8	6.13	+	1.3	0.41	1	13	7.22	+	1.8	0.0558	1	20	6.6	+	3.03	2.66e-05	0.00413
nucleoside phosphate biosynthetic process (GO:1901293)	220	14	5.65	+	2.48	0.00243	0.135	8	6.19	+	1.29	0.413	1	13	7.29	+	1.78	0.057	1	20	6.66	+	3	3e-05	0.00461
regulation of cellular biosynthetic process (GO:0031326)	4114	135	105.7	+	1.28	0.00247	0.136	147	115.69	+	1.27	0.0019	0.101	92	136.27	-	0.68	1.61e-05	0.00371	79	124.49	-	0.63	3.08e-06	0.000635
nucleosome organization (GO:0034728)	150	11	3.85	+	2.85	0.00251	0.138	16	4.22	+	3.79	1.36e-05	0.00168	0	4.97	-	< 0.01	0.0165	0.543	1	4.54	-	0.22	0.139	1
chromatin organization (GO:0006325)	553	27	14.21	+	1.9	0.00261	0.142	37	15.55	+	2.38	3.89e-06	0.000559	11	18.32	-	0.6	0.0897	1	12	16.73	-	0.72	0.311	1
chromosome organization (GO:0051276)	905	39	23.25	+	1.68	0.0026	0.143	56	25.45	+	2.2	1.29e-07	2.82e-05	22	29.98	-	0.73	0.153	1	23	27.38	-	0.84	0.486	1
regulation of cellular macromolecule biosynthetic process (GO:2000112)	3926	129	100.87	+	1.28	0.00299	0.16	145	110.41	+	1.31	0.000496	0.0337	85	130.05	-	0.65	7.03e-06	0.00181	72	118.8	-	0.61	7.14e-07	0.000183
negative regulation of cellular process (GO:0048523)	4821	154	123.87	+	1.24	0.00305	0.162	180	135.58	+	1.33	2.99e-05	0.0033	159	159.69	-	1	1	1	118	145.88	-	0.81	0.0093	0.386
regulation of cell cycle process (GO:0010564)	681	31	17.5	+	1.77	0.00308	0.163	43	19.15	+	2.25	2.11e-06	0.000324	17	22.56	-	0.75	0.275	1	20	20.61	-	0.97	1	1
organic substance catabolic process (GO:1901575)	1613	61	41.44	+	1.47	0.00321	0.169	52	45.36	+	1.15	0.309	1	101	53.43	+	1.89	1.91e-09	1.3e-06	98	48.81	+	2.01	1.2e-10	7.21e-08
mitotic cell cycle (GO:0000278)	595	28	15.29	+	1.83	0.00371	0.185	33	16.73	+	1.97	0.000408	0.0282	21	19.71	+	1.07	0.728	1	24	18	+	1.33	0.182	1
carbohydrate derivative metabolic process (GO:1901135)	927	39	23.82	+	1.64	0.00411	0.2	29	26.07	+	1.11	0.542	1	52	30.71	+	1.69	0.000376	0.045	48	28.05	+	1.71	0.000443	0.0423
nucleotide metabolic process (GO:0009117)	411	21	10.56	+	1.99	0.00431	0.209	12	11.56	+	1.04	0.88	1	23	13.61	+	1.69	0.0183	0.583	31	12.44	+	2.49	9.6e-06	0.00171
regulation of DNA-templated transcription, elongation (GO:0032784)	56	6	1.44	+	4.17	0.00451	0.217	9	1.57	+	5.71	6.58e-05	0.00617	0	1.85	-	< 0.01	0.265	1	0	1.69	-	< 0.01	0.415	1
regulation of mitotic cell cycle (GO:0007346)	469	23	12.05	+	1.91	0.0048	0.227	29	13.19	+	2.2	0.000135	0.0114	10	15.54	-	0.64	0.189	1	13	14.19	-	0.92	0.891	1
ERAD pathway (GO:0036503)	97	8	2.49	+	3.21	0.00491	0.23	11	2.73	+	4.03	0.000183	0.0144	6	3.21	+	1.87	0.148	1	6	2.94	+	2.04	0.129	1
nucleoside phosphate metabolic process (GO:0006753)	420	21	10.79	+	1.95	0.00494	0.23	12	11.81	+	1.02	0.882	1	23	13.91	+	1.65	0.0275	0.729	31	12.71	+	2.44	1.31e-05	0.00221
DNA repair (GO:0006281)	477	23	12.26	+	1.88	0.00529	0.241	29	13.41	+	2.16	0.000243	0.0186	15	15.8	-	0.95	1	1	16	14.43	+	1.11	0.684	1
negative regulation of catalytic activity (GO:0043086)	770	33	19.78	+	1.67	0.0054	0.244	39	21.65	+	1.8	0.000599	0.0393	21	25.51	-	0.82	0.412	1	23	23.3	-	0.99	1	1
ion transport (GO:0006811)	1185	16	30.45	-	0.53	0.00558	0.252	13	33.32	-	0.39	7.88e-05	0.00718	74	39.25	+	1.89	5.38e-07	0.000179	68	35.86	+	1.9	1.01e-06	0.000232
negative regulation of protein autophosphorylation (GO:0031953)	12	3	0.31	+	9.73	0.00568	0.254	4	0.34	+	11.85	0.000776	0.0492	1	0.4	+	2.52	0.345	1	0	0.36	-	< 0.01	1	1
toxin transport (GO:1901998)	41	5	1.05	+	4.75	0.00569	0.254	7	1.15	+	6.07	0.000307	0.0224	2	1.36	+	1.47	0.403	1	2	1.24	+	1.61	0.361	1
regulation of gene expression (GO:0010468)	4784	151	122.92	+	1.23	0.00575	0.256	178	134.53	+	1.32	4.35e-05	0.00443	112	158.47	-	0.71	2.01e-05	0.00431	91	144.76	-	0.63	1.58e-07	4.59e-05
catabolic process (GO:0009056)	1898	68	48.77	+	1.39	0.00624	0.267	60	53.38	+	1.12	0.344	1	117	62.87	+	1.86	1.74e-10	1.3e-07	109	57.43	+	1.9	2.35e-10	1.31e-07
nucleobase-containing small molecule metabolic process (GO:0055086)	488	23	12.54	+	1.83	0.00623	0.268	15	13.72	+	1.09	0.678	1	30	16.16	+	1.86	0.00212	0.16	35	14.77	+	2.37	8.28e-06	0.00151
regulation of nucleobase-containing compound metabolic process (GO:0019219)	3974	128	102.11	+	1.25	0.00631	0.268	154	111.76	+	1.38	2.51e-05	0.00289	88	131.64	-	0.67	1.56e-05	0.00364	72	120.25	-	0.6	3.53e-07	9.54e-05
RNA modification (GO:0009451)	171	11	4.39	+	2.5	0.00632	0.268	15	4.81	+	3.12	0.000192	0.0149	8	5.66	+	1.41	0.288	1	12	5.17	+	2.32	0.0122	0.46
protein hydroxylation (GO:0018126)	27	4	0.69	+	5.77	0.00717	0.289	7	0.76	+	9.22	3.13e-05	0.0034	3	0.89	+	3.35	0.0703	1	2	0.82	+	2.45	0.209	1
ion transmembrane transport (GO:0034220)	860	10	22.1	-	0.45	0.00734	0.294	11	24.18	-	0.45	0.004	0.178	50	28.49	+	1.76	0.000225	0.0299	49	26.02	+	1.88	4.75e-05	0.00659
negative regulation of protein phosphorylation (GO:0001933)	325	17	8.35	+	2.04	0.00757	0.302	21	9.14	+	2.3	0.000665	0.0429	13	10.77	+	1.21	0.438	1	12	9.83	+	1.22	0.512	1
telomere maintenance via telomere lengthening (GO:0010833)	28	4	0.72	+	5.56	0.00803	0.317	6	0.79	+	7.62	0.000286	0.0209	1	0.93	+	1.08	0.612	1	0	0.85	-	< 0.01	1	1
organic acid metabolic process (GO:0006082)	858	35	22.04	+	1.59	0.00844	0.328	24	24.13	-	0.99	1	1	59	28.42	+	2.08	3.99e-07	0.000139	62	25.96	+	2.39	1.32e-09	6.68e-07
MHC class I protein complex assembly (GO:0002397)	4	2	0.1	+	19.46	0.00879	0.336	4	0.11	+	35.56	3.55e-05	0.00381	0	0.13	-	< 0.01	1	1	0	0.12	-	< 0.01	1	1
peptide antigen assembly with MHC class I protein complex (GO:0002502)	4	2	0.1	+	19.46	0.00879	0.337	4	0.11	+	35.56	3.55e-05	0.00384	0	0.13	-	< 0.01	1	1	0	0.12	-	< 0.01	1	1
negative regulation by host of viral transcription (GO:0043922)	15	3	0.39	+	7.78	0.00964	0.358	5	0.42	+	11.85	0.000166	0.0135	0	0.5	-	< 0.01	1	1	0	0.45	-	< 0.01	1	1
regulation of mitotic nuclear division (GO:0007088)	112	8	2.88	+	2.78	0.0107	0.384	12	3.15	+	3.81	0.000154	0.0129	0	3.71	-	< 0.01	0.0535	1	2	3.39	-	0.59	0.777	1
negative regulation of cellular macromolecule biosynthetic process (GO:2000113)	1521	55	39.08	+	1.41	0.0118	0.409	71	42.77	+	1.66	4.15e-05	0.00428	29	50.38	-	0.58	0.00123	0.108	27	46.02	-	0.59	0.00286	0.176
cellular response to leukemia inhibitory factor (GO:1990830)	92	7	2.36	+	2.96	0.0122	0.41	10	2.59	+	3.87	0.000484	0.0331	3	3.05	-	0.98	1	1	3	2.78	+	1.08	0.759	1
cellular amino acid biosynthetic process (GO:0008652)	71	6	1.82	+	3.29	0.0127	0.423	2	2	+	1	1	1	10	2.35	+	4.25	0.00026	0.0323	9	2.15	+	4.19	0.000556	0.0522
small molecule biosynthetic process (GO:0044283)	425	20	10.92	+	1.83	0.0128	0.424	7	11.95	-	0.59	0.179	1	41	14.08	+	2.91	5.9e-09	3.7e-06	37	12.86	+	2.88	3.95e-08	1.41e-05
regulation of nuclear division (GO:0051783)	140	9	3.6	+	2.5	0.0129	0.426	14	3.94	+	3.56	8.83e-05	0.00796	0	4.64	-	< 0.01	0.0252	0.693	3	4.24	-	0.71	0.802	1
response to leukemia inhibitory factor (GO:1990823)	93	7	2.39	+	2.93	0.0129	0.427	10	2.62	+	3.82	0.000524	0.0349	3	3.08	-	0.97	1	1	3	2.81	+	1.07	0.761	1
negative regulation of macromolecule biosynthetic process (GO:0010558)	1531	55	39.34	+	1.4	0.015	0.471	71	43.05	+	1.65	5.95e-05	0.00566	29	50.71	-	0.57	0.000988	0.0944	27	46.33	-	0.58	0.0023	0.15
negative regulation of RNA metabolic process (GO:0051253)	1410	51	36.23	+	1.41	0.0151	0.471	69	39.65	+	1.74	1.43e-05	0.00173	28	46.71	-	0.6	0.00398	0.244	25	42.67	-	0.59	0.00443	0.238
regulation of cell cycle (GO:0051726)	1058	40	27.18	+	1.47	0.017	0.509	58	29.75	+	1.95	2.81e-06	0.000415	25	35.05	-	0.71	0.092	1	30	32.01	-	0.94	0.783	1
negative regulation of biological process (GO:0048519)	5234	159	134.48	+	1.18	0.0176	0.519	187	147.19	+	1.27	0.000285	0.0211	174	173.37	+	1	0.964	1	130	158.37	-	0.82	0.01	0.407
negative regulation of biosynthetic process (GO:0009890)	1619	57	41.6	+	1.37	0.0179	0.526	73	45.53	+	1.6	9.46e-05	0.00833	33	53.63	-	0.62	0.00278	0.189	29	48.99	-	0.59	0.00229	0.15
cation transport (GO:0006812)	837	11	21.51	-	0.51	0.0181	0.53	9	23.54	-	0.38	0.00112	0.0665	49	27.73	+	1.77	0.000196	0.0273	48	25.33	+	1.9	5.83e-05	0.00788
negative regulation of nucleobase-containing compound metabolic process (GO:0045934)	1511	54	38.82	+	1.39	0.0181	0.53	76	42.49	+	1.79	1.82e-06	0.000297	34	50.05	-	0.68	0.0198	0.592	29	45.72	-	0.63	0.0095	0.393
oxoacid metabolic process (GO:0043436)	836	33	21.48	+	1.54	0.0191	0.55	23	23.51	-	0.98	1	1	57	27.69	+	2.06	8.13e-07	0.00026	60	25.3	+	2.37	3.07e-09	1.46e-06
negative regulation of phosphate metabolic process (GO:0045936)	422	19	10.84	+	1.75	0.0202	0.568	27	11.87	+	2.28	0.000171	0.0137	14	13.98	+	1	1	1	13	12.77	+	1.02	0.886	1
negative regulation of phosphorus metabolic process (GO:0010563)	423	19	10.87	+	1.75	0.0204	0.573	27	11.9	+	2.27	0.000174	0.0138	14	14.01	-	1	1	1	13	12.8	+	1.02	0.886	1
negative regulation of molecular function (GO:0044092)	1135	42	29.16	+	1.44	0.0208	0.581	54	31.92	+	1.69	0.000318	0.023	30	37.6	-	0.8	0.231	1	29	34.34	-	0.84	0.421	1
negative regulation of cellular biosynthetic process (GO:0031327)	1590	56	40.85	+	1.37	0.021	0.584	73	44.71	+	1.63	5.79e-05	0.00556	32	52.67	-	0.61	0.00255	0.181	28	48.11	-	0.58	0.00208	0.143
telomere maintenance via telomerase (GO:0007004)	21	3	0.54	+	5.56	0.0214	0.594	5	0.59	+	8.47	0.000615	0.04	1	0.7	+	1.44	0.512	1	0	0.64	-	< 0.01	1	1
regulation of DNA recombination (GO:0000018)	131	8	3.37	+	2.38	0.024	0.644	13	3.68	+	3.53	0.000168	0.0135	4	4.34	-	0.92	1	1	6	3.96	+	1.51	0.302	1
sodium ion transport (GO:0006814)	180	0	4.62	-	< 0.01	0.0258	0.663	0	5.06	-	< 0.01	0.0107	0.362	17	5.96	+	2.85	0.000216	0.0294	16	5.45	+	2.94	0.000232	0.0242
osteoblast differentiation (GO:0001649)	136	8	3.49	+	2.29	0.0288	0.728	12	3.82	+	3.14	0.000782	0.0492	5	4.5	+	1.11	0.808	1	3	4.12	-	0.73	0.801	1
peptidyl-lysine hydroxylation (GO:0017185)	9	2	0.23	+	8.65	0.0297	0.731	4	0.25	+	15.8	0.000325	0.0234	0	0.3	-	< 0.01	1	1	0	0.27	-	< 0.01	1	1
regulation of cellular component organization (GO:0051128)	2274	75	58.43	+	1.28	0.0296	0.741	98	63.95	+	1.53	3.12e-05	0.00341	86	75.33	+	1.14	0.215	1	83	68.81	+	1.21	0.0804	1
small molecule metabolic process (GO:0044281)	1566	54	40.24	+	1.34	0.0311	0.758	36	44.04	-	0.82	0.232	1	119	51.87	+	2.29	1.38e-16	2.16e-12	118	47.39	+	2.49	3.29e-19	1.72e-15
cell division (GO:0051301)	498	21	12.8	+	1.64	0.0314	0.762	30	14	+	2.14	0.000192	0.015	21	16.5	+	1.27	0.256	1	17	15.07	+	1.13	0.596	1
organophosphate biosynthetic process (GO:0090407)	498	21	12.8	+	1.64	0.0314	0.763	16	14	+	1.14	0.582	1	33	16.5	+	2	0.00038	0.0451	45	15.07	+	2.99	4.39e-10	2.37e-07
carboxylic acid metabolic process (GO:0019752)	812	31	20.86	+	1.49	0.032	0.773	22	22.83	-	0.96	1	1	56	26.9	+	2.08	9.18e-07	0.000282	58	24.57	+	2.36	6.72e-09	2.84e-06
RNA localization (GO:0006403)	188	10	4.83	+	2.07	0.0344	0.812	16	5.29	+	3.03	0.000164	0.0134	4	6.23	-	0.64	0.534	1	5	5.69	-	0.88	1	1
transport (GO:0006810)	3768	78	96.81	-	0.81	0.0398	0.882	88	105.96	-	0.83	0.0561	0.982	184	124.81	+	1.47	4.27e-08	2.31e-05	170	114.02	+	1.49	6.11e-08	2.08e-05
protein folding in endoplasmic reticulum (GO:0034975)	11	2	0.28	+	7.08	0.0407	0.884	4	0.31	+	12.93	0.000595	0.0392	2	0.36	+	5.49	0.0634	0.97	1	0.33	+	3	0.301	1
chromatin remodeling (GO:0006338)	245	12	6.29	+	1.91	0.0401	0.887	23	6.89	+	3.34	1.46e-06	0.000246	2	8.12	-	0.25	0.0271	0.72	2	7.41	-	0.27	0.0538	1
monosaccharide metabolic process (GO:0005996)	165	9	4.24	+	2.12	0.0435	0.925	5	4.64	+	1.08	0.811	1	13	5.47	+	2.38	0.00793	0.372	16	4.99	+	3.2	9.2e-05	0.011
regulation of catalytic activity (GO:0050790)	2340	75	60.12	+	1.25	0.0523	0.94	95	65.81	+	1.44	0.000345	0.0247	65	77.51	-	0.84	0.141	1	66	70.81	-	0.93	0.608	1
regulation of RNA metabolic process (GO:0051252)	3725	114	95.71	+	1.19	0.0456	0.956	137	104.75	+	1.31	0.000862	0.0536	81	123.39	-	0.66	1.51e-05	0.00358	65	112.71	-	0.58	2.28e-07	6.27e-05
cellular amino acid metabolic process (GO:0006520)	279	13	7.17	+	1.81	0.0548	0.959	8	7.85	+	1.02	0.856	1	23	9.24	+	2.49	0.000173	0.0255	23	8.44	+	2.72	3.29e-05	0.005
negative regulation of nucleic acid-templated transcription (GO:1903507)	1300	45	33.4	+	1.35	0.0469	0.959	59	36.56	+	1.61	0.000404	0.028	23	43.06	-	0.53	0.000923	0.0898	22	39.34	-	0.56	0.00314	0.187
negative regulation of RNA biosynthetic process (GO:1902679)	1302	45	33.45	+	1.35	0.0471	0.964	59	36.61	+	1.61	0.000538	0.0357	23	43.13	-	0.53	0.000922	0.0903	22	39.4	-	0.56	0.00314	0.187
regulation of sister chromatid segregation (GO:0033045)	73	5	1.88	+	2.67	0.046	0.965	9	2.05	+	4.38	0.0004	0.0279	1	2.42	-	0.41	0.734	1	3	2.21	+	1.36	0.49	1
negative regulation of transcription, DNA-templated (GO:0045892)	1298	45	33.35	+	1.35	0.0466	0.973	59	36.5	+	1.62	0.000396	0.0278	23	43	-	0.53	0.00118	0.105	22	39.28	-	0.56	0.00314	0.188
acidic amino acid transport (GO:0015800)	40	1	1.03	-	0.97	1	1	1	1.12	-	0.89	1	1	6	1.32	+	4.53	0.00334	0.214	8	1.21	+	6.61	7.08e-05	0.00917
aerobic electron transport chain (GO:0019646)	78	0	2	-	< 0.01	0.27	1	1	2.19	-	0.46	0.727	1	23	2.58	+	8.9	9.25e-14	2.07e-10	26	2.36	+	11.02	2.31e-17	4.02e-14
aerobic respiration (GO:0009060)	152	7	3.91	+	1.79	0.123	1	7	4.27	+	1.64	0.212	1	28	5.03	+	5.56	4.37e-12	4.28e-09	31	4.6	+	6.74	2.64e-15	2.76e-12
alcohol biosynthetic process (GO:0046165)	95	2	2.44	-	0.82	1	1	1	2.67	-	0.37	0.526	1	13	3.15	+	4.13	4.24e-05	0.0081	8	2.87	+	2.78	0.011	0.436
alcohol metabolic process (GO:0006066)	326	6	8.38	-	0.72	0.592	1	6	9.17	-	0.65	0.394	1	30	10.8	+	2.78	1.62e-06	0.000469	25	9.86	+	2.53	7.22e-05	0.00898
alpha-amino acid metabolic process (GO:1901605)	196	9	5.04	+	1.79	0.108	1	5	5.51	-	0.91	1	1	18	6.49	+	2.77	0.000196	0.0274	18	5.93	+	3.04	6.56e-05	0.00857
amino acid import (GO:0043090)	41	1	1.05	-	0.95	1	1	1	1.15	-	0.87	1	1	8	1.36	+	5.89	0.000151	0.0235	9	1.24	+	7.25	1.31e-05	0.00219
amino acid import across plasma membrane (GO:0089718)	33	0	0.85	-	< 0.01	1	1	0	0.93	-	< 0.01	1	1	7	1.09	+	6.4	0.00025	0.0314	7	1	+	7.01	0.000146	0.0163
amino acid transmembrane transport (GO:0003333)	91	2	2.34	-	0.86	1	1	2	2.56	-	0.78	1	1	16	3.01	+	5.31	3.02e-07	0.000113	16	2.75	+	5.81	9.22e-08	3.01e-05
amino acid transport (GO:0006865)	119	3	3.06	-	0.98	1	1	3	3.35	-	0.9	1	1	18	3.94	+	4.57	4.1e-07	0.00014	19	3.6	+	5.28	2.32e-08	8.88e-06
anion transmembrane transport (GO:0098656)	229	3	5.88	-	0.51	0.294	1	3	6.44	-	0.47	0.224	1	25	7.59	+	3.3	7.31e-07	0.000239	23	6.93	+	3.32	1.69e-06	0.000372
anion transport (GO:0006820)	452	6	11.61	-	0.52	0.127	1	5	12.71	-	0.39	0.0281	0.704	41	14.97	+	2.74	2.91e-08	1.69e-05	38	13.68	+	2.78	6.01e-08	2.09e-05
ATP metabolic process (GO:0046034)	197	6	5.06	+	1.19	0.648	1	4	5.54	-	0.72	0.666	1	31	6.53	+	4.75	1.16e-11	1.07e-08	34	5.96	+	5.7	9.05e-15	8.35e-12
ATP synthesis coupled electron transport (GO:0042773)	83	0	2.13	-	< 0.01	0.276	1	0	2.33	-	< 0.01	0.177	1	23	2.75	+	8.37	2.78e-13	4.84e-10	26	2.51	+	10.35	8.1e-17	1.06e-13
biological process involved in interaction with host (GO:0051701)	148	4	3.8	+	1.05	0.794	1	5	4.16	+	1.2	0.615	1	15	4.9	+	3.06	0.00025	0.0318	11	4.48	+	2.46	0.00742	0.333
biological regulation (GO:0065007)	12357	323	317.49	+	1.02	0.653	1	356	347.5	+	1.02	0.491	1	374	409.32	-	0.91	0.00694	0.342	322	373.91	-	0.86	3.89e-05	0.0057
C4-dicarboxylate transport (GO:0015740)	26	1	0.67	+	1.5	0.496	1	1	0.73	+	1.37	0.527	1	4	0.86	+	4.64	0.0148	0.506	6	0.79	+	7.63	0.000296	0.0303
carbohydrate catabolic process (GO:0016052)	105	5	2.7	+	1.85	0.203	1	3	2.95	+	1.02	0.771	1	13	3.48	+	3.74	0.000107	0.0178	13	3.18	+	4.09	4.41e-05	0.00634
carbohydrate derivative catabolic process (GO:1901136)	170	4	4.37	-	0.92	1	1	2	4.78	-	0.42	0.34	1	20	5.63	+	3.55	3.34e-06	0.000903	16	5.14	+	3.11	0.000127	0.0144
carbohydrate metabolic process (GO:0005975)	470	18	12.08	+	1.49	0.104	1	14	13.22	+	1.06	0.778	1	35	15.57	+	2.25	2.76e-05	0.00555	38	14.22	+	2.67	1.52e-07	4.5e-05
carboxylic acid transmembrane transport (GO:1905039)	138	2	3.55	-	0.56	0.589	1	4	3.88	+	1.03	0.797	1	20	4.57	+	4.38	1.75e-07	7.21e-05	24	4.18	+	5.75	7.06e-11	4.61e-08
carboxylic acid transport (GO:0046942)	236	5	6.06	-	0.82	0.836	1	4	6.64	-	0.6	0.424	1	22	7.82	+	2.81	3.25e-05	0.00636	26	7.14	+	3.64	6.85e-08	2.29e-05
cellular ketone metabolic process (GO:0042180)	84	0	2.16	-	< 0.01	0.278	1	0	2.36	-	< 0.01	0.177	1	11	2.78	+	3.95	0.00023	0.0301	13	2.54	+	5.11	5.18e-06	0.000991
cellular lipid biosynthetic process (GO:0097384)	11	0	0.28	-	< 0.01	1	1	0	0.31	-	< 0.01	1	1	4	0.36	+	10.98	0.00108	0.0977	5	0.33	+	15.02	7.18e-05	0.00907
cellular lipid metabolic process (GO:0044255)	923	18	23.71	-	0.76	0.285	1	13	25.96	-	0.5	0.00738	0.279	51	30.57	+	1.67	0.000726	0.0769	57	27.93	+	2.04	8.9e-07	0.000218
cellular localization (GO:0051641)	2317	61	59.53	+	1.02	0.834	1	67	65.16	+	1.03	0.79	1	112	76.75	+	1.46	6.63e-05	0.0121	106	70.11	+	1.51	2.3e-05	0.00371
cellular macromolecule localization (GO:0070727)	1345	38	34.56	+	1.1	0.533	1	40	37.82	+	1.06	0.671	1	71	44.55	+	1.59	0.000167	0.0249	65	40.7	+	1.6	0.000303	0.0307
cellular protein localization (GO:0034613)	1335	37	34.3	+	1.08	0.593	1	39	37.54	+	1.04	0.797	1	71	44.22	+	1.61	0.000154	0.0232	64	40.4	+	1.58	0.000402	0.0394
cellular respiration (GO:0045333)	181	7	4.65	+	1.51	0.242	1	7	5.09	+	1.38	0.365	1	29	6	+	4.84	3.67e-11	3.2e-08	33	5.48	+	6.03	5.67e-15	5.55e-12
cellular sodium ion homeostasis (GO:0006883)	23	0	0.59	-	< 0.01	1	1	0	0.65	-	< 0.01	1	1	6	0.76	+	7.88	0.000269	0.0326	5	0.7	+	7.18	0.00121	0.0955
dicarboxylic acid metabolic process (GO:0043648)	90	4	2.31	+	1.73	0.301	1	3	2.53	+	1.19	0.743	1	10	2.98	+	3.35	0.00139	0.12	15	2.72	+	5.51	4.27e-07	0.000114
dicarboxylic acid transport (GO:0006835)	68	3	1.75	+	1.72	0.263	1	2	1.91	+	1.05	0.717	1	6	2.25	+	2.66	0.0313	0.799	10	2.06	+	4.86	9.27e-05	0.011
DNA unwinding involved in DNA replication (GO:0006268)	22	2	0.57	+	3.54	0.121	1	6	0.62	+	9.7	9.2e-05	0.00819	1	0.73	+	1.37	0.528	1	0	0.67	-	< 0.01	1	1
dolichol-linked oligosaccharide biosynthetic process (GO:0006488)	20	0	0.51	-	< 0.01	1	1	0	0.56	-	< 0.01	1	1	6	0.66	+	9.06	0.000141	0.0224	4	0.61	+	6.61	0.00491	0.249
electron transport chain (GO:0022900)	160	2	4.11	-	0.49	0.446	1	3	4.5	-	0.67	0.633	1	30	5.3	+	5.66	5e-13	6.54e-10	35	4.84	+	7.23	6.13e-18	1.6e-14
energy derivation by oxidation of organic compounds (GO:0015980)	246	8	6.32	+	1.27	0.423	1	8	6.92	+	1.16	0.696	1	31	8.15	+	3.8	1.64e-09	1.17e-06	36	7.44	+	4.84	1.27e-13	9.98e-11
entry into host (GO:0044409)	106	2	2.72	-	0.73	1	1	2	2.98	-	0.67	1	1	13	3.51	+	3.7	0.000117	0.0186	10	3.21	+	3.12	0.00223	0.149
establishment of localization (GO:0051234)	3924	84	100.82	-	0.83	0.0721	1	95	110.35	-	0.86	0.119	1	188	129.98	+	1.45	1.17e-07	5.75e-05	177	118.74	+	1.49	3e-08	1.12e-05
establishment of localization in cell (GO:0051649)	1683	40	43.24	-	0.93	0.687	1	49	47.33	+	1.04	0.759	1	82	55.75	+	1.47	0.000673	0.0717	84	50.93	+	1.65	1.21e-05	0.00206
establishment of protein localization (GO:0045184)	1240	35	31.86	+	1.1	0.578	1	38	34.87	+	1.09	0.595	1	67	41.07	+	1.63	0.000173	0.0254	66	37.52	+	1.76	1.93e-05	0.00315
establishment of protein localization to membrane (GO:0090150)	203	1	5.22	-	0.19	0.068	1	6	5.71	+	1.05	0.83	1	19	6.72	+	2.83	0.000105	0.0176	17	6.14	+	2.77	0.000287	0.0296
ether biosynthetic process (GO:1901503)	12	0	0.31	-	< 0.01	1	1	1	0.34	+	2.96	0.303	1	4	0.4	+	10.06	0.0014	0.119	5	0.36	+	13.77	9.92e-05	0.0117
ether lipid biosynthetic process (GO:0008611)	11	0	0.28	-	< 0.01	1	1	0	0.31	-	< 0.01	1	1	4	0.36	+	10.98	0.00108	0.0982	5	0.33	+	15.02	7.18e-05	0.00915
ether lipid metabolic process (GO:0046485)	20	0	0.51	-	< 0.01	1	1	0	0.56	-	< 0.01	1	1	4	0.66	+	6.04	0.00668	0.332	6	0.61	+	9.91	8.73e-05	0.0105
ether metabolic process (GO:0018904)	27	1	0.69	+	1.44	0.509	1	1	0.76	+	1.32	0.54	1	4	0.89	+	4.47	0.0166	0.545	6	0.82	+	7.34	0.000353	0.035
generation of precursor metabolites and energy (GO:0006091)	391	12	10.05	+	1.19	0.517	1	11	11	+	1	1	1	43	12.95	+	3.32	6.13e-11	4.81e-08	49	11.83	+	4.14	1.11e-15	1.24e-12
glutamine transport (GO:0006868)	8	0	0.21	-	< 0.01	1	1	0	0.22	-	< 0.01	1	1	4	0.26	+	15.09	0.000422	0.0483	4	0.24	+	16.52	0.000302	0.0308
glycerol ether biosynthetic process (GO:0046504)	11	0	0.28	-	< 0.01	1	1	0	0.31	-	< 0.01	1	1	4	0.36	+	10.98	0.00108	0.0971	5	0.33	+	15.02	7.18e-05	0.009
glycerol ether metabolic process (GO:0006662)	22	0	0.57	-	< 0.01	1	1	0	0.62	-	< 0.01	1	1	4	0.73	+	5.49	0.00893	0.399	6	0.67	+	9.01	0.000136	0.0152
glycerolipid biosynthetic process (GO:0045017)	229	5	5.88	-	0.85	1	1	7	6.44	+	1.09	0.839	1	13	7.59	+	1.71	0.064	0.968	18	6.93	+	2.6	0.000393	0.0387
Golgi vesicle transport (GO:0048193)	289	8	7.43	+	1.08	0.71	1	5	8.13	-	0.62	0.366	1	23	9.57	+	2.4	0.000235	0.0304	23	8.74	+	2.63	5.44e-05	0.00748
import across plasma membrane (GO:0098739)	144	1	3.7	-	0.27	0.276	1	2	4.05	-	0.49	0.445	1	17	4.77	+	3.56	1.72e-05	0.00385	15	4.36	+	3.44	7.26e-05	0.00889
import into cell (GO:0098657)	179	2	4.6	-	0.43	0.335	1	3	5.03	-	0.6	0.495	1	19	5.93	+	3.2	2.2e-05	0.00467	16	5.42	+	2.95	0.000219	0.0231
intracellular transport (GO:0046907)	1315	33	33.79	-	0.98	1	1	41	36.98	+	1.11	0.491	1	72	43.56	+	1.65	5.19e-05	0.00957	71	39.79	+	1.78	4.83e-06	0.000958
ketone biosynthetic process (GO:0042181)	29	0	0.75	-	< 0.01	1	1	0	0.82	-	< 0.01	1	1	6	0.96	+	6.25	0.00078	0.0804	7	0.88	+	7.98	7.25e-05	0.00894
L-alpha-amino acid transmembrane transport (GO:1902475)	58	0	1.49	-	< 0.01	0.407	1	0	1.63	-	< 0.01	0.411	1	13	1.92	+	6.77	3.54e-07	0.000129	13	1.76	+	7.41	1.3e-07	4.07e-05
L-amino acid transport (GO:0015807)	62	0	1.59	-	< 0.01	0.41	1	0	1.74	-	< 0.01	0.419	1	14	2.05	+	6.82	1.16e-07	5.88e-05	14	1.88	+	7.46	3.94e-08	1.44e-05
L-aspartate transmembrane transport (GO:0070778)	11	0	0.28	-	< 0.01	1	1	0	0.31	-	< 0.01	1	1	4	0.36	+	10.98	0.00108	0.0988	5	0.33	+	15.02	7.18e-05	0.00922
lipid biosynthetic process (GO:0008610)	580	11	14.9	-	0.74	0.421	1	9	16.31	-	0.55	0.072	1	36	19.21	+	1.87	0.000645	0.0697	37	17.55	+	2.11	4.68e-05	0.00655
lipid metabolic process (GO:0006629)	1214	24	31.19	-	0.77	0.222	1	18	34.14	-	0.53	0.00291	0.14	69	40.21	+	1.72	2.61e-05	0.00531	72	36.73	+	1.96	1.35e-07	4.16e-05
localization (GO:0051179)	5122	113	131.6	-	0.86	0.0664	1	135	144.04	-	0.94	0.407	1	225	169.66	+	1.33	2.91e-06	0.0008	205	154.99	+	1.32	9.87e-06	0.00174
localization within membrane (GO:0051668)	513	8	13.18	-	0.61	0.199	1	11	14.43	-	0.76	0.496	1	33	16.99	+	1.94	0.000494	0.0554	35	15.52	+	2.25	2.65e-05	0.00416
lysosomal protein catabolic process (GO:1905146)	9	0	0.23	-	< 0.01	1	1	0	0.25	-	< 0.01	1	1	3	0.3	+	10.06	0.00581	0.318	4	0.27	+	14.69	0.000426	0.0413
macromolecule localization (GO:0033036)	2289	65	58.81	+	1.11	0.401	1	75	64.37	+	1.17	0.18	1	108	75.82	+	1.42	0.000268	0.0328	107	69.26	+	1.54	8.5e-06	0.00153
mitochondrial ATP synthesis coupled electron transport (GO:0042775)	83	0	2.13	-	< 0.01	0.276	1	0	2.33	-	< 0.01	0.177	1	23	2.75	+	8.37	2.78e-13	5.44e-10	26	2.51	+	10.35	8.1e-17	1.15e-13
mitochondrial electron transport, NADH to ubiquinone (GO:0006120)	45	0	1.16	-	< 0.01	0.63	1	0	1.27	-	< 0.01	0.636	1	20	1.49	+	13.42	7.34e-15	2.3e-11	22	1.36	+	16.16	1.08e-17	2.41e-14
mitochondrial respiratory chain complex assembly (GO:0033108)	94	3	2.42	+	1.24	0.737	1	2	2.64	-	0.76	1	1	24	3.11	+	7.71	3.82e-13	5.98e-10	26	2.84	+	9.14	1.01e-15	1.21e-12
mitochondrial respiratory chain complex I assembly (GO:0032981)	59	0	1.52	-	< 0.01	0.407	1	1	1.66	-	0.6	1	1	22	1.95	+	11.26	6.11e-15	2.39e-11	25	1.79	+	14	9.43e-19	2.96e-15
mitochondrion organization (GO:0007005)	425	7	10.92	-	0.64	0.277	1	9	11.95	-	0.75	0.55	1	42	14.08	+	2.98	2e-09	1.31e-06	39	12.86	+	3.03	4.45e-09	1.99e-06
mitotic DNA replication (GO:1902969)	12	1	0.31	+	3.24	0.281	1	4	0.34	+	11.85	0.000776	0.049	0	0.4	-	< 0.01	1	1	0	0.36	-	< 0.01	1	1
modified amino acid transport (GO:0072337)	32	1	0.82	+	1.22	0.567	1	1	0.9	+	1.11	0.6	1	4	1.06	+	3.77	0.0274	0.727	7	0.97	+	7.23	0.000124	0.0142
movement in host environment (GO:0052126)	134	2	3.44	-	0.58	0.779	1	2	3.77	-	0.53	0.593	1	15	4.44	+	3.38	9.18e-05	0.0164	11	4.05	+	2.71	0.00374	0.212
NADH dehydrogenase complex assembly (GO:0010257)	59	0	1.52	-	< 0.01	0.407	1	1	1.66	-	0.6	1	1	22	1.95	+	11.26	6.11e-15	3.19e-11	25	1.79	+	14	9.43e-19	3.7e-15
neutral amino acid transport (GO:0015804)	47	2	1.21	+	1.66	0.348	1	2	1.32	+	1.51	0.389	1	11	1.56	+	7.07	1.96e-06	0.000559	10	1.42	+	7.03	5.53e-06	0.00104
nitrogen compound transport (GO:0071705)	1550	42	39.82	+	1.05	0.677	1	50	43.59	+	1.15	0.338	1	92	51.34	+	1.79	1.67e-07	7.08e-05	93	46.9	+	1.98	1.02e-09	5.35e-07
nucleotide salvage (GO:0043173)	18	1	0.46	+	2.16	0.383	1	0	0.51	-	< 0.01	1	1	4	0.6	+	6.71	0.00484	0.278	5	0.54	+	9.18	0.000466	0.0443
oligosaccharide-lipid intermediate biosynthetic process (GO:0006490)	21	0	0.54	-	< 0.01	1	1	0	0.59	-	< 0.01	1	1	6	0.7	+	8.63	0.000177	0.0257	4	0.64	+	6.29	0.00571	0.274
organic acid transmembrane transport (GO:1903825)	139	2	3.57	-	0.56	0.59	1	4	3.91	+	1.02	0.799	1	20	4.6	+	4.34	1.94e-07	7.8e-05	24	4.21	+	5.71	8.06e-11	5.05e-08
organic acid transport (GO:0015849)	270	7	6.94	+	1.01	0.848	1	6	7.59	-	0.79	0.711	1	25	8.94	+	2.8	1.07e-05	0.00266	30	8.17	+	3.67	5.64e-09	2.45e-06
organic anion transport (GO:0015711)	318	6	8.17	-	0.73	0.59	1	4	8.94	-	0.45	0.118	1	30	10.53	+	2.85	1.01e-06	0.000299	30	9.62	+	3.12	1.6e-07	4.55e-05
organic hydroxy compound metabolic process (GO:1901615)	483	6	12.41	-	0.48	0.0767	1	7	13.58	-	0.52	0.0901	1	34	16	+	2.13	0.000109	0.018	27	14.62	+	1.85	0.00318	0.188
organic substance transport (GO:0071702)	1913	46	49.15	-	0.94	0.704	1	52	53.8	-	0.97	0.884	1	108	63.37	+	1.7	1.22e-07	5.79e-05	110	57.89	+	1.9	1.73e-10	1e-07
organophosphate metabolic process (GO:0019637)	839	30	21.56	+	1.39	0.0752	1	21	23.59	-	0.89	0.67	1	48	27.79	+	1.73	0.000412	0.0475	60	25.39	+	2.36	3.35e-09	1.54e-06
oxidative phosphorylation (GO:0006119)	111	2	2.85	-	0.7	1	1	2	3.12	-	0.64	0.773	1	23	3.68	+	6.26	4.65e-11	3.84e-08	26	3.36	+	7.74	2.91e-14	2.54e-11
phosphate-containing compound metabolic process (GO:0006796)	1802	53	46.3	+	1.14	0.311	1	50	50.68	-	0.99	1	1	72	59.69	+	1.21	0.114	1	84	54.53	+	1.54	0.000108	0.0124
phospholipid biosynthetic process (GO:0008654)	248	6	6.37	-	0.94	1	1	6	6.97	-	0.86	1	1	17	8.21	+	2.07	0.00711	0.346	23	7.5	+	3.06	5.74e-06	0.00107
phospholipid metabolic process (GO:0006644)	366	7	9.4	-	0.74	0.613	1	7	10.29	-	0.68	0.42	1	20	12.12	+	1.65	0.039	0.854	28	11.07	+	2.53	2.42e-05	0.00387
phosphorus metabolic process (GO:0006793)	1822	53	46.81	+	1.13	0.353	1	52	51.24	+	1.01	0.882	1	77	60.35	+	1.28	0.034	0.801	86	55.13	+	1.56	6.27e-05	0.00826
polyol metabolic process (GO:0019751)	107	1	2.75	-	0.36	0.529	1	3	3.01	-	1	1	1	11	3.54	+	3.1	0.00146	0.119	12	3.24	+	3.71	0.000201	0.0218
positive regulation of sodium ion transport (GO:0010765)	33	1	0.85	+	1.18	0.578	1	1	0.93	+	1.08	0.611	1	7	1.09	+	6.4	0.00025	0.0317	5	1	+	5.01	0.00484	0.247
protein localization (GO:0008104)	1867	56	47.97	+	1.17	0.221	1	59	52.5	+	1.12	0.341	1	96	61.84	+	1.55	2.79e-05	0.00553	90	56.49	+	1.59	1.67e-05	0.00275
protein localization to membrane (GO:0072657)	437	6	11.23	-	0.53	0.163	1	11	12.29	-	0.9	0.883	1	31	14.48	+	2.14	0.000152	0.0233	31	13.22	+	2.34	3.59e-05	0.00536
protein transport (GO:0015031)	1151	30	29.57	+	1.01	0.924	1	34	32.37	+	1.05	0.783	1	64	38.13	+	1.68	0.000101	0.0172	63	34.83	+	1.81	1.03e-05	0.0018
pteridine-containing compound metabolic process (GO:0042558)	34	0	0.87	-	< 0.01	1	1	0	0.96	-	< 0.01	1	1	4	1.13	+	3.55	0.0327	0.782	7	1.03	+	6.8	0.000172	0.0188
quinone biosynthetic process (GO:1901663)	16	0	0.41	-	< 0.01	1	1	0	0.45	-	< 0.01	1	1	6	0.53	+	11.32	5.11e-05	0.00953	7	0.48	+	14.46	2.97e-06	0.00062
quinone metabolic process (GO:1901661)	37	0	0.95	-	< 0.01	1	1	0	1.04	-	< 0.01	0.627	1	9	1.23	+	7.34	1.29e-05	0.00312	11	1.12	+	9.83	1.08e-07	3.46e-05
regulation of autophagy of mitochondrion (GO:1903146)	36	0	0.92	-	< 0.01	1	1	1	1.01	-	0.99	1	1	7	1.19	+	5.87	0.000398	0.0466	6	1.09	+	5.51	0.00134	0.104
regulation of axon extension (GO:0030516)	96	4	2.47	+	1.62	0.32	1	6	2.7	+	2.22	0.0611	1	12	3.18	+	3.77	0.00018	0.0256	7	2.9	+	2.41	0.0322	0.833
regulation of biological process (GO:0050789)	11641	298	299.1	-	1	0.929	1	338	327.37	+	1.03	0.395	1	344	385.6	-	0.89	0.00168	0.135	301	352.24	-	0.85	5.69e-05	0.00776
regulation of cellular process (GO:0050794)	11178	285	287.2	-	0.99	0.86	1	326	314.35	+	1.04	0.352	1	320	370.27	-	0.86	0.00015	0.0235	281	338.23	-	0.83	6.85e-06	0.00126
regulation of extent of cell growth (GO:0061387)	111	4	2.85	+	1.4	0.539	1	6	3.12	+	1.92	0.141	1	13	3.68	+	3.54	0.000177	0.0254	8	3.36	+	2.38	0.0242	0.712
regulation of nucleic acid-templated transcription (GO:1903506)	3431	96	88.15	+	1.09	0.376	1	115	96.49	+	1.19	0.0481	0.995	73	113.65	-	0.64	2e-05	0.00435	60	103.82	-	0.58	9.36e-07	0.000222
regulation of organelle organization (GO:0033043)	1134	39	29.14	+	1.34	0.0677	1	58	31.89	+	1.82	2.14e-05	0.00252	47	37.56	+	1.25	0.126	1	40	34.31	+	1.17	0.327	1
regulation of RNA biosynthetic process (GO:2001141)	3440	97	88.39	+	1.1	0.316	1	115	96.74	+	1.19	0.0484	1	73	113.95	-	0.64	1.61e-05	0.00367	60	104.09	-	0.58	7.37e-07	0.000186
regulation of RNA splicing (GO:0043484)	156	8	4.01	+	2	0.0701	1	16	4.39	+	3.65	2.13e-05	0.00253	2	5.17	-	0.39	0.25	1	2	4.72	-	0.42	0.337	1
regulation of transcription by RNA polymerase II (GO:0006357)	2597	70	66.73	+	1.05	0.643	1	86	73.03	+	1.18	0.113	1	42	86.02	-	0.49	6.34e-08	3.31e-05	33	78.58	-	0.42	2.28e-09	1.12e-06
regulation of transcription, DNA-templated (GO:0006355)	3430	96	88.13	+	1.09	0.376	1	115	96.46	+	1.19	0.048	0.996	73	113.62	-	0.64	1.99e-05	0.0044	60	103.79	-	0.58	9.35e-07	0.000226
respiratory electron transport chain (GO:0022904)	105	0	2.7	-	< 0.01	0.118	1	1	2.95	-	0.34	0.375	1	25	3.48	+	7.19	4.7e-13	6.7e-10	29	3.18	+	9.13	2.27e-17	4.44e-14
response to oxidative stress (GO:0006979)	367	12	9.43	+	1.27	0.403	1	15	10.32	+	1.45	0.152	1	28	12.16	+	2.3	0.000116	0.0187	23	11.11	+	2.07	0.00199	0.138
response to stress (GO:0006950)	3336	101	85.71	+	1.18	0.0834	1	128	93.81	+	1.36	0.000258	0.0195	113	110.5	+	1.02	0.792	1	105	100.94	+	1.04	0.659	1
small molecule catabolic process (GO:0044282)	360	13	9.25	+	1.41	0.238	1	6	10.12	-	0.59	0.255	1	24	11.92	+	2.01	0.00185	0.142	29	10.89	+	2.66	4.86e-06	0.000951
sodium ion export across plasma membrane (GO:0036376)	14	0	0.36	-	< 0.01	1	1	0	0.39	-	< 0.01	1	1	5	0.46	+	10.78	0.000267	0.033	4	0.42	+	9.44	0.00162	0.121
sodium ion transmembrane transport (GO:0035725)	121	0	3.11	-	< 0.01	0.0788	1	0	3.4	-	< 0.01	0.0832	1	13	4.01	+	3.24	0.000381	0.0449	11	3.66	+	3	0.0018	0.13
sulfur compound transport (GO:0072348)	54	3	1.39	+	2.16	0.171	1	3	1.52	+	1.98	0.204	1	6	1.79	+	3.35	0.0123	0.472	8	1.63	+	4.9	0.000443	0.0426
transport across blood-brain barrier (GO:0150104)	86	0	2.21	-	< 0.01	0.282	1	1	2.42	-	0.41	0.735	1	16	2.85	+	5.62	1.53e-07	6.85e-05	17	2.6	+	6.53	7.97e-09	3.2e-06
tRNA metabolic process (GO:0006399)	180	7	4.62	+	1.51	0.24	1	9	5.06	+	1.78	0.109	1	10	5.96	+	1.68	0.141	1	16	5.45	+	2.94	0.000232	0.024
tRNA processing (GO:0008033)	128	4	3.29	+	1.22	0.576	1	6	3.6	+	1.67	0.186	1	9	4.24	+	2.12	0.0439	0.932	14	3.87	+	3.61	7.79e-05	0.00946
ubiquinone biosynthetic process (GO:0006744)	16	0	0.41	-	< 0.01	1	1	0	0.45	-	< 0.01	1	1	6	0.53	+	11.32	5.11e-05	0.00965	7	0.48	+	14.46	2.97e-06	0.000628
ubiquinone metabolic process (GO:0006743)	17	0	0.44	-	< 0.01	1	1	0	0.48	-	< 0.01	1	1	6	0.56	+	10.65	6.73e-05	0.0121	7	0.51	+	13.61	4.08e-06	0.000831
vascular transport (GO:0010232)	86	0	2.21	-	< 0.01	0.282	1	1	2.42	-	0.41	0.735	1	16	2.85	+	5.62	1.53e-07	7.06e-05	17	2.6	+	6.53	7.97e-09	3.29e-06
vesicle organization (GO:0016050)	278	6	7.14	-	0.84	0.848	1	7	7.82	-	0.9	1	1	22	9.21	+	2.39	0.000345	0.0416	18	8.41	+	2.14	0.00443	0.237
viral entry into host cell (GO:0046718)	104	2	2.67	-	0.75	1	1	2	2.92	-	0.68	1	1	13	3.44	+	3.77	9.79e-05	0.0171	10	3.15	+	3.18	0.00196	0.137
viral life cycle (GO:0019058)	180	6	4.62	+	1.3	0.475	1	5	5.06	-	0.99	1	1	17	5.96	+	2.85	0.000216	0.0291	13	5.45	+	2.39	0.00474	0.246
