# Supplementary material for: Decoding protein methylation function with thermal stability analysis
Source: Nat Commun. 2023 May 25;14:3016. doi: 10.1038/s41467-023-38863-1 (PMC10212966; doi:10.1038/s41467-023-38863-1)
Supplement: Supplementary file 12 — Supplementary Data 9 [file 41467_2023_38863_MOESM12_ESM.xlsx]

## Sheet: S9 Legend
Supplementary Data 9. GO enrichment analysis of proteins with altered thermal stability upon Ezh2 inhibition. S9 GO analysis sheet: Over-representation of GO terms (complete biological processes) was done with PantherDB using as input proteins with increased or decreased thermal stability or abundance in response to Ezh2 inhibitors in mESC and MEFs. P-values were calculated with the Fisher's Exac…

## Sheet: S9 GO analysis
GO biological process complete	Homo sapiens - REFLIST (20589)	EZH2.ESC.STABILITY.UP.NEW (899)	EZH2.ESC.STABILITY.UP.NEW (expected)	EZH2.ESC.STABILITY.UP.NEW (over/under)	EZH2.ESC.STABILITY.UP.NEW (fold Enrichment)	EZH2.ESC.STABILITY.UP.NEW (raw P-value)	EZH2.ESC.STABILITY.UP.NEW (FDR)	EZH2.ESC.STABILITY.DOWN.NEW (819)	EZH2.ESC.STABILITY.DOWN.NEW (expected)	EZH2.ESC.STABILITY.DOWN.NEW (over/under)	EZH2.ESC.STABILITY.DOWN.NEW (fold Enrichment)	EZH2.ESC.STABILITY.DOWN.NEW (raw P-value)	EZH2.ESC.STABILITY.DOWN.NEW (FDR)	EZH2.ESC.ABUNDANCE.UP.NEW (171)	EZH2.ESC.ABUNDANCE.UP.NEW (expected)	EZH2.ESC.ABUNDANCE.UP.NEW (over/under)	EZH2.ESC.ABUNDANCE.UP.NEW (fold Enrichment)	EZH2.ESC.ABUNDANCE.UP.NEW (raw P-value)	EZH2.ESC.ABUNDANCE.UP.NEW (FDR)	EZH2.ESC.ABUNDANCE.DOWN.NEW (155)	EZH2.ESC.ABUNDANCE.DOWN.NEW (expected)	EZH2.ESC.ABUNDANCE.DOWN.NEW (over/under)	EZH2.ESC.ABUNDANCE.DOWN.NEW (fold Enrichment)	EZH2.ESC.ABUNDANCE.DOWN.NEW (raw P-value)	EZH2.ESC.ABUNDANCE.DOWN.NEW (FDR)	EZH2.MEF.STABILITY.UP.NEW (183)	EZH2.MEF.STABILITY.UP.NEW (expected)	EZH2.MEF.STABILITY.UP.NEW (over/under)	EZH2.MEF.STABILITY.UP.NEW (fold Enrichment)	EZH2.MEF.STABILITY.UP.NEW (raw P-value)	EZH2.MEF.STABILITY.UP.NEW (FDR)	EZH2.MEF.STABILITY.DOWN.NEW (98)	EZH2.MEF.STABILITY.DOWN.NEW (expected)	EZH2.MEF.STABILITY.DOWN.NEW (over/under)	EZH2.MEF.STABILITY.DOWN.NEW (fold Enrichment)	EZH2.MEF.STABILITY.DOWN.NEW (raw P-value)	EZH2.MEF.STABILITY.DOWN.NEW (FDR)	EZH2.MEF.ABUNDANCE.UP.NEW (229)	EZH2.MEF.ABUNDANCE.UP.NEW (expected)	EZH2.MEF.ABUNDANCE.UP.NEW (over/under)	EZH2.MEF.ABUNDANCE.UP.NEW (fold Enrichment)	EZH2.MEF.ABUNDANCE.UP.NEW (raw P-value)	EZH2.MEF.ABUNDANCE.UP.NEW (FDR)	EZH2.MEF.ABUNDANCE.DOWN.NEW (224)	EZH2.MEF.ABUNDANCE.DOWN.NEW (expected)	EZH2.MEF.ABUNDANCE.DOWN.NEW (over/under)	EZH2.MEF.ABUNDANCE.DOWN.NEW (fold Enrichment)	EZH2.MEF.ABUNDANCE.DOWN.NEW (raw P-value)	EZH2.MEF.ABUNDANCE.DOWN.NEW (FDR)
nucleic acid metabolic process (GO:0090304)	2020	188	88.2	+	2.13	6.09e-22	9.55e-19	142	80.35	+	1.77	1.1e-10	4.01e-08	13	16.78	-	0.77	0.437	1	41	15.21	+	2.7	3.39e-09	5.32e-05	13	17.95	-	0.72	0.26	1	26	9.61	+	2.7	2.08e-06	0.00141	22	22.47	-	0.98	1	1	83	21.98	+	3.78	2.47e-27	1.94e-23
regulation of gene expression (GO:0010468)	4784	283	208.89	+	1.35	3.46e-08	5.42e-06	175	190.3	-	0.92	0.221	1	40	39.73	+	1.01	0.928	1	67	36.02	+	1.86	5.09e-08	0.000399	39	42.52	-	0.92	0.598	1	30	22.77	+	1.32	0.0931	1	44	53.21	-	0.83	0.157	1	80	52.05	+	1.54	3.16e-05	0.00325
regulation of cellular macromolecule biosynthetic process (GO:2000112)	3926	240	171.43	+	1.4	5.06e-08	7.28e-06	155	156.17	-	0.99	0.964	1	25	32.61	-	0.77	0.17	1	58	29.56	+	1.96	1.02e-07	0.000532	30	34.9	-	0.86	0.396	1	22	18.69	+	1.18	0.37	1	32	43.67	-	0.73	0.0514	1	72	42.71	+	1.69	3.36e-06	0.000492
regulation of macromolecule biosynthetic process (GO:0010556)	3954	242	172.65	+	1.4	4.27e-08	6.37e-06	156	157.28	-	0.99	0.964	1	26	32.84	-	0.79	0.205	1	58	29.77	+	1.95	1.77e-07	0.000693	30	35.14	-	0.85	0.396	1	22	18.82	+	1.17	0.44	1	33	43.98	-	0.75	0.0757	1	74	43.02	+	1.72	9.87e-07	0.000186
nucleobase-containing compound metabolic process (GO:0006139)	2483	209	108.42	+	1.93	1.04e-19	1.36e-16	200	98.77	+	2.02	2.37e-21	2.65e-18	19	20.62	-	0.92	0.813	1	42	18.69	+	2.25	3.85e-07	0.00121	21	22.07	-	0.95	0.909	1	36	11.82	+	3.05	3.52e-10	7.88e-07	31	27.62	+	1.12	0.476	1	89	27.01	+	3.29	1.94e-25	1.01e-21
cellular nitrogen compound metabolic process (GO:0034641)	3203	234	139.86	+	1.67	4.7e-15	2.54e-12	260	127.41	+	2.04	1.87e-29	4.89e-26	27	26.6	+	1.01	0.916	1	49	24.11	+	2.03	6.23e-07	0.00139	34	28.47	+	1.19	0.26	1	40	15.25	+	2.62	1.95e-09	2.77e-06	44	35.63	+	1.24	0.142	1	105	34.85	+	3.01	7.51e-28	1.18e-23
regulation of cellular biosynthetic process (GO:0031326)	4114	250	179.63	+	1.39	4.17e-08	6.34e-06	162	163.65	-	0.99	0.929	1	32	34.17	-	0.94	0.773	1	58	30.97	+	1.87	5.42e-07	0.00142	32	36.57	-	0.88	0.457	1	22	19.58	+	1.12	0.528	1	37	45.76	-	0.81	0.158	1	76	44.76	+	1.7	1.33e-06	0.000237
regulation of biosynthetic process (GO:0009889)	4173	253	182.21	+	1.39	3.87e-08	5.94e-06	164	166	-	0.99	0.894	1	37	34.66	+	1.07	0.634	1	58	31.42	+	1.85	1e-06	0.00157	33	37.09	-	0.89	0.518	1	22	19.86	+	1.11	0.614	1	39	46.41	-	0.84	0.247	1	76	45.4	+	1.67	2.33e-06	0.000366
regulation of RNA metabolic process (GO:0051252)	3725	228	162.65	+	1.4	1.19e-07	1.56e-05	135	148.17	-	0.91	0.247	1	23	30.94	-	0.74	0.134	1	54	28.04	+	1.93	9.23e-07	0.00161	25	33.11	-	0.76	0.147	1	20	17.73	+	1.13	0.513	1	27	41.43	-	0.65	0.012	0.865	65	40.53	+	1.6	7.74e-05	0.00701
heterocycle metabolic process (GO:0046483)	2649	218	115.67	+	1.88	1.58e-19	1.65e-16	209	105.37	+	1.98	2.25e-21	2.71e-18	21	22	-	0.95	0.909	1	43	19.94	+	2.16	8.49e-07	0.00166	23	23.54	-	0.98	1	1	38	12.61	+	3.01	1.2e-10	6.27e-07	38	29.46	+	1.29	0.112	1	91	28.82	+	3.16	8.26e-25	2.59e-21
cellular aromatic compound metabolic process (GO:0006725)	2703	218	118.02	+	1.85	1.84e-18	1.44e-15	216	107.52	+	2.01	7.4e-23	1.29e-19	20	22.45	-	0.89	0.65	1	43	20.35	+	2.11	1.89e-06	0.00247	25	24.02	+	1.04	0.826	1	38	12.87	+	2.95	2.16e-10	8.46e-07	36	30.06	+	1.2	0.239	1	91	29.41	+	3.09	3.39e-24	8.86e-21
regulation of nitrogen compound metabolic process (GO:0051171)	5587	340	243.95	+	1.39	9.53e-12	3.05e-09	223	222.24	+	1	0.968	1	55	46.4	+	1.19	0.143	1	70	42.06	+	1.66	1.83e-06	0.00261	51	49.66	+	1.03	0.803	1	34	26.59	+	1.28	0.11	1	61	62.14	-	0.98	0.94	1	96	60.78	+	1.58	5.03e-07	9.98e-05
organic cyclic compound metabolic process (GO:1901360)	2944	226	128.55	+	1.76	6.83e-17	4.46e-14	222	117.11	+	1.9	1.16e-20	1.21e-17	27	24.45	+	1.1	0.583	1	45	22.16	+	2.03	2.6e-06	0.00314	26	26.17	-	0.99	1	1	39	14.01	+	2.78	6.35e-10	1.11e-06	41	32.74	+	1.25	0.129	1	92	32.03	+	2.87	2.98e-22	5.18e-19
regulation of nucleobase-containing compound metabolic process (GO:0019219)	3974	247	173.52	+	1.42	6.26e-09	1.17e-06	149	158.08	-	0.94	0.443	1	25	33.01	-	0.76	0.144	1	55	29.92	+	1.84	3.02e-06	0.00338	28	35.32	-	0.79	0.188	1	23	18.92	+	1.22	0.305	1	31	44.2	-	0.7	0.0281	1	71	43.24	+	1.64	1.22e-05	0.00153
regulation of cellular metabolic process (GO:0031323)	5984	363	261.29	+	1.39	1.72e-12	6.74e-10	246	238.03	+	1.03	0.556	1	65	49.7	+	1.31	0.014	0.477	72	45.05	+	1.6	5.05e-06	0.00527	54	53.19	+	1.02	0.871	1	38	28.48	+	1.33	0.0441	1	67	66.56	+	1.01	0.942	1	104	65.1	+	1.6	5.01e-08	1.27e-05
regulation of primary metabolic process (GO:0080090)	5748	347	250.98	+	1.38	1.41e-11	4.18e-09	232	228.65	+	1.01	0.812	1	58	47.74	+	1.21	0.0871	0.972	70	43.27	+	1.62	5.6e-06	0.00549	54	51.09	+	1.06	0.62	1	34	27.36	+	1.24	0.143	1	62	63.93	-	0.97	0.824	1	97	62.54	+	1.55	9.65e-07	0.000184
regulation of macromolecule metabolic process (GO:0060255)	6134	366	267.84	+	1.37	1.2e-11	3.68e-09	243	244	-	1	0.969	1	56	50.95	+	1.1	0.402	1	73	46.18	+	1.58	8.37e-06	0.00729	55	54.52	+	1.01	0.935	1	39	29.2	+	1.34	0.0353	1	65	68.23	-	0.95	0.664	1	102	66.74	+	1.53	1.02e-06	0.00019
RNA metabolic process (GO:0016070)	1413	129	61.7	+	2.09	2.04e-14	1e-11	104	56.21	+	1.85	5.56e-09	1.5e-06	9	11.74	-	0.77	0.541	1	27	10.64	+	2.54	8.17e-06	0.00753	6	12.56	-	0.48	0.0551	1	14	6.73	+	2.08	0.00813	0.729	16	15.72	+	1.02	0.895	1	53	15.37	+	3.45	2.69e-15	2.11e-12
posttranscriptional regulation of gene expression (GO:0010608)	518	50	22.62	+	2.21	1.06e-06	0.000107	43	20.61	+	2.09	1.65e-05	0.00196	6	4.3	+	1.39	0.332	1	15	3.9	+	3.85	1.16e-05	0.00954	6	4.6	+	1.3	0.472	1	5	2.47	+	2.03	0.103	1	5	5.76	-	0.87	1	1	14	5.64	+	2.48	0.00195	0.0959
regulation of metabolic process (GO:0019222)	6655	388	290.58	+	1.34	3.33e-11	9.5e-09	269	264.73	+	1.02	0.761	1	72	55.27	+	1.3	0.00845	0.344	76	50.1	+	1.52	2.03e-05	0.0159	62	59.15	+	1.05	0.692	1	43	31.68	+	1.36	0.0171	1	76	74.02	+	1.03	0.777	1	108	72.4	+	1.49	1.23e-06	0.000224
macromolecule metabolic process (GO:0043170)	5830	395	254.56	+	1.55	2.02e-22	3.52e-19	340	231.91	+	1.47	2.44e-15	1.91e-12	43	48.42	-	0.89	0.394	1	69	43.89	+	1.57	2.17e-05	0.0162	60	51.82	+	1.16	0.188	1	50	27.75	+	1.8	2.61e-06	0.00151	68	64.84	+	1.05	0.658	1	136	63.43	+	2.14	2.06e-23	4.6e-20
chromatin organization (GO:0006325)	553	65	24.15	+	2.69	1.05e-11	3.3e-09	25	22	+	1.14	0.509	1	4	4.59	-	0.87	1	1	15	4.16	+	3.6	2.43e-05	0.0166	3	4.92	-	0.61	0.64	1	6	2.63	+	2.28	0.0498	1	5	6.15	-	0.81	0.837	1	19	6.02	+	3.16	1.49e-05	0.00185
cellular macromolecule metabolic process (GO:0044260)	4497	306	196.36	+	1.56	2.45e-16	1.53e-13	290	178.88	+	1.62	4.12e-18	4.04e-15	33	37.35	-	0.88	0.458	1	57	33.85	+	1.68	2.35e-05	0.0167	51	39.97	+	1.28	0.0588	1	45	21.4	+	2.1	1.26e-07	0.000165	58	50.02	+	1.16	0.199	1	110	48.93	+	2.25	6.8e-19	6.66e-16
regulation of RNA biosynthetic process (GO:2001141)	3440	199	150.2	+	1.32	4.17e-05	0.00275	116	136.84	-	0.85	0.0555	0.952	18	28.57	-	0.63	0.0301	0.672	47	25.9	+	1.81	3.16e-05	0.0191	24	30.58	-	0.78	0.231	1	17	16.37	+	1.04	0.892	1	25	38.26	-	0.65	0.0199	1	58	37.43	+	1.55	0.000584	0.0381
regulation of nucleic acid-templated transcription (GO:1903506)	3431	199	149.81	+	1.33	3.38e-05	0.00233	116	136.48	-	0.85	0.0615	1	18	28.5	-	0.63	0.0301	0.671	47	25.83	+	1.82	3.08e-05	0.0193	24	30.5	-	0.79	0.231	1	17	16.33	+	1.04	0.892	1	25	38.16	-	0.66	0.0199	1	57	37.33	+	1.53	0.000834	0.0499
regulation of transcription, DNA-templated (GO:0006355)	3430	199	149.77	+	1.33	3.36e-05	0.00233	116	136.44	-	0.85	0.0615	1	18	28.49	-	0.63	0.0301	0.67	47	25.82	+	1.82	3.07e-05	0.0201	24	30.49	-	0.79	0.231	1	17	16.33	+	1.04	0.892	1	25	38.15	-	0.66	0.0199	1	57	37.32	+	1.53	0.000832	0.0499
regulation of translation (GO:0006417)	394	34	17.2	+	1.98	0.000346	0.0162	30	15.67	+	1.91	0.00123	0.0873	5	3.27	+	1.53	0.269	1	12	2.97	+	4.05	5.63e-05	0.0327	5	3.5	+	1.43	0.407	1	2	1.88	+	1.07	0.712	1	5	4.38	+	1.14	0.63	1	11	4.29	+	2.57	0.0046	0.182
cellular metabolic process (GO:0044237)	7094	444	309.75	+	1.43	2.54e-19	2.49e-16	483	282.19	+	1.71	1.73e-44	2.71e-40	68	58.92	+	1.15	0.147	1	78	53.41	+	1.46	5.93e-05	0.0332	86	63.05	+	1.36	0.000557	0.178	69	33.77	+	2.04	7.4e-13	1.16e-08	113	78.9	+	1.43	4.79e-06	0.0125	149	77.18	+	1.93	3.65e-22	5.2e-19
nitrogen compound metabolic process (GO:0006807)	6455	411	281.85	+	1.46	1.45e-18	1.26e-15	429	256.77	+	1.67	4.39e-34	2.29e-30	55	53.61	+	1.03	0.804	1	72	48.6	+	1.48	0.000117	0.063	77	57.37	+	1.34	0.00233	0.317	62	30.72	+	2.02	1.06e-10	8.34e-07	89	71.8	+	1.24	0.018	0.968	146	70.23	+	2.08	7.29e-25	2.86e-21
mRNA metabolic process (GO:0016071)	588	66	25.67	+	2.57	4.93e-11	1.36e-08	47	23.39	+	2.01	1.96e-05	0.00228	4	4.88	-	0.82	1	1	14	4.43	+	3.16	0.000175	0.0915	2	5.23	-	0.38	0.182	1	7	2.8	+	2.5	0.023	1	4	6.54	-	0.61	0.423	1	25	6.4	+	3.91	1.25e-08	3.64e-06
regulation of cellular amide metabolic process (GO:0034248)	450	37	19.65	+	1.88	0.000508	0.0221	33	17.9	+	1.84	0.00158	0.103	5	3.74	+	1.34	0.429	1	12	3.39	+	3.54	0.000189	0.0958	5	4	+	1.25	0.605	1	2	2.14	-	0.93	1	1	6	5.01	+	1.2	0.645	1	12	4.9	+	2.45	0.00447	0.179
positive regulation of macromolecule biosynthetic process (GO:0010557)	1883	126	82.22	+	1.53	3.43e-06	0.000314	76	74.9	+	1.01	0.902	1	14	15.64	-	0.9	0.79	1	29	14.18	+	2.05	0.000218	0.107	14	16.74	-	0.84	0.605	1	10	8.96	+	1.12	0.724	1	23	20.94	+	1.1	0.644	1	40	20.49	+	1.95	5.93e-05	0.00564
organic substance metabolic process (GO:0071704)	7509	456	327.87	+	1.39	2.15e-17	1.47e-14	470	298.7	+	1.57	1.43e-32	5.61e-29	70	62.37	+	1.12	0.232	1	79	56.53	+	1.4	0.000291	0.138	87	66.74	+	1.3	0.00255	0.328	67	35.74	+	1.87	2.46e-10	7.73e-07	103	83.52	+	1.23	0.0087	0.775	149	81.69	+	1.82	1.4e-19	1.47e-16
negative regulation of macromolecule metabolic process (GO:0010605)	2736	186	119.46	+	1.56	2.03e-09	4.23e-07	114	108.83	+	1.05	0.6	1	29	22.72	+	1.28	0.174	1	37	20.6	+	1.8	0.000334	0.154	25	24.32	+	1.03	0.827	1	19	13.02	+	1.46	0.0987	1	32	30.43	+	1.05	0.769	1	50	29.77	+	1.68	0.00023	0.0165
negative regulation of gene expression (GO:0010629)	874	59	38.16	+	1.55	0.00186	0.0601	43	34.77	+	1.24	0.159	1	11	7.26	+	1.52	0.178	1	17	6.58	+	2.58	0.000371	0.166	8	7.77	+	1.03	0.854	1	9	4.16	+	2.16	0.0379	1	9	9.72	-	0.93	1	1	20	9.51	+	2.1	0.00223	0.107
primary metabolic process (GO:0044238)	6971	435	304.38	+	1.43	1.79e-18	1.48e-15	440	277.3	+	1.59	4.84e-30	1.52e-26	68	57.9	+	1.17	0.105	1	74	52.48	+	1.41	0.000443	0.183	83	61.96	+	1.34	0.00163	0.275	64	33.18	+	1.93	2.79e-10	7.29e-07	93	77.53	+	1.2	0.0351	1	146	75.84	+	1.93	2.57e-21	3.36e-18
positive regulation of RNA metabolic process (GO:0051254)	1765	114	77.07	+	1.48	5e-05	0.00317	73	70.21	+	1.04	0.703	1	13	14.66	-	0.89	0.784	1	27	13.29	+	2.03	0.000437	0.185	12	15.69	-	0.76	0.424	1	9	8.4	+	1.07	0.856	1	19	19.63	-	0.97	1	1	35	19.2	+	1.82	0.000689	0.0425
positive regulation of nucleobase-containing compound metabolic process (GO:0045935)	1949	127	85.1	+	1.49	1.09e-05	0.000874	82	77.53	+	1.06	0.584	1	15	16.19	-	0.93	0.895	1	29	14.67	+	1.98	0.000462	0.186	13	17.32	-	0.75	0.312	1	13	9.28	+	1.4	0.223	1	20	21.68	-	0.92	0.82	1	41	21.2	+	1.93	4.85e-05	0.00467
RNA splicing (GO:0008380)	355	42	15.5	+	2.71	3.7e-08	5.74e-06	27	14.12	+	1.91	0.00264	0.153	3	2.95	+	1.02	0.771	1	10	2.67	+	3.74	0.000432	0.188	0	3.16	-	< 0.01	0.0803	1	3	1.69	+	1.78	0.241	1	1	3.95	-	0.25	0.194	1	19	3.86	+	4.92	2.57e-08	6.84e-06
chromosome organization (GO:0051276)	905	109	39.52	+	2.76	6.8e-20	9.7e-17	45	36	+	1.25	0.141	1	6	7.52	-	0.8	0.709	1	17	6.81	+	2.5	0.000547	0.204	5	8.04	-	0.62	0.363	1	15	4.31	+	3.48	2.72e-05	0.00946	9	10.07	-	0.89	0.871	1	49	9.85	+	4.98	2.93e-20	3.53e-17
ribonucleoprotein complex assembly (GO:0022618)	181	15	7.9	+	1.9	0.0284	0.413	12	7.2	+	1.67	0.0879	1	0	1.5	-	< 0.01	0.41	1	7	1.36	+	5.14	0.000541	0.207	0	1.61	-	< 0.01	0.414	1	1	0.86	+	1.16	0.58	1	0	2.01	-	< 0.01	0.273	1	8	1.97	+	4.06	0.00104	0.06
positive regulation of cellular biosynthetic process (GO:0031328)	1985	137	86.67	+	1.58	2.34e-07	2.8e-05	79	78.96	+	1	1	1	19	16.49	+	1.15	0.515	1	29	14.94	+	1.94	0.000539	0.211	14	17.64	-	0.79	0.449	1	10	9.45	+	1.06	0.863	1	23	22.08	+	1.04	0.822	1	40	21.6	+	1.85	0.000152	0.0121
regulation of transcription by RNA polymerase II (GO:0006357)	2597	137	113.4	+	1.21	0.0243	0.374	80	103.3	-	0.77	0.0152	0.481	11	21.57	-	0.51	0.0143	0.48	35	19.55	+	1.79	0.000595	0.217	12	23.08	-	0.52	0.0131	0.733	6	12.36	-	0.49	0.0647	1	21	28.88	-	0.73	0.132	1	42	28.25	+	1.49	0.00846	0.293
ribonucleoprotein complex subunit organization (GO:0071826)	188	18	8.21	+	2.19	0.0041	0.11	12	7.48	+	1.6	0.133	1	0	1.56	-	< 0.01	0.412	1	7	1.42	+	4.95	0.000671	0.224	0	1.67	-	< 0.01	0.418	1	1	0.89	+	1.12	0.594	1	1	2.09	-	0.48	0.727	1	8	2.05	+	3.91	0.00132	0.0712
system process (GO:0003008)	2056	54	89.77	-	0.6	3.58e-05	0.00242	42	81.78	-	0.51	1.04e-06	0.00016	17	17.08	-	1	1	1	4	15.48	-	0.26	0.000658	0.224	17	18.27	-	0.93	0.901	1	7	9.79	-	0.72	0.497	1	16	22.87	-	0.7	0.149	1	10	22.37	-	0.45	0.00461	0.182
positive regulation of biosynthetic process (GO:0009891)	2021	137	88.25	+	1.55	7.07e-07	7.39e-05	81	80.39	+	1.01	0.952	1	21	16.79	+	1.25	0.3	1	29	15.21	+	1.91	0.000655	0.228	14	17.96	-	0.78	0.382	1	10	9.62	+	1.04	0.865	1	24	22.48	+	1.07	0.737	1	40	21.99	+	1.82	0.000263	0.0186
histone H3-K9 modification (GO:0061647)	20	3	0.87	+	3.44	0.0694	0.719	2	0.8	+	2.51	0.205	1	1	0.17	+	6.02	0.16	1	3	0.15	+	19.92	0.000649	0.231	0	0.18	-	< 0.01	1	1	0	0.1	-	< 0.01	1	1	0	0.22	-	< 0.01	1	1	1	0.22	+	4.6	0.203	1
methylation (GO:0032259)	312	32	13.62	+	2.35	2.83e-05	0.00201	26	12.41	+	2.09	0.000802	0.061	1	2.59	-	0.39	0.526	1	9	2.35	+	3.83	0.00071	0.232	0	2.77	-	< 0.01	0.12	1	2	1.49	+	1.35	0.662	1	3	3.47	-	0.86	1	1	10	3.39	+	2.95	0.00266	0.121
negative regulation of metabolic process (GO:0009892)	2947	190	128.68	+	1.48	7.4e-08	1e-05	124	117.23	+	1.06	0.509	1	32	24.48	+	1.31	0.124	1	38	22.19	+	1.71	0.000767	0.245	27	26.19	+	1.03	0.832	1	20	14.03	+	1.43	0.11	1	37	32.78	+	1.13	0.448	1	53	32.06	+	1.65	0.000242	0.0173
negative regulation of wound healing, spreading of epidermal cells (GO:1903690)	4	2	0.17	+	11.45	0.0234	0.366	1	0.16	+	6.28	0.177	1	1	0.03	+	30.1	0.0405	0.712	2	0.03	+	66.42	0.000816	0.246	1	0.04	+	28.13	0.0433	0.999	0	0.02	-	< 0.01	1	1	0	0.04	-	< 0.01	1	1	0	0.04	-	< 0.01	1	1
response to bisphenol A (GO:1903925)	4	2	0.17	+	11.45	0.0234	0.366	0	0.16	-	< 0.01	1	1	0	0.03	-	< 0.01	1	1	2	0.03	+	66.42	0.000816	0.251	0	0.04	-	< 0.01	1	1	0	0.02	-	< 0.01	1	1	0	0.04	-	< 0.01	1	1	1	0.04	+	22.98	0.0527	0.934
cellular response to bisphenol A (GO:1903926)	4	2	0.17	+	11.45	0.0234	0.367	0	0.16	-	< 0.01	1	1	0	0.03	-	< 0.01	1	1	2	0.03	+	66.42	0.000816	0.256	0	0.04	-	< 0.01	1	1	0	0.02	-	< 0.01	1	1	0	0.04	-	< 0.01	1	1	1	0.04	+	22.98	0.0527	0.935
negative regulation of nitrogen compound metabolic process (GO:0051172)	2358	158	102.96	+	1.53	1.34e-07	1.72e-05	100	93.8	+	1.07	0.502	1	24	19.58	+	1.23	0.279	1	32	17.75	+	1.8	0.000916	0.271	22	20.96	+	1.05	0.815	1	13	11.22	+	1.16	0.526	1	27	26.23	+	1.03	0.835	1	40	25.65	+	1.56	0.00438	0.178
macromolecule methylation (GO:0043414)	261	31	11.4	+	2.72	2.08e-06	0.000196	23	10.38	+	2.22	0.0008	0.0612	1	2.17	-	0.46	0.728	1	8	1.96	+	4.07	0.000961	0.279	0	2.32	-	< 0.01	0.179	1	2	1.24	+	1.61	0.355	1	1	2.9	-	0.34	0.377	1	9	2.84	+	3.17	0.0027	0.123
nuclear-transcribed mRNA catabolic process (GO:0000956)	98	9	4.28	+	2.1	0.0456	0.553	11	3.9	+	2.82	0.00305	0.17	0	0.81	-	< 0.01	1	1	5	0.74	+	6.78	0.00106	0.302	2	0.87	+	2.3	0.22	1	1	0.47	+	2.14	0.376	1	2	1.09	+	1.83	0.301	1	5	1.07	+	4.69	0.00515	0.195
histone H3-K9 trimethylation (GO:0036124)	5	1	0.22	+	4.58	0.226	1	2	0.2	+	10.06	0.027	0.67	1	0.04	+	24.08	0.0484	0.763	2	0.04	+	53.13	0.00114	0.307	0	0.04	-	< 0.01	1	1	0	0.02	-	< 0.01	1	1	0	0.06	-	< 0.01	1	1	0	0.05	-	< 0.01	1	1
C-5 methylation of cytosine (GO:0090116)	5	1	0.22	+	4.58	0.226	1	0	0.2	-	< 0.01	1	1	0	0.04	-	< 0.01	1	1	2	0.04	+	53.13	0.00114	0.313	0	0.04	-	< 0.01	1	1	0	0.02	-	< 0.01	1	1	0	0.06	-	< 0.01	1	1	1	0.05	+	18.38	0.0629	1
negative regulation of biological process (GO:0048519)	5234	327	228.54	+	1.43	1.46e-12	5.87e-10	223	208.2	+	1.07	0.252	1	63	43.47	+	1.45	0.00105	0.101	58	39.4	+	1.47	0.00112	0.314	55	46.52	+	1.18	0.172	1	32	24.91	+	1.28	0.104	1	76	58.21	+	1.31	0.00938	0.794	80	56.94	+	1.4	0.00067	0.0419
metabolic process (GO:0008152)	7970	480	348	+	1.38	3.21e-18	2.39e-15	507	317.03	+	1.6	2.66e-39	2.08e-35	78	66.19	+	1.18	0.0699	0.896	80	60	+	1.33	0.00121	0.317	94	70.84	+	1.33	0.000581	0.179	69	37.94	+	1.82	4.23e-10	8.29e-07	116	88.65	+	1.31	0.000288	0.15	151	86.71	+	1.74	9.6e-18	8.36e-15
DNA metabolic process (GO:0006259)	718	65	31.35	+	2.07	1.43e-07	1.8e-05	47	28.56	+	1.65	0.00144	0.0987	5	5.96	-	0.84	1	1	14	5.41	+	2.59	0.00121	0.322	8	6.38	+	1.25	0.539	1	15	3.42	+	4.39	1.8e-06	0.00134	6	7.99	-	0.75	0.588	1	34	7.81	+	4.35	1.32e-12	7.4e-10
RNA stabilization (GO:0043489)	63	4	2.75	+	1.45	0.365	1	5	2.51	+	2	0.189	1	0	0.52	-	< 0.01	1	1	4	0.47	+	8.43	0.00159	0.397	0	0.56	-	< 0.01	1	1	3	0.3	+	10	0.0038	0.455	0	0.7	-	< 0.01	1	1	2	0.69	+	2.92	0.155	1
G protein-coupled receptor signaling pathway (GO:0007186)	1221	23	53.31	-	0.43	3.74e-06	0.000337	16	48.57	-	0.33	9.71e-08	2.09e-05	2	10.14	-	0.2	0.00471	0.238	1	9.19	-	0.11	0.00165	0.397	2	10.85	-	0.18	0.00229	0.317	1	5.81	-	0.17	0.0308	1	5	13.58	-	0.37	0.0108	0.85	1	13.28	-	0.08	3.92e-05	0.00389
positive regulation of transcription, DNA-templated (GO:0045893)	1637	108	71.48	+	1.51	3.57e-05	0.00242	60	65.12	-	0.92	0.553	1	11	13.6	-	0.81	0.57	1	24	12.32	+	1.95	0.00159	0.402	11	14.55	-	0.76	0.409	1	8	7.79	+	1.03	0.852	1	18	18.21	-	0.99	1	1	33	17.81	+	1.85	0.000706	0.0432
positive regulation of RNA biosynthetic process (GO:1902680)	1643	108	71.74	+	1.51	4.76e-05	0.00306	60	65.36	-	0.92	0.553	1	11	13.65	-	0.81	0.57	1	24	12.37	+	1.94	0.00165	0.403	11	14.6	-	0.75	0.41	1	8	7.82	+	1.02	0.852	1	18	18.27	-	0.98	1	1	34	17.88	+	1.9	0.000301	0.021
positive regulation of nucleic acid-templated transcription (GO:1903508)	1637	108	71.48	+	1.51	3.57e-05	0.00243	60	65.12	-	0.92	0.553	1	11	13.6	-	0.81	0.57	1	24	12.32	+	1.95	0.00159	0.408	11	14.55	-	0.76	0.409	1	8	7.79	+	1.03	0.852	1	18	18.21	-	0.99	1	1	33	17.81	+	1.85	0.000706	0.0434
DNA conformation change (GO:0071103)	288	27	12.58	+	2.15	0.000505	0.022	15	11.46	+	1.31	0.29	1	3	2.39	+	1.25	0.519	1	8	2.17	+	3.69	0.00176	0.419	0	2.56	-	< 0.01	0.188	1	4	1.37	+	2.92	0.0502	1	1	3.2	-	0.31	0.384	1	25	3.13	+	7.98	6.43e-15	4.8e-12
DNA methylation on cytosine (GO:0032776)	7	2	0.31	+	6.54	0.0518	0.601	0	0.28	-	< 0.01	1	1	0	0.06	-	< 0.01	1	1	2	0.05	+	37.95	0.00193	0.451	0	0.06	-	< 0.01	1	1	0	0.03	-	< 0.01	1	1	0	0.08	-	< 0.01	1	1	1	0.08	+	13.13	0.0829	1
mRNA processing (GO:0006397)	436	50	19.04	+	2.63	5.47e-09	1.05e-06	32	17.34	+	1.85	0.00144	0.0983	3	3.62	-	0.83	1	1	10	3.28	+	3.05	0.00196	0.453	0	3.88	-	< 0.01	0.0357	0.944	6	2.08	+	2.89	0.0186	1	2	4.85	-	0.41	0.248	1	20	4.74	+	4.22	1.22e-07	2.73e-05
RNA modification (GO:0009451)	171	14	7.47	+	1.88	0.0388	0.506	16	6.8	+	2.35	0.00295	0.164	1	1.42	-	0.7	1	1	6	1.29	+	4.66	0.00217	0.493	1	1.52	-	0.66	1	1	2	0.81	+	2.46	0.198	1	1	1.9	-	0.53	1	1	6	1.86	+	3.23	0.0125	0.406
RNA splicing, via transesterification reactions with bulged adenosine as nucleophile (GO:0000377)	234	26	10.22	+	2.54	5.23e-05	0.00329	20	9.31	+	2.15	0.00244	0.146	0	1.94	-	< 0.01	0.271	1	7	1.76	+	3.97	0.00227	0.502	0	2.08	-	< 0.01	0.277	1	1	1.11	-	0.9	1	1	0	2.6	-	< 0.01	0.191	1	12	2.55	+	4.71	1.54e-05	0.00189
regulation of wound healing, spreading of epidermal cells (GO:1903689)	8	2	0.35	+	5.73	0.063	0.67	1	0.32	+	3.14	0.296	1	1	0.07	+	15.05	0.0718	0.88	2	0.06	+	33.21	0.0024	0.508	1	0.07	+	14.06	0.0766	1	0	0.04	-	< 0.01	1	1	0	0.09	-	< 0.01	1	1	0	0.09	-	< 0.01	1	1
mRNA splicing, via spliceosome (GO:0000398)	234	26	10.22	+	2.54	5.23e-05	0.0033	20	9.31	+	2.15	0.00244	0.146	0	1.94	-	< 0.01	0.271	1	7	1.76	+	3.97	0.00227	0.509	0	2.08	-	< 0.01	0.277	1	1	1.11	-	0.9	1	1	0	2.6	-	< 0.01	0.191	1	12	2.55	+	4.71	1.54e-05	0.0019
histone H4-K20 trimethylation (GO:0034773)	8	1	0.35	+	2.86	0.319	1	1	0.32	+	3.14	0.296	1	1	0.07	+	15.05	0.0718	0.883	2	0.06	+	33.21	0.0024	0.515	0	0.07	-	< 0.01	1	1	0	0.04	-	< 0.01	1	1	0	0.09	-	< 0.01	1	1	0	0.09	-	< 0.01	1	1
RNA splicing, via transesterification reactions (GO:0000375)	238	26	10.39	+	2.5	6.14e-05	0.00382	20	9.47	+	2.11	0.00275	0.156	0	1.98	-	< 0.01	0.272	1	7	1.79	+	3.91	0.00249	0.521	0	2.12	-	< 0.01	0.279	1	1	1.13	-	0.88	1	1	0	2.65	-	< 0.01	0.119	1	12	2.59	+	4.63	1.81e-05	0.0021
macromolecule modification (GO:0043412)	2922	199	127.59	+	1.56	4.7e-10	1.05e-07	178	116.23	+	1.53	1.2e-08	3.02e-06	21	24.27	-	0.87	0.581	1	36	22	+	1.64	0.00253	0.522	30	25.97	+	1.16	0.395	1	24	13.91	+	1.73	0.00823	0.733	33	32.5	+	1.02	0.924	1	60	31.79	+	1.89	1.08e-06	0.000199
regulation of ribosome biogenesis (GO:0090069)	8	1	0.35	+	2.86	0.319	1	0	0.32	-	< 0.01	1	1	0	0.07	-	< 0.01	1	1	2	0.06	+	33.21	0.0024	0.522	1	0.07	+	14.06	0.0766	1	0	0.04	-	< 0.01	1	1	0	0.09	-	< 0.01	1	1	0	0.09	-	< 0.01	1	1
response to fluid shear stress (GO:0034405)	34	4	1.48	+	2.69	0.0731	0.747	1	1.35	-	0.74	1	1	4	0.28	+	14.17	0.000264	0.0504	3	0.26	+	11.72	0.00264	0.537	0	0.3	-	< 0.01	1	1	0	0.16	-	< 0.01	1	1	0	0.38	-	< 0.01	1	1	0	0.37	-	< 0.01	1	1
mRNA catabolic process (GO:0006402)	125	10	5.46	+	1.83	0.0784	0.77	13	4.97	+	2.61	0.00248	0.147	0	1.04	-	< 0.01	0.63	1	5	0.94	+	5.31	0.00296	0.594	2	1.11	+	1.8	0.308	1	2	0.59	+	3.36	0.122	1	2	1.39	+	1.44	0.408	1	5	1.36	+	3.68	0.0134	0.429
negative regulation of cellular metabolic process (GO:0031324)	2525	169	110.25	+	1.53	4.23e-08	6.37e-06	109	100.44	+	1.09	0.385	1	28	20.97	+	1.34	0.102	1	32	19.01	+	1.68	0.00301	0.597	22	22.44	-	0.98	1	1	15	12.02	+	1.25	0.354	1	29	28.08	+	1.03	0.839	1	43	27.47	+	1.57	0.00291	0.131
nuclear-transcribed mRNA catabolic process, nonsense-mediated decay (GO:0000184)	36	5	1.57	+	3.18	0.0273	0.402	1	1.43	-	0.7	1	1	0	0.3	-	< 0.01	1	1	3	0.27	+	11.07	0.00307	0.602	1	0.32	+	3.13	0.279	1	0	0.17	-	< 0.01	1	1	1	0.4	+	2.5	0.336	1	3	0.39	+	7.66	0.00845	0.294
negative regulation of RNA catabolic process (GO:1902369)	77	6	3.36	+	1.78	0.163	0.942	5	3.06	+	1.63	0.246	1	0	0.64	-	< 0.01	1	1	4	0.58	+	6.9	0.00319	0.618	0	0.68	-	< 0.01	1	1	3	0.37	+	8.19	0.00651	0.641	0	0.86	-	< 0.01	1	1	3	0.84	+	3.58	0.0553	0.954
negative regulation of anion transmembrane transport (GO:1903960)	10	0	0.44	-	< 0.01	1	1	0	0.4	-	< 0.01	1	1	0	0.08	-	< 0.01	1	1	2	0.08	+	26.57	0.00349	0.628	0	0.09	-	< 0.01	1	1	0	0.05	-	< 0.01	1	1	0	0.11	-	< 0.01	1	1	0	0.11	-	< 0.01	1	1
RNA processing (GO:0006396)	851	87	37.16	+	2.34	2.63e-12	9.8e-10	72	33.85	+	2.13	1.06e-08	2.72e-06	4	7.07	-	0.57	0.331	1	15	6.41	+	2.34	0.00346	0.631	3	7.56	-	0.4	0.129	1	8	4.05	+	1.98	0.0666	1	5	9.47	-	0.53	0.178	1	35	9.26	+	3.78	2.65e-11	1.22e-08
spliceosomal snRNP assembly (GO:0000387)	37	5	1.62	+	3.09	0.03	0.43	7	1.47	+	4.76	0.0013	0.0911	0	0.31	-	< 0.01	1	1	3	0.28	+	10.77	0.0033	0.631	0	0.33	-	< 0.01	1	1	0	0.18	-	< 0.01	1	1	0	0.41	-	< 0.01	1	1	2	0.4	+	4.97	0.0659	1
ion transmembrane transport (GO:0034220)	860	16	37.55	-	0.43	0.000133	0.00746	30	34.21	-	0.88	0.532	1	10	7.14	+	1.4	0.25	1	0	6.47	-	< 0.01	0.00339	0.632	12	7.64	+	1.57	0.133	1	1	4.09	-	0.24	0.195	1	13	9.57	+	1.36	0.245	1	0	9.36	-	< 0.01	0.000133	0.0109
negative regulation of RNA metabolic process (GO:0051253)	1410	93	61.57	+	1.51	0.000133	0.00746	51	56.09	-	0.91	0.525	1	7	11.71	-	0.6	0.172	1	21	10.61	+	1.98	0.00345	0.636	8	12.53	-	0.64	0.237	1	9	6.71	+	1.34	0.318	1	9	15.68	-	0.57	0.0861	1	23	15.34	+	1.5	0.0612	1
regulation of muscle cell differentiation (GO:0051147)	129	7	5.63	+	1.24	0.517	1	2	5.13	-	0.39	0.248	1	1	1.07	-	0.93	1	1	5	0.97	+	5.15	0.00337	0.636	3	1.15	+	2.62	0.111	1	0	0.61	-	< 0.01	1	1	2	1.43	+	1.39	0.657	1	2	1.4	+	1.43	0.654	1
DNA repair (GO:0006281)	477	42	20.83	+	2.02	4.97e-05	0.00317	30	18.97	+	1.58	0.0184	0.553	1	3.96	-	0.25	0.194	1	10	3.59	+	2.78	0.00369	0.657	4	4.24	-	0.94	1	1	12	2.27	+	5.29	3.43e-06	0.00179	3	5.31	-	0.57	0.501	1	21	5.19	+	4.05	1.13e-07	2.63e-05
heterochromatin assembly (GO:0031507)	39	3	1.7	+	1.76	0.256	1	2	1.55	+	1.29	0.67	1	2	0.32	+	6.17	0.0449	0.754	3	0.29	+	10.22	0.00379	0.668	0	0.35	-	< 0.01	1	1	1	0.19	+	5.39	0.173	1	0	0.43	-	< 0.01	1	1	2	0.42	+	4.71	0.0719	1
regulation of catabolic process (GO:0009894)	994	74	43.4	+	1.7	2e-05	0.00147	58	39.54	+	1.47	0.00498	0.243	15	8.26	+	1.82	0.0291	0.658	16	7.48	+	2.14	0.00414	0.714	10	8.83	+	1.13	0.605	1	11	4.73	+	2.32	0.00796	0.717	17	11.06	+	1.54	0.086	1	17	10.81	+	1.57	0.0606	1
histone H4-K20 methylation (GO:0034770)	11	3	0.48	+	6.25	0.0188	0.322	1	0.44	+	2.29	0.374	1	1	0.09	+	10.95	0.0945	1	2	0.08	+	24.15	0.0041	0.714	0	0.1	-	< 0.01	1	1	0	0.05	-	< 0.01	1	1	0	0.12	-	< 0.01	1	1	0	0.12	-	< 0.01	1	1
negative regulation of cellular process (GO:0048523)	4821	305	210.5	+	1.45	3.57e-12	1.24e-09	206	191.77	+	1.07	0.256	1	58	40.04	+	1.45	0.00197	0.143	52	36.29	+	1.43	0.0042	0.716	53	42.85	+	1.24	0.0801	1	28	22.95	+	1.22	0.233	1	68	53.62	+	1.27	0.0282	1	73	52.45	+	1.39	0.00193	0.095
cellular protein localization (GO:0034613)	1335	113	58.29	+	1.94	9.74e-11	2.54e-08	78	53.1	+	1.47	0.00118	0.0854	25	11.09	+	2.25	0.000142	0.0383	2	10.05	-	0.2	0.00451	0.761	17	11.87	+	1.43	0.131	1	6	6.35	-	0.94	1	1	24	14.85	+	1.62	0.0212	1	20	14.52	+	1.38	0.135	1
cellular macromolecule localization (GO:0070727)	1345	113	58.73	+	1.92	1.71e-10	4.19e-08	80	53.5	+	1.5	0.000569	0.046	25	11.17	+	2.24	0.000157	0.0403	2	10.13	-	0.2	0.00458	0.764	18	11.95	+	1.51	0.096	1	7	6.4	+	1.09	0.685	1	24	14.96	+	1.6	0.022	0.926	21	14.63	+	1.44	0.101	1
DNA duplex unwinding (GO:0032508)	88	9	3.84	+	2.34	0.0203	0.337	5	3.5	+	1.43	0.408	1	0	0.73	-	< 0.01	1	1	4	0.66	+	6.04	0.00504	0.831	0	0.78	-	< 0.01	1	1	2	0.42	+	4.77	0.068	1	0	0.98	-	< 0.01	1	1	11	0.96	+	11.49	9.65e-09	2.85e-06
ribonucleoprotein complex biogenesis (GO:0022613)	421	44	18.38	+	2.39	4.72e-07	5.17e-05	29	16.75	+	1.73	0.00597	0.272	0	3.5	-	< 0.01	0.0533	0.797	9	3.17	+	2.84	0.00512	0.836	0	3.74	-	< 0.01	0.0566	1	2	2	-	1	1	1	2	4.68	-	0.43	0.339	1	18	4.58	+	3.93	1.41e-06	0.000242
response to laminar fluid shear stress (GO:0034616)	14	1	0.61	+	1.64	0.473	1	0	0.56	-	< 0.01	1	1	1	0.12	+	8.6	0.117	1	2	0.11	+	18.98	0.00621	0.964	0	0.12	-	< 0.01	1	1	0	0.07	-	< 0.01	1	1	0	0.16	-	< 0.01	1	1	0	0.15	-	< 0.01	1	1
DNA geometric change (GO:0032392)	94	10	4.1	+	2.44	0.0118	0.236	5	3.74	+	1.34	0.432	1	1	0.78	+	1.28	0.545	1	4	0.71	+	5.65	0.00629	0.967	0	0.84	-	< 0.01	1	1	2	0.45	+	4.47	0.0761	1	0	1.05	-	< 0.01	0.63	1	11	1.02	+	10.76	1.8e-08	5.04e-06
regulation of epithelial to mesenchymal transition (GO:0010717)	93	6	4.06	+	1.48	0.311	1	4	3.7	+	1.08	0.789	1	4	0.77	+	5.18	0.0085	0.343	4	0.7	+	5.71	0.00607	0.97	5	0.83	+	6.05	0.00176	0.279	1	0.44	+	2.26	0.361	1	0	1.03	-	< 0.01	0.629	1	0	1.01	-	< 0.01	0.629	1
positive regulation of nitrogen compound metabolic process (GO:0051173)	3053	193	133.31	+	1.45	1.95e-07	2.36e-05	130	121.44	+	1.07	0.423	1	32	25.36	+	1.26	0.16	1	36	22.98	+	1.57	0.00615	0.973	23	27.14	-	0.85	0.464	1	23	14.53	+	1.58	0.0221	1	37	33.96	+	1.09	0.575	1	58	33.22	+	1.75	1.8e-05	0.00211
DNA damage response, signal transduction by p53 class mediator resulting in transcription of p21 class mediator (GO:0006978)	14	2	0.61	+	3.27	0.143	0.927	1	0.56	+	1.8	0.443	1	0	0.12	-	< 0.01	1	1	2	0.11	+	18.98	0.00621	0.974	0	0.12	-	< 0.01	1	1	0	0.07	-	< 0.01	1	1	1	0.16	+	6.42	0.153	1	0	0.15	-	< 0.01	1	1
regulation of neurogenesis (GO:0050767)	355	15	15.5	-	0.97	1	1	14	14.12	-	0.99	1	1	6	2.95	+	2.03	0.0787	0.943	8	2.67	+	2.99	0.00606	0.978	5	3.16	+	1.58	0.253	1	1	1.69	-	0.59	1	1	7	3.95	+	1.77	0.123	1	4	3.86	+	1.04	0.797	1
DNA replication (GO:0006260)	215	21	9.39	+	2.24	0.00142	0.0483	22	8.55	+	2.57	0.000122	0.0117	1	1.79	-	0.56	1	1	1	1.62	-	0.62	1	1	1	1.91	-	0.52	1	1	12	1.02	+	11.73	8.06e-10	1.26e-06	2	2.39	-	0.84	1	1	19	2.34	+	8.12	9.82e-12	4.81e-09
regulation of cell cycle (GO:0051726)	1058	99	46.2	+	2.14	1.27e-11	3.84e-09	54	42.09	+	1.28	0.0766	1	9	8.79	+	1.02	0.862	1	14	7.96	+	1.76	0.0419	1	9	9.4	-	0.96	1	1	20	5.04	+	3.97	1.29e-07	0.000156	12	11.77	+	1.02	0.88	1	39	11.51	+	3.39	3.98e-11	1.78e-08
nucleoside monophosphate biosynthetic process (GO:0009124)	45	0	1.96	-	< 0.01	0.264	1	16	1.79	+	8.94	7.37e-10	2.18e-07	0	0.37	-	< 0.01	1	1	0	0.34	-	< 0.01	1	1	0	0.4	-	< 0.01	1	1	6	0.21	+	28.01	1.47e-07	0.000164	0	0.5	-	< 0.01	1	1	4	0.49	+	8.17	0.00189	0.0945
nucleoside monophosphate metabolic process (GO:0009123)	80	4	3.49	+	1.15	0.781	1	20	3.18	+	6.28	1.07e-09	3.05e-07	0	0.66	-	< 0.01	1	1	0	0.6	-	< 0.01	1	1	0	0.71	-	< 0.01	1	1	7	0.38	+	18.38	1.85e-07	0.000193	0	0.89	-	< 0.01	1	1	5	0.87	+	5.74	0.00225	0.108
cellular response to stress (GO:0033554)	1522	113	66.46	+	1.7	1.09e-07	1.43e-05	88	60.54	+	1.45	0.000697	0.0547	16	12.64	+	1.27	0.305	1	19	11.46	+	1.66	0.0298	1	18	13.53	+	1.33	0.202	1	23	7.24	+	3.17	6.47e-07	0.000634	26	16.93	+	1.54	0.0303	1	29	16.56	+	1.75	0.00439	0.178
phosphate-containing compound metabolic process (GO:0006796)	1802	111	78.68	+	1.41	0.0004	0.0184	144	71.68	+	2.01	6.03e-15	4.11e-12	20	14.97	+	1.34	0.174	1	12	13.57	-	0.88	0.776	1	18	16.02	+	1.12	0.598	1	25	8.58	+	2.91	9e-07	0.00083	23	20.04	+	1.15	0.48	1	30	19.61	+	1.53	0.0232	0.591
phosphorus metabolic process (GO:0006793)	1822	111	79.56	+	1.4	0.000662	0.027	147	72.48	+	2.03	1.63e-15	1.35e-12	20	15.13	+	1.32	0.222	1	12	13.72	-	0.87	0.776	1	19	16.19	+	1.17	0.434	1	25	8.67	+	2.88	1.1e-06	0.000958	23	20.27	+	1.13	0.484	1	30	19.82	+	1.51	0.0241	0.609
nucleotide biosynthetic process (GO:0009165)	218	10	9.52	+	1.05	0.867	1	37	8.67	+	4.27	3.06e-12	1.6e-09	4	1.81	+	2.21	0.112	1	1	1.64	-	0.61	1	1	5	1.94	+	2.58	0.0478	1	9	1.04	+	8.67	1.33e-06	0.0011	3	2.42	+	1.24	0.738	1	6	2.37	+	2.53	0.0346	0.739
nucleoside phosphate biosynthetic process (GO:1901293)	220	10	9.61	+	1.04	0.868	1	37	8.75	+	4.23	3.88e-12	1.96e-09	4	1.83	+	2.19	0.114	1	1	1.66	-	0.6	1	1	5	1.96	+	2.56	0.0493	1	9	1.05	+	8.59	1.43e-06	0.00112	3	2.45	+	1.23	0.739	1	7	2.39	+	2.92	0.0117	0.387
deoxyribose phosphate biosynthetic process (GO:0046385)	16	0	0.7	-	< 0.01	1	1	2	0.64	+	3.14	0.15	1	0	0.13	-	< 0.01	1	1	1	0.12	+	8.3	0.12	1	0	0.14	-	< 0.01	1	1	4	0.08	+	52.52	2.16e-06	0.0013	0	0.18	-	< 0.01	1	1	5	0.17	+	28.72	2.44e-06	0.000372
cellular response to DNA damage stimulus (GO:0006974)	721	59	31.48	+	1.87	1.47e-05	0.00113	40	28.68	+	1.39	0.0427	0.858	2	5.99	-	0.33	0.137	1	11	5.43	+	2.03	0.0255	1	5	6.41	-	0.78	0.838	1	15	3.43	+	4.37	1.89e-06	0.00135	8	8.02	-	1	1	1	26	7.84	+	3.31	1.49e-07	3.19e-05
deoxyribonucleotide biosynthetic process (GO:0009263)	16	0	0.7	-	< 0.01	1	1	2	0.64	+	3.14	0.15	1	0	0.13	-	< 0.01	1	1	1	0.12	+	8.3	0.12	1	0	0.14	-	< 0.01	1	1	4	0.08	+	52.52	2.16e-06	0.00136	0	0.18	-	< 0.01	1	1	5	0.17	+	28.72	2.44e-06	0.000375
2'-deoxyribonucleotide biosynthetic process (GO:0009265)	16	0	0.7	-	< 0.01	1	1	2	0.64	+	3.14	0.15	1	0	0.13	-	< 0.01	1	1	1	0.12	+	8.3	0.12	1	0	0.14	-	< 0.01	1	1	4	0.08	+	52.52	2.16e-06	0.00141	0	0.18	-	< 0.01	1	1	5	0.17	+	28.72	2.44e-06	0.000379
nucleobase-containing compound biosynthetic process (GO:0034654)	741	47	32.36	+	1.45	0.0142	0.27	69	29.48	+	2.34	4.94e-10	1.49e-07	5	6.15	-	0.81	0.836	1	5	5.58	-	0.9	1	1	9	6.59	+	1.37	0.317	1	15	3.53	+	4.25	2.62e-06	0.00147	8	8.24	-	0.97	1	1	27	8.06	+	3.35	6.86e-08	1.65e-05
regulation of mitotic cell cycle (GO:0007346)	469	48	20.48	+	2.34	2.84e-07	3.27e-05	27	18.66	+	1.45	0.0739	1	2	3.9	-	0.51	0.599	1	6	3.53	+	1.7	0.173	1	5	4.17	+	1.2	0.615	1	12	2.23	+	5.38	2.89e-06	0.00156	8	5.22	+	1.53	0.258	1	25	5.1	+	4.9	1.54e-10	6.18e-08
regulation of cell cycle process (GO:0010564)	681	73	29.74	+	2.45	2.51e-11	7.29e-09	39	27.09	+	1.44	0.0291	0.701	4	5.66	-	0.71	0.666	1	9	5.13	+	1.76	0.108	1	6	6.05	-	0.99	1	1	14	3.24	+	4.32	4.93e-06	0.00249	8	7.57	+	1.06	0.851	1	34	7.41	+	4.59	3.21e-13	2.01e-10
nucleotide metabolic process (GO:0009117)	411	21	17.95	+	1.17	0.465	1	54	16.35	+	3.3	3.75e-13	2.18e-10	6	3.41	+	1.76	0.162	1	1	3.09	-	0.32	0.38	1	6	3.65	+	1.64	0.187	1	11	1.96	+	5.62	5.1e-06	0.0025	7	4.57	+	1.53	0.233	1	7	4.47	+	1.57	0.224	1
nucleoside phosphate metabolic process (GO:0006753)	420	21	18.34	+	1.15	0.547	1	55	16.71	+	3.29	2.54e-13	1.6e-10	6	3.49	+	1.72	0.169	1	1	3.16	-	0.32	0.382	1	6	3.73	+	1.61	0.283	1	11	2	+	5.5	6.22e-06	0.00296	8	4.67	+	1.71	0.15	1	8	4.57	+	1.75	0.146	1
cellular biosynthetic process (GO:0044249)	2318	122	101.21	+	1.21	0.0361	0.477	196	92.21	+	2.13	2.55e-23	5e-20	22	19.25	+	1.14	0.468	1	18	17.45	+	1.03	0.898	1	38	20.6	+	1.84	0.000229	0.109	27	11.03	+	2.45	8.09e-06	0.00362	39	25.78	+	1.51	0.00857	0.819	61	25.22	+	2.42	5.6e-11	2.44e-08
heterocycle biosynthetic process (GO:0018130)	813	52	35.5	+	1.46	0.00903	0.199	76	32.34	+	2.35	4.75e-11	1.91e-08	6	6.75	-	0.89	1	1	6	6.12	-	0.98	1	1	11	7.23	+	1.52	0.177	1	15	3.87	+	3.88	7.88e-06	0.00363	12	9.04	+	1.33	0.304	1	28	8.85	+	3.17	1.19e-07	2.7e-05
aromatic compound biosynthetic process (GO:0019438)	823	50	35.94	+	1.39	0.0245	0.376	78	32.74	+	2.38	1.53e-11	7.26e-09	6	6.84	-	0.88	1	1	6	6.2	-	0.97	1	1	13	7.32	+	1.78	0.0544	1	15	3.92	+	3.83	9.09e-06	0.00375	12	9.15	+	1.31	0.309	1	28	8.95	+	3.13	1.52e-07	3.21e-05
cellular process (GO:0009987)	15139	800	661.03	+	1.21	3.67e-29	1.44e-25	717	602.21	+	1.19	6.94e-22	9.07e-19	149	125.74	+	1.19	2.41e-05	0.018	126	113.97	+	1.11	0.0282	1	160	134.56	+	1.19	6.61e-06	0.0148	90	72.06	+	1.25	8.65e-06	0.00376	215	168.38	+	1.28	4.29e-15	6.73e-11	207	164.71	+	1.26	1.25e-12	7.24e-10
pyrimidine nucleoside monophosphate metabolic process (GO:0009129)	24	0	1.05	-	< 0.01	0.624	1	5	0.95	+	5.24	0.00448	0.221	0	0.2	-	< 0.01	1	1	0	0.18	-	< 0.01	1	1	0	0.21	-	< 0.01	1	1	4	0.11	+	35.02	8.88e-06	0.00376	0	0.27	-	< 0.01	1	1	1	0.26	+	3.83	0.237	1
pyrimidine nucleotide metabolic process (GO:0006220)	55	3	2.4	+	1.25	0.735	1	12	2.19	+	5.48	7.84e-06	0.001	0	0.46	-	< 0.01	1	1	1	0.41	+	2.42	0.343	1	0	0.49	-	< 0.01	1	1	5	0.26	+	19.1	9.56e-06	0.00384	0	0.61	-	< 0.01	1	1	3	0.6	+	5.01	0.0246	0.618
ribonucleoside monophosphate metabolic process (GO:0009161)	61	4	2.66	+	1.5	0.351	1	19	2.43	+	7.83	1.23e-10	4.39e-08	0	0.51	-	< 0.01	1	1	0	0.46	-	< 0.01	1	1	0	0.54	-	< 0.01	1	1	5	0.29	+	17.22	1.53e-05	0.006	0	0.68	-	< 0.01	1	1	1	0.66	+	1.51	0.489	1
organic substance biosynthetic process (GO:1901576)	2387	123	104.23	+	1.18	0.0631	0.67	198	94.95	+	2.09	1.5e-22	2.36e-19	22	19.83	+	1.11	0.631	1	18	17.97	+	1	1	1	37	21.22	+	1.74	0.000728	0.204	27	11.36	+	2.38	1.89e-05	0.00722	38	26.55	+	1.43	0.0226	0.924	61	25.97	+	2.35	1.94e-10	7.59e-08
regulation of mitotic cell cycle phase transition (GO:1901990)	315	37	13.75	+	2.69	2.81e-07	3.26e-05	19	12.53	+	1.52	0.0827	1	2	2.62	-	0.76	1	1	6	2.37	+	2.53	0.0338	1	3	2.8	+	1.07	0.76	1	9	1.5	+	6	2.35e-05	0.00878	7	3.5	+	2	0.0936	1	20	3.43	+	5.84	6.88e-10	2.51e-07
nucleobase-containing small molecule metabolic process (GO:0055086)	488	23	21.31	+	1.08	0.655	1	62	19.41	+	3.19	2.49e-14	1.62e-11	6	4.05	+	1.48	0.307	1	1	3.67	-	0.27	0.277	1	7	4.34	+	1.61	0.214	1	11	2.32	+	4.74	2.44e-05	0.00888	9	5.43	+	1.66	0.125	1	9	5.31	+	1.7	0.118	1
biosynthetic process (GO:0009058)	2453	128	107.11	+	1.2	0.0408	0.522	201	97.58	+	2.06	2.78e-22	3.97e-19	23	20.37	+	1.13	0.553	1	18	18.47	-	0.97	1	1	40	21.8	+	1.83	0.000139	0.095	27	11.68	+	2.31	2.61e-05	0.00929	41	27.28	+	1.5	0.00767	0.751	61	26.69	+	2.29	6.43e-10	2.4e-07
regulation of cell cycle phase transition (GO:1901987)	408	44	17.81	+	2.47	2.66e-07	3.13e-05	24	16.23	+	1.48	0.074	1	2	3.39	-	0.59	0.778	1	6	3.07	+	1.95	0.134	1	3	3.63	-	0.83	1	1	10	1.94	+	5.15	2.93e-05	0.00998	7	4.54	+	1.54	0.23	1	22	4.44	+	4.96	1.69e-09	5.53e-07
positive regulation of mitotic cell cycle (GO:0045931)	120	11	5.24	+	2.1	0.0253	0.382	5	4.77	+	1.05	0.815	1	0	1	-	< 0.01	0.63	1	2	0.9	+	2.21	0.232	1	0	1.07	-	< 0.01	0.63	1	6	0.57	+	10.5	3.02e-05	0.0101	1	1.33	-	0.75	1	1	10	1.31	+	7.66	1.47e-06	0.000248
ribonucleoside monophosphate biosynthetic process (GO:0009156)	35	0	1.53	-	< 0.01	0.403	1	16	1.39	+	11.49	3.73e-11	1.58e-08	0	0.29	-	< 0.01	1	1	0	0.26	-	< 0.01	1	1	0	0.31	-	< 0.01	1	1	4	0.17	+	24.01	3.43e-05	0.0112	0	0.39	-	< 0.01	1	1	1	0.38	+	2.63	0.323	1
small molecule metabolic process (GO:0044281)	1566	68	68.38	-	0.99	1	1	136	62.29	+	2.18	1.24e-16	1.14e-13	26	13.01	+	2	0.000738	0.0863	11	11.79	-	0.93	1	1	26	13.92	+	1.87	0.00197	0.3	20	7.45	+	2.68	4.55e-05	0.0145	34	17.42	+	1.95	0.000231	0.125	14	17.04	-	0.82	0.526	1
organophosphate metabolic process (GO:0019637)	839	45	36.63	+	1.23	0.17	0.971	88	33.37	+	2.64	2.86e-15	2.13e-12	10	6.97	+	1.44	0.241	1	3	6.32	-	0.47	0.221	1	10	7.46	+	1.34	0.344	1	14	3.99	+	3.51	4.82e-05	0.0148	13	9.33	+	1.39	0.236	1	11	9.13	+	1.21	0.495	1
organic cyclic compound biosynthetic process (GO:1901362)	951	55	41.52	+	1.32	0.0433	0.532	83	37.83	+	2.19	1.95e-10	6.79e-08	8	7.9	+	1.01	0.856	1	7	7.16	-	0.98	1	1	14	8.45	+	1.66	0.0735	1	15	4.53	+	3.31	4.75e-05	0.0149	14	10.58	+	1.32	0.268	1	28	10.35	+	2.71	2.44e-06	0.000368
pyrimidine-containing compound metabolic process (GO:0072527)	84	4	3.67	+	1.09	0.787	1	12	3.34	+	3.59	0.000297	0.0254	0	0.7	-	< 0.01	1	1	1	0.63	+	1.58	0.472	1	0	0.75	-	< 0.01	1	1	5	0.4	+	12.51	6.52e-05	0.0197	2	0.93	+	2.14	0.244	1	4	0.91	+	4.38	0.0151	0.473
2'-deoxyribonucleotide metabolic process (GO:0009394)	43	1	1.88	-	0.53	1	1	5	1.71	+	2.92	0.0357	0.762	0	0.36	-	< 0.01	1	1	1	0.32	+	3.09	0.281	1	0	0.38	-	< 0.01	1	1	4	0.2	+	19.54	7.22e-05	0.0214	0	0.48	-	< 0.01	1	1	5	0.47	+	10.69	0.000162	0.0127
deoxyribonucleotide metabolic process (GO:0009262)	44	1	1.92	-	0.52	1	1	5	1.75	+	2.86	0.0386	0.803	0	0.37	-	< 0.01	1	1	1	0.33	+	3.02	0.287	1	0	0.39	-	< 0.01	1	1	4	0.21	+	19.1	7.85e-05	0.0228	0	0.49	-	< 0.01	1	1	5	0.48	+	10.44	0.000179	0.0137
DNA strand elongation involved in DNA replication (GO:0006271)	15	2	0.65	+	3.05	0.157	0.922	1	0.6	+	1.68	0.464	1	0	0.12	-	< 0.01	1	1	0	0.11	-	< 0.01	1	1	0	0.13	-	< 0.01	1	1	3	0.07	+	42.02	7.99e-05	0.0228	0	0.17	-	< 0.01	1	1	5	0.16	+	30.64	1.88e-06	0.0003
deoxyribose phosphate metabolic process (GO:0019692)	45	1	1.96	-	0.51	1	1	5	1.79	+	2.79	0.0416	0.839	0	0.37	-	< 0.01	1	1	1	0.34	+	2.95	0.292	1	0	0.4	-	< 0.01	1	1	4	0.21	+	18.67	8.52e-05	0.0238	0	0.5	-	< 0.01	1	1	5	0.49	+	10.21	0.000197	0.0145
pyrimidine nucleoside monophosphate biosynthetic process (GO:0009130)	17	0	0.74	-	< 0.01	1	1	4	0.68	+	5.92	0.00757	0.321	0	0.14	-	< 0.01	1	1	0	0.13	-	< 0.01	1	1	0	0.15	-	< 0.01	1	1	3	0.08	+	37.08	0.000111	0.03	0	0.19	-	< 0.01	1	1	1	0.18	+	5.41	0.177	1
pyrimidine ribonucleoside monophosphate metabolic process (GO:0009173)	17	0	0.74	-	< 0.01	1	1	5	0.68	+	7.39	0.00124	0.0879	0	0.14	-	< 0.01	1	1	0	0.13	-	< 0.01	1	1	0	0.15	-	< 0.01	1	1	3	0.08	+	37.08	0.000111	0.0305	0	0.19	-	< 0.01	1	1	0	0.18	-	< 0.01	1	1
cellular nitrogen compound biosynthetic process (GO:0044271)	1287	71	56.2	+	1.26	0.0499	0.585	115	51.19	+	2.25	5.58e-15	3.98e-12	9	10.69	-	0.84	0.75	1	12	9.69	+	1.24	0.406	1	18	11.44	+	1.57	0.0635	1	17	6.13	+	2.78	0.000124	0.033	21	14.31	+	1.47	0.0746	1	44	14	+	3.14	1.97e-11	9.37e-09
heterocycle catabolic process (GO:0046700)	315	16	13.75	+	1.16	0.491	1	34	12.53	+	2.71	6.47e-07	0.000109	1	2.62	-	0.38	0.527	1	5	2.37	+	2.11	0.0924	1	3	2.8	+	1.07	0.76	1	8	1.5	+	5.34	0.000151	0.0387	8	3.5	+	2.28	0.027	1	5	3.43	+	1.46	0.401	1
organophosphate biosynthetic process (GO:0090407)	498	32	21.74	+	1.47	0.0364	0.48	56	19.81	+	2.83	3.72e-11	1.62e-08	6	4.14	+	1.45	0.314	1	3	3.75	-	0.8	1	1	9	4.43	+	2.03	0.0467	1	10	2.37	+	4.22	0.000148	0.0387	8	5.54	+	1.44	0.276	1	11	5.42	+	2.03	0.0262	0.65
cellular nitrogen compound catabolic process (GO:0044270)	321	18	14.02	+	1.28	0.274	1	34	12.77	+	2.66	9.56e-07	0.000154	1	2.67	-	0.38	0.528	1	5	2.42	+	2.07	0.0981	1	4	2.85	+	1.4	0.539	1	8	1.53	+	5.24	0.000171	0.0418	8	3.57	+	2.24	0.0297	1	5	3.49	+	1.43	0.406	1
DNA strand elongation (GO:0022616)	20	2	0.87	+	2.29	0.234	1	1	0.8	+	1.26	0.559	1	0	0.17	-	< 0.01	1	1	0	0.15	-	< 0.01	1	1	0	0.18	-	< 0.01	1	1	3	0.1	+	31.51	0.00017	0.0424	0	0.22	-	< 0.01	1	1	6	0.22	+	27.57	2.8e-07	5.69e-05
mitotic cell cycle process (GO:1903047)	506	65	22.09	+	2.94	2.32e-13	1.04e-10	23	20.13	+	1.14	0.491	1	3	4.2	-	0.71	0.802	1	7	3.81	+	1.84	0.111	1	4	4.5	-	0.89	1	1	10	2.41	+	4.15	0.000168	0.0424	7	5.63	+	1.24	0.516	1	38	5.51	+	6.9	3.13e-20	3.5e-17
purine nucleoside monophosphate biosynthetic process (GO:0009127)	22	0	0.96	-	< 0.01	1	1	10	0.88	+	11.43	1.91e-07	3.69e-05	0	0.18	-	< 0.01	1	1	0	0.17	-	< 0.01	1	1	0	0.2	-	< 0.01	1	1	3	0.1	+	28.65	0.00022	0.0522	0	0.24	-	< 0.01	1	1	2	0.24	+	8.36	0.0272	0.667
regulation of response to DNA damage stimulus (GO:2001020)	249	31	10.87	+	2.85	8.48e-07	8.74e-05	12	9.9	+	1.21	0.513	1	3	2.07	+	1.45	0.467	1	5	1.87	+	2.67	0.0422	1	2	2.21	-	0.9	1	1	7	1.19	+	5.91	0.000217	0.0524	0	2.77	-	< 0.01	0.12	1	2	2.71	-	0.74	1	1
cellular catabolic process (GO:0044248)	1626	102	71	+	1.44	0.000429	0.0196	122	64.68	+	1.89	6.8e-11	2.66e-08	20	13.5	+	1.48	0.0856	0.981	16	12.24	+	1.31	0.293	1	26	14.45	+	1.8	0.00359	0.388	19	7.74	+	2.45	0.00023	0.0538	36	18.09	+	1.99	0.000107	0.0886	17	17.69	-	0.96	1	1
aromatic compound catabolic process (GO:0019439)	338	16	14.76	+	1.08	0.688	1	33	13.45	+	2.45	7.25e-06	0.00094	1	2.81	-	0.36	0.534	1	5	2.54	+	1.96	0.115	1	4	3	+	1.33	0.549	1	8	1.61	+	4.97	0.00024	0.0554	7	3.76	+	1.86	0.109	1	6	3.68	+	1.63	0.191	1
cellular macromolecule biosynthetic process (GO:0034645)	1384	77	60.43	+	1.27	0.0357	0.474	96	55.05	+	1.74	3.36e-07	6.13e-05	5	11.49	-	0.43	0.0451	0.754	11	10.42	+	1.06	0.871	1	18	12.3	+	1.46	0.102	1	17	6.59	+	2.58	0.000292	0.0662	19	15.39	+	1.23	0.352	1	48	15.06	+	3.19	1.19e-12	7.15e-10
leading strand elongation (GO:0006272)	4	0	0.17	-	< 0.01	1	1	0	0.16	-	< 0.01	1	1	0	0.03	-	< 0.01	1	1	0	0.03	-	< 0.01	1	1	0	0.04	-	< 0.01	1	1	2	0.02	+	> 100	0.000329	0.0737	0	0.04	-	< 0.01	1	1	0	0.04	-	< 0.01	1	1
macromolecule biosynthetic process (GO:0009059)	1412	77	61.65	+	1.25	0.0516	0.601	96	56.17	+	1.71	8.83e-07	0.000144	5	11.73	-	0.43	0.0457	0.761	11	10.63	+	1.03	0.873	1	18	12.55	+	1.43	0.139	1	17	6.72	+	2.53	0.000367	0.081	19	15.7	+	1.21	0.359	1	48	15.36	+	3.12	2.38e-12	1.24e-09
protein heterooligomerization (GO:0051291)	27	2	1.18	+	1.7	0.344	1	2	1.07	+	1.86	0.305	1	0	0.22	-	< 0.01	1	1	0	0.2	-	< 0.01	1	1	0	0.24	-	< 0.01	1	1	3	0.13	+	23.34	0.000381	0.083	0	0.3	-	< 0.01	1	1	2	0.29	+	6.81	0.0387	0.804
nucleobase-containing compound catabolic process (GO:0034655)	277	13	12.09	+	1.07	0.767	1	31	11.02	+	2.81	1e-06	0.000157	1	2.3	-	0.43	0.732	1	5	2.09	+	2.4	0.0608	1	3	2.46	+	1.22	0.74	1	7	1.32	+	5.31	0.000407	0.0862	5	3.08	+	1.62	0.243	1	5	3.01	+	1.66	0.235	1
organic cyclic compound catabolic process (GO:1901361)	366	16	15.98	+	1	1	1	36	14.56	+	2.47	2.38e-06	0.000342	2	3.04	-	0.66	0.773	1	5	2.76	+	1.81	0.206	1	4	3.25	+	1.23	0.571	1	8	1.74	+	4.59	0.000405	0.0869	8	4.07	+	1.97	0.0709	1	6	3.98	+	1.51	0.301	1
protein autoubiquitination (GO:0051865)	71	3	3.1	-	0.97	1	1	6	2.82	+	2.12	0.0743	1	0	0.59	-	< 0.01	1	1	1	0.53	+	1.87	0.418	1	1	0.63	+	1.58	0.472	1	4	0.34	+	11.84	0.000445	0.093	1	0.79	+	1.27	0.55	1	1	0.77	+	1.29	0.542	1
cellular heat acclimation (GO:0070370)	5	0	0.22	-	< 0.01	1	1	0	0.2	-	< 0.01	1	1	0	0.04	-	< 0.01	1	1	0	0.04	-	< 0.01	1	1	0	0.04	-	< 0.01	1	1	2	0.02	+	84.04	0.000459	0.0935	0	0.06	-	< 0.01	1	1	0	0.05	-	< 0.01	1	1
heat acclimation (GO:0010286)	5	0	0.22	-	< 0.01	1	1	0	0.2	-	< 0.01	1	1	0	0.04	-	< 0.01	1	1	0	0.04	-	< 0.01	1	1	0	0.04	-	< 0.01	1	1	2	0.02	+	84.04	0.000459	0.0947	0	0.06	-	< 0.01	1	1	0	0.05	-	< 0.01	1	1
regulation of sister chromatid segregation (GO:0033045)	73	11	3.19	+	3.45	0.000738	0.0295	4	2.9	+	1.38	0.541	1	1	0.61	+	1.65	0.458	1	0	0.55	-	< 0.01	1	1	0	0.65	-	< 0.01	1	1	4	0.35	+	11.51	0.000492	0.0988	2	0.81	+	2.46	0.2	1	11	0.79	+	13.85	1.64e-09	5.46e-07
mitotic cell cycle (GO:0000278)	595	78	25.98	+	3	2.97e-16	1.79e-13	28	23.67	+	1.18	0.395	1	3	4.94	-	0.61	0.494	1	8	4.48	+	1.79	0.0934	1	5	5.29	-	0.95	1	1	10	2.83	+	3.53	0.000591	0.117	9	6.62	+	1.36	0.32	1	43	6.47	+	6.64	3e-22	4.7e-19
cell cycle (GO:0007049)	1208	138	52.75	+	2.62	3.45e-23	9.02e-20	70	48.05	+	1.46	0.00253	0.149	9	10.03	-	0.9	0.871	1	13	9.09	+	1.43	0.172	1	9	10.74	-	0.84	0.751	1	15	5.75	+	2.61	0.000618	0.118	14	13.44	+	1.04	0.887	1	60	13.14	+	4.57	4.07e-23	7.97e-20
pyrimidine ribonucleotide metabolic process (GO:0009218)	32	2	1.4	+	1.43	0.653	1	7	1.27	+	5.5	0.000617	0.0491	0	0.27	-	< 0.01	1	1	0	0.24	-	< 0.01	1	1	0	0.28	-	< 0.01	1	1	3	0.15	+	19.7	0.000604	0.118	0	0.36	-	< 0.01	1	1	0	0.35	-	< 0.01	1	1
regulation of G1/S transition of mitotic cell cycle (GO:2000045)	139	18	6.07	+	2.97	0.000104	0.00615	4	5.53	-	0.72	0.664	1	0	1.15	-	< 0.01	0.633	1	4	1.05	+	3.82	0.0225	1	1	1.24	-	0.81	1	1	5	0.66	+	7.56	0.000616	0.119	3	1.55	+	1.94	0.206	1	5	1.51	+	3.31	0.0199	0.581
pyrimidine nucleotide biosynthetic process (GO:0006221)	34	0	1.48	-	< 0.01	0.402	1	9	1.35	+	6.65	2.94e-05	0.00334	0	0.28	-	< 0.01	1	1	1	0.26	+	3.91	0.231	1	0	0.3	-	< 0.01	1	1	3	0.16	+	18.54	0.000713	0.135	0	0.38	-	< 0.01	1	1	2	0.37	+	5.41	0.0572	0.985
XMP metabolic process (GO:0097292)	7	0	0.31	-	< 0.01	1	1	6	0.28	+	21.55	4.19e-06	0.000557	0	0.06	-	< 0.01	1	1	0	0.05	-	< 0.01	1	1	0	0.06	-	< 0.01	1	1	2	0.03	+	60.03	0.000783	0.143	0	0.08	-	< 0.01	1	1	1	0.08	+	13.13	0.0829	1
XMP biosynthetic process (GO:0097293)	7	0	0.31	-	< 0.01	1	1	6	0.28	+	21.55	4.19e-06	0.000562	0	0.06	-	< 0.01	1	1	0	0.05	-	< 0.01	1	1	0	0.06	-	< 0.01	1	1	2	0.03	+	60.03	0.000783	0.144	0	0.08	-	< 0.01	1	1	1	0.08	+	13.13	0.0829	1
'de novo' XMP biosynthetic process (GO:0097294)	7	0	0.31	-	< 0.01	1	1	6	0.28	+	21.55	4.19e-06	0.000567	0	0.06	-	< 0.01	1	1	0	0.05	-	< 0.01	1	1	0	0.06	-	< 0.01	1	1	2	0.03	+	60.03	0.000783	0.146	0	0.08	-	< 0.01	1	1	1	0.08	+	13.13	0.0829	1
DNA-dependent DNA replication (GO:0006261)	148	12	6.46	+	1.86	0.0451	0.548	15	5.89	+	2.55	0.00152	0.102	1	1.23	-	0.81	1	1	0	1.11	-	< 0.01	0.632	1	1	1.32	-	0.76	1	1	5	0.7	+	7.1	0.00081	0.146	0	1.65	-	< 0.01	0.416	1	13	1.61	+	8.07	2.15e-08	5.81e-06
regulation of DNA repair (GO:0006282)	152	15	6.64	+	2.26	0.00525	0.132	8	6.05	+	1.32	0.405	1	1	1.26	-	0.79	1	1	3	1.14	+	2.62	0.11	1	0	1.35	-	< 0.01	0.647	1	5	0.72	+	6.91	0.000909	0.16	0	1.69	-	< 0.01	0.42	1	1	1.65	-	0.6	1	1
organic substance catabolic process (GO:1901575)	1613	90	70.43	+	1.28	0.0229	0.366	122	64.16	+	1.9	3.76e-11	1.55e-08	15	13.4	+	1.12	0.667	1	17	12.14	+	1.4	0.174	1	24	14.34	+	1.67	0.0126	0.706	18	7.68	+	2.34	0.000907	0.162	31	17.94	+	1.73	0.00291	0.53	19	17.55	+	1.08	0.707	1
histone dephosphorylation (GO:0016576)	8	0	0.35	-	< 0.01	1	1	0	0.32	-	< 0.01	1	1	0	0.07	-	< 0.01	1	1	0	0.06	-	< 0.01	1	1	0	0.07	-	< 0.01	1	1	2	0.04	+	52.52	0.000975	0.17	0	0.09	-	< 0.01	1	1	0	0.09	-	< 0.01	1	1
ribonucleotide metabolic process (GO:0009259)	323	17	14.1	+	1.21	0.413	1	40	12.85	+	3.11	2.11e-09	5.9e-07	5	2.68	+	1.86	0.2	1	0	2.43	-	< 0.01	0.182	1	6	2.87	+	2.09	0.0716	1	7	1.54	+	4.55	0.000987	0.17	6	3.59	+	1.67	0.181	1	2	3.51	-	0.57	0.59	1
pyrimidine-containing compound biosynthetic process (GO:0072528)	39	0	1.7	-	< 0.01	0.411	1	9	1.55	+	5.8	7.37e-05	0.00745	0	0.32	-	< 0.01	1	1	1	0.29	+	3.41	0.259	1	0	0.35	-	< 0.01	1	1	3	0.19	+	16.16	0.00104	0.176	0	0.43	-	< 0.01	1	1	2	0.42	+	4.71	0.0719	1
regulation of chromosome segregation (GO:0051983)	91	13	3.97	+	3.27	0.0004	0.0185	6	3.62	+	1.66	0.277	1	1	0.76	+	1.32	0.534	1	0	0.69	-	< 0.01	1	1	0	0.81	-	< 0.01	1	1	4	0.43	+	9.23	0.00108	0.183	2	1.01	+	1.98	0.273	1	12	0.99	+	12.12	1.16e-09	4.14e-07
RNA catabolic process (GO:0006401)	159	10	6.94	+	1.44	0.245	1	19	6.32	+	3	5.49e-05	0.0057	0	1.32	-	< 0.01	0.645	1	5	1.2	+	4.18	0.00785	1	2	1.41	+	1.42	0.655	1	5	0.76	+	6.61	0.00111	0.184	4	1.77	+	2.26	0.106	1	5	1.73	+	2.89	0.0325	0.706
ribonucleotide biosynthetic process (GO:0009260)	160	9	6.99	+	1.29	0.437	1	28	6.36	+	4.4	7.37e-10	2.14e-07	4	1.33	+	3.01	0.0469	0.773	0	1.2	-	< 0.01	0.636	1	5	1.42	+	3.52	0.0156	0.769	5	0.76	+	6.57	0.00114	0.185	3	1.78	+	1.69	0.267	1	1	1.74	-	0.57	1	1
positive regulation of mitotic cell cycle phase transition (GO:1901992)	92	9	4.02	+	2.24	0.0389	0.506	3	3.66	-	0.82	1	1	0	0.76	-	< 0.01	1	1	2	0.69	+	2.89	0.156	1	0	0.82	-	< 0.01	1	1	4	0.44	+	9.13	0.00113	0.186	1	1.02	-	0.98	1	1	9	1	+	8.99	1.46e-06	0.000249
ribose phosphate metabolic process (GO:0019693)	333	17	14.54	+	1.17	0.5	1	45	13.25	+	3.4	1.55e-11	7.16e-09	5	2.77	+	1.81	0.207	1	0	2.51	-	< 0.01	0.185	1	6	2.96	+	2.03	0.129	1	7	1.59	+	4.42	0.00117	0.188	7	3.7	+	1.89	0.105	1	2	3.62	-	0.55	0.592	1
organonitrogen compound metabolic process (GO:1901564)	4894	271	213.69	+	1.27	1.92e-05	0.00143	327	194.68	+	1.68	1.54e-23	3.45e-20	44	40.65	+	1.08	0.529	1	43	36.84	+	1.17	0.256	1	66	43.5	+	1.52	0.000228	0.119	38	23.29	+	1.63	0.00117	0.189	73	54.43	+	1.34	0.00618	0.712	81	53.24	+	1.52	3.7e-05	0.00371
carbohydrate derivative biosynthetic process (GO:1901137)	545	17	23.8	-	0.71	0.199	1	57	21.68	+	2.63	3.57e-10	1.12e-07	6	4.53	+	1.33	0.467	1	1	4.1	-	0.24	0.198	1	18	4.84	+	3.72	2.64e-06	0.0413	9	2.59	+	3.47	0.00126	0.2	8	6.06	+	1.32	0.404	1	9	5.93	+	1.52	0.205	1
DNA biosynthetic process (GO:0071897)	96	11	4.19	+	2.62	0.00518	0.131	2	3.82	-	0.52	0.592	1	0	0.8	-	< 0.01	1	1	0	0.72	-	< 0.01	1	1	2	0.85	+	2.34	0.214	1	4	0.46	+	8.75	0.00131	0.206	1	1.07	-	0.94	1	1	6	1.04	+	5.74	0.000829	0.05
regulation of cell cycle G1/S phase transition (GO:1902806)	166	20	7.25	+	2.76	0.000109	0.00638	5	6.6	-	0.76	0.689	1	0	1.38	-	< 0.01	0.65	1	4	1.25	+	3.2	0.0389	1	1	1.48	-	0.68	1	1	5	0.79	+	6.33	0.00133	0.206	3	1.85	+	1.62	0.438	1	5	1.81	+	2.77	0.0378	0.79
ribose phosphate biosynthetic process (GO:0046390)	167	9	7.29	+	1.23	0.453	1	32	6.64	+	4.82	5.63e-12	2.76e-09	4	1.39	+	2.88	0.0532	0.796	0	1.26	-	< 0.01	0.64	1	5	1.48	+	3.37	0.0183	0.754	5	0.79	+	6.29	0.00137	0.21	3	1.86	+	1.62	0.439	1	1	1.82	-	0.55	1	1
purine nucleoside monophosphate metabolic process (GO:0009126)	44	4	1.92	+	2.08	0.14	0.915	13	1.75	+	7.43	1.76e-07	3.45e-05	0	0.37	-	< 0.01	1	1	0	0.33	-	< 0.01	1	1	0	0.39	-	< 0.01	1	1	3	0.21	+	14.32	0.00144	0.213	0	0.49	-	< 0.01	1	1	2	0.48	+	4.18	0.0877	1
cellular response to xenobiotic stimulus (GO:0071466)	169	10	7.38	+	1.36	0.344	1	4	6.72	-	0.6	0.423	1	2	1.4	+	1.42	0.654	1	2	1.27	+	1.57	0.366	1	2	1.5	+	1.33	0.665	1	5	0.8	+	6.22	0.00144	0.214	6	1.88	+	3.19	0.0131	0.871	2	1.84	+	1.09	0.707	1
deoxyribonucleoside monophosphate biosynthetic process (GO:0009157)	10	0	0.44	-	< 0.01	1	1	0	0.4	-	< 0.01	1	1	0	0.08	-	< 0.01	1	1	0	0.08	-	< 0.01	1	1	0	0.09	-	< 0.01	1	1	2	0.05	+	42.02	0.00142	0.214	0	0.11	-	< 0.01	1	1	3	0.11	+	27.57	0.000325	0.0224
fatty acid beta-oxidation using acyl-CoA dehydrogenase (GO:0033539)	10	0	0.44	-	< 0.01	1	1	1	0.4	+	2.51	0.349	1	0	0.08	-	< 0.01	1	1	0	0.08	-	< 0.01	1	1	0	0.09	-	< 0.01	1	1	2	0.05	+	42.02	0.00142	0.216	0	0.11	-	< 0.01	1	1	0	0.11	-	< 0.01	1	1
positive regulation of cell population proliferation (GO:0008284)	924	42	40.35	+	1.04	0.805	1	30	36.76	-	0.82	0.3	1	8	7.67	+	1.04	0.852	1	7	6.96	+	1.01	1	1	20	8.21	+	2.44	0.000259	0.11	12	4.4	+	2.73	0.00155	0.228	13	10.28	+	1.26	0.339	1	20	10.05	+	1.99	0.00511	0.195
positive regulation of endopeptidase activity (GO:0010950)	174	10	7.6	+	1.32	0.355	1	6	6.92	-	0.87	1	1	2	1.45	+	1.38	0.658	1	0	1.31	-	< 0.01	0.644	1	1	1.55	-	0.65	1	1	5	0.83	+	6.04	0.00163	0.236	2	1.94	+	1.03	0.721	1	4	1.89	+	2.11	0.126	1
negative regulation of inclusion body assembly (GO:0090084)	11	0	0.48	-	< 0.01	1	1	2	0.44	+	4.57	0.0863	1	0	0.09	-	< 0.01	1	1	0	0.08	-	< 0.01	1	1	0	0.1	-	< 0.01	1	1	2	0.05	+	38.2	0.00167	0.241	1	0.12	+	8.17	0.124	1	0	0.12	-	< 0.01	1	1
cell cycle process (GO:0022402)	808	89	35.28	+	2.52	3.67e-14	1.74e-11	45	32.14	+	1.4	0.0285	0.694	6	6.71	-	0.89	1	1	7	6.08	+	1.15	0.675	1	5	7.18	-	0.7	0.564	1	11	3.85	+	2.86	0.00171	0.243	11	8.99	+	1.22	0.491	1	43	8.79	+	4.89	1.59e-17	1.31e-14
pyrimidine ribonucleoside monophosphate biosynthetic process (GO:0009174)	12	0	0.52	-	< 0.01	1	1	4	0.48	+	8.38	0.00268	0.154	0	0.1	-	< 0.01	1	1	0	0.09	-	< 0.01	1	1	0	0.11	-	< 0.01	1	1	2	0.06	+	35.02	0.00195	0.27	0	0.13	-	< 0.01	1	1	0	0.13	-	< 0.01	1	1
positive regulation of fibroblast proliferation (GO:0048146)	49	4	2.14	+	1.87	0.284	1	1	1.95	-	0.51	1	1	1	0.41	+	2.46	0.339	1	2	0.37	+	5.42	0.0557	1	1	0.44	+	2.3	0.358	1	3	0.23	+	12.86	0.00193	0.272	2	0.54	+	3.67	0.108	1	4	0.53	+	7.5	0.00253	0.117
UMP biosynthetic process (GO:0006222)	12	0	0.52	-	< 0.01	1	1	4	0.48	+	8.38	0.00268	0.154	0	0.1	-	< 0.01	1	1	0	0.09	-	< 0.01	1	1	0	0.11	-	< 0.01	1	1	2	0.06	+	35.02	0.00195	0.273	0	0.13	-	< 0.01	1	1	0	0.13	-	< 0.01	1	1
response to abiotic stimulus (GO:0009628)	1090	57	47.59	+	1.2	0.172	0.983	61	43.36	+	1.41	0.0112	0.402	17	9.05	+	1.88	0.0147	0.491	9	8.21	+	1.1	0.718	1	13	9.69	+	1.34	0.248	1	13	5.19	+	2.51	0.00209	0.287	9	12.12	-	0.74	0.456	1	15	11.86	+	1.26	0.366	1
catabolic process (GO:0009056)	1898	113	82.87	+	1.36	0.00125	0.0437	136	75.5	+	1.8	7.62e-11	2.91e-08	22	15.76	+	1.4	0.11	1	18	14.29	+	1.26	0.327	1	29	16.87	+	1.72	0.00441	0.429	19	9.03	+	2.1	0.00228	0.303	37	21.11	+	1.75	0.000821	0.252	20	20.65	-	0.97	1	1
cellular response to heat (GO:0034605)	52	5	2.27	+	2.2	0.0894	0.74	1	2.07	-	0.48	0.724	1	2	0.43	+	4.63	0.0731	0.889	0	0.39	-	< 0.01	1	1	0	0.46	-	< 0.01	1	1	3	0.25	+	12.12	0.00226	0.303	0	0.58	-	< 0.01	1	1	1	0.57	+	1.77	0.437	1
regulation of attachment of spindle microtubules to kinetochore (GO:0051988)	13	0	0.57	-	< 0.01	1	1	0	0.52	-	< 0.01	1	1	0	0.11	-	< 0.01	1	1	0	0.1	-	< 0.01	1	1	0	0.12	-	< 0.01	1	1	2	0.06	+	32.32	0.00224	0.305	0	0.14	-	< 0.01	1	1	4	0.14	+	28.28	2.78e-05	0.00297
RNA localization (GO:0006403)	188	30	8.21	+	3.65	1e-08	1.81e-06	13	7.48	+	1.74	0.0615	1	1	1.56	-	0.64	1	1	4	1.42	+	2.83	0.0562	1	3	1.67	+	1.8	0.237	1	5	0.89	+	5.59	0.00226	0.306	1	2.09	-	0.48	0.727	1	12	2.05	+	5.87	1.86e-06	0.000304
positive regulation of peptidase activity (GO:0010952)	191	11	8.34	+	1.32	0.373	1	6	7.6	-	0.79	0.71	1	3	1.59	+	1.89	0.215	1	0	1.44	-	< 0.01	0.409	1	1	1.7	-	0.59	1	1	5	0.91	+	5.5	0.00242	0.318	2	2.12	-	0.94	1	1	4	2.08	+	1.92	0.159	1
positive regulation of cell cycle phase transition (GO:1901989)	116	12	5.07	+	2.37	0.0116	0.233	3	4.61	-	0.65	0.632	1	0	0.96	-	< 0.01	1	1	3	0.87	+	3.44	0.0599	1	0	1.03	-	< 0.01	0.63	1	4	0.55	+	7.24	0.00256	0.331	1	1.29	-	0.78	1	1	9	1.26	+	7.13	8.56e-06	0.00113
GMP biosynthetic process (GO:0006177)	14	0	0.61	-	< 0.01	1	1	8	0.56	+	14.37	8.8e-07	0.000147	0	0.12	-	< 0.01	1	1	0	0.11	-	< 0.01	1	1	0	0.12	-	< 0.01	1	1	2	0.07	+	30.01	0.00255	0.333	0	0.16	-	< 0.01	1	1	1	0.15	+	6.57	0.15	1
regulation of cellular catabolic process (GO:0031329)	855	63	37.33	+	1.69	0.000132	0.00745	52	34.01	+	1.53	0.00344	0.185	14	7.1	+	1.97	0.0184	0.521	13	6.44	+	2.02	0.0147	1	8	7.6	+	1.05	0.851	1	11	4.07	+	2.7	0.00263	0.338	17	9.51	+	1.79	0.0197	1	16	9.3	+	1.72	0.041	0.848
positive regulation of molecular function (GO:0044093)	1521	103	66.41	+	1.55	1.94e-05	0.00144	56	60.5	-	0.93	0.633	1	21	12.63	+	1.66	0.0263	0.616	9	11.45	-	0.79	0.539	1	13	13.52	-	0.96	1	1	16	7.24	+	2.21	0.00277	0.353	24	16.92	+	1.42	0.0973	1	31	16.55	+	1.87	0.000776	0.0469
S-adenosylmethionine metabolic process (GO:0046500)	15	0	0.65	-	< 0.01	1	1	4	0.6	+	6.7	0.00521	0.249	0	0.12	-	< 0.01	1	1	1	0.11	+	8.86	0.113	1	0	0.13	-	< 0.01	1	1	2	0.07	+	28.01	0.00288	0.359	0	0.17	-	< 0.01	1	1	0	0.16	-	< 0.01	1	1
regulation of organelle organization (GO:0033043)	1134	136	49.52	+	2.75	1.7e-24	5.34e-21	68	45.11	+	1.51	0.00143	0.0985	18	9.42	+	1.91	0.0103	0.385	17	8.54	+	1.99	0.00705	1	15	10.08	+	1.49	0.14	1	13	5.4	+	2.41	0.00293	0.361	18	12.61	+	1.43	0.143	1	31	12.34	+	2.51	3.01e-06	0.000449
protein heterotetramerization (GO:0051290)	15	1	0.65	+	1.53	0.495	1	1	0.6	+	1.68	0.464	1	0	0.12	-	< 0.01	1	1	0	0.11	-	< 0.01	1	1	0	0.13	-	< 0.01	1	1	2	0.07	+	28.01	0.00288	0.362	0	0.17	-	< 0.01	1	1	2	0.16	+	12.26	0.0141	0.447
microtubule cytoskeleton organization involved in mitosis (GO:1902850)	120	21	5.24	+	4.01	4.27e-07	4.75e-05	5	4.77	+	1.05	0.815	1	1	1	+	1	1	1	2	0.9	+	2.21	0.232	1	0	1.07	-	< 0.01	0.63	1	4	0.57	+	7	0.00288	0.364	1	1.33	-	0.75	1	1	11	1.31	+	8.43	1.8e-07	3.71e-05
positive regulation of catalytic activity (GO:0043085)	1136	76	49.6	+	1.53	0.000484	0.0214	43	45.19	-	0.95	0.815	1	12	9.43	+	1.27	0.398	1	6	8.55	-	0.7	0.479	1	10	10.1	-	0.99	1	1	13	5.41	+	2.4	0.00297	0.364	16	12.64	+	1.27	0.309	1	25	12.36	+	2.02	0.00102	0.0585
UMP metabolic process (GO:0046049)	16	0	0.7	-	< 0.01	1	1	5	0.64	+	7.86	0.000988	0.073	0	0.13	-	< 0.01	1	1	0	0.12	-	< 0.01	1	1	0	0.14	-	< 0.01	1	1	2	0.08	+	26.26	0.00323	0.393	0	0.18	-	< 0.01	1	1	0	0.17	-	< 0.01	1	1
regulation of mitotic metaphase/anaphase transition (GO:0030071)	61	10	2.66	+	3.75	0.000713	0.0287	3	2.43	+	1.24	0.737	1	1	0.51	+	1.97	0.402	1	0	0.46	-	< 0.01	1	1	0	0.54	-	< 0.01	1	1	3	0.29	+	10.33	0.00348	0.42	2	0.68	+	2.95	0.153	1	9	0.66	+	13.56	6.07e-08	1.49e-05
regulation of cellular response to heat (GO:1900034)	18	2	0.79	+	2.54	0.203	1	1	0.72	+	1.4	0.524	1	2	0.15	+	13.38	0.0116	0.417	0	0.14	-	< 0.01	1	1	0	0.16	-	< 0.01	1	1	2	0.09	+	23.34	0.00399	0.46	1	0.2	+	4.99	0.19	1	1	0.2	+	5.11	0.186	1
regulation of DNA replication (GO:0006275)	131	13	5.72	+	2.27	0.00958	0.207	10	5.21	+	1.92	0.0712	1	1	1.09	-	0.92	1	1	1	0.99	+	1.01	1	1	1	1.16	-	0.86	1	1	4	0.62	+	6.42	0.0039	0.463	2	1.46	+	1.37	0.66	1	9	1.43	+	6.31	2.13e-05	0.00241
nucleotide salvage (GO:0043173)	18	1	0.79	+	1.27	0.556	1	5	0.72	+	6.98	0.00153	0.102	0	0.15	-	< 0.01	1	1	0	0.14	-	< 0.01	1	1	0	0.16	-	< 0.01	1	1	2	0.09	+	23.34	0.00399	0.464	0	0.2	-	< 0.01	1	1	1	0.2	+	5.11	0.186	1
regulation of inclusion body assembly (GO:0090083)	18	0	0.79	-	< 0.01	1	1	4	0.72	+	5.59	0.00897	0.352	0	0.15	-	< 0.01	1	1	0	0.14	-	< 0.01	1	1	0	0.16	-	< 0.01	1	1	2	0.09	+	23.34	0.00399	0.467	1	0.2	+	4.99	0.19	1	0	0.2	-	< 0.01	1	1
regulation of metaphase/anaphase transition of cell cycle (GO:1902099)	64	10	2.79	+	3.58	0.000991	0.0368	4	2.55	+	1.57	0.333	1	1	0.53	+	1.88	0.416	1	0	0.48	-	< 0.01	1	1	0	0.57	-	< 0.01	1	1	3	0.3	+	9.85	0.00397	0.467	2	0.71	+	2.81	0.164	1	9	0.7	+	12.93	8.81e-08	2.09e-05
phosphorylation (GO:0016310)	912	65	39.82	+	1.63	0.000216	0.0111	55	36.28	+	1.52	0.00339	0.184	12	7.57	+	1.58	0.131	1	6	6.87	-	0.87	1	1	5	8.11	-	0.62	0.363	1	11	4.34	+	2.53	0.00427	0.489	10	10.14	-	0.99	1	1	17	9.92	+	1.71	0.0324	0.705
regulation of mitotic sister chromatid separation (GO:0010965)	66	10	2.88	+	3.47	0.00122	0.0429	3	2.63	+	1.14	0.748	1	1	0.55	+	1.82	0.426	1	0	0.5	-	< 0.01	1	1	0	0.59	-	< 0.01	1	1	3	0.31	+	9.55	0.00431	0.489	2	0.73	+	2.72	0.172	1	10	0.72	+	13.93	8.76e-09	2.64e-06
protein refolding (GO:0042026)	19	1	0.83	+	1.21	0.575	1	2	0.76	+	2.65	0.191	1	0	0.16	-	< 0.01	1	1	0	0.14	-	< 0.01	1	1	0	0.17	-	< 0.01	1	1	2	0.09	+	22.11	0.0044	0.492	1	0.21	+	4.73	0.199	1	0	0.21	-	< 0.01	1	1
positive regulation of autophagosome assembly (GO:2000786)	19	5	0.83	+	6.03	0.00277	0.0813	1	0.76	+	1.32	0.542	1	1	0.16	+	6.34	0.153	1	0	0.14	-	< 0.01	1	1	0	0.17	-	< 0.01	1	1	2	0.09	+	22.11	0.0044	0.496	0	0.21	-	< 0.01	1	1	0	0.21	-	< 0.01	1	1
positive regulation of cell cycle (GO:0045787)	321	29	14.02	+	2.07	0.000603	0.0251	12	12.77	-	0.94	1	1	4	2.67	+	1.5	0.347	1	4	2.42	+	1.66	0.312	1	4	2.85	+	1.4	0.539	1	6	1.53	+	3.93	0.00464	0.516	3	3.57	-	0.84	1	1	17	3.49	+	4.87	1.65e-07	3.46e-05
purine ribonucleoside monophosphate biosynthetic process (GO:0009168)	20	0	0.87	-	< 0.01	1	1	10	0.8	+	12.57	9.52e-08	2.1e-05	0	0.17	-	< 0.01	1	1	0	0.15	-	< 0.01	1	1	0	0.18	-	< 0.01	1	1	2	0.1	+	21.01	0.00482	0.525	0	0.22	-	< 0.01	1	1	1	0.22	+	4.6	0.203	1
3'-UTR-mediated mRNA stabilization (GO:0070935)	20	2	0.87	+	2.29	0.234	1	0	0.8	-	< 0.01	1	1	0	0.17	-	< 0.01	1	1	2	0.15	+	13.28	0.0116	1	0	0.18	-	< 0.01	1	1	2	0.1	+	21.01	0.00482	0.529	0	0.22	-	< 0.01	1	1	0	0.22	-	< 0.01	1	1
carbohydrate derivative metabolic process (GO:1901135)	927	28	40.48	-	0.69	0.0471	0.565	84	36.87	+	2.28	2.02e-11	9.05e-09	7	7.7	-	0.91	1	1	1	6.98	-	0.14	0.0166	1	24	8.24	+	2.91	3.46e-06	0.0109	11	4.41	+	2.49	0.00482	0.532	14	10.31	+	1.36	0.259	1	13	10.09	+	1.29	0.33	1
regulation of cellular response to stress (GO:0080135)	670	61	29.25	+	2.09	4.02e-07	4.53e-05	23	26.65	-	0.86	0.546	1	10	5.56	+	1.8	0.0778	0.937	6	5.04	+	1.19	0.645	1	5	5.96	-	0.84	1	1	9	3.19	+	2.82	0.00492	0.532	5	7.45	-	0.67	0.455	1	6	7.29	-	0.82	0.849	1
negative regulation of cellular component organization (GO:0051129)	674	61	29.43	+	2.07	4.31e-07	4.76e-05	39	26.81	+	1.45	0.0281	0.687	15	5.6	+	2.68	0.000597	0.08	6	5.07	+	1.18	0.647	1	13	5.99	+	2.17	0.0101	0.637	9	3.21	+	2.81	0.00511	0.548	13	7.5	+	1.73	0.0587	1	16	7.33	+	2.18	0.00389	0.163
positive regulation of vacuole organization (GO:0044090)	21	5	0.92	+	5.45	0.00401	0.109	1	0.84	+	1.2	0.576	1	1	0.17	+	5.73	0.166	1	0	0.16	-	< 0.01	1	1	0	0.19	-	< 0.01	1	1	2	0.1	+	20.01	0.00527	0.558	0	0.23	-	< 0.01	1	1	0	0.23	-	< 0.01	1	1
ribonucleoside diphosphate metabolic process (GO:0009185)	71	7	3.1	+	2.26	0.0445	0.545	6	2.82	+	2.12	0.0743	1	0	0.59	-	< 0.01	1	1	0	0.53	-	< 0.01	1	1	0	0.63	-	< 0.01	1	1	3	0.34	+	8.88	0.00524	0.559	0	0.79	-	< 0.01	1	1	2	0.77	+	2.59	0.186	1
regulation of peptidyl-serine phosphorylation (GO:0033135)	144	14	6.29	+	2.23	0.00778	0.178	6	5.73	+	1.05	0.83	1	2	1.2	+	1.67	0.339	1	2	1.08	+	1.84	0.298	1	2	1.28	+	1.56	0.369	1	4	0.69	+	5.84	0.0054	0.561	2	1.6	+	1.25	0.677	1	3	1.57	+	1.91	0.211	1
response to lipid (GO:0033993)	807	36	35.24	+	1.02	0.861	1	36	32.1	+	1.12	0.464	1	17	6.7	+	2.54	0.000476	0.0731	4	6.08	-	0.66	0.532	1	7	7.17	-	0.98	1	1	10	3.84	+	2.6	0.00534	0.561	16	8.98	+	1.78	0.0253	0.995	12	8.78	+	1.37	0.295	1
regulation of response to stress (GO:0080134)	1316	86	57.46	+	1.5	0.000323	0.0153	49	52.35	-	0.94	0.715	1	17	10.93	+	1.56	0.0817	0.949	11	9.91	+	1.11	0.74	1	12	11.7	+	1.03	0.879	1	14	6.26	+	2.24	0.00539	0.563	14	14.64	-	0.96	1	1	8	14.32	-	0.56	0.0972	1
positive regulation of metabolic process (GO:0009893)	3741	226	163.35	+	1.38	4.04e-07	4.53e-05	158	148.81	+	1.06	0.406	1	50	31.07	+	1.61	0.000449	0.0718	41	28.16	+	1.46	0.0117	1	30	33.25	-	0.9	0.63	1	29	17.81	+	1.63	0.00556	0.573	47	41.61	+	1.13	0.344	1	65	40.7	+	1.6	8.09e-05	0.00729
regulation of chromosome separation (GO:1905818)	73	11	3.19	+	3.45	0.000738	0.0294	6	2.9	+	2.07	0.127	1	1	0.61	+	1.65	0.458	1	0	0.55	-	< 0.01	1	1	0	0.65	-	< 0.01	1	1	3	0.35	+	8.63	0.00564	0.574	2	0.81	+	2.46	0.2	1	10	0.79	+	12.59	2.09e-08	5.75e-06
positive regulation of DNA metabolic process (GO:0051054)	234	22	10.22	+	2.15	0.00138	0.0471	16	9.31	+	1.72	0.0441	0.848	3	1.94	+	1.54	0.449	1	2	1.76	+	1.14	0.697	1	1	2.08	-	0.48	0.727	1	5	1.11	+	4.49	0.00561	0.575	1	2.6	-	0.38	0.527	1	10	2.55	+	3.93	0.000327	0.0225
pyrimidine nucleotide catabolic process (GO:0006244)	22	2	0.96	+	2.08	0.266	1	2	0.88	+	2.29	0.234	1	0	0.18	-	< 0.01	1	1	0	0.17	-	< 0.01	1	1	0	0.2	-	< 0.01	1	1	2	0.1	+	19.1	0.00573	0.579	0	0.24	-	< 0.01	1	1	0	0.24	-	< 0.01	1	1
positive regulation of response to external stimulus (GO:0032103)	450	22	19.65	+	1.12	0.561	1	16	17.9	-	0.89	0.806	1	8	3.74	+	2.14	0.058	0.807	2	3.39	-	0.59	0.778	1	7	4	+	1.75	0.127	1	7	2.14	+	3.27	0.00605	0.608	5	5.01	-	1	1	1	6	4.9	+	1.23	0.641	1
regulation of response to stimulus (GO:0048583)	3908	211	170.64	+	1.24	0.00115	0.0415	145	155.45	-	0.93	0.388	1	41	32.46	+	1.26	0.117	1	29	29.42	-	0.99	1	1	41	34.74	+	1.18	0.256	1	30	18.6	+	1.61	0.00622	0.621	50	43.47	+	1.15	0.271	1	39	42.52	-	0.92	0.607	1
positive regulation of macromolecule metabolic process (GO:0010604)	3438	206	150.12	+	1.37	2.75e-06	0.000257	146	136.76	+	1.07	0.391	1	36	28.55	+	1.26	0.149	1	39	25.88	+	1.51	0.00684	1	28	30.56	-	0.92	0.691	1	27	16.36	+	1.65	0.0064	0.635	42	38.24	+	1.1	0.533	1	61	37.4	+	1.63	9.62e-05	0.00829
translesion synthesis (GO:0019985)	24	3	1.05	+	2.86	0.102	0.799	0	0.95	-	< 0.01	1	1	0	0.2	-	< 0.01	1	1	0	0.18	-	< 0.01	1	1	0	0.21	-	< 0.01	1	1	2	0.11	+	17.51	0.0067	0.637	0	0.27	-	< 0.01	1	1	1	0.26	+	3.83	0.237	1
deoxyribonucleoside monophosphate metabolic process (GO:0009162)	24	0	1.05	-	< 0.01	0.624	1	1	0.95	+	1.05	0.623	1	0	0.2	-	< 0.01	1	1	0	0.18	-	< 0.01	1	1	0	0.21	-	< 0.01	1	1	2	0.11	+	17.51	0.0067	0.641	0	0.27	-	< 0.01	1	1	3	0.26	+	11.49	0.00297	0.133
purine nucleotide biosynthetic process (GO:0006164)	154	9	6.72	+	1.34	0.427	1	28	6.13	+	4.57	3.43e-10	1.1e-07	4	1.28	+	3.13	0.0419	0.72	0	1.16	-	< 0.01	0.634	1	5	1.37	+	3.65	0.0134	0.727	4	0.73	+	5.46	0.00679	0.641	3	1.71	+	1.75	0.249	1	2	1.68	+	1.19	0.686	1
pyrimidine ribonucleotide biosynthetic process (GO:0009220)	24	0	1.05	-	< 0.01	0.624	1	6	0.95	+	6.28	0.000832	0.0627	0	0.2	-	< 0.01	1	1	0	0.18	-	< 0.01	1	1	0	0.21	-	< 0.01	1	1	2	0.11	+	17.51	0.0067	0.645	0	0.27	-	< 0.01	1	1	0	0.26	-	< 0.01	1	1
protein polyubiquitination (GO:0000209)	244	16	10.65	+	1.5	0.117	0.882	16	9.71	+	1.65	0.07	1	1	2.03	-	0.49	0.727	1	2	1.84	+	1.09	0.707	1	1	2.17	-	0.46	0.728	1	5	1.16	+	4.31	0.00665	0.648	3	2.71	+	1.11	0.755	1	6	2.65	+	2.26	0.0539	0.937
nuclear DNA replication (GO:0033260)	24	2	1.05	+	1.91	0.297	1	1	0.95	+	1.05	0.623	1	0	0.2	-	< 0.01	1	1	0	0.18	-	< 0.01	1	1	0	0.21	-	< 0.01	1	1	2	0.11	+	17.51	0.0067	0.649	0	0.27	-	< 0.01	1	1	4	0.26	+	15.32	0.000218	0.0158
cellular response to unfolded protein (GO:0034620)	79	6	3.45	+	1.74	0.172	0.981	4	3.14	+	1.27	0.561	1	1	0.66	+	1.52	0.485	1	1	0.59	+	1.68	0.452	1	1	0.7	+	1.42	0.508	1	3	0.38	+	7.98	0.00697	0.65	1	0.88	+	1.14	0.588	1	0	0.86	-	< 0.01	1	1
regulation of extrinsic apoptotic signaling pathway (GO:2001236)	153	16	6.68	+	2.39	0.00271	0.0802	7	6.09	+	1.15	0.676	1	3	1.27	+	2.36	0.138	1	1	1.15	-	0.87	1	1	5	1.36	+	3.68	0.0131	0.729	4	0.73	+	5.49	0.00664	0.65	3	1.7	+	1.76	0.246	1	2	1.66	+	1.2	0.684	1
spindle organization (GO:0007051)	155	25	6.77	+	3.69	1.41e-07	1.79e-05	6	6.17	-	0.97	1	1	1	1.29	-	0.78	1	1	2	1.17	+	1.71	0.328	1	1	1.38	-	0.73	1	1	4	0.74	+	5.42	0.00694	0.651	2	1.72	+	1.16	0.692	1	13	1.69	+	7.71	3.58e-08	9.19e-06
pyrimidine nucleoside triphosphate metabolic process (GO:0009147)	25	2	1.09	+	1.83	0.313	1	6	0.99	+	6.03	0.000998	0.0735	0	0.21	-	< 0.01	1	1	1	0.19	+	5.31	0.177	1	0	0.22	-	< 0.01	1	1	2	0.12	+	16.81	0.00722	0.662	0	0.28	-	< 0.01	1	1	2	0.27	+	7.35	0.0339	0.728
cell cycle DNA replication (GO:0044786)	25	2	1.09	+	1.83	0.313	1	1	0.99	+	1.01	1	1	0	0.21	-	< 0.01	1	1	0	0.19	-	< 0.01	1	1	0	0.22	-	< 0.01	1	1	2	0.12	+	16.81	0.00722	0.666	0	0.28	-	< 0.01	1	1	4	0.27	+	14.71	0.000251	0.0179
regulation of fibroblast proliferation (GO:0048145)	80	7	3.49	+	2	0.096	0.78	3	3.18	-	0.94	1	1	2	0.66	+	3.01	0.147	1	2	0.6	+	3.32	0.125	1	1	0.71	+	1.41	0.512	1	3	0.38	+	7.88	0.0072	0.668	3	0.89	+	3.37	0.0636	1	4	0.87	+	4.6	0.0129	0.416
GMP metabolic process (GO:0046037)	26	2	1.14	+	1.76	0.328	1	8	1.03	+	7.74	3.32e-05	0.00362	0	0.22	-	< 0.01	1	1	0	0.2	-	< 0.01	1	1	0	0.23	-	< 0.01	1	1	2	0.12	+	16.16	0.00775	0.706	0	0.29	-	< 0.01	1	1	1	0.28	+	3.54	0.253	1
negative regulation of response to DNA damage stimulus (GO:2001021)	83	11	3.62	+	3.04	0.00188	0.0601	5	3.3	+	1.51	0.392	1	1	0.69	+	1.45	0.502	1	2	0.62	+	3.2	0.133	1	2	0.74	+	2.71	0.172	1	3	0.4	+	7.59	0.00794	0.72	0	0.92	-	< 0.01	1	1	0	0.9	-	< 0.01	1	1
purine-containing compound biosynthetic process (GO:0072522)	164	9	7.16	+	1.26	0.445	1	29	6.52	+	4.45	2.96e-10	9.87e-08	4	1.36	+	2.94	0.0505	0.769	0	1.23	-	< 0.01	0.638	1	5	1.46	+	3.43	0.0171	0.814	4	0.78	+	5.12	0.00839	0.743	3	1.82	+	1.64	0.435	1	2	1.78	+	1.12	0.7	1
RNA folding (GO:0034337)	1	0	0.04	-	< 0.01	1	1	0	0.04	-	< 0.01	1	1	0	0.01	-	< 0.01	1	1	0	0.01	-	< 0.01	1	1	0	0.01	-	< 0.01	1	1	1	0	+	> 100	0.00945	0.764	0	0.01	-	< 0.01	1	1	0	0.01	-	< 0.01	1	1
response to stress (GO:0006950)	3336	180	145.66	+	1.24	0.00317	0.0909	144	132.7	+	1.09	0.288	1	45	27.71	+	1.62	0.000793	0.0914	28	25.11	+	1.11	0.512	1	34	29.65	+	1.15	0.366	1	26	15.88	+	1.64	0.0087	0.766	45	37.1	+	1.21	0.176	1	47	36.29	+	1.29	0.0561	0.968
butyrate catabolic process (GO:0046359)	1	0	0.04	-	< 0.01	1	1	0	0.04	-	< 0.01	1	1	0	0.01	-	< 0.01	1	1	0	0.01	-	< 0.01	1	1	0	0.01	-	< 0.01	1	1	1	0	+	> 100	0.00945	0.768	0	0.01	-	< 0.01	1	1	0	0.01	-	< 0.01	1	1
regulation of microtubule polymerization or depolymerization (GO:0031110)	89	17	3.89	+	4.37	1.87e-06	0.000179	5	3.54	+	1.41	0.412	1	2	0.74	+	2.71	0.173	1	2	0.67	+	2.98	0.148	1	1	0.79	+	1.26	0.55	1	3	0.42	+	7.08	0.00955	0.768	3	0.99	+	3.03	0.0811	1	4	0.97	+	4.13	0.0181	0.543
protein localization to nuclear body (GO:1903405)	1	0	0.04	-	< 0.01	1	1	0	0.04	-	< 0.01	1	1	0	0.01	-	< 0.01	1	1	0	0.01	-	< 0.01	1	1	0	0.01	-	< 0.01	1	1	1	0	+	> 100	0.00945	0.772	0	0.01	-	< 0.01	1	1	0	0.01	-	< 0.01	1	1
positive regulation of G2/M transition of mitotic cell cycle (GO:0010971)	28	2	1.22	+	1.64	0.359	1	1	1.11	-	0.9	1	1	0	0.23	-	< 0.01	1	1	1	0.21	+	4.74	0.196	1	0	0.25	-	< 0.01	1	1	2	0.13	+	15.01	0.00886	0.776	0	0.31	-	< 0.01	1	1	5	0.3	+	16.41	2.56e-05	0.00279
regulation of cystathionine beta-synthase activity (GO:1904041)	1	0	0.04	-	< 0.01	1	1	0	0.04	-	< 0.01	1	1	0	0.01	-	< 0.01	1	1	0	0.01	-	< 0.01	1	1	0	0.01	-	< 0.01	1	1	1	0	+	> 100	0.00945	0.776	0	0.01	-	< 0.01	1	1	0	0.01	-	< 0.01	1	1
nucleoside diphosphate metabolic process (GO:0009132)	90	7	3.93	+	1.78	0.128	0.864	9	3.58	+	2.51	0.0136	0.451	0	0.75	-	< 0.01	1	1	0	0.68	-	< 0.01	1	1	0	0.8	-	< 0.01	1	1	3	0.43	+	7	0.00983	0.778	0	1	-	< 0.01	0.629	1	3	0.98	+	3.06	0.0791	1
regulation of immune system process (GO:0002682)	1450	64	63.31	+	1.01	0.894	1	49	57.68	-	0.85	0.264	1	16	12.04	+	1.33	0.23	1	6	10.92	-	0.55	0.153	1	15	12.89	+	1.16	0.56	1	14	6.9	+	2.03	0.00972	0.778	23	16.13	+	1.43	0.0903	1	16	15.78	+	1.01	0.896	1
negative regulation of cystathionine beta-synthase activity (GO:1904042)	1	0	0.04	-	< 0.01	1	1	0	0.04	-	< 0.01	1	1	0	0.01	-	< 0.01	1	1	0	0.01	-	< 0.01	1	1	0	0.01	-	< 0.01	1	1	1	0	+	> 100	0.00945	0.78	0	0.01	-	< 0.01	1	1	0	0.01	-	< 0.01	1	1
cell division (GO:0051301)	498	73	21.74	+	3.36	1.4e-17	1e-14	26	19.81	+	1.31	0.166	1	5	4.14	+	1.21	0.613	1	6	3.75	+	1.6	0.283	1	5	4.43	+	1.13	0.633	1	7	2.37	+	2.95	0.0102	0.782	5	5.54	-	0.9	1	1	35	5.42	+	6.46	7.89e-18	7.27e-15
nucleoside triphosphate metabolic process (GO:0009141)	90	4	3.93	+	1.02	0.799	1	14	3.58	+	3.91	4.2e-05	0.00448	0	0.75	-	< 0.01	1	1	1	0.68	+	1.48	0.495	1	2	0.8	+	2.5	0.195	1	3	0.43	+	7	0.00983	0.782	2	1	+	2	0.269	1	2	0.98	+	2.04	0.261	1
positive regulation of proteolysis (GO:0045862)	370	22	16.16	+	1.36	0.16	0.926	20	14.72	+	1.36	0.181	1	8	3.07	+	2.6	0.0133	0.46	2	2.79	-	0.72	1	1	2	3.29	-	0.61	0.776	1	6	1.76	+	3.41	0.00899	0.782	7	4.12	+	1.7	0.202	1	6	4.03	+	1.49	0.305	1
protein tetramerization (GO:0051262)	91	5	3.97	+	1.26	0.603	1	10	3.62	+	2.76	0.00531	0.25	0	0.76	-	< 0.01	1	1	0	0.69	-	< 0.01	1	1	2	0.81	+	2.47	0.198	1	3	0.43	+	6.93	0.0101	0.782	0	1.01	-	< 0.01	0.629	1	3	0.99	+	3.03	0.081	1
positive regulation of transcription from RNA polymerase II promoter in response to heat stress (GO:0061408)	1	0	0.04	-	< 0.01	1	1	1	0.04	+	25.14	0.0751	1	0	0.01	-	< 0.01	1	1	0	0.01	-	< 0.01	1	1	0	0.01	-	< 0.01	1	1	1	0	+	> 100	0.00945	0.784	0	0.01	-	< 0.01	1	1	0	0.01	-	< 0.01	1	1
mitotic spindle organization (GO:0007052)	91	18	3.97	+	4.53	6e-07	6.31e-05	4	3.62	+	1.11	0.785	1	1	0.76	+	1.32	0.534	1	2	0.69	+	2.92	0.153	1	0	0.81	-	< 0.01	1	1	3	0.43	+	6.93	0.0101	0.786	1	1.01	-	0.99	1	1	10	0.99	+	10.1	1.39e-07	3.04e-05
positive regulation of cellular component biogenesis (GO:0044089)	497	51	21.7	+	2.35	1.04e-07	1.39e-05	23	19.77	+	1.16	0.486	1	10	4.13	+	2.42	0.00948	0.363	6	3.74	+	1.6	0.283	1	2	4.42	-	0.45	0.333	1	7	2.37	+	2.96	0.0101	0.786	8	5.53	+	1.45	0.275	1	7	5.41	+	1.29	0.506	1
mismatch repair (GO:0006298)	30	2	1.31	+	1.53	0.389	1	2	1.19	+	1.68	0.348	1	0	0.25	-	< 0.01	1	1	0	0.23	-	< 0.01	1	1	0	0.27	-	< 0.01	1	1	2	0.14	+	14.01	0.01	0.787	0	0.33	-	< 0.01	1	1	2	0.33	+	6.13	0.0463	0.887
cellular response to nitroglycerin (GO:1904843)	1	0	0.04	-	< 0.01	1	1	1	0.04	+	25.14	0.0751	1	0	0.01	-	< 0.01	1	1	0	0.01	-	< 0.01	1	1	0	0.01	-	< 0.01	1	1	1	0	+	> 100	0.00945	0.788	0	0.01	-	< 0.01	1	1	0	0.01	-	< 0.01	1	1
mitotic nuclear division (GO:0140014)	168	25	7.34	+	3.41	5.42e-07	5.78e-05	5	6.68	-	0.75	0.69	1	1	1.4	-	0.72	1	1	3	1.26	+	2.37	0.136	1	0	1.49	-	< 0.01	0.41	1	4	0.8	+	5	0.0091	0.788	2	1.87	+	1.07	0.711	1	19	1.83	+	10.4	1.78e-13	1.16e-10
regulation of double-strand break repair via nonhomologous end joining (GO:2001032)	30	3	1.31	+	2.29	0.158	0.921	3	1.19	+	2.51	0.131	1	0	0.25	-	< 0.01	1	1	0	0.23	-	< 0.01	1	1	0	0.27	-	< 0.01	1	1	2	0.14	+	14.01	0.01	0.791	0	0.33	-	< 0.01	1	1	0	0.33	-	< 0.01	1	1
protein localization to Cajal body (GO:1904867)	1	0	0.04	-	< 0.01	1	1	0	0.04	-	< 0.01	1	1	0	0.01	-	< 0.01	1	1	0	0.01	-	< 0.01	1	1	0	0.01	-	< 0.01	1	1	1	0	+	> 100	0.00945	0.792	0	0.01	-	< 0.01	1	1	0	0.01	-	< 0.01	1	1
cellular response to leukemia inhibitory factor (GO:1990830)	92	14	4.02	+	3.49	0.000134	0.00747	8	3.66	+	2.19	0.0579	0.977	1	0.76	+	1.31	0.537	1	1	0.69	+	1.44	0.503	1	2	0.82	+	2.45	0.201	1	3	0.44	+	6.85	0.0104	0.797	0	1.02	-	< 0.01	0.629	1	6	1	+	5.99	0.000671	0.0418
induced systemic resistance (GO:0009682)	1	0	0.04	-	< 0.01	1	1	0	0.04	-	< 0.01	1	1	0	0.01	-	< 0.01	1	1	0	0.01	-	< 0.01	1	1	0	0.01	-	< 0.01	1	1	1	0	+	> 100	0.00945	0.797	0	0.01	-	< 0.01	1	1	0	0.01	-	< 0.01	1	1
telomere formation via telomerase (GO:0032203)	1	0	0.04	-	< 0.01	1	1	0	0.04	-	< 0.01	1	1	0	0.01	-	< 0.01	1	1	0	0.01	-	< 0.01	1	1	0	0.01	-	< 0.01	1	1	1	0	+	> 100	0.00945	0.801	0	0.01	-	< 0.01	1	1	0	0.01	-	< 0.01	1	1
telomerase RNA localization to Cajal body (GO:0090671)	1	0	0.04	-	< 0.01	1	1	0	0.04	-	< 0.01	1	1	0	0.01	-	< 0.01	1	1	0	0.01	-	< 0.01	1	1	0	0.01	-	< 0.01	1	1	1	0	+	> 100	0.00945	0.805	0	0.01	-	< 0.01	1	1	0	0.01	-	< 0.01	1	1
telomerase RNA localization (GO:0090672)	1	0	0.04	-	< 0.01	1	1	0	0.04	-	< 0.01	1	1	0	0.01	-	< 0.01	1	1	0	0.01	-	< 0.01	1	1	0	0.01	-	< 0.01	1	1	1	0	+	> 100	0.00945	0.81	0	0.01	-	< 0.01	1	1	0	0.01	-	< 0.01	1	1
positive regulation of cell cycle G2/M phase transition (GO:1902751)	31	2	1.35	+	1.48	0.648	1	1	1.23	-	0.81	1	1	0	0.26	-	< 0.01	1	1	1	0.23	+	4.28	0.214	1	0	0.28	-	< 0.01	1	1	2	0.15	+	13.55	0.0107	0.811	0	0.34	-	< 0.01	1	1	5	0.34	+	14.83	3.97e-05	0.00391
response to leukemia inhibitory factor (GO:1990823)	93	14	4.06	+	3.45	0.000149	0.00815	8	3.7	+	2.16	0.0591	0.989	1	0.77	+	1.29	0.541	1	1	0.7	+	1.43	0.507	1	2	0.83	+	2.42	0.204	1	3	0.44	+	6.78	0.0107	0.812	0	1.03	-	< 0.01	0.629	1	6	1.01	+	5.93	0.000708	0.0432
cellular metabolic compound salvage (GO:0043094)	29	1	1.27	-	0.79	1	1	6	1.15	+	5.2	0.00193	0.122	0	0.24	-	< 0.01	1	1	1	0.22	+	4.58	0.202	1	0	0.26	-	< 0.01	1	1	2	0.14	+	14.49	0.00945	0.813	0	0.32	-	< 0.01	1	1	1	0.32	+	3.17	0.277	1
negative regulation of mRNA metabolic process (GO:1903312)	94	10	4.1	+	2.44	0.0118	0.236	5	3.74	+	1.34	0.432	1	0	0.78	-	< 0.01	1	1	2	0.71	+	2.83	0.161	1	0	0.84	-	< 0.01	1	1	3	0.45	+	6.71	0.011	0.827	0	1.05	-	< 0.01	0.63	1	5	1.02	+	4.89	0.00435	0.177
positive regulation of gene expression (GO:0010628)	1122	55	48.99	+	1.12	0.369	1	46	44.63	+	1.03	0.814	1	14	9.32	+	1.5	0.126	1	12	8.45	+	1.42	0.211	1	8	9.97	-	0.8	0.625	1	12	5.34	+	2.25	0.0112	0.828	16	12.48	+	1.28	0.304	1	20	12.21	+	1.64	0.0367	0.775
response to heat (GO:0009408)	94	6	4.1	+	1.46	0.315	1	6	3.74	+	1.6	0.285	1	2	0.78	+	2.56	0.187	1	0	0.71	-	< 0.01	1	1	1	0.84	+	1.2	0.569	1	3	0.45	+	6.71	0.011	0.831	0	1.05	-	< 0.01	0.63	1	2	1.02	+	1.96	0.277	1
Unclassified (UNCLASSIFIED)	2806	39	122.52	-	0.32	1.13e-19	1.36e-16	47	111.62	-	0.42	9.14e-13	4.94e-10	8	23.3	-	0.34	0.00019	0.0432	14	21.12	-	0.66	0.1	1	9	24.94	-	0.36	0.000196	0.11	5	13.36	-	0.37	0.0112	0.831	6	31.21	-	0.19	1.64e-08	8.59e-05	5	30.53	-	0.16	5.49e-09	1.69e-06
biological_process (GO:0008150)	17783	860	776.48	+	1.11	1.13e-19	1.27e-16	772	707.38	+	1.09	9.14e-13	5.12e-10	163	147.7	+	1.1	0.00019	0.0438	141	133.88	+	1.05	0.1	1	174	158.06	+	1.1	0.000196	0.106	93	84.64	+	1.1	0.0112	0.835	223	197.79	+	1.13	1.64e-08	0.000129	219	193.47	+	1.13	5.49e-09	1.72e-06
positive regulation of DNA repair (GO:0045739)	96	8	4.19	+	1.91	0.0817	0.793	5	3.82	+	1.31	0.441	1	1	0.8	+	1.25	0.553	1	0	0.72	-	< 0.01	1	1	0	0.85	-	< 0.01	1	1	3	0.46	+	6.57	0.0116	0.857	0	1.07	-	< 0.01	0.63	1	1	1.04	-	0.96	1	1
response to hypoxia (GO:0001666)	283	19	12.36	+	1.54	0.0798	0.778	18	11.26	+	1.6	0.0665	1	9	2.35	+	3.83	0.000728	0.0865	4	2.13	+	1.88	0.168	1	7	2.52	+	2.78	0.0146	0.746	5	1.35	+	3.71	0.012	0.87	2	3.15	-	0.64	0.774	1	5	3.08	+	1.62	0.243	1
negative regulation of extrinsic apoptotic signaling pathway (GO:2001237)	97	10	4.24	+	2.36	0.0142	0.27	2	3.86	-	0.52	0.593	1	3	0.81	+	3.72	0.0497	0.761	0	0.73	-	< 0.01	1	1	1	0.86	+	1.16	0.581	1	3	0.46	+	6.5	0.012	0.872	2	1.08	+	1.85	0.297	1	0	1.06	-	< 0.01	0.63	1
negative regulation of double-strand break repair (GO:2000780)	33	2	1.44	+	1.39	0.657	1	3	1.31	+	2.29	0.158	1	0	0.27	-	< 0.01	1	1	0	0.25	-	< 0.01	1	1	0	0.29	-	< 0.01	1	1	2	0.16	+	12.73	0.0119	0.874	0	0.37	-	< 0.01	1	1	0	0.36	-	< 0.01	1	1
peptidyl-serine phosphorylation (GO:0018105)	184	14	8.03	+	1.74	0.0488	0.578	14	7.32	+	1.91	0.0242	0.642	1	1.53	-	0.65	1	1	2	1.39	+	1.44	0.406	1	0	1.64	-	< 0.01	0.416	1	4	0.88	+	4.57	0.0123	0.88	5	2.05	+	2.44	0.0582	1	8	2	+	4	0.00116	0.0642
cellular response to topologically incorrect protein (GO:0035967)	98	7	4.28	+	1.64	0.213	1	4	3.9	+	1.03	0.798	1	1	0.81	+	1.23	0.56	1	1	0.74	+	1.36	0.525	1	1	0.87	+	1.15	0.584	1	3	0.47	+	6.43	0.0123	0.884	2	1.09	+	1.83	0.301	1	1	1.07	-	0.94	1	1
positive regulation of cellular metabolic process (GO:0031325)	3255	212	142.13	+	1.49	3.44e-09	6.65e-07	138	129.48	+	1.07	0.435	1	44	27.03	+	1.63	0.00101	0.1	37	24.5	+	1.51	0.0106	1	25	28.93	-	0.86	0.477	1	25	15.49	+	1.61	0.0122	0.884	40	36.2	+	1.1	0.468	1	62	35.41	+	1.75	8.11e-06	0.00108
butyrate metabolic process (GO:0019605)	2	0	0.09	-	< 0.01	1	1	0	0.08	-	< 0.01	1	1	0	0.02	-	< 0.01	1	1	0	0.02	-	< 0.01	1	1	0	0.02	-	< 0.01	1	1	1	0.01	+	> 100	0.0141	0.89	0	0.02	-	< 0.01	1	1	0	0.02	-	< 0.01	1	1
chaperone cofactor-dependent protein refolding (GO:0051085)	34	1	1.48	-	0.67	1	1	2	1.35	+	1.48	0.403	1	0	0.28	-	< 0.01	1	1	0	0.26	-	< 0.01	1	1	0	0.3	-	< 0.01	1	1	2	0.16	+	12.36	0.0126	0.894	1	0.38	+	2.64	0.321	1	1	0.37	+	2.7	0.315	1
response to diamide (GO:0072737)	2	0	0.09	-	< 0.01	1	1	1	0.08	+	12.57	0.11	1	0	0.02	-	< 0.01	1	1	0	0.02	-	< 0.01	1	1	0	0.02	-	< 0.01	1	1	1	0.01	+	> 100	0.0141	0.894	0	0.02	-	< 0.01	1	1	0	0.02	-	< 0.01	1	1
response to decreased oxygen levels (GO:0036293)	296	20	12.92	+	1.55	0.0641	0.681	21	11.77	+	1.78	0.0167	0.519	9	2.46	+	3.66	0.00099	0.1	4	2.23	+	1.8	0.291	1	7	2.63	+	2.66	0.0181	0.754	5	1.41	+	3.55	0.0143	0.896	2	3.29	-	0.61	0.776	1	5	3.22	+	1.55	0.262	1
cellular response to diamide (GO:0072738)	2	0	0.09	-	< 0.01	1	1	1	0.08	+	12.57	0.11	1	0	0.02	-	< 0.01	1	1	0	0.02	-	< 0.01	1	1	0	0.02	-	< 0.01	1	1	1	0.01	+	> 100	0.0141	0.898	0	0.02	-	< 0.01	1	1	0	0.02	-	< 0.01	1	1
double-strand break repair (GO:0006302)	193	13	8.43	+	1.54	0.157	0.988	10	7.68	+	1.3	0.359	1	0	1.6	-	< 0.01	0.414	1	4	1.45	+	2.75	0.0606	1	2	1.72	+	1.17	0.691	1	4	0.92	+	4.35	0.0144	0.898	1	2.15	-	0.47	0.728	1	8	2.1	+	3.81	0.00155	0.081
postreplication repair (GO:0006301)	34	4	1.48	+	2.69	0.0731	0.749	2	1.35	+	1.48	0.403	1	0	0.28	-	< 0.01	1	1	1	0.26	+	3.91	0.231	1	0	0.3	-	< 0.01	1	1	2	0.16	+	12.36	0.0126	0.898	0	0.38	-	< 0.01	1	1	1	0.37	+	2.7	0.315	1
maintenance of rDNA (GO:0043007)	2	0	0.09	-	< 0.01	1	1	0	0.08	-	< 0.01	1	1	0	0.02	-	< 0.01	1	1	0	0.02	-	< 0.01	1	1	0	0.02	-	< 0.01	1	1	1	0.01	+	> 100	0.0141	0.901	0	0.02	-	< 0.01	1	1	0	0.02	-	< 0.01	1	1
response to nitroglycerin (GO:1904842)	2	0	0.09	-	< 0.01	1	1	1	0.08	+	12.57	0.11	1	0	0.02	-	< 0.01	1	1	0	0.02	-	< 0.01	1	1	0	0.02	-	< 0.01	1	1	1	0.01	+	> 100	0.0141	0.905	0	0.02	-	< 0.01	1	1	0	0.02	-	< 0.01	1	1
generation of catalytic spliceosome for second transesterification step (GO:0000350)	2	0	0.09	-	< 0.01	1	1	0	0.08	-	< 0.01	1	1	0	0.02	-	< 0.01	1	1	0	0.02	-	< 0.01	1	1	0	0.02	-	< 0.01	1	1	1	0.01	+	> 100	0.0141	0.909	0	0.02	-	< 0.01	1	1	0	0.02	-	< 0.01	1	1
negative regulation of signal transduction in absence of ligand (GO:1901099)	35	3	1.53	+	1.96	0.212	1	1	1.39	-	0.72	1	1	0	0.29	-	< 0.01	1	1	0	0.26	-	< 0.01	1	1	0	0.31	-	< 0.01	1	1	2	0.17	+	12.01	0.0133	0.909	1	0.39	+	2.57	0.329	1	0	0.38	-	< 0.01	1	1
regulation of DNA metabolic process (GO:0051052)	404	39	17.64	+	2.21	1.18e-05	0.000947	21	16.07	+	1.31	0.248	1	4	3.36	+	1.19	0.582	1	5	3.04	+	1.64	0.237	1	3	3.59	-	0.84	1	1	6	1.92	+	3.12	0.0133	0.909	3	4.49	-	0.67	0.634	1	13	4.4	+	2.96	0.000619	0.0398
nuclear mRNA surveillance of spliceosomal pre-mRNA splicing (GO:0071030)	2	0	0.09	-	< 0.01	1	1	0	0.08	-	< 0.01	1	1	0	0.02	-	< 0.01	1	1	0	0.02	-	< 0.01	1	1	0	0.02	-	< 0.01	1	1	1	0.01	+	> 100	0.0141	0.912	0	0.02	-	< 0.01	1	1	0	0.02	-	< 0.01	1	1
protein autophosphorylation (GO:0046777)	187	17	8.17	+	2.08	0.00708	0.165	8	7.44	+	1.08	0.85	1	6	1.55	+	3.86	0.00536	0.252	1	1.41	-	0.71	1	1	1	1.66	-	0.6	1	1	4	0.89	+	4.49	0.013	0.912	2	2.08	-	0.96	1	1	7	2.03	+	3.44	0.00514	0.196
negative regulation of ERBB signaling pathway (GO:1901185)	35	3	1.53	+	1.96	0.212	1	1	1.39	-	0.72	1	1	0	0.29	-	< 0.01	1	1	0	0.26	-	< 0.01	1	1	0	0.31	-	< 0.01	1	1	2	0.17	+	12.01	0.0133	0.913	0	0.39	-	< 0.01	1	1	0	0.38	-	< 0.01	1	1
vitamin metabolic process (GO:0006766)	100	2	4.37	-	0.46	0.45	1	3	3.98	-	0.75	1	1	3	0.83	+	3.61	0.0535	0.798	1	0.75	+	1.33	0.532	1	0	0.89	-	< 0.01	1	1	3	0.48	+	6.3	0.013	0.915	4	1.11	+	3.6	0.0279	1	0	1.09	-	< 0.01	0.63	1
nuclear retention of unspliced pre-mRNA at the site of transcription (GO:0071048)	2	0	0.09	-	< 0.01	1	1	0	0.08	-	< 0.01	1	1	0	0.02	-	< 0.01	1	1	0	0.02	-	< 0.01	1	1	0	0.02	-	< 0.01	1	1	1	0.01	+	> 100	0.0141	0.916	0	0.02	-	< 0.01	1	1	0	0.02	-	< 0.01	1	1
regulation of cell cycle checkpoint (GO:1901976)	35	6	1.53	+	3.93	0.00678	0.162	2	1.39	+	1.44	0.652	1	0	0.29	-	< 0.01	1	1	1	0.26	+	3.8	0.237	1	0	0.31	-	< 0.01	1	1	2	0.17	+	12.01	0.0133	0.917	1	0.39	+	2.57	0.329	1	1	0.38	+	2.63	0.323	1
macromolecule catabolic process (GO:0009057)	930	65	40.61	+	1.6	0.00045	0.0201	74	36.99	+	2	7.02e-08	1.57e-05	7	7.72	-	0.91	1	1	13	7	+	1.86	0.0308	1	12	8.27	+	1.45	0.207	1	10	4.43	+	2.26	0.0136	0.92	20	10.34	+	1.93	0.00582	0.686	16	10.12	+	1.58	0.0733	1
response to hypobaric hypoxia (GO:1990910)	2	0	0.09	-	< 0.01	1	1	1	0.08	+	12.57	0.11	1	0	0.02	-	< 0.01	1	1	0	0.02	-	< 0.01	1	1	0	0.02	-	< 0.01	1	1	1	0.01	+	> 100	0.0141	0.92	0	0.02	-	< 0.01	1	1	0	0.02	-	< 0.01	1	1
negative regulation of extrinsic apoptotic signaling pathway in absence of ligand (GO:2001240)	35	3	1.53	+	1.96	0.212	1	1	1.39	-	0.72	1	1	0	0.29	-	< 0.01	1	1	0	0.26	-	< 0.01	1	1	0	0.31	-	< 0.01	1	1	2	0.17	+	12.01	0.0133	0.921	1	0.39	+	2.57	0.329	1	0	0.38	-	< 0.01	1	1
Ras protein signal transduction (GO:0007265)	188	13	8.21	+	1.58	0.109	0.852	8	7.48	+	1.07	0.85	1	4	1.56	+	2.56	0.0746	0.906	1	1.42	-	0.71	1	1	3	1.67	+	1.8	0.237	1	4	0.89	+	4.47	0.0132	0.924	3	2.09	+	1.43	0.471	1	3	2.05	+	1.47	0.464	1
vacuolar protein processing (GO:0006624)	2	0	0.09	-	< 0.01	1	1	0	0.08	-	< 0.01	1	1	0	0.02	-	< 0.01	1	1	0	0.02	-	< 0.01	1	1	0	0.02	-	< 0.01	1	1	1	0.01	+	> 100	0.0141	0.924	0	0.02	-	< 0.01	1	1	0	0.02	-	< 0.01	1	1
negative regulation of DNA repair (GO:0045738)	35	3	1.53	+	1.96	0.212	1	3	1.39	+	2.15	0.177	1	0	0.29	-	< 0.01	1	1	0	0.26	-	< 0.01	1	1	0	0.31	-	< 0.01	1	1	2	0.17	+	12.01	0.0133	0.925	0	0.39	-	< 0.01	1	1	0	0.38	-	< 0.01	1	1
regulation of myeloid cell differentiation (GO:0045637)	195	10	8.51	+	1.17	0.597	1	9	7.76	+	1.16	0.583	1	2	1.62	+	1.23	0.679	1	3	1.47	+	2.04	0.185	1	1	1.73	-	0.58	1	1	4	0.93	+	4.31	0.0149	0.925	3	2.17	+	1.38	0.483	1	5	2.12	+	2.36	0.0655	1
floor plate formation (GO:0021508)	2	0	0.09	-	< 0.01	1	1	0	0.08	-	< 0.01	1	1	0	0.02	-	< 0.01	1	1	0	0.02	-	< 0.01	1	1	0	0.02	-	< 0.01	1	1	1	0.01	+	> 100	0.0141	0.928	0	0.02	-	< 0.01	1	1	0	0.02	-	< 0.01	1	1
dUTP metabolic process (GO:0046080)	2	0	0.09	-	< 0.01	1	1	0	0.08	-	< 0.01	1	1	0	0.02	-	< 0.01	1	1	0	0.02	-	< 0.01	1	1	0	0.02	-	< 0.01	1	1	1	0.01	+	> 100	0.0141	0.932	0	0.02	-	< 0.01	1	1	0	0.02	-	< 0.01	1	1
response to xenobiotic stimulus (GO:0009410)	408	27	17.81	+	1.52	0.0391	0.506	17	16.23	+	1.05	0.798	1	13	3.39	+	3.84	4.85e-05	0.0211	5	3.07	+	1.63	0.241	1	7	3.63	+	1.93	0.0996	1	6	1.94	+	3.09	0.0139	0.934	10	4.54	+	2.2	0.0271	1	8	4.44	+	1.8	0.0921	1
dUTP catabolic process (GO:0046081)	2	0	0.09	-	< 0.01	1	1	0	0.08	-	< 0.01	1	1	0	0.02	-	< 0.01	1	1	0	0.02	-	< 0.01	1	1	0	0.02	-	< 0.01	1	1	1	0.01	+	> 100	0.0141	0.935	0	0.02	-	< 0.01	1	1	0	0.02	-	< 0.01	1	1
positive regulation of defense response (GO:0031349)	294	15	12.84	+	1.17	0.565	1	12	11.69	+	1.03	0.88	1	5	2.44	+	2.05	0.102	1	1	2.21	-	0.45	0.729	1	4	2.61	+	1.53	0.339	1	5	1.4	+	3.57	0.0139	0.936	3	3.27	-	0.92	1	1	4	3.2	+	1.25	0.566	1
regulation of cell population proliferation (GO:0042127)	1646	94	71.87	+	1.31	0.0103	0.212	59	65.48	-	0.9	0.469	1	19	13.67	+	1.39	0.155	1	13	12.39	+	1.05	0.768	1	26	14.63	+	1.78	0.00396	0.411	15	7.83	+	1.91	0.0139	0.938	24	18.31	+	1.31	0.177	1	24	17.91	+	1.34	0.137	1
cerebellar Purkinje cell layer maturation (GO:0021691)	2	0	0.09	-	< 0.01	1	1	0	0.08	-	< 0.01	1	1	0	0.02	-	< 0.01	1	1	0	0.02	-	< 0.01	1	1	0	0.02	-	< 0.01	1	1	1	0.01	+	> 100	0.0141	0.939	0	0.02	-	< 0.01	1	1	0	0.02	-	< 0.01	1	1
toll-like receptor 8 signaling pathway (GO:0034158)	2	0	0.09	-	< 0.01	1	1	0	0.08	-	< 0.01	1	1	0	0.02	-	< 0.01	1	1	0	0.02	-	< 0.01	1	1	0	0.02	-	< 0.01	1	1	1	0.01	+	> 100	0.0141	0.943	0	0.02	-	< 0.01	1	1	0	0.02	-	< 0.01	1	1
pyrimidine-containing compound catabolic process (GO:0072529)	38	3	1.66	+	1.81	0.245	1	2	1.51	+	1.32	0.666	1	0	0.32	-	< 0.01	1	1	0	0.29	-	< 0.01	1	1	0	0.34	-	< 0.01	1	1	2	0.18	+	11.06	0.0154	0.951	2	0.42	+	4.73	0.0715	1	0	0.41	-	< 0.01	1	1
DNA synthesis involved in DNA repair (GO:0000731)	38	3	1.66	+	1.81	0.245	1	0	1.51	-	< 0.01	0.404	1	0	0.32	-	< 0.01	1	1	0	0.29	-	< 0.01	1	1	0	0.34	-	< 0.01	1	1	2	0.18	+	11.06	0.0154	0.955	0	0.42	-	< 0.01	1	1	2	0.41	+	4.84	0.0689	1
AMP transport (GO:0080121)	3	1	0.13	+	7.63	0.157	0.924	0	0.12	-	< 0.01	1	1	0	0.02	-	< 0.01	1	1	0	0.02	-	< 0.01	1	1	1	0.03	+	37.5	0.0348	0.929	1	0.01	+	70.03	0.0188	0.973	0	0.03	-	< 0.01	1	1	0	0.03	-	< 0.01	1	1
dephosphorylation (GO:0016311)	319	22	13.93	+	1.58	0.0405	0.519	26	12.69	+	2.05	0.000982	0.0729	1	2.65	-	0.38	0.528	1	5	2.4	+	2.08	0.0962	1	5	2.84	+	1.76	0.214	1	5	1.52	+	3.29	0.019	0.977	1	3.55	-	0.28	0.273	1	7	3.47	+	2.02	0.092	1
Toll signaling pathway (GO:0008063)	3	0	0.13	-	< 0.01	1	1	0	0.12	-	< 0.01	1	1	0	0.02	-	< 0.01	1	1	0	0.02	-	< 0.01	1	1	0	0.03	-	< 0.01	1	1	1	0.01	+	70.03	0.0188	0.977	0	0.03	-	< 0.01	1	1	0	0.03	-	< 0.01	1	1
mitotic telomere maintenance via semi-conservative replication (GO:1902990)	3	0	0.13	-	< 0.01	1	1	0	0.12	-	< 0.01	1	1	0	0.02	-	< 0.01	1	1	0	0.02	-	< 0.01	1	1	0	0.03	-	< 0.01	1	1	1	0.01	+	70.03	0.0188	0.98	0	0.03	-	< 0.01	1	1	0	0.03	-	< 0.01	1	1
positive regulation of B cell proliferation (GO:0030890)	43	0	1.88	-	< 0.01	0.263	1	0	1.71	-	< 0.01	0.413	1	0	0.36	-	< 0.01	1	1	0	0.32	-	< 0.01	1	1	1	0.38	+	2.62	0.323	1	2	0.2	+	9.77	0.0193	0.981	1	0.48	+	2.09	0.386	1	1	0.47	+	2.14	0.379	1
response to oxygen levels (GO:0070482)	319	21	13.93	+	1.51	0.0742	0.757	22	12.69	+	1.73	0.0153	0.481	10	2.65	+	3.77	0.000414	0.0706	4	2.4	+	1.67	0.31	1	7	2.84	+	2.47	0.0258	0.921	5	1.52	+	3.29	0.019	0.981	2	3.55	-	0.56	0.591	1	5	3.47	+	1.44	0.405	1
positive regulation of protein serine/threonine kinase activity (GO:0071902)	211	12	9.21	+	1.3	0.397	1	9	8.39	+	1.07	0.725	1	1	1.75	-	0.57	1	1	1	1.59	-	0.63	1	1	1	1.88	-	0.53	1	1	4	1	+	3.98	0.0192	0.983	2	2.35	-	0.85	1	1	3	2.3	+	1.31	0.503	1
regulation of substrate-dependent cell migration, cell attachment to substrate (GO:1904235)	3	0	0.13	-	< 0.01	1	1	1	0.12	+	8.38	0.144	1	1	0.02	+	40.13	0.0325	0.664	0	0.02	-	< 0.01	1	1	0	0.03	-	< 0.01	1	1	1	0.01	+	70.03	0.0188	0.983	0	0.03	-	< 0.01	1	1	0	0.03	-	< 0.01	1	1
'de novo' protein folding (GO:0006458)	43	1	1.88	-	0.53	1	1	4	1.71	+	2.34	0.104	1	0	0.36	-	< 0.01	1	1	0	0.32	-	< 0.01	1	1	0	0.38	-	< 0.01	1	1	2	0.2	+	9.77	0.0193	0.984	1	0.48	+	2.09	0.386	1	1	0.47	+	2.14	0.379	1
positive regulation of substrate-dependent cell migration, cell attachment to substrate (GO:1904237)	3	0	0.13	-	< 0.01	1	1	1	0.12	+	8.38	0.144	1	1	0.02	+	40.13	0.0325	0.665	0	0.02	-	< 0.01	1	1	0	0.03	-	< 0.01	1	1	1	0.01	+	70.03	0.0188	0.986	0	0.03	-	< 0.01	1	1	0	0.03	-	< 0.01	1	1
positive regulation of peptidyl-serine phosphorylation (GO:0033138)	109	9	4.76	+	1.89	0.0988	0.798	5	4.34	+	1.15	0.626	1	2	0.91	+	2.21	0.233	1	1	0.82	+	1.22	0.563	1	0	0.97	-	< 0.01	1	1	3	0.52	+	5.78	0.0162	0.988	2	1.21	+	1.65	0.346	1	2	1.19	+	1.69	0.336	1
'de novo' posttranslational protein folding (GO:0051084)	39	1	1.7	-	0.59	1	1	3	1.55	+	1.93	0.216	1	0	0.32	-	< 0.01	1	1	0	0.29	-	< 0.01	1	1	0	0.35	-	< 0.01	1	1	2	0.19	+	10.77	0.0162	0.989	1	0.43	+	2.31	0.358	1	1	0.42	+	2.36	0.352	1
positive regulation of protein metabolic process (GO:0051247)	1479	91	64.58	+	1.41	0.00162	0.0532	65	58.83	+	1.1	0.408	1	18	12.28	+	1.47	0.101	1	14	11.13	+	1.26	0.349	1	13	13.15	-	0.99	1	1	14	7.04	+	1.99	0.0161	0.989	26	16.45	+	1.58	0.0204	1	28	16.09	+	1.74	0.00415	0.17
purine deoxyribonucleoside monophosphate biosynthetic process (GO:0009171)	3	0	0.13	-	< 0.01	1	1	0	0.12	-	< 0.01	1	1	0	0.02	-	< 0.01	1	1	0	0.02	-	< 0.01	1	1	0	0.03	-	< 0.01	1	1	1	0.01	+	70.03	0.0188	0.99	0	0.03	-	< 0.01	1	1	1	0.03	+	30.64	0.0424	0.826
pyrimidine deoxyribonucleoside triphosphate catabolic process (GO:0009213)	3	0	0.13	-	< 0.01	1	1	0	0.12	-	< 0.01	1	1	0	0.02	-	< 0.01	1	1	0	0.02	-	< 0.01	1	1	0	0.03	-	< 0.01	1	1	1	0.01	+	70.03	0.0188	0.993	0	0.03	-	< 0.01	1	1	0	0.03	-	< 0.01	1	1
replication fork arrest (GO:0043111)	3	0	0.13	-	< 0.01	1	1	1	0.12	+	8.38	0.144	1	0	0.02	-	< 0.01	1	1	0	0.02	-	< 0.01	1	1	0	0.03	-	< 0.01	1	1	1	0.01	+	70.03	0.0188	0.996	0	0.03	-	< 0.01	1	1	1	0.03	+	30.64	0.0424	0.829
'de novo' actin filament nucleation (GO:0070060)	1	1	0.04	+	22.9	0.0819	0.735	0	0.04	-	< 0.01	1	1	0	0.01	-	< 0.01	1	1	1	0.01	+	> 100	0.0149	1	0	0.01	-	< 0.01	1	1	0	0	-	< 0.01	1	1	0	0.01	-	< 0.01	1	1	0	0.01	-	< 0.01	1	1
'de novo' AMP biosynthetic process (GO:0044208)	8	0	0.35	-	< 0.01	1	1	6	0.32	+	18.85	7.1e-06	0.000928	0	0.07	-	< 0.01	1	1	0	0.06	-	< 0.01	1	1	0	0.07	-	< 0.01	1	1	1	0.04	+	26.26	0.0418	1	0	0.09	-	< 0.01	1	1	1	0.09	+	11.49	0.0928	1
'de novo' cotranslational protein folding (GO:0051083)	2	1	0.09	+	11.45	0.12	0.852	0	0.08	-	< 0.01	1	1	0	0.02	-	< 0.01	1	1	0	0.02	-	< 0.01	1	1	0	0.02	-	< 0.01	1	1	0	0.01	-	< 0.01	1	1	0	0.02	-	< 0.01	1	1	0	0.02	-	< 0.01	1	1
'de novo' CTP biosynthetic process (GO:0044210)	2	0	0.09	-	< 0.01	1	1	0	0.08	-	< 0.01	1	1	0	0.02	-	< 0.01	1	1	0	0.02	-	< 0.01	1	1	0	0.02	-	< 0.01	1	1	0	0.01	-	< 0.01	1	1	0	0.02	-	< 0.01	1	1	0	0.02	-	< 0.01	1	1
'de novo' GDP-L-fucose biosynthetic process (GO:0042351)	2	0	0.09	-	< 0.01	1	1	1	0.08	+	12.57	0.11	1	0	0.02	-	< 0.01	1	1	0	0.02	-	< 0.01	1	1	0	0.02	-	< 0.01	1	1	0	0.01	-	< 0.01	1	1	0	0.02	-	< 0.01	1	1	0	0.02	-	< 0.01	1	1
'de novo' IMP biosynthetic process (GO:0006189)	6	0	0.26	-	< 0.01	1	1	5	0.24	+	20.95	3.09e-05	0.00348	0	0.05	-	< 0.01	1	1	0	0.05	-	< 0.01	1	1	0	0.05	-	< 0.01	1	1	1	0.03	+	35.02	0.0327	1	0	0.07	-	< 0.01	1	1	1	0.07	+	15.32	0.073	1
'de novo' NAD biosynthetic process (GO:0034627)	7	0	0.31	-	< 0.01	1	1	0	0.28	-	< 0.01	1	1	0	0.06	-	< 0.01	1	1	0	0.05	-	< 0.01	1	1	0	0.06	-	< 0.01	1	1	0	0.03	-	< 0.01	1	1	0	0.08	-	< 0.01	1	1	0	0.08	-	< 0.01	1	1
'de novo' NAD biosynthetic process from tryptophan (GO:0034354)	6	0	0.26	-	< 0.01	1	1	0	0.24	-	< 0.01	1	1	0	0.05	-	< 0.01	1	1	0	0.05	-	< 0.01	1	1	0	0.05	-	< 0.01	1	1	0	0.03	-	< 0.01	1	1	0	0.07	-	< 0.01	1	1	0	0.07	-	< 0.01	1	1
'de novo' pyrimidine nucleobase biosynthetic process (GO:0006207)	7	0	0.31	-	< 0.01	1	1	1	0.28	+	3.59	0.268	1	0	0.06	-	< 0.01	1	1	0	0.05	-	< 0.01	1	1	0	0.06	-	< 0.01	1	1	1	0.03	+	30.01	0.0373	1	0	0.08	-	< 0.01	1	1	0	0.08	-	< 0.01	1	1
'de novo' UMP biosynthetic process (GO:0044205)	4	0	0.17	-	< 0.01	1	1	1	0.16	+	6.28	0.177	1	0	0.03	-	< 0.01	1	1	0	0.03	-	< 0.01	1	1	0	0.04	-	< 0.01	1	1	1	0.02	+	52.52	0.0235	1	0	0.04	-	< 0.01	1	1	0	0.04	-	< 0.01	1	1
(R)-carnitine transmembrane transport (GO:1902270)	1	0	0.04	-	< 0.01	1	1	0	0.04	-	< 0.01	1	1	0	0.01	-	< 0.01	1	1	0	0.01	-	< 0.01	1	1	0	0.01	-	< 0.01	1	1	0	0	-	< 0.01	1	1	0	0.01	-	< 0.01	1	1	0	0.01	-	< 0.01	1	1
(R)-carnitine transport (GO:1900749)	1	0	0.04	-	< 0.01	1	1	0	0.04	-	< 0.01	1	1	0	0.01	-	< 0.01	1	1	0	0.01	-	< 0.01	1	1	0	0.01	-	< 0.01	1	1	0	0	-	< 0.01	1	1	0	0.01	-	< 0.01	1	1	0	0.01	-	< 0.01	1	1
[2Fe-2S] cluster assembly (GO:0044571)	5	0	0.22	-	< 0.01	1	1	0	0.2	-	< 0.01	1	1	0	0.04	-	< 0.01	1	1	0	0.04	-	< 0.01	1	1	1	0.04	+	22.5	0.0517	1	0	0.02	-	< 0.01	1	1	0	0.06	-	< 0.01	1	1	0	0.05	-	< 0.01	1	1
1-phosphatidyl-1D-myo-inositol 3,5-bisphosphate metabolic process (GO:1903100)	1	0	0.04	-	< 0.01	1	1	0	0.04	-	< 0.01	1	1	0	0.01	-	< 0.01	1	1	0	0.01	-	< 0.01	1	1	0	0.01	-	< 0.01	1	1	0	0	-	< 0.01	1	1	0	0.01	-	< 0.01	1	1	0	0.01	-	< 0.01	1	1
1-phosphatidyl-1D-myo-inositol 4,5-bisphosphate biosynthetic process (GO:1902635)	3	1	0.13	+	7.63	0.157	0.982	0	0.12	-	< 0.01	1	1	0	0.02	-	< 0.01	1	1	0	0.02	-	< 0.01	1	1	0	0.03	-	< 0.01	1	1	0	0.01	-	< 0.01	1	1	0	0.03	-	< 0.01	1	1	0	0.03	-	< 0.01	1	1
1-phosphatidyl-1D-myo-inositol 4,5-bisphosphate metabolic process (GO:1902633)	3	1	0.13	+	7.63	0.157	0.982	0	0.12	-	< 0.01	1	1	0	0.02	-	< 0.01	1	1	0	0.02	-	< 0.01	1	1	0	0.03	-	< 0.01	1	1	0	0.01	-	< 0.01	1	1	0	0.03	-	< 0.01	1	1	0	0.03	-	< 0.01	1	1
10-formyltetrahydrofolate biosynthetic process (GO:0009257)	2	0	0.09	-	< 0.01	1	1	1	0.08	+	12.57	0.11	1	0	0.02	-	< 0.01	1	1	0	0.02	-	< 0.01	1	1	0	0.02	-	< 0.01	1	1	0	0.01	-	< 0.01	1	1	0	0.02	-	< 0.01	1	1	0	0.02	-	< 0.01	1	1
10-formyltetrahydrofolate catabolic process (GO:0009258)	3	1	0.13	+	7.63	0.157	0.942	1	0.12	+	8.38	0.144	1	0	0.02	-	< 0.01	1	1	0	0.02	-	< 0.01	1	1	0	0.03	-	< 0.01	1	1	0	0.01	-	< 0.01	1	1	0	0.03	-	< 0.01	1	1	0	0.03	-	< 0.01	1	1
10-formyltetrahydrofolate metabolic process (GO:0009256)	6	1	0.26	+	3.82	0.259	1	2	0.24	+	8.38	0.0351	0.76	0	0.05	-	< 0.01	1	1	0	0.05	-	< 0.01	1	1	0	0.05	-	< 0.01	1	1	0	0.03	-	< 0.01	1	1	0	0.07	-	< 0.01	1	1	0	0.07	-	< 0.01	1	1
2-oxobutyrate biosynthetic process (GO:0046360)	1	1	0.04	+	22.9	0.0819	0.711	0	0.04	-	< 0.01	1	1	0	0.01	-	< 0.01	1	1	0	0.01	-	< 0.01	1	1	0	0.01	-	< 0.01	1	1	0	0	-	< 0.01	1	1	0	0.01	-	< 0.01	1	1	0	0.01	-	< 0.01	1	1
2-oxobutyrate catabolic process (GO:0019606)	1	1	0.04	+	22.9	0.0819	0.713	0	0.04	-	< 0.01	1	1	0	0.01	-	< 0.01	1	1	0	0.01	-	< 0.01	1	1	0	0.01	-	< 0.01	1	1	0	0	-	< 0.01	1	1	0	0.01	-	< 0.01	1	1	0	0.01	-	< 0.01	1	1
2-oxobutyrate metabolic process (GO:0046361)	2	2	0.09	+	22.9	0.00992	0.209	0	0.08	-	< 0.01	1	1	0	0.02	-	< 0.01	1	1	0	0.02	-	< 0.01	1	1	0	0.02	-	< 0.01	1	1	0	0.01	-	< 0.01	1	1	0	0.02	-	< 0.01	1	1	0	0.02	-	< 0.01	1	1
2-oxoglutarate metabolic process (GO:0006103)	17	1	0.74	+	1.35	0.537	1	2	0.68	+	2.96	0.163	1	0	0.14	-	< 0.01	1	1	0	0.13	-	< 0.01	1	1	0	0.15	-	< 0.01	1	1	0	0.08	-	< 0.01	1	1	1	0.19	+	5.29	0.181	1	0	0.18	-	< 0.01	1	1
3-keto-sphinganine metabolic process (GO:0006666)	1	0	0.04	-	< 0.01	1	1	0	0.04	-	< 0.01	1	1	0	0.01	-	< 0.01	1	1	0	0.01	-	< 0.01	1	1	0	0.01	-	< 0.01	1	1	0	0	-	< 0.01	1	1	0	0.01	-	< 0.01	1	1	0	0.01	-	< 0.01	1	1
3'-phospho-5'-adenylyl sulfate transmembrane transport (GO:1902559)	2	0	0.09	-	< 0.01	1	1	0	0.08	-	< 0.01	1	1	0	0.02	-	< 0.01	1	1	0	0.02	-	< 0.01	1	1	0	0.02	-	< 0.01	1	1	0	0.01	-	< 0.01	1	1	0	0.02	-	< 0.01	1	1	0	0.02	-	< 0.01	1	1
3'-phosphoadenosine 5'-phosphosulfate biosynthetic process (GO:0050428)	6	1	0.26	+	3.82	0.259	1	0	0.24	-	< 0.01	1	1	1	0.05	+	20.07	0.0563	0.8	0	0.05	-	< 0.01	1	1	0	0.05	-	< 0.01	1	1	0	0.03	-	< 0.01	1	1	1	0.07	+	14.98	0.0745	1	0	0.07	-	< 0.01	1	1
3'-phosphoadenosine 5'-phosphosulfate metabolic process (GO:0050427)	20	2	0.87	+	2.29	0.234	1	0	0.8	-	< 0.01	1	1	1	0.17	+	6.02	0.16	1	0	0.15	-	< 0.01	1	1	0	0.18	-	< 0.01	1	1	0	0.1	-	< 0.01	1	1	1	0.22	+	4.5	0.207	1	1	0.22	+	4.6	0.203	1
3'-phosphoadenosine 5'-phosphosulfate transport (GO:0046963)	2	0	0.09	-	< 0.01	1	1	0	0.08	-	< 0.01	1	1	0	0.02	-	< 0.01	1	1	0	0.02	-	< 0.01	1	1	0	0.02	-	< 0.01	1	1	0	0.01	-	< 0.01	1	1	0	0.02	-	< 0.01	1	1	0	0.02	-	< 0.01	1	1
3'-UTR-mediated mRNA destabilization (GO:0061158)	17	0	0.74	-	< 0.01	1	1	2	0.68	+	2.96	0.163	1	1	0.14	+	7.08	0.138	1	0	0.13	-	< 0.01	1	1	0	0.15	-	< 0.01	1	1	0	0.08	-	< 0.01	1	1	1	0.19	+	5.29	0.181	1	0	0.18	-	< 0.01	1	1
4-hydroxyproline catabolic process (GO:0019470)	4	0	0.17	-	< 0.01	1	1	0	0.16	-	< 0.01	1	1	0	0.03	-	< 0.01	1	1	0	0.03	-	< 0.01	1	1	0	0.04	-	< 0.01	1	1	0	0.02	-	< 0.01	1	1	0	0.04	-	< 0.01	1	1	0	0.04	-	< 0.01	1	1
4-hydroxyproline metabolic process (GO:0019471)	4	0	0.17	-	< 0.01	1	1	0	0.16	-	< 0.01	1	1	0	0.03	-	< 0.01	1	1	0	0.03	-	< 0.01	1	1	0	0.04	-	< 0.01	1	1	0	0.02	-	< 0.01	1	1	0	0.04	-	< 0.01	1	1	0	0.04	-	< 0.01	1	1
4-nitrophenol metabolic process (GO:0018960)	1	0	0.04	-	< 0.01	1	1	0	0.04	-	< 0.01	1	1	0	0.01	-	< 0.01	1	1	0	0.01	-	< 0.01	1	1	0	0.01	-	< 0.01	1	1	0	0	-	< 0.01	1	1	0	0.01	-	< 0.01	1	1	0	0.01	-	< 0.01	1	1
5-aminolevulinic acid import across plasma membrane (GO:0140484)	1	0	0.04	-	< 0.01	1	1	0	0.04	-	< 0.01	1	1	0	0.01	-	< 0.01	1	1	0	0.01	-	< 0.01	1	1	0	0.01	-	< 0.01	1	1	0	0	-	< 0.01	1	1	0	0.01	-	< 0.01	1	1	0	0.01	-	< 0.01	1	1
5-methylcytosine catabolic process (GO:0006211)	3	0	0.13	-	< 0.01	1	1	0	0.12	-	< 0.01	1	1	0	0.02	-	< 0.01	1	1	0	0.02	-	< 0.01	1	1	0	0.03	-	< 0.01	1	1	0	0.01	-	< 0.01	1	1	1	0.03	+	29.97	0.0433	1	0	0.03	-	< 0.01	1	1
5-methylcytosine metabolic process (GO:0019857)	3	0	0.13	-	< 0.01	1	1	0	0.12	-	< 0.01	1	1	0	0.02	-	< 0.01	1	1	0	0.02	-	< 0.01	1	1	0	0.03	-	< 0.01	1	1	0	0.01	-	< 0.01	1	1	1	0.03	+	29.97	0.0433	1	0	0.03	-	< 0.01	1	1
5-phosphoribose 1-diphosphate biosynthetic process (GO:0006015)	6	0	0.26	-	< 0.01	1	1	5	0.24	+	20.95	3.09e-05	0.00345	0	0.05	-	< 0.01	1	1	0	0.05	-	< 0.01	1	1	0	0.05	-	< 0.01	1	1	0	0.03	-	< 0.01	1	1	0	0.07	-	< 0.01	1	1	0	0.07	-	< 0.01	1	1
5-phosphoribose 1-diphosphate metabolic process (GO:0046391)	6	0	0.26	-	< 0.01	1	1	5	0.24	+	20.95	3.09e-05	0.00343	0	0.05	-	< 0.01	1	1	0	0.05	-	< 0.01	1	1	0	0.05	-	< 0.01	1	1	0	0.03	-	< 0.01	1	1	0	0.07	-	< 0.01	1	1	0	0.07	-	< 0.01	1	1
5S class rRNA transcription by RNA polymerase III (GO:0042791)	6	0	0.26	-	< 0.01	1	1	0	0.24	-	< 0.01	1	1	0	0.05	-	< 0.01	1	1	0	0.05	-	< 0.01	1	1	0	0.05	-	< 0.01	1	1	0	0.03	-	< 0.01	1	1	0	0.07	-	< 0.01	1	1	0	0.07	-	< 0.01	1	1
7-methylguanosine cap hypermethylation (GO:0036261)	1	0	0.04	-	< 0.01	1	1	1	0.04	+	25.14	0.0751	1	0	0.01	-	< 0.01	1	1	1	0.01	+	> 100	0.0149	1	0	0.01	-	< 0.01	1	1	0	0	-	< 0.01	1	1	0	0.01	-	< 0.01	1	1	0	0.01	-	< 0.01	1	1
7-methylguanosine mRNA capping (GO:0006370)	8	0	0.35	-	< 0.01	1	1	1	0.32	+	3.14	0.296	1	0	0.07	-	< 0.01	1	1	0	0.06	-	< 0.01	1	1	0	0.07	-	< 0.01	1	1	0	0.04	-	< 0.01	1	1	0	0.09	-	< 0.01	1	1	0	0.09	-	< 0.01	1	1
7-methylguanosine RNA capping (GO:0009452)	9	0	0.39	-	< 0.01	1	1	2	0.36	+	5.59	0.064	1	0	0.07	-	< 0.01	1	1	1	0.07	+	14.76	0.0723	1	0	0.08	-	< 0.01	1	1	0	0.04	-	< 0.01	1	1	0	0.1	-	< 0.01	1	1	0	0.1	-	< 0.01	1	1
7,8-dihydroneopterin 3'-triphosphate biosynthetic process (GO:0035998)	1	0	0.04	-	< 0.01	1	1	0	0.04	-	< 0.01	1	1	0	0.01	-	< 0.01	1	1	0	0.01	-	< 0.01	1	1	0	0.01	-	< 0.01	1	1	0	0	-	< 0.01	1	1	0	0.01	-	< 0.01	1	1	0	0.01	-	< 0.01	1	1
9-cis-retinoic acid biosynthetic process (GO:0042904)	4	0	0.17	-	< 0.01	1	1	0	0.16	-	< 0.01	1	1	0	0.03	-	< 0.01	1	1	0	0.03	-	< 0.01	1	1	0	0.04	-	< 0.01	1	1	0	0.02	-	< 0.01	1	1	1	0.04	+	22.48	0.0538	1	0	0.04	-	< 0.01	1	1
9-cis-retinoic acid metabolic process (GO:0042905)	4	0	0.17	-	< 0.01	1	1	0	0.16	-	< 0.01	1	1	0	0.03	-	< 0.01	1	1	0	0.03	-	< 0.01	1	1	0	0.04	-	< 0.01	1	1	0	0.02	-	< 0.01	1	1	1	0.04	+	22.48	0.0538	1	0	0.04	-	< 0.01	1	1
90S preribosome assembly (GO:0034463)	1	0	0.04	-	< 0.01	1	1	0	0.04	-	< 0.01	1	1	0	0.01	-	< 0.01	1	1	0	0.01	-	< 0.01	1	1	0	0.01	-	< 0.01	1	1	0	0	-	< 0.01	1	1	0	0.01	-	< 0.01	1	1	1	0.01	+	91.92	0.0214	0.561
abducens nerve development (GO:0021560)	2	0	0.09	-	< 0.01	1	1	0	0.08	-	< 0.01	1	1	0	0.02	-	< 0.01	1	1	0	0.02	-	< 0.01	1	1	0	0.02	-	< 0.01	1	1	0	0.01	-	< 0.01	1	1	0	0.02	-	< 0.01	1	1	0	0.02	-	< 0.01	1	1
abducens nerve formation (GO:0021599)	2	0	0.09	-	< 0.01	1	1	0	0.08	-	< 0.01	1	1	0	0.02	-	< 0.01	1	1	0	0.02	-	< 0.01	1	1	0	0.02	-	< 0.01	1	1	0	0.01	-	< 0.01	1	1	0	0.02	-	< 0.01	1	1	0	0.02	-	< 0.01	1	1
abducens nerve morphogenesis (GO:0021598)	2	0	0.09	-	< 0.01	1	1	0	0.08	-	< 0.01	1	1	0	0.02	-	< 0.01	1	1	0	0.02	-	< 0.01	1	1	0	0.02	-	< 0.01	1	1	0	0.01	-	< 0.01	1	1	0	0.02	-	< 0.01	1	1	0	0.02	-	< 0.01	1	1
abducens nucleus development (GO:0021742)	1	0	0.04	-	< 0.01	1	1	0	0.04	-	< 0.01	1	1	0	0.01	-	< 0.01	1	1	0	0.01	-	< 0.01	1	1	0	0.01	-	< 0.01	1	1	0	0	-	< 0.01	1	1	0	0.01	-	< 0.01	1	1	0	0.01	-	< 0.01	1	1
abortive mitotic cell cycle (GO:0033277)	2	1	0.09	+	11.45	0.12	0.882	0	0.08	-	< 0.01	1	1	0	0.02	-	< 0.01	1	1	0	0.02	-	< 0.01	1	1	0	0.02	-	< 0.01	1	1	0	0.01	-	< 0.01	1	1	0	0.02	-	< 0.01	1	1	0	0.02	-	< 0.01	1	1
abscission (GO:0009838)	6	0	0.26	-	< 0.01	1	1	0	0.24	-	< 0.01	1	1	0	0.05	-	< 0.01	1	1	0	0.05	-	< 0.01	1	1	0	0.05	-	< 0.01	1	1	0	0.03	-	< 0.01	1	1	0	0.07	-	< 0.01	1	1	2	0.07	+	30.64	0.00309	0.135
absorption of visible light (GO:0016038)	1	0	0.04	-	< 0.01	1	1	0	0.04	-	< 0.01	1	1	0	0.01	-	< 0.01	1	1	0	0.01	-	< 0.01	1	1	0	0.01	-	< 0.01	1	1	0	0	-	< 0.01	1	1	0	0.01	-	< 0.01	1	1	0	0.01	-	< 0.01	1	1
acetate biosynthetic process (GO:0019413)	1	0	0.04	-	< 0.01	1	1	0	0.04	-	< 0.01	1	1	0	0.01	-	< 0.01	1	1	0	0.01	-	< 0.01	1	1	0	0.01	-	< 0.01	1	1	0	0	-	< 0.01	1	1	0	0.01	-	< 0.01	1	1	0	0.01	-	< 0.01	1	1
acetate ester biosynthetic process (GO:1900620)	3	1	0.13	+	7.63	0.157	0.949	0	0.12	-	< 0.01	1	1	0	0.02	-	< 0.01	1	1	0	0.02	-	< 0.01	1	1	0	0.03	-	< 0.01	1	1	0	0.01	-	< 0.01	1	1	0	0.03	-	< 0.01	1	1	0	0.03	-	< 0.01	1	1
acetate ester metabolic process (GO:1900619)	6	1	0.26	+	3.82	0.259	1	0	0.24	-	< 0.01	1	1	0	0.05	-	< 0.01	1	1	0	0.05	-	< 0.01	1	1	0	0.05	-	< 0.01	1	1	0	0.03	-	< 0.01	1	1	0	0.07	-	< 0.01	1	1	0	0.07	-	< 0.01	1	1
acetate ester transport (GO:1901374)	3	1	0.13	+	7.63	0.157	0.956	0	0.12	-	< 0.01	1	1	0	0.02	-	< 0.01	1	1	0	0.02	-	< 0.01	1	1	0	0.03	-	< 0.01	1	1	0	0.01	-	< 0.01	1	1	0	0.03	-	< 0.01	1	1	0	0.03	-	< 0.01	1	1
acetate metabolic process (GO:0006083)	2	0	0.09	-	< 0.01	1	1	0	0.08	-	< 0.01	1	1	0	0.02	-	< 0.01	1	1	0	0.02	-	< 0.01	1	1	0	0.02	-	< 0.01	1	1	0	0.01	-	< 0.01	1	1	0	0.02	-	< 0.01	1	1	0	0.02	-	< 0.01	1	1
acetoacetic acid metabolic process (GO:0043438)	1	0	0.04	-	< 0.01	1	1	0	0.04	-	< 0.01	1	1	0	0.01	-	< 0.01	1	1	0	0.01	-	< 0.01	1	1	0	0.01	-	< 0.01	1	1	0	0	-	< 0.01	1	1	0	0.01	-	< 0.01	1	1	0	0.01	-	< 0.01	1	1
acetyl-CoA biosynthetic process (GO:0006085)	14	2	0.61	+	3.27	0.143	0.923	1	0.56	+	1.8	0.443	1	1	0.12	+	8.6	0.117	1	0	0.11	-	< 0.01	1	1	1	0.12	+	8.04	0.124	1	0	0.07	-	< 0.01	1	1	0	0.16	-	< 0.01	1	1	0	0.15	-	< 0.01	1	1
acetyl-CoA biosynthetic process from acetate (GO:0019427)	2	0	0.09	-	< 0.01	1	1	0	0.08	-	< 0.01	1	1	0	0.02	-	< 0.01	1	1	0	0.02	-	< 0.01	1	1	0	0.02	-	< 0.01	1	1	0	0.01	-	< 0.01	1	1	0	0.02	-	< 0.01	1	1	0	0.02	-	< 0.01	1	1
acetyl-CoA biosynthetic process from pyruvate (GO:0006086)	7	1	0.31	+	3.27	0.29	1	1	0.28	+	3.59	0.268	1	0	0.06	-	< 0.01	1	1	0	0.05	-	< 0.01	1	1	1	0.06	+	16.07	0.0684	1	0	0.03	-	< 0.01	1	1	0	0.08	-	< 0.01	1	1	0	0.08	-	< 0.01	1	1
acetyl-CoA catabolic process (GO:0046356)	3	0	0.13	-	< 0.01	1	1	0	0.12	-	< 0.01	1	1	1	0.02	+	40.13	0.0325	0.655	0	0.02	-	< 0.01	1	1	0	0.03	-	< 0.01	1	1	0	0.01	-	< 0.01	1	1	0	0.03	-	< 0.01	1	1	0	0.03	-	< 0.01	1	1
acetyl-CoA metabolic process (GO:0006084)	29	3	1.27	+	2.37	0.148	0.947	1	1.15	-	0.87	1	1	1	0.24	+	4.15	0.22	1	0	0.22	-	< 0.01	1	1	1	0.26	+	3.88	0.233	1	0	0.14	-	< 0.01	1	1	1	0.32	+	3.1	0.283	1	0	0.32	-	< 0.01	1	1
acetyl-CoA transport (GO:0015876)	1	0	0.04	-	< 0.01	1	1	0	0.04	-	< 0.01	1	1	0	0.01	-	< 0.01	1	1	0	0.01	-	< 0.01	1	1	0	0.01	-	< 0.01	1	1	0	0	-	< 0.01	1	1	0	0.01	-	< 0.01	1	1	0	0.01	-	< 0.01	1	1
acetylcholine biosynthetic process (GO:0008292)	3	1	0.13	+	7.63	0.157	0.929	0	0.12	-	< 0.01	1	1	0	0.02	-	< 0.01	1	1	0	0.02	-	< 0.01	1	1	0	0.03	-	< 0.01	1	1	0	0.01	-	< 0.01	1	1	0	0.03	-	< 0.01	1	1	0	0.03	-	< 0.01	1	1
acetylcholine catabolic process (GO:0006581)	3	0	0.13	-	< 0.01	1	1	0	0.12	-	< 0.01	1	1	0	0.02	-	< 0.01	1	1	0	0.02	-	< 0.01	1	1	0	0.03	-	< 0.01	1	1	0	0.01	-	< 0.01	1	1	0	0.03	-	< 0.01	1	1	0	0.03	-	< 0.01	1	1
acetylcholine catabolic process in synaptic cleft (GO:0001507)	2	0	0.09	-	< 0.01	1	1	0	0.08	-	< 0.01	1	1	0	0.02	-	< 0.01	1	1	0	0.02	-	< 0.01	1	1	0	0.02	-	< 0.01	1	1	0	0.01	-	< 0.01	1	1	0	0.02	-	< 0.01	1	1	0	0.02	-	< 0.01	1	1
acetylcholine metabolic process (GO:0008291)	6	1	0.26	+	3.82	0.259	1	0	0.24	-	< 0.01	1	1	0	0.05	-	< 0.01	1	1	0	0.05	-	< 0.01	1	1	0	0.05	-	< 0.01	1	1	0	0.03	-	< 0.01	1	1	0	0.07	-	< 0.01	1	1	0	0.07	-	< 0.01	1	1
acetylcholine receptor signaling pathway (GO:0095500)	30	0	1.31	-	< 0.01	0.636	1	0	1.19	-	< 0.01	0.629	1	1	0.25	+	4.01	0.226	1	0	0.23	-	< 0.01	1	1	0	0.27	-	< 0.01	1	1	0	0.14	-	< 0.01	1	1	0	0.33	-	< 0.01	1	1	0	0.33	-	< 0.01	1	1
acetylcholine secretion (GO:0061526)	1	1	0.04	+	22.9	0.0819	0.722	0	0.04	-	< 0.01	1	1	0	0.01	-	< 0.01	1	1	0	0.01	-	< 0.01	1	1	0	0.01	-	< 0.01	1	1	0	0	-	< 0.01	1	1	0	0.01	-	< 0.01	1	1	0	0.01	-	< 0.01	1	1
acetylcholine transport (GO:0015870)	1	1	0.04	+	22.9	0.0819	0.729	0	0.04	-	< 0.01	1	1	0	0.01	-	< 0.01	1	1	0	0.01	-	< 0.01	1	1	0	0.01	-	< 0.01	1	1	0	0	-	< 0.01	1	1	0	0.01	-	< 0.01	1	1	0	0.01	-	< 0.01	1	1
acetylcholine-mediated vasodilation involved in regulation of systemic arterial blood pressure (GO:0003069)	1	0	0.04	-	< 0.01	1	1	1	0.04	+	25.14	0.0751	1	0	0.01	-	< 0.01	1	1	0	0.01	-	< 0.01	1	1	0	0.01	-	< 0.01	1	1	0	0	-	< 0.01	1	1	0	0.01	-	< 0.01	1	1	0	0.01	-	< 0.01	1	1
acid secretion (GO:0046717)	24	0	1.05	-	< 0.01	0.624	1	0	0.95	-	< 0.01	1	1	0	0.2	-	< 0.01	1	1	0	0.18	-	< 0.01	1	1	0	0.21	-	< 0.01	1	1	0	0.11	-	< 0.01	1	1	0	0.27	-	< 0.01	1	1	0	0.26	-	< 0.01	1	1
acidic amino acid transport (GO:0015800)	40	2	1.75	+	1.15	0.695	1	2	1.59	+	1.26	0.675	1	1	0.33	+	3.01	0.288	1	0	0.3	-	< 0.01	1	1	1	0.36	+	2.81	0.305	1	0	0.19	-	< 0.01	1	1	2	0.44	+	4.5	0.0779	1	0	0.44	-	< 0.01	1	1
acinar cell differentiation (GO:0090425)	1	0	0.04	-	< 0.01	1	1	0	0.04	-	< 0.01	1	1	0	0.01	-	< 0.01	1	1	0	0.01	-	< 0.01	1	1	0	0.01	-	< 0.01	1	1	0	0	-	< 0.01	1	1	0	0.01	-	< 0.01	1	1	0	0.01	-	< 0.01	1	1
acrosomal vesicle exocytosis (GO:0060478)	6	0	0.26	-	< 0.01	1	1	1	0.24	+	4.19	0.239	1	0	0.05	-	< 0.01	1	1	0	0.05	-	< 0.01	1	1	0	0.05	-	< 0.01	1	1	0	0.03	-	< 0.01	1	1	0	0.07	-	< 0.01	1	1	0	0.07	-	< 0.01	1	1
acrosome assembly (GO:0001675)	18	2	0.79	+	2.54	0.203	1	1	0.72	+	1.4	0.524	1	0	0.15	-	< 0.01	1	1	1	0.14	+	7.38	0.133	1	0	0.16	-	< 0.01	1	1	0	0.09	-	< 0.01	1	1	0	0.2	-	< 0.01	1	1	0	0.2	-	< 0.01	1	1
acrosome matrix dispersal (GO:0002077)	1	0	0.04	-	< 0.01	1	1	0	0.04	-	< 0.01	1	1	0	0.01	-	< 0.01	1	1	0	0.01	-	< 0.01	1	1	0	0.01	-	< 0.01	1	1	0	0	-	< 0.01	1	1	0	0.01	-	< 0.01	1	1	0	0.01	-	< 0.01	1	1
acrosome reaction (GO:0007340)	23	0	1	-	< 0.01	0.624	1	1	0.91	+	1.09	0.608	1	0	0.19	-	< 0.01	1	1	0	0.17	-	< 0.01	1	1	0	0.2	-	< 0.01	1	1	0	0.11	-	< 0.01	1	1	0	0.26	-	< 0.01	1	1	0	0.25	-	< 0.01	1	1
actin cortical patch localization (GO:0051666)	1	0	0.04	-	< 0.01	1	1	0	0.04	-	< 0.01	1	1	0	0.01	-	< 0.01	1	1	0	0.01	-	< 0.01	1	1	0	0.01	-	< 0.01	1	1	0	0	-	< 0.01	1	1	0	0.01	-	< 0.01	1	1	0	0.01	-	< 0.01	1	1
actin crosslink formation (GO:0051764)	14	1	0.61	+	1.64	0.473	1	0	0.56	-	< 0.01	1	1	0	0.12	-	< 0.01	1	1	0	0.11	-	< 0.01	1	1	0	0.12	-	< 0.01	1	1	0	0.07	-	< 0.01	1	1	1	0.16	+	6.42	0.153	1	0	0.15	-	< 0.01	1	1
actin cytoskeleton organization (GO:0030036)	545	61	23.8	+	2.56	3.3e-10	7.85e-08	10	21.68	-	0.46	0.0094	0.364	14	4.53	+	3.09	0.000227	0.0468	2	4.1	-	0.49	0.447	1	8	4.84	+	1.65	0.159	1	3	2.59	+	1.16	0.746	1	14	6.06	+	2.31	0.00561	0.677	6	5.93	+	1.01	0.835	1
actin cytoskeleton reorganization (GO:0031532)	70	8	3.06	+	2.62	0.0161	0.291	1	2.78	-	0.36	0.527	1	1	0.58	+	1.72	0.445	1	0	0.53	-	< 0.01	1	1	0	0.62	-	< 0.01	1	1	0	0.33	-	< 0.01	1	1	0	0.78	-	< 0.01	1	1	1	0.76	+	1.31	0.537	1
actin filament branching (GO:0090135)	3	1	0.13	+	7.63	0.157	0.955	0	0.12	-	< 0.01	1	1	0	0.02	-	< 0.01	1	1	0	0.02	-	< 0.01	1	1	0	0.03	-	< 0.01	1	1	0	0.01	-	< 0.01	1	1	0	0.03	-	< 0.01	1	1	0	0.03	-	< 0.01	1	1
actin filament bundle assembly (GO:0051017)	58	5	2.53	+	1.97	0.191	1	1	2.31	-	0.43	0.729	1	2	0.48	+	4.15	0.0876	0.974	0	0.44	-	< 0.01	1	1	0	0.52	-	< 0.01	1	1	1	0.28	+	3.62	0.245	1	1	0.65	+	1.55	0.48	1	1	0.63	+	1.58	0.472	1
actin filament bundle distribution (GO:0070650)	1	0	0.04	-	< 0.01	1	1	0	0.04	-	< 0.01	1	1	0	0.01	-	< 0.01	1	1	0	0.01	-	< 0.01	1	1	1	0.01	+	> 100	0.0175	0.788	0	0	-	< 0.01	1	1	0	0.01	-	< 0.01	1	1	0	0.01	-	< 0.01	1	1
actin filament bundle organization (GO:0061572)	61	5	2.66	+	1.88	0.201	1	1	2.43	-	0.41	0.733	1	2	0.51	+	3.95	0.0951	1	0	0.46	-	< 0.01	1	1	1	0.54	+	1.84	0.423	1	1	0.29	+	3.44	0.255	1	1	0.68	+	1.47	0.497	1	1	0.66	+	1.51	0.489	1
actin filament bundle retrograde transport (GO:0061573)	1	0	0.04	-	< 0.01	1	1	0	0.04	-	< 0.01	1	1	0	0.01	-	< 0.01	1	1	0	0.01	-	< 0.01	1	1	1	0.01	+	> 100	0.0175	0.753	0	0	-	< 0.01	1	1	0	0.01	-	< 0.01	1	1	0	0.01	-	< 0.01	1	1
actin filament capping (GO:0051693)	37	9	1.62	+	5.57	0.000103	0.00609	2	1.47	+	1.36	0.661	1	0	0.31	-	< 0.01	1	1	0	0.28	-	< 0.01	1	1	3	0.33	+	9.12	0.00523	0.455	0	0.18	-	< 0.01	1	1	2	0.41	+	4.86	0.0685	1	0	0.4	-	< 0.01	1	1
actin filament debranching (GO:0071846)	2	0	0.09	-	< 0.01	1	1	0	0.08	-	< 0.01	1	1	0	0.02	-	< 0.01	1	1	0	0.02	-	< 0.01	1	1	0	0.02	-	< 0.01	1	1	0	0.01	-	< 0.01	1	1	0	0.02	-	< 0.01	1	1	0	0.02	-	< 0.01	1	1
actin filament depolymerization (GO:0030042)	12	4	0.52	+	7.63	0.0037	0.103	1	0.48	+	2.09	0.398	1	0	0.1	-	< 0.01	1	1	0	0.09	-	< 0.01	1	1	0	0.11	-	< 0.01	1	1	0	0.06	-	< 0.01	1	1	0	0.13	-	< 0.01	1	1	0	0.13	-	< 0.01	1	1
actin filament fragmentation (GO:0030043)	4	1	0.17	+	5.73	0.192	0.99	0	0.16	-	< 0.01	1	1	0	0.03	-	< 0.01	1	1	0	0.03	-	< 0.01	1	1	0	0.04	-	< 0.01	1	1	0	0.02	-	< 0.01	1	1	0	0.04	-	< 0.01	1	1	0	0.04	-	< 0.01	1	1
actin filament network formation (GO:0051639)	12	1	0.52	+	1.91	0.426	1	0	0.48	-	< 0.01	1	1	1	0.1	+	10.03	0.102	1	0	0.09	-	< 0.01	1	1	0	0.11	-	< 0.01	1	1	0	0.06	-	< 0.01	1	1	1	0.13	+	7.49	0.134	1	0	0.13	-	< 0.01	1	1
actin filament organization (GO:0007015)	272	30	11.88	+	2.53	1.37e-05	0.00106	5	10.82	-	0.46	0.082	1	5	2.26	+	2.21	0.0795	0.928	1	2.05	-	0.49	0.727	1	2	2.42	-	0.83	1	1	3	1.29	+	2.32	0.142	1	6	3.03	+	1.98	0.133	1	2	2.96	-	0.68	1	1
actin filament polymerization (GO:0030041)	35	3	1.53	+	1.96	0.212	1	1	1.39	-	0.72	1	1	1	0.29	+	3.44	0.258	1	0	0.26	-	< 0.01	1	1	0	0.31	-	< 0.01	1	1	0	0.17	-	< 0.01	1	1	0	0.39	-	< 0.01	1	1	0	0.38	-	< 0.01	1	1
actin filament reorganization (GO:0090527)	11	3	0.48	+	6.25	0.0188	0.324	0	0.44	-	< 0.01	1	1	0	0.09	-	< 0.01	1	1	0	0.08	-	< 0.01	1	1	0	0.1	-	< 0.01	1	1	0	0.05	-	< 0.01	1	1	0	0.12	-	< 0.01	1	1	0	0.12	-	< 0.01	1	1
actin filament reorganization involved in cell cycle (GO:0030037)	1	1	0.04	+	22.9	0.0819	0.714	0	0.04	-	< 0.01	1	1	0	0.01	-	< 0.01	1	1	0	0.01	-	< 0.01	1	1	0	0.01	-	< 0.01	1	1	0	0	-	< 0.01	1	1	0	0.01	-	< 0.01	1	1	0	0.01	-	< 0.01	1	1
actin filament severing (GO:0051014)	15	1	0.65	+	1.53	0.495	1	0	0.6	-	< 0.01	1	1	0	0.12	-	< 0.01	1	1	0	0.11	-	< 0.01	1	1	0	0.13	-	< 0.01	1	1	0	0.07	-	< 0.01	1	1	2	0.17	+	11.99	0.0147	0.921	0	0.16	-	< 0.01	1	1
actin filament uncapping (GO:0051695)	2	0	0.09	-	< 0.01	1	1	0	0.08	-	< 0.01	1	1	0	0.02	-	< 0.01	1	1	0	0.02	-	< 0.01	1	1	0	0.02	-	< 0.01	1	1	0	0.01	-	< 0.01	1	1	0	0.02	-	< 0.01	1	1	0	0.02	-	< 0.01	1	1
actin filament-based movement (GO:0030048)	102	12	4.45	+	2.69	0.00295	0.0851	3	4.06	-	0.74	0.8	1	2	0.85	+	2.36	0.211	1	0	0.77	-	< 0.01	1	1	2	0.91	+	2.21	0.233	1	0	0.49	-	< 0.01	1	1	1	1.13	-	0.88	1	1	0	1.11	-	< 0.01	0.631	1
actin filament-based process (GO:0030029)	610	65	26.64	+	2.44	4.49e-10	1.02e-07	12	24.26	-	0.49	0.0104	0.386	16	5.07	+	3.16	6.34e-05	0.0249	2	4.59	-	0.44	0.335	1	8	5.42	+	1.48	0.268	1	3	2.9	+	1.03	0.767	1	15	6.78	+	2.21	0.00491	0.658	6	6.64	-	0.9	1	1
actin filament-based transport (GO:0099515)	21	5	0.92	+	5.45	0.00401	0.11	0	0.84	-	< 0.01	1	1	1	0.17	+	5.73	0.166	1	0	0.16	-	< 0.01	1	1	0	0.19	-	< 0.01	1	1	0	0.1	-	< 0.01	1	1	0	0.23	-	< 0.01	1	1	0	0.23	-	< 0.01	1	1
actin modification (GO:0030047)	4	2	0.17	+	11.45	0.0234	0.365	0	0.16	-	< 0.01	1	1	0	0.03	-	< 0.01	1	1	0	0.03	-	< 0.01	1	1	0	0.04	-	< 0.01	1	1	0	0.02	-	< 0.01	1	1	0	0.04	-	< 0.01	1	1	0	0.04	-	< 0.01	1	1
actin nucleation (GO:0045010)	32	2	1.4	+	1.43	0.653	1	2	1.27	+	1.57	0.376	1	0	0.27	-	< 0.01	1	1	1	0.24	+	4.15	0.219	1	0	0.28	-	< 0.01	1	1	0	0.15	-	< 0.01	1	1	2	0.36	+	5.62	0.0537	1	0	0.35	-	< 0.01	1	1
actin polymerization or depolymerization (GO:0008154)	61	7	2.66	+	2.63	0.0233	0.37	2	2.43	-	0.82	1	1	1	0.51	+	1.97	0.402	1	0	0.46	-	< 0.01	1	1	0	0.54	-	< 0.01	1	1	0	0.29	-	< 0.01	1	1	3	0.68	+	4.42	0.0335	1	0	0.66	-	< 0.01	1	1
actin polymerization-dependent cell motility (GO:0070358)	7	1	0.31	+	3.27	0.29	1	0	0.28	-	< 0.01	1	1	0	0.06	-	< 0.01	1	1	1	0.05	+	18.98	0.0582	1	0	0.06	-	< 0.01	1	1	0	0.03	-	< 0.01	1	1	1	0.08	+	12.84	0.0847	1	0	0.08	-	< 0.01	1	1
actin rod assembly (GO:0031247)	2	0	0.09	-	< 0.01	1	1	1	0.08	+	12.57	0.11	1	0	0.02	-	< 0.01	1	1	0	0.02	-	< 0.01	1	1	0	0.02	-	< 0.01	1	1	0	0.01	-	< 0.01	1	1	0	0.02	-	< 0.01	1	1	0	0.02	-	< 0.01	1	1
actin ubiquitination (GO:0007014)	1	1	0.04	+	22.9	0.0819	0.782	0	0.04	-	< 0.01	1	1	0	0.01	-	< 0.01	1	1	0	0.01	-	< 0.01	1	1	0	0.01	-	< 0.01	1	1	0	0	-	< 0.01	1	1	0	0.01	-	< 0.01	1	1	0	0.01	-	< 0.01	1	1
actin-mediated cell contraction (GO:0070252)	72	6	3.14	+	1.91	0.143	0.922	2	2.86	-	0.7	1	1	0	0.6	-	< 0.01	1	1	0	0.54	-	< 0.01	1	1	2	0.64	+	3.13	0.139	1	0	0.34	-	< 0.01	1	1	1	0.8	+	1.25	0.555	1	0	0.78	-	< 0.01	1	1
actin-myosin filament sliding (GO:0033275)	18	1	0.79	+	1.27	0.556	1	1	0.72	+	1.4	0.524	1	0	0.15	-	< 0.01	1	1	0	0.14	-	< 0.01	1	1	0	0.16	-	< 0.01	1	1	0	0.09	-	< 0.01	1	1	1	0.2	+	4.99	0.19	1	0	0.2	-	< 0.01	1	1
action potential (GO:0001508)	99	4	4.32	-	0.93	1	1	0	3.94	-	< 0.01	0.0344	0.768	0	0.82	-	< 0.01	1	1	0	0.75	-	< 0.01	1	1	1	0.88	+	1.14	0.588	1	0	0.47	-	< 0.01	1	1	0	1.1	-	< 0.01	0.631	1	1	1.08	-	0.93	1	1
action potential propagation (GO:0098870)	8	0	0.35	-	< 0.01	1	1	0	0.32	-	< 0.01	1	1	0	0.07	-	< 0.01	1	1	0	0.06	-	< 0.01	1	1	1	0.07	+	14.06	0.0766	1	0	0.04	-	< 0.01	1	1	0	0.09	-	< 0.01	1	1	0	0.09	-	< 0.01	1	1
activated T cell proliferation (GO:0050798)	4	1	0.17	+	5.73	0.192	1	0	0.16	-	< 0.01	1	1	1	0.03	+	30.1	0.0405	0.722	0	0.03	-	< 0.01	1	1	0	0.04	-	< 0.01	1	1	0	0.02	-	< 0.01	1	1	0	0.04	-	< 0.01	1	1	0	0.04	-	< 0.01	1	1
activation of adenylate cyclase activity (GO:0007190)	34	0	1.48	-	< 0.01	0.402	1	0	1.35	-	< 0.01	0.641	1	0	0.28	-	< 0.01	1	1	0	0.26	-	< 0.01	1	1	0	0.3	-	< 0.01	1	1	0	0.16	-	< 0.01	1	1	1	0.38	+	2.64	0.321	1	0	0.37	-	< 0.01	1	1
activation of blood coagulation via clotting cascade (GO:0002543)	2	1	0.09	+	11.45	0.12	0.896	0	0.08	-	< 0.01	1	1	0	0.02	-	< 0.01	1	1	0	0.02	-	< 0.01	1	1	0	0.02	-	< 0.01	1	1	0	0.01	-	< 0.01	1	1	0	0.02	-	< 0.01	1	1	0	0.02	-	< 0.01	1	1
activation of cysteine-type endopeptidase activity (GO:0097202)	20	0	0.87	-	< 0.01	1	1	0	0.8	-	< 0.01	1	1	0	0.17	-	< 0.01	1	1	0	0.15	-	< 0.01	1	1	0	0.18	-	< 0.01	1	1	1	0.1	+	10.5	0.095	1	0	0.22	-	< 0.01	1	1	0	0.22	-	< 0.01	1	1
activation of cysteine-type endopeptidase activity involved in apoptotic process (GO:0006919)	83	6	3.62	+	1.66	0.277	1	4	3.3	+	1.21	0.577	1	1	0.69	+	1.45	0.502	1	0	0.62	-	< 0.01	1	1	1	0.74	+	1.36	0.525	1	0	0.4	-	< 0.01	1	1	1	0.92	+	1.08	0.606	1	1	0.9	+	1.11	0.598	1
activation of cysteine-type endopeptidase activity involved in apoptotic process by cytochrome c (GO:0008635)	7	0	0.31	-	< 0.01	1	1	0	0.28	-	< 0.01	1	1	0	0.06	-	< 0.01	1	1	0	0.05	-	< 0.01	1	1	1	0.06	+	16.07	0.0684	1	0	0.03	-	< 0.01	1	1	0	0.08	-	< 0.01	1	1	0	0.08	-	< 0.01	1	1
activation of cysteine-type endopeptidase activity involved in apoptotic signaling pathway (GO:0097296)	3	0	0.13	-	< 0.01	1	1	0	0.12	-	< 0.01	1	1	0	0.02	-	< 0.01	1	1	0	0.02	-	< 0.01	1	1	0	0.03	-	< 0.01	1	1	0	0.01	-	< 0.01	1	1	0	0.03	-	< 0.01	1	1	0	0.03	-	< 0.01	1	1
activation of GTPase activity (GO:0090630)	114	9	4.98	+	1.81	0.106	0.828	3	4.53	-	0.66	0.632	1	1	0.95	+	1.06	0.615	1	1	0.86	+	1.17	0.579	1	1	1.01	-	0.99	1	1	1	0.54	+	1.84	0.422	1	2	1.27	+	1.58	0.365	1	1	1.24	-	0.81	1	1
activation of immune response (GO:0002253)	360	17	15.72	+	1.08	0.697	1	10	14.32	-	0.7	0.336	1	3	2.99	+	1	1	1	1	2.71	-	0.37	0.53	1	1	3.2	-	0.31	0.384	1	0	1.71	-	< 0.01	0.422	1	3	4	-	0.75	0.802	1	4	3.92	+	1.02	0.799	1
activation of innate immune response (GO:0002218)	75	10	3.27	+	3.05	0.00286	0.0829	4	2.98	+	1.34	0.547	1	2	0.62	+	3.21	0.133	1	1	0.56	+	1.77	0.435	1	1	0.67	+	1.5	0.49	1	0	0.36	-	< 0.01	1	1	1	0.83	+	1.2	0.569	1	1	0.82	+	1.23	0.561	1
activation of Janus kinase activity (GO:0042976)	6	0	0.26	-	< 0.01	1	1	0	0.24	-	< 0.01	1	1	0	0.05	-	< 0.01	1	1	0	0.05	-	< 0.01	1	1	0	0.05	-	< 0.01	1	1	0	0.03	-	< 0.01	1	1	0	0.07	-	< 0.01	1	1	0	0.07	-	< 0.01	1	1
activation of meiosis (GO:0090427)	5	0	0.22	-	< 0.01	1	1	0	0.2	-	< 0.01	1	1	0	0.04	-	< 0.01	1	1	0	0.04	-	< 0.01	1	1	0	0.04	-	< 0.01	1	1	0	0.02	-	< 0.01	1	1	0	0.06	-	< 0.01	1	1	0	0.05	-	< 0.01	1	1
activation of meiosis involved in egg activation (GO:0060466)	1	0	0.04	-	< 0.01	1	1	0	0.04	-	< 0.01	1	1	0	0.01	-	< 0.01	1	1	0	0.01	-	< 0.01	1	1	0	0.01	-	< 0.01	1	1	0	0	-	< 0.01	1	1	0	0.01	-	< 0.01	1	1	0	0.01	-	< 0.01	1	1
activation of NF-kappaB-inducing kinase activity (GO:0007250)	18	1	0.79	+	1.27	0.556	1	1	0.72	+	1.4	0.524	1	0	0.15	-	< 0.01	1	1	0	0.14	-	< 0.01	1	1	0	0.16	-	< 0.01	1	1	0	0.09	-	< 0.01	1	1	0	0.2	-	< 0.01	1	1	0	0.2	-	< 0.01	1	1
activation of phospholipase A2 activity (GO:0032431)	4	0	0.17	-	< 0.01	1	1	0	0.16	-	< 0.01	1	1	0	0.03	-	< 0.01	1	1	0	0.03	-	< 0.01	1	1	0	0.04	-	< 0.01	1	1	0	0.02	-	< 0.01	1	1	0	0.04	-	< 0.01	1	1	0	0.04	-	< 0.01	1	1
activation of phospholipase A2 activity by calcium-mediated signaling (GO:0043006)	2	0	0.09	-	< 0.01	1	1	0	0.08	-	< 0.01	1	1	0	0.02	-	< 0.01	1	1	0	0.02	-	< 0.01	1	1	0	0.02	-	< 0.01	1	1	0	0.01	-	< 0.01	1	1	0	0.02	-	< 0.01	1	1	0	0.02	-	< 0.01	1	1
activation of phospholipase C activity (GO:0007202)	30	0	1.31	-	< 0.01	0.636	1	3	1.19	+	2.51	0.131	1	0	0.25	-	< 0.01	1	1	0	0.23	-	< 0.01	1	1	0	0.27	-	< 0.01	1	1	0	0.14	-	< 0.01	1	1	0	0.33	-	< 0.01	1	1	0	0.33	-	< 0.01	1	1
activation of phospholipase D activity (GO:0031584)	6	0	0.26	-	< 0.01	1	1	2	0.24	+	8.38	0.0351	0.764	0	0.05	-	< 0.01	1	1	0	0.05	-	< 0.01	1	1	0	0.05	-	< 0.01	1	1	0	0.03	-	< 0.01	1	1	0	0.07	-	< 0.01	1	1	0	0.07	-	< 0.01	1	1
activation of plasma proteins involved in acute inflammatory response (GO:0002541)	1	1	0.04	+	22.9	0.0819	0.793	0	0.04	-	< 0.01	1	1	0	0.01	-	< 0.01	1	1	0	0.01	-	< 0.01	1	1	0	0.01	-	< 0.01	1	1	0	0	-	< 0.01	1	1	0	0.01	-	< 0.01	1	1	0	0.01	-	< 0.01	1	1
activation of prostate induction by androgen receptor signaling pathway (GO:0060520)	1	0	0.04	-	< 0.01	1	1	0	0.04	-	< 0.01	1	1	0	0.01	-	< 0.01	1	1	0	0.01	-	< 0.01	1	1	0	0.01	-	< 0.01	1	1	0	0	-	< 0.01	1	1	0	0.01	-	< 0.01	1	1	0	0.01	-	< 0.01	1	1
activation of protein kinase A activity (GO:0034199)	4	0	0.17	-	< 0.01	1	1	0	0.16	-	< 0.01	1	1	0	0.03	-	< 0.01	1	1	0	0.03	-	< 0.01	1	1	0	0.04	-	< 0.01	1	1	0	0.02	-	< 0.01	1	1	0	0.04	-	< 0.01	1	1	0	0.04	-	< 0.01	1	1
activation of protein kinase activity (GO:0032147)	133	12	5.81	+	2.07	0.0208	0.343	6	5.29	+	1.13	0.658	1	2	1.1	+	1.81	0.306	1	0	1	-	< 0.01	0.63	1	2	1.18	+	1.69	0.334	1	1	0.63	+	1.58	0.472	1	1	1.48	-	0.68	1	1	2	1.45	+	1.38	0.659	1
activation of protein kinase B activity (GO:0032148)	29	2	1.27	+	1.58	0.374	1	0	1.15	-	< 0.01	0.628	1	1	0.24	+	4.15	0.22	1	0	0.22	-	< 0.01	1	1	0	0.26	-	< 0.01	1	1	0	0.14	-	< 0.01	1	1	0	0.32	-	< 0.01	1	1	1	0.32	+	3.17	0.277	1
activation of protein kinase C activity (GO:1990051)	5	1	0.22	+	4.58	0.226	1	2	0.2	+	10.06	0.027	0.672	0	0.04	-	< 0.01	1	1	0	0.04	-	< 0.01	1	1	0	0.04	-	< 0.01	1	1	0	0.02	-	< 0.01	1	1	0	0.06	-	< 0.01	1	1	0	0.05	-	< 0.01	1	1
activation of store-operated calcium channel activity (GO:0032237)	5	1	0.22	+	4.58	0.226	1	0	0.2	-	< 0.01	1	1	0	0.04	-	< 0.01	1	1	0	0.04	-	< 0.01	1	1	0	0.04	-	< 0.01	1	1	0	0.02	-	< 0.01	1	1	0	0.06	-	< 0.01	1	1	0	0.05	-	< 0.01	1	1
activation of transmembrane receptor protein tyrosine kinase activity (GO:0007171)	14	0	0.61	-	< 0.01	1	1	0	0.56	-	< 0.01	1	1	0	0.12	-	< 0.01	1	1	0	0.11	-	< 0.01	1	1	0	0.12	-	< 0.01	1	1	0	0.07	-	< 0.01	1	1	0	0.16	-	< 0.01	1	1	0	0.15	-	< 0.01	1	1
activation-induced cell death of T cells (GO:0006924)	6	2	0.26	+	7.63	0.0414	0.528	0	0.24	-	< 0.01	1	1	0	0.05	-	< 0.01	1	1	0	0.05	-	< 0.01	1	1	0	0.05	-	< 0.01	1	1	0	0.03	-	< 0.01	1	1	0	0.07	-	< 0.01	1	1	0	0.07	-	< 0.01	1	1
activin receptor signaling pathway (GO:0032924)	27	1	1.18	-	0.85	1	1	2	1.07	+	1.86	0.305	1	1	0.22	+	4.46	0.207	1	0	0.2	-	< 0.01	1	1	0	0.24	-	< 0.01	1	1	0	0.13	-	< 0.01	1	1	2	0.3	+	6.66	0.0403	1	0	0.29	-	< 0.01	1	1
actomyosin contractile ring assembly (GO:0000915)	5	2	0.22	+	9.16	0.0319	0.444	0	0.2	-	< 0.01	1	1	1	0.04	+	24.08	0.0484	0.776	0	0.04	-	< 0.01	1	1	0	0.04	-	< 0.01	1	1	0	0.02	-	< 0.01	1	1	0	0.06	-	< 0.01	1	1	1	0.05	+	18.38	0.0629	1
actomyosin contractile ring assembly actin filament organization (GO:2000689)	1	1	0.04	+	22.9	0.0819	0.784	0	0.04	-	< 0.01	1	1	1	0.01	+	> 100	0.0164	0.517	0	0.01	-	< 0.01	1	1	0	0.01	-	< 0.01	1	1	0	0	-	< 0.01	1	1	0	0.01	-	< 0.01	1	1	0	0.01	-	< 0.01	1	1
actomyosin contractile ring contraction (GO:0000916)	1	0	0.04	-	< 0.01	1	1	0	0.04	-	< 0.01	1	1	0	0.01	-	< 0.01	1	1	0	0.01	-	< 0.01	1	1	0	0.01	-	< 0.01	1	1	0	0	-	< 0.01	1	1	0	0.01	-	< 0.01	1	1	0	0.01	-	< 0.01	1	1
actomyosin contractile ring organization (GO:0044837)	6	2	0.26	+	7.63	0.0414	0.525	0	0.24	-	< 0.01	1	1	1	0.05	+	20.07	0.0563	0.822	0	0.05	-	< 0.01	1	1	0	0.05	-	< 0.01	1	1	0	0.03	-	< 0.01	1	1	0	0.07	-	< 0.01	1	1	1	0.07	+	15.32	0.073	1
actomyosin structure organization (GO:0031032)	110	10	4.8	+	2.08	0.0349	0.467	3	4.38	-	0.69	0.803	1	5	0.91	+	5.47	0.00265	0.171	0	0.83	-	< 0.01	1	1	1	0.98	+	1.02	0.627	1	0	0.52	-	< 0.01	1	1	1	1.22	-	0.82	1	1	2	1.2	+	1.67	0.34	1
acute inflammatory response (GO:0002526)	80	1	3.49	-	0.29	0.265	1	1	3.18	-	0.31	0.377	1	2	0.66	+	3.01	0.147	1	0	0.6	-	< 0.01	1	1	0	0.71	-	< 0.01	1	1	1	0.38	+	2.63	0.32	1	0	0.89	-	< 0.01	1	1	1	0.87	+	1.15	0.584	1
acute inflammatory response to antigenic stimulus (GO:0002438)	12	0	0.52	-	< 0.01	1	1	0	0.48	-	< 0.01	1	1	0	0.1	-	< 0.01	1	1	0	0.09	-	< 0.01	1	1	0	0.11	-	< 0.01	1	1	0	0.06	-	< 0.01	1	1	0	0.13	-	< 0.01	1	1	0	0.13	-	< 0.01	1	1
acute-phase response (GO:0006953)	42	0	1.83	-	< 0.01	0.422	1	1	1.67	-	0.6	1	1	2	0.35	+	5.73	0.0509	0.776	0	0.32	-	< 0.01	1	1	0	0.37	-	< 0.01	1	1	1	0.2	+	5	0.185	1	0	0.47	-	< 0.01	1	1	1	0.46	+	2.19	0.372	1
acyl carnitine transmembrane transport (GO:1902616)	4	0	0.17	-	< 0.01	1	1	0	0.16	-	< 0.01	1	1	0	0.03	-	< 0.01	1	1	0	0.03	-	< 0.01	1	1	0	0.04	-	< 0.01	1	1	0	0.02	-	< 0.01	1	1	0	0.04	-	< 0.01	1	1	0	0.04	-	< 0.01	1	1
acyl carnitine transport (GO:0006844)	5	0	0.22	-	< 0.01	1	1	0	0.2	-	< 0.01	1	1	0	0.04	-	< 0.01	1	1	0	0.04	-	< 0.01	1	1	0	0.04	-	< 0.01	1	1	0	0.02	-	< 0.01	1	1	0	0.06	-	< 0.01	1	1	0	0.05	-	< 0.01	1	1
acyl-CoA biosynthetic process (GO:0071616)	40	4	1.75	+	2.29	0.111	0.86	6	1.59	+	3.77	0.00782	0.327	3	0.33	+	9.03	0.00532	0.252	0	0.3	-	< 0.01	1	1	2	0.36	+	5.63	0.0528	1	0	0.19	-	< 0.01	1	1	0	0.44	-	< 0.01	1	1	0	0.44	-	< 0.01	1	1
acyl-CoA metabolic process (GO:0006637)	88	6	3.84	+	1.56	0.292	1	8	3.5	+	2.29	0.0308	0.718	4	0.73	+	5.47	0.00708	0.307	0	0.66	-	< 0.01	1	1	3	0.78	+	3.84	0.0465	1	0	0.42	-	< 0.01	1	1	2	0.98	+	2.04	0.261	1	0	0.96	-	< 0.01	1	1
acylglycerol acyl-chain remodeling (GO:0036155)	5	0	0.22	-	< 0.01	1	1	0	0.2	-	< 0.01	1	1	0	0.04	-	< 0.01	1	1	0	0.04	-	< 0.01	1	1	0	0.04	-	< 0.01	1	1	0	0.02	-	< 0.01	1	1	0	0.06	-	< 0.01	1	1	0	0.05	-	< 0.01	1	1
acylglycerol biosynthetic process (GO:0046463)	27	2	1.18	+	1.7	0.344	1	1	1.07	-	0.93	1	1	1	0.22	+	4.46	0.207	1	0	0.2	-	< 0.01	1	1	0	0.24	-	< 0.01	1	1	0	0.13	-	< 0.01	1	1	1	0.3	+	3.33	0.266	1	1	0.29	+	3.4	0.262	1
acylglycerol catabolic process (GO:0046464)	30	0	1.31	-	< 0.01	0.636	1	4	1.19	+	3.35	0.0397	0.812	1	0.25	+	4.01	0.226	1	0	0.23	-	< 0.01	1	1	0	0.27	-	< 0.01	1	1	0	0.14	-	< 0.01	1	1	0	0.33	-	< 0.01	1	1	0	0.33	-	< 0.01	1	1
acylglycerol homeostasis (GO:0055090)	38	0	1.66	-	< 0.01	0.408	1	0	1.51	-	< 0.01	0.404	1	1	0.32	+	3.17	0.276	1	0	0.29	-	< 0.01	1	1	1	0.34	+	2.96	0.292	1	0	0.18	-	< 0.01	1	1	0	0.42	-	< 0.01	1	1	0	0.41	-	< 0.01	1	1
acylglycerol metabolic process (GO:0006639)	98	8	4.28	+	1.87	0.0871	0.738	5	3.9	+	1.28	0.6	1	4	0.81	+	4.91	0.0101	0.38	0	0.74	-	< 0.01	1	1	0	0.87	-	< 0.01	1	1	1	0.47	+	2.14	0.376	1	1	1.09	-	0.92	1	1	1	1.07	-	0.94	1	1
acylglycerol transport (GO:0034196)	4	0	0.17	-	< 0.01	1	1	0	0.16	-	< 0.01	1	1	0	0.03	-	< 0.01	1	1	0	0.03	-	< 0.01	1	1	0	0.04	-	< 0.01	1	1	0	0.02	-	< 0.01	1	1	0	0.04	-	< 0.01	1	1	0	0.04	-	< 0.01	1	1
adaptation of rhodopsin mediated signaling (GO:0016062)	1	0	0.04	-	< 0.01	1	1	0	0.04	-	< 0.01	1	1	0	0.01	-	< 0.01	1	1	0	0.01	-	< 0.01	1	1	0	0.01	-	< 0.01	1	1	0	0	-	< 0.01	1	1	0	0.01	-	< 0.01	1	1	0	0.01	-	< 0.01	1	1
adaptation of signaling pathway (GO:0023058)	19	0	0.83	-	< 0.01	1	1	0	0.76	-	< 0.01	1	1	0	0.16	-	< 0.01	1	1	0	0.14	-	< 0.01	1	1	0	0.17	-	< 0.01	1	1	0	0.09	-	< 0.01	1	1	0	0.21	-	< 0.01	1	1	0	0.21	-	< 0.01	1	1
adaptive immune response (GO:0002250)	643	6	28.08	-	0.21	1.2e-06	0.00012	13	25.58	-	0.51	0.00945	0.364	1	5.34	-	0.19	0.0701	0.898	1	4.84	-	0.21	0.0973	1	4	5.72	-	0.7	0.667	1	1	3.06	-	0.33	0.377	1	5	7.15	-	0.7	0.564	1	5	7	-	0.71	0.563	1
adaptive immune response based on somatic recombination of immune receptors built from immunoglobulin superfamily domains (GO:0002460)	254	4	11.09	-	0.36	0.0278	0.408	9	10.1	-	0.89	0.872	1	0	2.11	-	< 0.01	0.279	1	0	1.91	-	< 0.01	0.27	1	3	2.26	+	1.33	0.497	1	1	1.21	-	0.83	1	1	2	2.83	-	0.71	1	1	3	2.76	+	1.09	0.758	1
adaptive thermogenesis (GO:1990845)	20	1	0.87	+	1.15	0.593	1	1	0.8	+	1.26	0.559	1	1	0.17	+	6.02	0.16	1	0	0.15	-	< 0.01	1	1	0	0.18	-	< 0.01	1	1	0	0.1	-	< 0.01	1	1	0	0.22	-	< 0.01	1	1	1	0.22	+	4.6	0.203	1
adenine biosynthetic process (GO:0046084)	2	0	0.09	-	< 0.01	1	1	1	0.08	+	12.57	0.11	1	0	0.02	-	< 0.01	1	1	0	0.02	-	< 0.01	1	1	0	0.02	-	< 0.01	1	1	0	0.01	-	< 0.01	1	1	0	0.02	-	< 0.01	1	1	0	0.02	-	< 0.01	1	1
adenine metabolic process (GO:0046083)	3	0	0.13	-	< 0.01	1	1	2	0.12	+	16.76	0.0135	0.462	0	0.02	-	< 0.01	1	1	0	0.02	-	< 0.01	1	1	0	0.03	-	< 0.01	1	1	0	0.01	-	< 0.01	1	1	0	0.03	-	< 0.01	1	1	0	0.03	-	< 0.01	1	1
adenine nucleotide transport (GO:0051503)	27	2	1.18	+	1.7	0.344	1	1	1.07	-	0.93	1	1	1	0.22	+	4.46	0.207	1	0	0.2	-	< 0.01	1	1	1	0.24	+	4.17	0.22	1	1	0.13	+	7.78	0.125	1	0	0.3	-	< 0.01	1	1	0	0.29	-	< 0.01	1	1
adenine salvage (GO:0006168)	1	0	0.04	-	< 0.01	1	1	0	0.04	-	< 0.01	1	1	0	0.01	-	< 0.01	1	1	0	0.01	-	< 0.01	1	1	0	0.01	-	< 0.01	1	1	0	0	-	< 0.01	1	1	0	0.01	-	< 0.01	1	1	0	0.01	-	< 0.01	1	1
adenine transport (GO:0015853)	4	0	0.17	-	< 0.01	1	1	1	0.16	+	6.28	0.177	1	1	0.03	+	30.1	0.0405	0.714	0	0.03	-	< 0.01	1	1	0	0.04	-	< 0.01	1	1	0	0.02	-	< 0.01	1	1	0	0.04	-	< 0.01	1	1	0	0.04	-	< 0.01	1	1
adenohypophysis development (GO:0021984)	15	0	0.65	-	< 0.01	1	1	0	0.6	-	< 0.01	1	1	0	0.12	-	< 0.01	1	1	0	0.11	-	< 0.01	1	1	0	0.13	-	< 0.01	1	1	0	0.07	-	< 0.01	1	1	0	0.17	-	< 0.01	1	1	0	0.16	-	< 0.01	1	1
adenohypophysis morphogenesis (GO:0048855)	1	0	0.04	-	< 0.01	1	1	0	0.04	-	< 0.01	1	1	0	0.01	-	< 0.01	1	1	0	0.01	-	< 0.01	1	1	0	0.01	-	< 0.01	1	1	0	0	-	< 0.01	1	1	0	0.01	-	< 0.01	1	1	0	0.01	-	< 0.01	1	1
adenosine 3',5'-bisphosphate transmembrane transport (GO:0071106)	2	0	0.09	-	< 0.01	1	1	0	0.08	-	< 0.01	1	1	0	0.02	-	< 0.01	1	1	0	0.02	-	< 0.01	1	1	1	0.02	+	56.25	0.0262	0.904	0	0.01	-	< 0.01	1	1	0	0.02	-	< 0.01	1	1	0	0.02	-	< 0.01	1	1
adenosine 5'-(hexahydrogen pentaphosphate) catabolic process (GO:1901911)	5	0	0.22	-	< 0.01	1	1	0	0.2	-	< 0.01	1	1	0	0.04	-	< 0.01	1	1	0	0.04	-	< 0.01	1	1	0	0.04	-	< 0.01	1	1	0	0.02	-	< 0.01	1	1	0	0.06	-	< 0.01	1	1	0	0.05	-	< 0.01	1	1
adenosine 5'-(hexahydrogen pentaphosphate) metabolic process (GO:1901910)	5	0	0.22	-	< 0.01	1	1	0	0.2	-	< 0.01	1	1	0	0.04	-	< 0.01	1	1	0	0.04	-	< 0.01	1	1	0	0.04	-	< 0.01	1	1	0	0.02	-	< 0.01	1	1	0	0.06	-	< 0.01	1	1	0	0.05	-	< 0.01	1	1
adenosine biosynthetic process (GO:0046086)	1	0	0.04	-	< 0.01	1	1	0	0.04	-	< 0.01	1	1	0	0.01	-	< 0.01	1	1	0	0.01	-	< 0.01	1	1	0	0.01	-	< 0.01	1	1	0	0	-	< 0.01	1	1	0	0.01	-	< 0.01	1	1	0	0.01	-	< 0.01	1	1
adenosine catabolic process (GO:0006154)	4	0	0.17	-	< 0.01	1	1	0	0.16	-	< 0.01	1	1	0	0.03	-	< 0.01	1	1	0	0.03	-	< 0.01	1	1	0	0.04	-	< 0.01	1	1	0	0.02	-	< 0.01	1	1	0	0.04	-	< 0.01	1	1	0	0.04	-	< 0.01	1	1
adenosine metabolic process (GO:0046085)	11	0	0.48	-	< 0.01	1	1	1	0.44	+	2.29	0.374	1	0	0.09	-	< 0.01	1	1	0	0.08	-	< 0.01	1	1	0	0.1	-	< 0.01	1	1	0	0.05	-	< 0.01	1	1	0	0.12	-	< 0.01	1	1	0	0.12	-	< 0.01	1	1
adenosine to inosine editing (GO:0006382)	8	0	0.35	-	< 0.01	1	1	0	0.32	-	< 0.01	1	1	0	0.07	-	< 0.01	1	1	0	0.06	-	< 0.01	1	1	0	0.07	-	< 0.01	1	1	0	0.04	-	< 0.01	1	1	0	0.09	-	< 0.01	1	1	0	0.09	-	< 0.01	1	1
adenosine transport (GO:0032238)	3	1	0.13	+	7.63	0.157	0.954	0	0.12	-	< 0.01	1	1	0	0.02	-	< 0.01	1	1	0	0.02	-	< 0.01	1	1	0	0.03	-	< 0.01	1	1	1	0.01	+	70.03	0.0188	1	0	0.03	-	< 0.01	1	1	0	0.03	-	< 0.01	1	1
adenylate cyclase-activating adrenergic receptor signaling pathway (GO:0071880)	21	1	0.92	+	1.09	0.61	1	0	0.84	-	< 0.01	1	1	0	0.17	-	< 0.01	1	1	0	0.16	-	< 0.01	1	1	0	0.19	-	< 0.01	1	1	0	0.1	-	< 0.01	1	1	0	0.23	-	< 0.01	1	1	0	0.23	-	< 0.01	1	1
adenylate cyclase-activating adrenergic receptor signaling pathway involved in cardiac muscle relaxation (GO:0086030)	1	0	0.04	-	< 0.01	1	1	0	0.04	-	< 0.01	1	1	0	0.01	-	< 0.01	1	1	0	0.01	-	< 0.01	1	1	0	0.01	-	< 0.01	1	1	0	0	-	< 0.01	1	1	0	0.01	-	< 0.01	1	1	0	0.01	-	< 0.01	1	1
adenylate cyclase-activating adrenergic receptor signaling pathway involved in heart process (GO:0086023)	4	1	0.17	+	5.73	0.192	0.997	0	0.16	-	< 0.01	1	1	0	0.03	-	< 0.01	1	1	0	0.03	-	< 0.01	1	1	0	0.04	-	< 0.01	1	1	0	0.02	-	< 0.01	1	1	0	0.04	-	< 0.01	1	1	0	0.04	-	< 0.01	1	1
adenylate cyclase-activating adrenergic receptor signaling pathway involved in positive regulation of heart rate (GO:0086024)	1	0	0.04	-	< 0.01	1	1	0	0.04	-	< 0.01	1	1	0	0.01	-	< 0.01	1	1	0	0.01	-	< 0.01	1	1	0	0.01	-	< 0.01	1	1	0	0	-	< 0.01	1	1	0	0.01	-	< 0.01	1	1	0	0.01	-	< 0.01	1	1
adenylate cyclase-activating adrenergic receptor signaling pathway involved in regulation of heart rate (GO:0140200)	1	0	0.04	-	< 0.01	1	1	0	0.04	-	< 0.01	1	1	0	0.01	-	< 0.01	1	1	0	0.01	-	< 0.01	1	1	0	0.01	-	< 0.01	1	1	0	0	-	< 0.01	1	1	0	0.01	-	< 0.01	1	1	0	0.01	-	< 0.01	1	1
adenylate cyclase-activating dopamine receptor signaling pathway (GO:0007191)	10	0	0.44	-	< 0.01	1	1	0	0.4	-	< 0.01	1	1	0	0.08	-	< 0.01	1	1	0	0.08	-	< 0.01	1	1	0	0.09	-	< 0.01	1	1	0	0.05	-	< 0.01	1	1	0	0.11	-	< 0.01	1	1	0	0.11	-	< 0.01	1	1
adenylate cyclase-activating G protein-coupled receptor signaling pathway (GO:0007189)	143	3	6.24	-	0.48	0.294	1	2	5.69	-	0.35	0.186	1	0	1.19	-	< 0.01	0.635	1	0	1.08	-	< 0.01	0.63	1	0	1.27	-	< 0.01	0.64	1	0	0.68	-	< 0.01	1	1	1	1.59	-	0.63	1	1	0	1.56	-	< 0.01	0.412	1
adenylate cyclase-inhibiting adrenergic receptor signaling pathway (GO:0071881)	1	0	0.04	-	< 0.01	1	1	0	0.04	-	< 0.01	1	1	0	0.01	-	< 0.01	1	1	0	0.01	-	< 0.01	1	1	0	0.01	-	< 0.01	1	1	0	0	-	< 0.01	1	1	0	0.01	-	< 0.01	1	1	0	0.01	-	< 0.01	1	1
adenylate cyclase-inhibiting dopamine receptor signaling pathway (GO:0007195)	5	1	0.22	+	4.58	0.226	1	0	0.2	-	< 0.01	1	1	0	0.04	-	< 0.01	1	1	0	0.04	-	< 0.01	1	1	0	0.04	-	< 0.01	1	1	0	0.02	-	< 0.01	1	1	0	0.06	-	< 0.01	1	1	0	0.05	-	< 0.01	1	1
adenylate cyclase-inhibiting G protein-coupled acetylcholine receptor signaling pathway (GO:0007197)	8	0	0.35	-	< 0.01	1	1	0	0.32	-	< 0.01	1	1	0	0.07	-	< 0.01	1	1	0	0.06	-	< 0.01	1	1	0	0.07	-	< 0.01	1	1	0	0.04	-	< 0.01	1	1	0	0.09	-	< 0.01	1	1	0	0.09	-	< 0.01	1	1
adenylate cyclase-inhibiting G protein-coupled glutamate receptor signaling pathway (GO:0007196)	9	0	0.39	-	< 0.01	1	1	0	0.36	-	< 0.01	1	1	0	0.07	-	< 0.01	1	1	0	0.07	-	< 0.01	1	1	0	0.08	-	< 0.01	1	1	0	0.04	-	< 0.01	1	1	0	0.1	-	< 0.01	1	1	0	0.1	-	< 0.01	1	1
adenylate cyclase-inhibiting G protein-coupled receptor signaling pathway (GO:0007193)	77	2	3.36	-	0.59	0.775	1	1	3.06	-	0.33	0.374	1	0	0.64	-	< 0.01	1	1	0	0.58	-	< 0.01	1	1	0	0.68	-	< 0.01	1	1	0	0.37	-	< 0.01	1	1	0	0.86	-	< 0.01	1	1	0	0.84	-	< 0.01	1	1
adenylate cyclase-inhibiting opioid receptor signaling pathway (GO:0031635)	2	0	0.09	-	< 0.01	1	1	0	0.08	-	< 0.01	1	1	0	0.02	-	< 0.01	1	1	0	0.02	-	< 0.01	1	1	0	0.02	-	< 0.01	1	1	0	0.01	-	< 0.01	1	1	0	0.02	-	< 0.01	1	1	0	0.02	-	< 0.01	1	1
adenylate cyclase-inhibiting serotonin receptor signaling pathway (GO:0007198)	7	0	0.31	-	< 0.01	1	1	0	0.28	-	< 0.01	1	1	0	0.06	-	< 0.01	1	1	0	0.05	-	< 0.01	1	1	0	0.06	-	< 0.01	1	1	0	0.03	-	< 0.01	1	1	0	0.08	-	< 0.01	1	1	0	0.08	-	< 0.01	1	1
adenylate cyclase-modulating G protein-coupled receptor signaling pathway (GO:0007188)	232	4	10.13	-	0.39	0.0498	0.585	4	9.23	-	0.43	0.0883	1	0	1.93	-	< 0.01	0.271	1	0	1.75	-	< 0.01	0.425	1	0	2.06	-	< 0.01	0.276	1	0	1.1	-	< 0.01	0.631	1	1	2.58	-	0.39	0.526	1	0	2.52	-	< 0.01	0.186	1
adherens junction assembly (GO:0034333)	13	3	0.57	+	5.29	0.0272	0.402	0	0.52	-	< 0.01	1	1	0	0.11	-	< 0.01	1	1	0	0.1	-	< 0.01	1	1	0	0.12	-	< 0.01	1	1	0	0.06	-	< 0.01	1	1	0	0.14	-	< 0.01	1	1	0	0.14	-	< 0.01	1	1
adherens junction maintenance (GO:0034334)	7	1	0.31	+	3.27	0.29	1	0	0.28	-	< 0.01	1	1	0	0.06	-	< 0.01	1	1	1	0.05	+	18.98	0.0582	1	0	0.06	-	< 0.01	1	1	0	0.03	-	< 0.01	1	1	0	0.08	-	< 0.01	1	1	0	0.08	-	< 0.01	1	1
adherens junction organization (GO:0034332)	48	6	2.1	+	2.86	0.0247	0.376	0	1.91	-	< 0.01	0.264	1	2	0.4	+	5.02	0.0639	0.866	1	0.36	+	2.77	0.308	1	0	0.43	-	< 0.01	1	1	0	0.23	-	< 0.01	1	1	0	0.53	-	< 0.01	1	1	0	0.52	-	< 0.01	1	1
adhesion of symbiont to host (GO:0044406)	12	0	0.52	-	< 0.01	1	1	0	0.48	-	< 0.01	1	1	1	0.1	+	10.03	0.102	1	0	0.09	-	< 0.01	1	1	2	0.11	+	18.75	0.00655	0.503	0	0.06	-	< 0.01	1	1	1	0.13	+	7.49	0.134	1	0	0.13	-	< 0.01	1	1
adhesion of symbiont to host cell (GO:0044650)	11	0	0.48	-	< 0.01	1	1	0	0.44	-	< 0.01	1	1	0	0.09	-	< 0.01	1	1	0	0.08	-	< 0.01	1	1	2	0.1	+	20.46	0.00565	0.476	0	0.05	-	< 0.01	1	1	1	0.12	+	8.17	0.124	1	0	0.12	-	< 0.01	1	1
adiponectin-activated signaling pathway (GO:0033211)	7	0	0.31	-	< 0.01	1	1	1	0.28	+	3.59	0.268	1	0	0.06	-	< 0.01	1	1	0	0.05	-	< 0.01	1	1	0	0.06	-	< 0.01	1	1	0	0.03	-	< 0.01	1	1	0	0.08	-	< 0.01	1	1	0	0.08	-	< 0.01	1	1
adipose tissue development (GO:0060612)	36	0	1.57	-	< 0.01	0.404	1	2	1.43	+	1.4	0.657	1	3	0.3	+	10.03	0.00404	0.212	1	0.27	+	3.69	0.243	1	0	0.32	-	< 0.01	1	1	0	0.17	-	< 0.01	1	1	0	0.4	-	< 0.01	1	1	1	0.39	+	2.55	0.33	1
ADP biosynthetic process (GO:0006172)	5	2	0.22	+	9.16	0.0319	0.443	1	0.2	+	5.03	0.209	1	0	0.04	-	< 0.01	1	1	0	0.04	-	< 0.01	1	1	0	0.04	-	< 0.01	1	1	0	0.02	-	< 0.01	1	1	0	0.06	-	< 0.01	1	1	0	0.05	-	< 0.01	1	1
ADP catabolic process (GO:0046032)	2	0	0.09	-	< 0.01	1	1	0	0.08	-	< 0.01	1	1	0	0.02	-	< 0.01	1	1	0	0.02	-	< 0.01	1	1	0	0.02	-	< 0.01	1	1	0	0.01	-	< 0.01	1	1	0	0.02	-	< 0.01	1	1	0	0.02	-	< 0.01	1	1
ADP metabolic process (GO:0046031)	49	4	2.14	+	1.87	0.284	1	5	1.95	+	2.57	0.0549	0.944	0	0.41	-	< 0.01	1	1	0	0.37	-	< 0.01	1	1	0	0.44	-	< 0.01	1	1	0	0.23	-	< 0.01	1	1	0	0.54	-	< 0.01	1	1	0	0.53	-	< 0.01	1	1
ADP transport (GO:0015866)	8	0	0.35	-	< 0.01	1	1	1	0.32	+	3.14	0.296	1	1	0.07	+	15.05	0.0718	0.885	0	0.06	-	< 0.01	1	1	1	0.07	+	14.06	0.0766	1	0	0.04	-	< 0.01	1	1	0	0.09	-	< 0.01	1	1	0	0.09	-	< 0.01	1	1
adrenal chromaffin cell differentiation (GO:0061104)	2	0	0.09	-	< 0.01	1	1	0	0.08	-	< 0.01	1	1	0	0.02	-	< 0.01	1	1	0	0.02	-	< 0.01	1	1	0	0.02	-	< 0.01	1	1	0	0.01	-	< 0.01	1	1	0	0.02	-	< 0.01	1	1	0	0.02	-	< 0.01	1	1
adrenal cortex development (GO:0035801)	3	0	0.13	-	< 0.01	1	1	1	0.12	+	8.38	0.144	1	0	0.02	-	< 0.01	1	1	0	0.02	-	< 0.01	1	1	0	0.03	-	< 0.01	1	1	0	0.01	-	< 0.01	1	1	0	0.03	-	< 0.01	1	1	0	0.03	-	< 0.01	1	1
adrenal cortex formation (GO:0035802)	2	0	0.09	-	< 0.01	1	1	1	0.08	+	12.57	0.11	1	0	0.02	-	< 0.01	1	1	0	0.02	-	< 0.01	1	1	0	0.02	-	< 0.01	1	1	0	0.01	-	< 0.01	1	1	0	0.02	-	< 0.01	1	1	0	0.02	-	< 0.01	1	1
adrenal gland development (GO:0030325)	27	0	1.18	-	< 0.01	0.628	1	4	1.07	+	3.72	0.0295	0.704	1	0.22	+	4.46	0.207	1	0	0.2	-	< 0.01	1	1	1	0.24	+	4.17	0.22	1	0	0.13	-	< 0.01	1	1	2	0.3	+	6.66	0.0403	1	0	0.29	-	< 0.01	1	1
adrenergic receptor signaling pathway (GO:0071875)	24	1	1.05	-	0.95	1	1	1	0.95	+	1.05	0.623	1	0	0.2	-	< 0.01	1	1	0	0.18	-	< 0.01	1	1	0	0.21	-	< 0.01	1	1	0	0.11	-	< 0.01	1	1	0	0.27	-	< 0.01	1	1	0	0.26	-	< 0.01	1	1
adrenomedullin receptor signaling pathway (GO:1990410)	5	0	0.22	-	< 0.01	1	1	0	0.2	-	< 0.01	1	1	0	0.04	-	< 0.01	1	1	0	0.04	-	< 0.01	1	1	0	0.04	-	< 0.01	1	1	0	0.02	-	< 0.01	1	1	0	0.06	-	< 0.01	1	1	0	0.05	-	< 0.01	1	1
adult behavior (GO:0030534)	140	8	6.11	+	1.31	0.408	1	5	5.57	-	0.9	1	1	0	1.16	-	< 0.01	0.634	1	1	1.05	-	0.95	1	1	4	1.24	+	3.21	0.0387	0.981	0	0.67	-	< 0.01	1	1	4	1.56	+	2.57	0.0749	1	1	1.52	-	0.66	1	1
adult feeding behavior (GO:0008343)	10	0	0.44	-	< 0.01	1	1	0	0.4	-	< 0.01	1	1	0	0.08	-	< 0.01	1	1	0	0.08	-	< 0.01	1	1	0	0.09	-	< 0.01	1	1	0	0.05	-	< 0.01	1	1	0	0.11	-	< 0.01	1	1	0	0.11	-	< 0.01	1	1
adult heart development (GO:0007512)	14	0	0.61	-	< 0.01	1	1	0	0.56	-	< 0.01	1	1	0	0.12	-	< 0.01	1	1	0	0.11	-	< 0.01	1	1	0	0.12	-	< 0.01	1	1	0	0.07	-	< 0.01	1	1	0	0.16	-	< 0.01	1	1	0	0.15	-	< 0.01	1	1
adult locomotory behavior (GO:0008344)	80	3	3.49	-	0.86	1	1	5	3.18	+	1.57	0.262	1	0	0.66	-	< 0.01	1	1	0	0.6	-	< 0.01	1	1	2	0.71	+	2.81	0.163	1	0	0.38	-	< 0.01	1	1	3	0.89	+	3.37	0.0636	1	1	0.87	+	1.15	0.584	1
adult walking behavior (GO:0007628)	31	1	1.35	-	0.74	1	1	2	1.23	+	1.62	0.362	1	0	0.26	-	< 0.01	1	1	0	0.23	-	< 0.01	1	1	1	0.28	+	3.63	0.247	1	0	0.15	-	< 0.01	1	1	1	0.34	+	2.9	0.298	1	1	0.34	+	2.97	0.293	1
aerobic electron transport chain (GO:0019646)	78	1	3.41	-	0.29	0.265	1	13	3.1	+	4.19	4.16e-05	0.00447	1	0.65	+	1.54	0.48	1	0	0.59	-	< 0.01	1	1	4	0.69	+	5.77	0.00598	0.488	0	0.37	-	< 0.01	1	1	4	0.87	+	4.61	0.0128	0.875	0	0.85	-	< 0.01	1	1
aerobic respiration (GO:0009060)	152	4	6.64	-	0.6	0.421	1	25	6.05	+	4.13	1.79e-08	4.38e-06	2	1.26	+	1.58	0.363	1	1	1.14	-	0.87	1	1	6	1.35	+	4.44	0.0028	0.343	0	0.72	-	< 0.01	1	1	10	1.69	+	5.92	1.28e-05	0.0168	0	1.65	-	< 0.01	0.417	1
aflatoxin catabolic process (GO:0046223)	2	0	0.09	-	< 0.01	1	1	0	0.08	-	< 0.01	1	1	0	0.02	-	< 0.01	1	1	0	0.02	-	< 0.01	1	1	0	0.02	-	< 0.01	1	1	0	0.01	-	< 0.01	1	1	0	0.02	-	< 0.01	1	1	0	0.02	-	< 0.01	1	1
aflatoxin metabolic process (GO:0046222)	7	0	0.31	-	< 0.01	1	1	0	0.28	-	< 0.01	1	1	0	0.06	-	< 0.01	1	1	0	0.05	-	< 0.01	1	1	0	0.06	-	< 0.01	1	1	0	0.03	-	< 0.01	1	1	0	0.08	-	< 0.01	1	1	0	0.08	-	< 0.01	1	1
age-dependent general metabolic decline (GO:0007571)	2	0	0.09	-	< 0.01	1	1	1	0.08	+	12.57	0.11	1	0	0.02	-	< 0.01	1	1	0	0.02	-	< 0.01	1	1	0	0.02	-	< 0.01	1	1	0	0.01	-	< 0.01	1	1	0	0.02	-	< 0.01	1	1	0	0.02	-	< 0.01	1	1
age-dependent response to oxidative stress (GO:0001306)	2	0	0.09	-	< 0.01	1	1	1	0.08	+	12.57	0.11	1	0	0.02	-	< 0.01	1	1	0	0.02	-	< 0.01	1	1	0	0.02	-	< 0.01	1	1	0	0.01	-	< 0.01	1	1	0	0.02	-	< 0.01	1	1	0	0.02	-	< 0.01	1	1
age-dependent response to reactive oxygen species (GO:0001315)	1	0	0.04	-	< 0.01	1	1	1	0.04	+	25.14	0.0751	1	0	0.01	-	< 0.01	1	1	0	0.01	-	< 0.01	1	1	0	0.01	-	< 0.01	1	1	0	0	-	< 0.01	1	1	0	0.01	-	< 0.01	1	1	0	0.01	-	< 0.01	1	1
aggrephagy (GO:0035973)	6	2	0.26	+	7.63	0.0414	0.522	1	0.24	+	4.19	0.239	1	1	0.05	+	20.07	0.0563	0.802	0	0.05	-	< 0.01	1	1	0	0.05	-	< 0.01	1	1	0	0.03	-	< 0.01	1	1	0	0.07	-	< 0.01	1	1	0	0.07	-	< 0.01	1	1
aggresome assembly (GO:0070842)	6	0	0.26	-	< 0.01	1	1	0	0.24	-	< 0.01	1	1	0	0.05	-	< 0.01	1	1	0	0.05	-	< 0.01	1	1	0	0.05	-	< 0.01	1	1	0	0.03	-	< 0.01	1	1	0	0.07	-	< 0.01	1	1	0	0.07	-	< 0.01	1	1
aggressive behavior (GO:0002118)	8	0	0.35	-	< 0.01	1	1	0	0.32	-	< 0.01	1	1	0	0.07	-	< 0.01	1	1	0	0.06	-	< 0.01	1	1	0	0.07	-	< 0.01	1	1	0	0.04	-	< 0.01	1	1	0	0.09	-	< 0.01	1	1	0	0.09	-	< 0.01	1	1
aging (GO:0007568)	268	19	11.7	+	1.62	0.0513	0.598	10	10.66	-	0.94	1	1	4	2.23	+	1.8	0.291	1	3	2.02	+	1.49	0.459	1	4	2.38	+	1.68	0.308	1	1	1.28	-	0.78	1	1	7	2.98	+	2.35	0.0329	1	7	2.92	+	2.4	0.0298	0.712
agmatine biosynthetic process (GO:0097055)	2	0	0.09	-	< 0.01	1	1	0	0.08	-	< 0.01	1	1	0	0.02	-	< 0.01	1	1	0	0.02	-	< 0.01	1	1	0	0.02	-	< 0.01	1	1	0	0.01	-	< 0.01	1	1	0	0.02	-	< 0.01	1	1	0	0.02	-	< 0.01	1	1
alanine catabolic process (GO:0006524)	5	0	0.22	-	< 0.01	1	1	0	0.2	-	< 0.01	1	1	0	0.04	-	< 0.01	1	1	0	0.04	-	< 0.01	1	1	0	0.04	-	< 0.01	1	1	0	0.02	-	< 0.01	1	1	0	0.06	-	< 0.01	1	1	0	0.05	-	< 0.01	1	1
alanine metabolic process (GO:0006522)	5	0	0.22	-	< 0.01	1	1	0	0.2	-	< 0.01	1	1	0	0.04	-	< 0.01	1	1	0	0.04	-	< 0.01	1	1	0	0.04	-	< 0.01	1	1	0	0.02	-	< 0.01	1	1	0	0.06	-	< 0.01	1	1	0	0.05	-	< 0.01	1	1
alanine transport (GO:0032328)	15	1	0.65	+	1.53	0.495	1	1	0.6	+	1.68	0.464	1	1	0.12	+	8.03	0.124	1	0	0.11	-	< 0.01	1	1	0	0.13	-	< 0.01	1	1	0	0.07	-	< 0.01	1	1	1	0.17	+	5.99	0.162	1	0	0.16	-	< 0.01	1	1
alanyl-tRNA aminoacylation (GO:0006419)	3	2	0.13	+	15.27	0.0161	0.292	0	0.12	-	< 0.01	1	1	0	0.02	-	< 0.01	1	1	0	0.02	-	< 0.01	1	1	0	0.03	-	< 0.01	1	1	0	0.01	-	< 0.01	1	1	0	0.03	-	< 0.01	1	1	0	0.03	-	< 0.01	1	1
alcohol biosynthetic process (GO:0046165)	95	3	4.15	-	0.72	0.8	1	5	3.78	+	1.32	0.437	1	3	0.79	+	3.8	0.0473	0.776	0	0.72	-	< 0.01	1	1	2	0.84	+	2.37	0.211	1	0	0.45	-	< 0.01	1	1	1	1.06	-	0.95	1	1	1	1.03	-	0.97	1	1
alcohol catabolic process (GO:0046164)	56	3	2.45	+	1.23	0.738	1	3	2.23	+	1.35	0.494	1	1	0.47	+	2.15	0.376	1	2	0.42	+	4.74	0.0699	1	1	0.5	+	2.01	0.397	1	0	0.27	-	< 0.01	1	1	0	0.62	-	< 0.01	1	1	1	0.61	+	1.64	0.461	1
alcohol metabolic process (GO:0006066)	326	10	14.23	-	0.7	0.335	1	18	12.97	+	1.39	0.199	1	8	2.71	+	2.95	0.0066	0.291	3	2.45	+	1.22	0.739	1	5	2.9	+	1.73	0.221	1	1	1.55	-	0.64	1	1	5	3.63	+	1.38	0.419	1	3	3.55	-	0.85	1	1
aldehyde biosynthetic process (GO:0046184)	8	0	0.35	-	< 0.01	1	1	0	0.32	-	< 0.01	1	1	0	0.07	-	< 0.01	1	1	0	0.06	-	< 0.01	1	1	0	0.07	-	< 0.01	1	1	0	0.04	-	< 0.01	1	1	1	0.09	+	11.24	0.0948	1	0	0.09	-	< 0.01	1	1
aldehyde catabolic process (GO:0046185)	14	0	0.61	-	< 0.01	1	1	1	0.56	+	1.8	0.443	1	0	0.12	-	< 0.01	1	1	0	0.11	-	< 0.01	1	1	0	0.12	-	< 0.01	1	1	0	0.07	-	< 0.01	1	1	0	0.16	-	< 0.01	1	1	0	0.15	-	< 0.01	1	1
alditol biosynthetic process (GO:0019401)	5	1	0.22	+	4.58	0.226	1	1	0.2	+	5.03	0.209	1	1	0.04	+	24.08	0.0484	0.791	0	0.04	-	< 0.01	1	1	0	0.04	-	< 0.01	1	1	0	0.02	-	< 0.01	1	1	1	0.06	+	17.98	0.0642	1	0	0.05	-	< 0.01	1	1
alditol catabolic process (GO:0019405)	8	0	0.35	-	< 0.01	1	1	0	0.32	-	< 0.01	1	1	0	0.07	-	< 0.01	1	1	0	0.06	-	< 0.01	1	1	0	0.07	-	< 0.01	1	1	0	0.04	-	< 0.01	1	1	0	0.09	-	< 0.01	1	1	0	0.09	-	< 0.01	1	1
alditol metabolic process (GO:0019400)	22	1	0.96	+	1.04	1	1	1	0.88	+	1.14	0.592	1	1	0.18	+	5.47	0.173	1	0	0.17	-	< 0.01	1	1	0	0.2	-	< 0.01	1	1	0	0.1	-	< 0.01	1	1	1	0.24	+	4.09	0.225	1	0	0.24	-	< 0.01	1	1
alditol phosphate metabolic process (GO:0052646)	12	1	0.52	+	1.91	0.426	1	2	0.48	+	4.19	0.0982	1	0	0.1	-	< 0.01	1	1	0	0.09	-	< 0.01	1	1	0	0.11	-	< 0.01	1	1	0	0.06	-	< 0.01	1	1	0	0.13	-	< 0.01	1	1	1	0.13	+	7.66	0.131	1
aldonic acid catabolic process (GO:0046176)	2	0	0.09	-	< 0.01	1	1	0	0.08	-	< 0.01	1	1	0	0.02	-	< 0.01	1	1	0	0.02	-	< 0.01	1	1	0	0.02	-	< 0.01	1	1	0	0.01	-	< 0.01	1	1	0	0.02	-	< 0.01	1	1	0	0.02	-	< 0.01	1	1
aldonic acid metabolic process (GO:0019520)	2	0	0.09	-	< 0.01	1	1	0	0.08	-	< 0.01	1	1	0	0.02	-	< 0.01	1	1	0	0.02	-	< 0.01	1	1	0	0.02	-	< 0.01	1	1	0	0.01	-	< 0.01	1	1	0	0.02	-	< 0.01	1	1	0	0.02	-	< 0.01	1	1
aldosterone biosynthetic process (GO:0032342)	3	0	0.13	-	< 0.01	1	1	0	0.12	-	< 0.01	1	1	0	0.02	-	< 0.01	1	1	0	0.02	-	< 0.01	1	1	0	0.03	-	< 0.01	1	1	0	0.01	-	< 0.01	1	1	0	0.03	-	< 0.01	1	1	0	0.03	-	< 0.01	1	1
aldosterone metabolic process (GO:0032341)	5	0	0.22	-	< 0.01	1	1	0	0.2	-	< 0.01	1	1	0	0.04	-	< 0.01	1	1	0	0.04	-	< 0.01	1	1	0	0.04	-	< 0.01	1	1	0	0.02	-	< 0.01	1	1	0	0.06	-	< 0.01	1	1	0	0.05	-	< 0.01	1	1
alkaloid catabolic process (GO:0009822)	3	0	0.13	-	< 0.01	1	1	0	0.12	-	< 0.01	1	1	0	0.02	-	< 0.01	1	1	0	0.02	-	< 0.01	1	1	0	0.03	-	< 0.01	1	1	0	0.01	-	< 0.01	1	1	0	0.03	-	< 0.01	1	1	0	0.03	-	< 0.01	1	1
alkaloid metabolic process (GO:0009820)	8	0	0.35	-	< 0.01	1	1	0	0.32	-	< 0.01	1	1	0	0.07	-	< 0.01	1	1	0	0.06	-	< 0.01	1	1	0	0.07	-	< 0.01	1	1	0	0.04	-	< 0.01	1	1	0	0.09	-	< 0.01	1	1	0	0.09	-	< 0.01	1	1
alkanesulfonate biosynthetic process (GO:0046305)	2	0	0.09	-	< 0.01	1	1	1	0.08	+	12.57	0.11	1	0	0.02	-	< 0.01	1	1	0	0.02	-	< 0.01	1	1	0	0.02	-	< 0.01	1	1	0	0.01	-	< 0.01	1	1	1	0.02	+	44.95	0.0326	1	0	0.02	-	< 0.01	1	1
alkanesulfonate metabolic process (GO:0019694)	7	1	0.31	+	3.27	0.29	1	1	0.28	+	3.59	0.268	1	0	0.06	-	< 0.01	1	1	0	0.05	-	< 0.01	1	1	0	0.06	-	< 0.01	1	1	0	0.03	-	< 0.01	1	1	2	0.08	+	25.69	0.00412	0.587	1	0.08	+	13.13	0.0829	1
alkanesulfonate transport (GO:0042918)	6	0	0.26	-	< 0.01	1	1	0	0.24	-	< 0.01	1	1	0	0.05	-	< 0.01	1	1	0	0.05	-	< 0.01	1	1	0	0.05	-	< 0.01	1	1	0	0.03	-	< 0.01	1	1	0	0.07	-	< 0.01	1	1	0	0.07	-	< 0.01	1	1
allantoin metabolic process (GO:0000255)	8	0	0.35	-	< 0.01	1	1	2	0.32	+	6.28	0.0537	0.939	0	0.07	-	< 0.01	1	1	0	0.06	-	< 0.01	1	1	0	0.07	-	< 0.01	1	1	0	0.04	-	< 0.01	1	1	0	0.09	-	< 0.01	1	1	0	0.09	-	< 0.01	1	1
allantois development (GO:1905069)	3	0	0.13	-	< 0.01	1	1	0	0.12	-	< 0.01	1	1	0	0.02	-	< 0.01	1	1	0	0.02	-	< 0.01	1	1	0	0.03	-	< 0.01	1	1	0	0.01	-	< 0.01	1	1	0	0.03	-	< 0.01	1	1	0	0.03	-	< 0.01	1	1
alpha-amino acid biosynthetic process (GO:1901607)	66	1	2.88	-	0.35	0.531	1	4	2.63	+	1.52	0.344	1	2	0.55	+	3.65	0.108	1	1	0.5	+	2.01	0.395	1	3	0.59	+	5.11	0.0231	0.877	1	0.31	+	3.18	0.273	1	0	0.73	-	< 0.01	1	1	0	0.72	-	< 0.01	1	1
alpha-amino acid catabolic process (GO:1901606)	91	3	3.97	-	0.76	1	1	6	3.62	+	1.66	0.277	1	1	0.76	+	1.32	0.534	1	0	0.69	-	< 0.01	1	1	1	0.81	+	1.24	0.558	1	2	0.43	+	4.62	0.072	1	3	1.01	+	2.96	0.0852	1	1	0.99	+	1.01	1	1
alpha-amino acid metabolic process (GO:1901605)	196	6	8.56	-	0.7	0.481	1	16	7.8	+	2.05	0.01	0.375	4	1.63	+	2.46	0.0837	0.971	1	1.48	-	0.68	1	1	6	1.74	+	3.44	0.00912	0.606	3	0.93	+	3.22	0.0687	1	4	2.18	+	1.83	0.287	1	2	2.13	-	0.94	1	1
alpha-beta intraepithelial T cell differentiation (GO:0002299)	1	0	0.04	-	< 0.01	1	1	0	0.04	-	< 0.01	1	1	0	0.01	-	< 0.01	1	1	0	0.01	-	< 0.01	1	1	0	0.01	-	< 0.01	1	1	0	0	-	< 0.01	1	1	0	0.01	-	< 0.01	1	1	0	0.01	-	< 0.01	1	1
alpha-beta T cell activation (GO:0046631)	73	1	3.19	-	0.31	0.376	1	2	2.9	-	0.69	1	1	0	0.61	-	< 0.01	1	1	0	0.55	-	< 0.01	1	1	0	0.65	-	< 0.01	1	1	0	0.35	-	< 0.01	1	1	0	0.81	-	< 0.01	1	1	1	0.79	+	1.26	0.552	1
alpha-beta T cell activation involved in immune response (GO:0002287)	33	0	1.44	-	< 0.01	0.402	1	0	1.31	-	< 0.01	0.637	1	0	0.27	-	< 0.01	1	1	0	0.25	-	< 0.01	1	1	0	0.29	-	< 0.01	1	1	0	0.16	-	< 0.01	1	1	0	0.37	-	< 0.01	1	1	1	0.36	+	2.79	0.308	1
alpha-beta T cell differentiation (GO:0046632)	59	1	2.58	-	0.39	0.52	1	1	2.35	-	0.43	0.73	1	0	0.49	-	< 0.01	1	1	0	0.44	-	< 0.01	1	1	0	0.52	-	< 0.01	1	1	0	0.28	-	< 0.01	1	1	0	0.66	-	< 0.01	1	1	1	0.64	+	1.56	0.478	1
alpha-beta T cell differentiation involved in immune response (GO:0002293)	33	0	1.44	-	< 0.01	0.402	1	0	1.31	-	< 0.01	0.637	1	0	0.27	-	< 0.01	1	1	0	0.25	-	< 0.01	1	1	0	0.29	-	< 0.01	1	1	0	0.16	-	< 0.01	1	1	0	0.37	-	< 0.01	1	1	1	0.36	+	2.79	0.308	1
alpha-beta T cell lineage commitment (GO:0002363)	17	0	0.74	-	< 0.01	1	1	1	0.68	+	1.48	0.505	1	0	0.14	-	< 0.01	1	1	0	0.13	-	< 0.01	1	1	0	0.15	-	< 0.01	1	1	0	0.08	-	< 0.01	1	1	0	0.19	-	< 0.01	1	1	0	0.18	-	< 0.01	1	1
alpha-beta T cell proliferation (GO:0046633)	3	0	0.13	-	< 0.01	1	1	0	0.12	-	< 0.01	1	1	0	0.02	-	< 0.01	1	1	0	0.02	-	< 0.01	1	1	0	0.03	-	< 0.01	1	1	0	0.01	-	< 0.01	1	1	0	0.03	-	< 0.01	1	1	0	0.03	-	< 0.01	1	1
alpha-glucoside transport (GO:0000017)	2	0	0.09	-	< 0.01	1	1	0	0.08	-	< 0.01	1	1	0	0.02	-	< 0.01	1	1	0	0.02	-	< 0.01	1	1	0	0.02	-	< 0.01	1	1	0	0.01	-	< 0.01	1	1	0	0.02	-	< 0.01	1	1	0	0.02	-	< 0.01	1	1
alpha-ketoglutarate transport (GO:0015742)	5	0	0.22	-	< 0.01	1	1	0	0.2	-	< 0.01	1	1	0	0.04	-	< 0.01	1	1	0	0.04	-	< 0.01	1	1	0	0.04	-	< 0.01	1	1	0	0.02	-	< 0.01	1	1	0	0.06	-	< 0.01	1	1	0	0.05	-	< 0.01	1	1
alpha-linolenic acid metabolic process (GO:0036109)	10	1	0.44	+	2.29	0.375	1	0	0.4	-	< 0.01	1	1	1	0.08	+	12.04	0.087	0.978	0	0.08	-	< 0.01	1	1	0	0.09	-	< 0.01	1	1	0	0.05	-	< 0.01	1	1	0	0.11	-	< 0.01	1	1	0	0.11	-	< 0.01	1	1
alpha-tubulin acetylation (GO:0071929)	2	1	0.09	+	11.45	0.12	0.895	0	0.08	-	< 0.01	1	1	0	0.02	-	< 0.01	1	1	0	0.02	-	< 0.01	1	1	0	0.02	-	< 0.01	1	1	0	0.01	-	< 0.01	1	1	0	0.02	-	< 0.01	1	1	0	0.02	-	< 0.01	1	1
alternative mRNA splicing, via spliceosome (GO:0000380)	22	3	0.96	+	3.12	0.0848	0.728	1	0.88	+	1.14	0.592	1	0	0.18	-	< 0.01	1	1	0	0.17	-	< 0.01	1	1	0	0.2	-	< 0.01	1	1	0	0.1	-	< 0.01	1	1	0	0.24	-	< 0.01	1	1	2	0.24	+	8.36	0.0272	0.668
alveolar primary septum development (GO:0061143)	1	0	0.04	-	< 0.01	1	1	0	0.04	-	< 0.01	1	1	0	0.01	-	< 0.01	1	1	0	0.01	-	< 0.01	1	1	0	0.01	-	< 0.01	1	1	0	0	-	< 0.01	1	1	0	0.01	-	< 0.01	1	1	0	0.01	-	< 0.01	1	1
alveolar secondary septum development (GO:0061144)	1	0	0.04	-	< 0.01	1	1	0	0.04	-	< 0.01	1	1	0	0.01	-	< 0.01	1	1	0	0.01	-	< 0.01	1	1	0	0.01	-	< 0.01	1	1	0	0	-	< 0.01	1	1	0	0.01	-	< 0.01	1	1	0	0.01	-	< 0.01	1	1
amacrine cell differentiation (GO:0035881)	5	0	0.22	-	< 0.01	1	1	0	0.2	-	< 0.01	1	1	0	0.04	-	< 0.01	1	1	0	0.04	-	< 0.01	1	1	0	0.04	-	< 0.01	1	1	0	0.02	-	< 0.01	1	1	0	0.06	-	< 0.01	1	1	0	0.05	-	< 0.01	1	1
ameboidal-type cell migration (GO:0001667)	186	14	8.12	+	1.72	0.051	0.597	8	7.4	+	1.08	0.709	1	9	1.54	+	5.83	3.56e-05	0.0206	2	1.4	+	1.43	0.654	1	7	1.65	+	4.23	0.00165	0.275	0	0.89	-	< 0.01	1	1	3	2.07	+	1.45	0.467	1	4	2.02	+	1.98	0.149	1
ameloblast differentiation (GO:0036305)	1	0	0.04	-	< 0.01	1	1	0	0.04	-	< 0.01	1	1	0	0.01	-	< 0.01	1	1	0	0.01	-	< 0.01	1	1	0	0.01	-	< 0.01	1	1	0	0	-	< 0.01	1	1	0	0.01	-	< 0.01	1	1	0	0.01	-	< 0.01	1	1
amelogenesis (GO:0097186)	23	1	1	-	1	1	1	0	0.91	-	< 0.01	1	1	0	0.19	-	< 0.01	1	1	0	0.17	-	< 0.01	1	1	0	0.2	-	< 0.01	1	1	1	0.11	+	9.13	0.108	1	0	0.26	-	< 0.01	1	1	0	0.25	-	< 0.01	1	1
amide biosynthetic process (GO:0043604)	494	26	21.57	+	1.21	0.319	1	42	19.65	+	2.14	1.11e-05	0.00138	6	4.1	+	1.46	0.311	1	6	3.72	+	1.61	0.281	1	6	4.39	+	1.37	0.459	1	2	2.35	-	0.85	1	1	8	5.49	+	1.46	0.273	1	14	5.37	+	2.6	0.00127	0.0692
amide transport (GO:0042886)	125	3	5.46	-	0.55	0.38	1	4	4.97	-	0.8	1	1	2	1.04	+	1.93	0.281	1	0	0.94	-	< 0.01	1	1	2	1.11	+	1.8	0.308	1	0	0.59	-	< 0.01	1	1	5	1.39	+	3.6	0.0146	0.92	1	1.36	-	0.74	1	1
amine biosynthetic process (GO:0009309)	38	1	1.66	-	0.6	1	1	4	1.51	+	2.65	0.0758	1	1	0.32	+	3.17	0.276	1	0	0.29	-	< 0.01	1	1	2	0.34	+	5.92	0.0484	1	0	0.18	-	< 0.01	1	1	0	0.42	-	< 0.01	1	1	2	0.41	+	4.84	0.0689	1
amine catabolic process (GO:0009310)	29	0	1.27	-	< 0.01	0.633	1	0	1.15	-	< 0.01	0.628	1	0	0.24	-	< 0.01	1	1	0	0.22	-	< 0.01	1	1	1	0.26	+	3.88	0.233	1	0	0.14	-	< 0.01	1	1	0	0.32	-	< 0.01	1	1	0	0.32	-	< 0.01	1	1
amine metabolic process (GO:0009308)	101	2	4.41	-	0.45	0.451	1	8	4.02	+	1.99	0.0718	1	1	0.84	+	1.19	0.571	1	0	0.76	-	< 0.01	1	1	2	0.9	+	2.23	0.23	1	1	0.48	+	2.08	0.385	1	0	1.12	-	< 0.01	0.632	1	3	1.1	+	2.73	0.102	1
amine transport (GO:0015837)	8	0	0.35	-	< 0.01	1	1	0	0.32	-	< 0.01	1	1	0	0.07	-	< 0.01	1	1	0	0.06	-	< 0.01	1	1	0	0.07	-	< 0.01	1	1	0	0.04	-	< 0.01	1	1	0	0.09	-	< 0.01	1	1	0	0.09	-	< 0.01	1	1
aminergic neurotransmitter loading into synaptic vesicle (GO:0015842)	4	0	0.17	-	< 0.01	1	1	0	0.16	-	< 0.01	1	1	0	0.03	-	< 0.01	1	1	0	0.03	-	< 0.01	1	1	0	0.04	-	< 0.01	1	1	0	0.02	-	< 0.01	1	1	0	0.04	-	< 0.01	1	1	0	0.04	-	< 0.01	1	1
amino acid activation (GO:0043038)	46	6	2.01	+	2.99	0.0209	0.344	4	1.83	+	2.19	0.124	1	0	0.38	-	< 0.01	1	1	1	0.35	+	2.89	0.297	1	1	0.41	+	2.45	0.341	1	0	0.22	-	< 0.01	1	1	3	0.51	+	5.86	0.0167	0.941	0	0.5	-	< 0.01	1	1
amino acid activation for nonribosomal peptide biosynthetic process (GO:0043041)	1	0	0.04	-	< 0.01	1	1	0	0.04	-	< 0.01	1	1	0	0.01	-	< 0.01	1	1	0	0.01	-	< 0.01	1	1	0	0.01	-	< 0.01	1	1	0	0	-	< 0.01	1	1	0	0.01	-	< 0.01	1	1	0	0.01	-	< 0.01	1	1
amino acid homeostasis (GO:0080144)	7	0	0.31	-	< 0.01	1	1	0	0.28	-	< 0.01	1	1	0	0.06	-	< 0.01	1	1	0	0.05	-	< 0.01	1	1	0	0.06	-	< 0.01	1	1	0	0.03	-	< 0.01	1	1	0	0.08	-	< 0.01	1	1	0	0.08	-	< 0.01	1	1
amino acid import (GO:0043090)	41	0	1.79	-	< 0.01	0.418	1	2	1.63	+	1.23	0.68	1	1	0.34	+	2.94	0.294	1	0	0.31	-	< 0.01	1	1	0	0.36	-	< 0.01	1	1	0	0.2	-	< 0.01	1	1	1	0.46	+	2.19	0.372	1	0	0.45	-	< 0.01	1	1
amino acid import across plasma membrane (GO:0089718)	33	0	1.44	-	< 0.01	0.402	1	1	1.31	-	0.76	1	1	1	0.27	+	3.65	0.245	1	0	0.25	-	< 0.01	1	1	0	0.29	-	< 0.01	1	1	0	0.16	-	< 0.01	1	1	1	0.37	+	2.72	0.314	1	0	0.36	-	< 0.01	1	1
amino acid neurotransmitter reuptake (GO:0051933)	6	0	0.26	-	< 0.01	1	1	1	0.24	+	4.19	0.239	1	0	0.05	-	< 0.01	1	1	0	0.05	-	< 0.01	1	1	0	0.05	-	< 0.01	1	1	0	0.03	-	< 0.01	1	1	0	0.07	-	< 0.01	1	1	0	0.07	-	< 0.01	1	1
amino acid salvage (GO:0043102)	7	0	0.31	-	< 0.01	1	1	1	0.28	+	3.59	0.268	1	0	0.06	-	< 0.01	1	1	1	0.05	+	18.98	0.0582	1	0	0.06	-	< 0.01	1	1	0	0.03	-	< 0.01	1	1	0	0.08	-	< 0.01	1	1	0	0.08	-	< 0.01	1	1
amino acid transmembrane export from vacuole (GO:0032974)	1	0	0.04	-	< 0.01	1	1	0	0.04	-	< 0.01	1	1	0	0.01	-	< 0.01	1	1	0	0.01	-	< 0.01	1	1	0	0.01	-	< 0.01	1	1	0	0	-	< 0.01	1	1	0	0.01	-	< 0.01	1	1	0	0.01	-	< 0.01	1	1
amino acid transmembrane transport (GO:0003333)	91	1	3.97	-	0.25	0.189	1	3	3.62	-	0.83	1	1	3	0.76	+	3.97	0.0427	0.732	2	0.69	+	2.92	0.153	1	2	0.81	+	2.47	0.198	1	0	0.43	-	< 0.01	1	1	3	1.01	+	2.96	0.0852	1	0	0.99	-	< 0.01	1	1
amino acid transport (GO:0006865)	119	3	5.2	-	0.58	0.494	1	4	4.73	-	0.85	1	1	3	0.99	+	3.04	0.0799	0.932	2	0.9	+	2.23	0.229	1	2	1.06	+	1.89	0.289	1	0	0.57	-	< 0.01	1	1	4	1.32	+	3.02	0.0471	1	0	1.29	-	< 0.01	0.642	1
amino sugar biosynthetic process (GO:0046349)	9	0	0.39	-	< 0.01	1	1	1	0.36	+	2.79	0.323	1	0	0.07	-	< 0.01	1	1	0	0.07	-	< 0.01	1	1	1	0.08	+	12.5	0.0847	1	0	0.04	-	< 0.01	1	1	0	0.1	-	< 0.01	1	1	0	0.1	-	< 0.01	1	1
amino sugar catabolic process (GO:0046348)	14	0	0.61	-	< 0.01	1	1	0	0.56	-	< 0.01	1	1	0	0.12	-	< 0.01	1	1	0	0.11	-	< 0.01	1	1	2	0.12	+	16.07	0.00854	0.575	0	0.07	-	< 0.01	1	1	0	0.16	-	< 0.01	1	1	0	0.15	-	< 0.01	1	1
amino sugar metabolic process (GO:0006040)	41	1	1.79	-	0.56	1	1	1	1.63	-	0.61	1	1	0	0.34	-	< 0.01	1	1	0	0.31	-	< 0.01	1	1	2	0.36	+	5.49	0.0551	1	0	0.2	-	< 0.01	1	1	0	0.46	-	< 0.01	1	1	0	0.45	-	< 0.01	1	1
amino-acid betaine biosynthetic process (GO:0006578)	6	0	0.26	-	< 0.01	1	1	0	0.24	-	< 0.01	1	1	0	0.05	-	< 0.01	1	1	0	0.05	-	< 0.01	1	1	0	0.05	-	< 0.01	1	1	0	0.03	-	< 0.01	1	1	0	0.07	-	< 0.01	1	1	0	0.07	-	< 0.01	1	1
amino-acid betaine catabolic process (GO:0006579)	3	0	0.13	-	< 0.01	1	1	0	0.12	-	< 0.01	1	1	0	0.02	-	< 0.01	1	1	0	0.02	-	< 0.01	1	1	0	0.03	-	< 0.01	1	1	0	0.01	-	< 0.01	1	1	0	0.03	-	< 0.01	1	1	0	0.03	-	< 0.01	1	1
amino-acid betaine metabolic process (GO:0006577)	17	3	0.74	+	4.04	0.049	0.579	1	0.68	+	1.48	0.505	1	2	0.14	+	14.17	0.0105	0.39	0	0.13	-	< 0.01	1	1	0	0.15	-	< 0.01	1	1	0	0.08	-	< 0.01	1	1	0	0.19	-	< 0.01	1	1	0	0.18	-	< 0.01	1	1
amino-acid betaine transport (GO:0015838)	7	0	0.31	-	< 0.01	1	1	1	0.28	+	3.59	0.268	1	0	0.06	-	< 0.01	1	1	0	0.05	-	< 0.01	1	1	0	0.06	-	< 0.01	1	1	0	0.03	-	< 0.01	1	1	0	0.08	-	< 0.01	1	1	0	0.08	-	< 0.01	1	1
aminoacyl-tRNA metabolism involved in translational fidelity (GO:0106074)	13	2	0.57	+	3.52	0.128	0.864	1	0.52	+	1.93	0.421	1	0	0.11	-	< 0.01	1	1	0	0.1	-	< 0.01	1	1	0	0.12	-	< 0.01	1	1	0	0.06	-	< 0.01	1	1	2	0.14	+	13.83	0.0115	0.851	0	0.14	-	< 0.01	1	1
aminoglycan biosynthetic process (GO:0006023)	82	2	3.58	-	0.56	0.587	1	2	3.26	-	0.61	0.773	1	0	0.68	-	< 0.01	1	1	0	0.62	-	< 0.01	1	1	5	0.73	+	6.86	0.00104	0.242	0	0.39	-	< 0.01	1	1	2	0.91	+	2.19	0.236	1	1	0.89	+	1.12	0.593	1
aminoglycan catabolic process (GO:0006026)	36	0	1.57	-	< 0.01	0.404	1	1	1.43	-	0.7	1	1	0	0.3	-	< 0.01	1	1	0	0.27	-	< 0.01	1	1	0	0.32	-	< 0.01	1	1	0	0.17	-	< 0.01	1	1	0	0.4	-	< 0.01	1	1	0	0.39	-	< 0.01	1	1
aminoglycan metabolic process (GO:0006022)	134	2	5.85	-	0.34	0.132	0.876	4	5.33	-	0.75	0.822	1	0	1.11	-	< 0.01	0.632	1	0	1.01	-	< 0.01	0.63	1	5	1.19	+	4.2	0.00782	0.542	0	0.64	-	< 0.01	1	1	2	1.49	+	1.34	0.663	1	1	1.46	-	0.69	1	1
aminoglycoside antibiotic metabolic process (GO:0030647)	10	0	0.44	-	< 0.01	1	1	3	0.4	+	7.54	0.012	0.423	0	0.08	-	< 0.01	1	1	0	0.08	-	< 0.01	1	1	0	0.09	-	< 0.01	1	1	0	0.05	-	< 0.01	1	1	0	0.11	-	< 0.01	1	1	0	0.11	-	< 0.01	1	1
aminophospholipid translocation (GO:0140331)	7	0	0.31	-	< 0.01	1	1	0	0.28	-	< 0.01	1	1	0	0.06	-	< 0.01	1	1	0	0.05	-	< 0.01	1	1	0	0.06	-	< 0.01	1	1	0	0.03	-	< 0.01	1	1	0	0.08	-	< 0.01	1	1	0	0.08	-	< 0.01	1	1
aminophospholipid transport (GO:0015917)	9	0	0.39	-	< 0.01	1	1	1	0.36	+	2.79	0.323	1	0	0.07	-	< 0.01	1	1	0	0.07	-	< 0.01	1	1	0	0.08	-	< 0.01	1	1	0	0.04	-	< 0.01	1	1	1	0.1	+	9.99	0.105	1	0	0.1	-	< 0.01	1	1
ammon gyrus development (GO:0021541)	1	0	0.04	-	< 0.01	1	1	0	0.04	-	< 0.01	1	1	0	0.01	-	< 0.01	1	1	0	0.01	-	< 0.01	1	1	0	0.01	-	< 0.01	1	1	0	0	-	< 0.01	1	1	0	0.01	-	< 0.01	1	1	0	0.01	-	< 0.01	1	1
ammonia assimilation cycle (GO:0019676)	1	0	0.04	-	< 0.01	1	1	0	0.04	-	< 0.01	1	1	0	0.01	-	< 0.01	1	1	0	0.01	-	< 0.01	1	1	0	0.01	-	< 0.01	1	1	0	0	-	< 0.01	1	1	0	0.01	-	< 0.01	1	1	0	0.01	-	< 0.01	1	1
ammonium homeostasis (GO:0097272)	2	0	0.09	-	< 0.01	1	1	0	0.08	-	< 0.01	1	1	0	0.02	-	< 0.01	1	1	0	0.02	-	< 0.01	1	1	0	0.02	-	< 0.01	1	1	0	0.01	-	< 0.01	1	1	0	0.02	-	< 0.01	1	1	0	0.02	-	< 0.01	1	1
ammonium import across plasma membrane (GO:0140157)	3	0	0.13	-	< 0.01	1	1	0	0.12	-	< 0.01	1	1	0	0.02	-	< 0.01	1	1	0	0.02	-	< 0.01	1	1	0	0.03	-	< 0.01	1	1	0	0.01	-	< 0.01	1	1	0	0.03	-	< 0.01	1	1	0	0.03	-	< 0.01	1	1
ammonium ion metabolic process (GO:0097164)	22	0	0.96	-	< 0.01	1	1	0	0.88	-	< 0.01	1	1	0	0.18	-	< 0.01	1	1	0	0.17	-	< 0.01	1	1	0	0.2	-	< 0.01	1	1	0	0.1	-	< 0.01	1	1	0	0.24	-	< 0.01	1	1	1	0.24	+	4.18	0.22	1
ammonium transmembrane transport (GO:0072488)	11	0	0.48	-	< 0.01	1	1	0	0.44	-	< 0.01	1	1	0	0.09	-	< 0.01	1	1	0	0.08	-	< 0.01	1	1	0	0.1	-	< 0.01	1	1	0	0.05	-	< 0.01	1	1	0	0.12	-	< 0.01	1	1	0	0.12	-	< 0.01	1	1
AMP biosynthetic process (GO:0006167)	14	0	0.61	-	< 0.01	1	1	8	0.56	+	14.37	8.8e-07	0.000145	0	0.12	-	< 0.01	1	1	0	0.11	-	< 0.01	1	1	0	0.12	-	< 0.01	1	1	1	0.07	+	15.01	0.0688	1	0	0.16	-	< 0.01	1	1	1	0.15	+	6.57	0.15	1
AMP catabolic process (GO:0006196)	5	0	0.22	-	< 0.01	1	1	0	0.2	-	< 0.01	1	1	0	0.04	-	< 0.01	1	1	0	0.04	-	< 0.01	1	1	0	0.04	-	< 0.01	1	1	0	0.02	-	< 0.01	1	1	0	0.06	-	< 0.01	1	1	0	0.05	-	< 0.01	1	1
AMP metabolic process (GO:0046033)	25	2	1.09	+	1.83	0.313	1	9	0.99	+	9.05	3.72e-06	0.000516	0	0.21	-	< 0.01	1	1	0	0.19	-	< 0.01	1	1	0	0.22	-	< 0.01	1	1	1	0.12	+	8.4	0.116	1	0	0.28	-	< 0.01	1	1	1	0.27	+	3.68	0.245	1
AMP phosphorylation (GO:0006756)	1	0	0.04	-	< 0.01	1	1	0	0.04	-	< 0.01	1	1	0	0.01	-	< 0.01	1	1	0	0.01	-	< 0.01	1	1	0	0.01	-	< 0.01	1	1	0	0	-	< 0.01	1	1	0	0.01	-	< 0.01	1	1	0	0.01	-	< 0.01	1	1
AMP salvage (GO:0044209)	5	0	0.22	-	< 0.01	1	1	2	0.2	+	10.06	0.027	0.674	0	0.04	-	< 0.01	1	1	0	0.04	-	< 0.01	1	1	0	0.04	-	< 0.01	1	1	0	0.02	-	< 0.01	1	1	0	0.06	-	< 0.01	1	1	0	0.05	-	< 0.01	1	1
AMPA glutamate receptor clustering (GO:0097113)	4	0	0.17	-	< 0.01	1	1	0	0.16	-	< 0.01	1	1	0	0.03	-	< 0.01	1	1	0	0.03	-	< 0.01	1	1	0	0.04	-	< 0.01	1	1	0	0.02	-	< 0.01	1	1	1	0.04	+	22.48	0.0538	1	0	0.04	-	< 0.01	1	1
AMPA selective glutamate receptor signaling pathway (GO:0098990)	1	0	0.04	-	< 0.01	1	1	0	0.04	-	< 0.01	1	1	0	0.01	-	< 0.01	1	1	0	0.01	-	< 0.01	1	1	0	0.01	-	< 0.01	1	1	0	0	-	< 0.01	1	1	0	0.01	-	< 0.01	1	1	0	0.01	-	< 0.01	1	1
amygdala development (GO:0021764)	5	0	0.22	-	< 0.01	1	1	0	0.2	-	< 0.01	1	1	0	0.04	-	< 0.01	1	1	0	0.04	-	< 0.01	1	1	0	0.04	-	< 0.01	1	1	0	0.02	-	< 0.01	1	1	0	0.06	-	< 0.01	1	1	0	0.05	-	< 0.01	1	1
amylin receptor signaling pathway (GO:0097647)	7	0	0.31	-	< 0.01	1	1	0	0.28	-	< 0.01	1	1	0	0.06	-	< 0.01	1	1	0	0.05	-	< 0.01	1	1	0	0.06	-	< 0.01	1	1	0	0.03	-	< 0.01	1	1	0	0.08	-	< 0.01	1	1	0	0.08	-	< 0.01	1	1
amyloid fibril formation (GO:1990000)	20	4	0.87	+	4.58	0.0166	0.296	0	0.8	-	< 0.01	1	1	1	0.17	+	6.02	0.16	1	0	0.15	-	< 0.01	1	1	0	0.18	-	< 0.01	1	1	0	0.1	-	< 0.01	1	1	0	0.22	-	< 0.01	1	1	0	0.22	-	< 0.01	1	1
amyloid precursor protein biosynthetic process (GO:0042983)	1	0	0.04	-	< 0.01	1	1	0	0.04	-	< 0.01	1	1	0	0.01	-	< 0.01	1	1	0	0.01	-	< 0.01	1	1	0	0.01	-	< 0.01	1	1	0	0	-	< 0.01	1	1	0	0.01	-	< 0.01	1	1	0	0.01	-	< 0.01	1	1
amyloid precursor protein catabolic process (GO:0042987)	16	0	0.7	-	< 0.01	1	1	2	0.64	+	3.14	0.15	1	1	0.13	+	7.53	0.131	1	0	0.12	-	< 0.01	1	1	0	0.14	-	< 0.01	1	1	1	0.08	+	13.13	0.0776	1	2	0.18	+	11.24	0.0164	0.936	0	0.17	-	< 0.01	1	1
amyloid precursor protein metabolic process (GO:0042982)	23	1	1	-	1	1	1	2	0.91	+	2.19	0.248	1	1	0.19	+	5.23	0.18	1	0	0.17	-	< 0.01	1	1	0	0.2	-	< 0.01	1	1	1	0.11	+	9.13	0.108	1	2	0.26	+	7.82	0.0306	1	0	0.25	-	< 0.01	1	1
amyloid-beta clearance (GO:0097242)	23	3	1	+	2.99	0.0931	0.762	1	0.91	+	1.09	0.608	1	0	0.19	-	< 0.01	1	1	0	0.17	-	< 0.01	1	1	0	0.2	-	< 0.01	1	1	0	0.11	-	< 0.01	1	1	1	0.26	+	3.91	0.233	1	0	0.25	-	< 0.01	1	1
amyloid-beta clearance by cellular catabolic process (GO:0150094)	8	1	0.35	+	2.86	0.319	1	0	0.32	-	< 0.01	1	1	0	0.07	-	< 0.01	1	1	0	0.06	-	< 0.01	1	1	0	0.07	-	< 0.01	1	1	0	0.04	-	< 0.01	1	1	1	0.09	+	11.24	0.0948	1	0	0.09	-	< 0.01	1	1
amyloid-beta clearance by transcytosis (GO:0150093)	7	2	0.31	+	6.54	0.0518	0.594	1	0.28	+	3.59	0.268	1	0	0.06	-	< 0.01	1	1	0	0.05	-	< 0.01	1	1	0	0.06	-	< 0.01	1	1	0	0.03	-	< 0.01	1	1	0	0.08	-	< 0.01	1	1	0	0.08	-	< 0.01	1	1
amyloid-beta formation (GO:0034205)	9	0	0.39	-	< 0.01	1	1	1	0.36	+	2.79	0.323	1	0	0.07	-	< 0.01	1	1	0	0.07	-	< 0.01	1	1	0	0.08	-	< 0.01	1	1	1	0.04	+	23.34	0.0464	1	1	0.1	+	9.99	0.105	1	0	0.1	-	< 0.01	1	1
amyloid-beta metabolic process (GO:0050435)	19	0	0.83	-	< 0.01	1	1	1	0.76	+	1.32	0.542	1	0	0.16	-	< 0.01	1	1	0	0.14	-	< 0.01	1	1	0	0.17	-	< 0.01	1	1	1	0.09	+	11.06	0.0906	1	2	0.21	+	9.46	0.022	0.917	0	0.21	-	< 0.01	1	1
amylopectin biosynthetic process (GO:0010021)	1	0	0.04	-	< 0.01	1	1	0	0.04	-	< 0.01	1	1	0	0.01	-	< 0.01	1	1	0	0.01	-	< 0.01	1	1	0	0.01	-	< 0.01	1	1	0	0	-	< 0.01	1	1	0	0.01	-	< 0.01	1	1	0	0.01	-	< 0.01	1	1
amylopectin metabolic process (GO:2000896)	1	0	0.04	-	< 0.01	1	1	0	0.04	-	< 0.01	1	1	0	0.01	-	< 0.01	1	1	0	0.01	-	< 0.01	1	1	0	0.01	-	< 0.01	1	1	0	0	-	< 0.01	1	1	0	0.01	-	< 0.01	1	1	0	0.01	-	< 0.01	1	1
anaphase (GO:0051322)	1	1	0.04	+	22.9	0.0819	0.752	0	0.04	-	< 0.01	1	1	0	0.01	-	< 0.01	1	1	0	0.01	-	< 0.01	1	1	0	0.01	-	< 0.01	1	1	0	0	-	< 0.01	1	1	0	0.01	-	< 0.01	1	1	0	0.01	-	< 0.01	1	1
anaphase-promoting complex-dependent catabolic process (GO:0031145)	34	3	1.48	+	2.02	0.201	1	4	1.35	+	2.96	0.0562	0.953	0	0.28	-	< 0.01	1	1	0	0.26	-	< 0.01	1	1	1	0.3	+	3.31	0.267	1	0	0.16	-	< 0.01	1	1	0	0.38	-	< 0.01	1	1	3	0.37	+	8.11	0.0073	0.264
anastral spindle assembly (GO:0055048)	1	1	0.04	+	22.9	0.0819	0.729	0	0.04	-	< 0.01	1	1	0	0.01	-	< 0.01	1	1	0	0.01	-	< 0.01	1	1	0	0.01	-	< 0.01	1	1	0	0	-	< 0.01	1	1	0	0.01	-	< 0.01	1	1	0	0.01	-	< 0.01	1	1
anatomical structure arrangement (GO:0048532)	18	1	0.79	+	1.27	0.556	1	0	0.72	-	< 0.01	1	1	0	0.15	-	< 0.01	1	1	0	0.14	-	< 0.01	1	1	0	0.16	-	< 0.01	1	1	0	0.09	-	< 0.01	1	1	1	0.2	+	4.99	0.19	1	1	0.2	+	5.11	0.186	1
anatomical structure development (GO:0048856)	5061	284	220.98	+	1.29	3.8e-06	0.000341	215	201.32	+	1.07	0.282	1	62	42.03	+	1.48	0.000677	0.0828	44	38.1	+	1.15	0.263	1	59	44.98	+	1.31	0.0198	0.79	29	24.09	+	1.2	0.242	1	74	56.29	+	1.31	0.00864	0.816	67	55.06	+	1.22	0.0727	1
anatomical structure formation involved in morphogenesis (GO:0048646)	909	55	39.69	+	1.39	0.0208	0.343	37	36.16	+	1.02	0.862	1	17	7.55	+	2.25	0.0021	0.149	10	6.84	+	1.46	0.234	1	16	8.08	+	1.98	0.0101	0.635	4	4.33	-	0.92	1	1	14	10.11	+	1.38	0.197	1	12	9.89	+	1.21	0.51	1
anatomical structure homeostasis (GO:0060249)	288	21	12.58	+	1.67	0.0301	0.431	9	11.46	-	0.79	0.646	1	7	2.39	+	2.93	0.0113	0.412	0	2.17	-	< 0.01	0.283	1	2	2.56	-	0.78	1	1	0	1.37	-	< 0.01	0.649	1	7	3.2	+	2.19	0.0452	1	3	3.13	-	0.96	1	1
anatomical structure maturation (GO:0071695)	213	8	9.3	-	0.86	0.865	1	9	8.47	+	1.06	0.859	1	3	1.77	+	1.7	0.263	1	2	1.6	+	1.25	0.677	1	3	1.89	+	1.58	0.443	1	2	1.01	+	1.97	0.271	1	1	2.37	-	0.42	0.735	1	3	2.32	+	1.29	0.507	1
anatomical structure morphogenesis (GO:0009653)	2180	125	95.19	+	1.31	0.00241	0.0724	76	86.72	-	0.88	0.246	1	28	18.11	+	1.55	0.0238	0.616	17	16.41	+	1.04	0.895	1	34	19.38	+	1.75	0.00154	0.277	8	10.38	-	0.77	0.513	1	34	24.25	+	1.4	0.0513	1	23	23.72	-	0.97	1	1
anatomical structure regression (GO:0060033)	17	0	0.74	-	< 0.01	1	1	0	0.68	-	< 0.01	1	1	0	0.14	-	< 0.01	1	1	0	0.13	-	< 0.01	1	1	0	0.15	-	< 0.01	1	1	0	0.08	-	< 0.01	1	1	0	0.19	-	< 0.01	1	1	0	0.18	-	< 0.01	1	1
androgen biosynthetic process (GO:0006702)	9	0	0.39	-	< 0.01	1	1	1	0.36	+	2.79	0.323	1	0	0.07	-	< 0.01	1	1	0	0.07	-	< 0.01	1	1	0	0.08	-	< 0.01	1	1	0	0.04	-	< 0.01	1	1	0	0.1	-	< 0.01	1	1	0	0.1	-	< 0.01	1	1
androgen catabolic process (GO:0006710)	5	0	0.22	-	< 0.01	1	1	1	0.2	+	5.03	0.209	1	0	0.04	-	< 0.01	1	1	0	0.04	-	< 0.01	1	1	0	0.04	-	< 0.01	1	1	0	0.02	-	< 0.01	1	1	0	0.06	-	< 0.01	1	1	0	0.05	-	< 0.01	1	1
androgen metabolic process (GO:0008209)	28	0	1.22	-	< 0.01	0.63	1	4	1.11	+	3.59	0.0327	0.757	0	0.23	-	< 0.01	1	1	0	0.21	-	< 0.01	1	1	0	0.25	-	< 0.01	1	1	0	0.13	-	< 0.01	1	1	1	0.31	+	3.21	0.275	1	0	0.3	-	< 0.01	1	1
androgen receptor signaling pathway (GO:0030521)	21	4	0.92	+	4.36	0.0191	0.323	1	0.84	+	1.2	0.576	1	0	0.17	-	< 0.01	1	1	0	0.16	-	< 0.01	1	1	0	0.19	-	< 0.01	1	1	0	0.1	-	< 0.01	1	1	0	0.23	-	< 0.01	1	1	0	0.23	-	< 0.01	1	1
angiogenesis (GO:0001525)	323	20	14.1	+	1.42	0.133	0.88	7	12.85	-	0.54	0.112	1	8	2.68	+	2.98	0.00627	0.285	6	2.43	+	2.47	0.0374	1	9	2.87	+	3.13	0.0028	0.346	2	1.54	+	1.3	0.668	1	5	3.59	+	1.39	0.416	1	5	3.51	+	1.42	0.408	1
angiogenesis involved in coronary vascular morphogenesis (GO:0060978)	5	0	0.22	-	< 0.01	1	1	0	0.2	-	< 0.01	1	1	0	0.04	-	< 0.01	1	1	0	0.04	-	< 0.01	1	1	0	0.04	-	< 0.01	1	1	0	0.02	-	< 0.01	1	1	0	0.06	-	< 0.01	1	1	0	0.05	-	< 0.01	1	1
angiogenesis involved in wound healing (GO:0060055)	17	0	0.74	-	< 0.01	1	1	0	0.68	-	< 0.01	1	1	0	0.14	-	< 0.01	1	1	0	0.13	-	< 0.01	1	1	0	0.15	-	< 0.01	1	1	0	0.08	-	< 0.01	1	1	1	0.19	+	5.29	0.181	1	0	0.18	-	< 0.01	1	1
angiogenic sprout fusion (GO:0120077)	1	0	0.04	-	< 0.01	1	1	0	0.04	-	< 0.01	1	1	0	0.01	-	< 0.01	1	1	0	0.01	-	< 0.01	1	1	0	0.01	-	< 0.01	1	1	0	0	-	< 0.01	1	1	0	0.01	-	< 0.01	1	1	0	0.01	-	< 0.01	1	1
angiotensin maturation (GO:0002003)	9	0	0.39	-	< 0.01	1	1	0	0.36	-	< 0.01	1	1	0	0.07	-	< 0.01	1	1	0	0.07	-	< 0.01	1	1	0	0.08	-	< 0.01	1	1	0	0.04	-	< 0.01	1	1	0	0.1	-	< 0.01	1	1	0	0.1	-	< 0.01	1	1
angiotensin-activated signaling pathway (GO:0038166)	12	2	0.52	+	3.82	0.114	0.876	1	0.48	+	2.09	0.398	1	1	0.1	+	10.03	0.102	1	0	0.09	-	< 0.01	1	1	0	0.11	-	< 0.01	1	1	0	0.06	-	< 0.01	1	1	0	0.13	-	< 0.01	1	1	0	0.13	-	< 0.01	1	1
angiotensin-activated signaling pathway involved in heart process (GO:0086098)	2	1	0.09	+	11.45	0.12	0.836	0	0.08	-	< 0.01	1	1	1	0.02	+	60.2	0.0245	0.597	0	0.02	-	< 0.01	1	1	0	0.02	-	< 0.01	1	1	0	0.01	-	< 0.01	1	1	0	0.02	-	< 0.01	1	1	0	0.02	-	< 0.01	1	1
angiotensin-mediated drinking behavior (GO:0003051)	3	0	0.13	-	< 0.01	1	1	0	0.12	-	< 0.01	1	1	0	0.02	-	< 0.01	1	1	0	0.02	-	< 0.01	1	1	0	0.03	-	< 0.01	1	1	0	0.01	-	< 0.01	1	1	0	0.03	-	< 0.01	1	1	0	0.03	-	< 0.01	1	1
angiotensin-mediated vasoconstriction involved in regulation of systemic arterial blood pressure (GO:0001998)	1	0	0.04	-	< 0.01	1	1	0	0.04	-	< 0.01	1	1	0	0.01	-	< 0.01	1	1	0	0.01	-	< 0.01	1	1	0	0.01	-	< 0.01	1	1	0	0	-	< 0.01	1	1	0	0.01	-	< 0.01	1	1	0	0.01	-	< 0.01	1	1
angiotensin-mediated vasodilation involved in regulation of systemic arterial blood pressure (GO:0002033)	1	0	0.04	-	< 0.01	1	1	0	0.04	-	< 0.01	1	1	0	0.01	-	< 0.01	1	1	0	0.01	-	< 0.01	1	1	0	0.01	-	< 0.01	1	1	0	0	-	< 0.01	1	1	0	0.01	-	< 0.01	1	1	0	0.01	-	< 0.01	1	1
animal organ development (GO:0048513)	3136	166	136.93	+	1.21	0.0107	0.217	126	124.75	+	1.01	0.882	1	47	26.05	+	1.8	4.1e-05	0.0222	25	23.61	+	1.06	0.737	1	38	27.87	+	1.36	0.049	1	16	14.93	+	1.07	0.778	1	46	34.88	+	1.32	0.0518	1	40	34.12	+	1.17	0.263	1
animal organ formation (GO:0048645)	37	2	1.62	+	1.24	0.678	1	1	1.47	-	0.68	1	1	0	0.31	-	< 0.01	1	1	0	0.28	-	< 0.01	1	1	0	0.33	-	< 0.01	1	1	0	0.18	-	< 0.01	1	1	1	0.41	+	2.43	0.343	1	0	0.4	-	< 0.01	1	1
animal organ maturation (GO:0048799)	27	1	1.18	-	0.85	1	1	2	1.07	+	1.86	0.305	1	0	0.22	-	< 0.01	1	1	1	0.2	+	4.92	0.19	1	0	0.24	-	< 0.01	1	1	0	0.13	-	< 0.01	1	1	0	0.3	-	< 0.01	1	1	0	0.29	-	< 0.01	1	1
animal organ morphogenesis (GO:0009887)	981	45	42.83	+	1.05	0.749	1	30	39.02	-	0.77	0.154	1	9	8.15	+	1.1	0.717	1	4	7.39	-	0.54	0.255	1	12	8.72	+	1.38	0.292	1	3	4.67	-	0.64	0.632	1	9	10.91	-	0.82	0.753	1	7	10.67	-	0.66	0.34	1
animal organ regeneration (GO:0031100)	67	2	2.93	-	0.68	1	1	5	2.67	+	1.88	0.201	1	2	0.56	+	3.59	0.111	1	1	0.5	+	1.98	0.4	1	2	0.6	+	3.36	0.124	1	2	0.32	+	6.27	0.0424	1	0	0.75	-	< 0.01	1	1	3	0.73	+	4.12	0.0398	0.826
animal organ senescence (GO:0010260)	3	0	0.13	-	< 0.01	1	1	0	0.12	-	< 0.01	1	1	0	0.02	-	< 0.01	1	1	0	0.02	-	< 0.01	1	1	0	0.03	-	< 0.01	1	1	0	0.01	-	< 0.01	1	1	0	0.03	-	< 0.01	1	1	0	0.03	-	< 0.01	1	1
anion homeostasis (GO:0055081)	40	0	1.75	-	< 0.01	0.414	1	1	1.59	-	0.63	1	1	0	0.33	-	< 0.01	1	1	0	0.3	-	< 0.01	1	1	0	0.36	-	< 0.01	1	1	0	0.19	-	< 0.01	1	1	0	0.44	-	< 0.01	1	1	0	0.44	-	< 0.01	1	1
anion transmembrane transport (GO:0098656)	229	5	10	-	0.5	0.138	0.908	9	9.11	-	0.99	1	1	5	1.9	+	2.63	0.0447	0.754	0	1.72	-	< 0.01	0.423	1	7	2.04	+	3.44	0.00502	0.447	1	1.09	-	0.92	1	1	5	2.55	+	1.96	0.117	1	0	2.49	-	< 0.01	0.185	1
anion transport (GO:0006820)	452	10	19.74	-	0.51	0.0251	0.379	15	17.98	-	0.83	0.624	1	8	3.75	+	2.13	0.0584	0.811	2	3.4	-	0.59	0.778	1	7	4.02	+	1.74	0.128	1	2	2.15	-	0.93	1	1	9	5.03	+	1.79	0.105	1	0	4.92	-	< 0.01	0.0172	0.525
anoikis (GO:0043276)	11	2	0.48	+	4.16	0.101	0.799	0	0.44	-	< 0.01	1	1	0	0.09	-	< 0.01	1	1	0	0.08	-	< 0.01	1	1	0	0.1	-	< 0.01	1	1	0	0.05	-	< 0.01	1	1	0	0.12	-	< 0.01	1	1	0	0.12	-	< 0.01	1	1
anterior commissure morphogenesis (GO:0021960)	6	0	0.26	-	< 0.01	1	1	0	0.24	-	< 0.01	1	1	0	0.05	-	< 0.01	1	1	0	0.05	-	< 0.01	1	1	0	0.05	-	< 0.01	1	1	0	0.03	-	< 0.01	1	1	0	0.07	-	< 0.01	1	1	0	0.07	-	< 0.01	1	1
anterior compartment pattern formation (GO:0007387)	1	0	0.04	-	< 0.01	1	1	0	0.04	-	< 0.01	1	1	0	0.01	-	< 0.01	1	1	0	0.01	-	< 0.01	1	1	0	0.01	-	< 0.01	1	1	0	0	-	< 0.01	1	1	0	0.01	-	< 0.01	1	1	0	0.01	-	< 0.01	1	1
anterior head development (GO:0097065)	5	0	0.22	-	< 0.01	1	1	1	0.2	+	5.03	0.209	1	0	0.04	-	< 0.01	1	1	0	0.04	-	< 0.01	1	1	0	0.04	-	< 0.01	1	1	1	0.02	+	42.02	0.0281	1	1	0.06	+	17.98	0.0642	1	0	0.05	-	< 0.01	1	1
anterior mesonephric tubule development (GO:0072165)	1	0	0.04	-	< 0.01	1	1	0	0.04	-	< 0.01	1	1	0	0.01	-	< 0.01	1	1	0	0.01	-	< 0.01	1	1	0	0.01	-	< 0.01	1	1	0	0	-	< 0.01	1	1	0	0.01	-	< 0.01	1	1	0	0.01	-	< 0.01	1	1
anterior neural tube closure (GO:0061713)	3	0	0.13	-	< 0.01	1	1	0	0.12	-	< 0.01	1	1	0	0.02	-	< 0.01	1	1	0	0.02	-	< 0.01	1	1	0	0.03	-	< 0.01	1	1	0	0.01	-	< 0.01	1	1	0	0.03	-	< 0.01	1	1	0	0.03	-	< 0.01	1	1
anterior semicircular canal development (GO:0060873)	1	0	0.04	-	< 0.01	1	1	0	0.04	-	< 0.01	1	1	0	0.01	-	< 0.01	1	1	0	0.01	-	< 0.01	1	1	0	0.01	-	< 0.01	1	1	0	0	-	< 0.01	1	1	0	0.01	-	< 0.01	1	1	0	0.01	-	< 0.01	1	1
anterior/posterior axis specification (GO:0009948)	58	3	2.53	+	1.18	0.742	1	2	2.31	-	0.87	1	1	1	0.48	+	2.08	0.387	1	0	0.44	-	< 0.01	1	1	1	0.52	+	1.94	0.407	1	0	0.28	-	< 0.01	1	1	0	0.65	-	< 0.01	1	1	3	0.63	+	4.75	0.028	0.684
anterior/posterior axis specification, embryo (GO:0008595)	22	2	0.96	+	2.08	0.266	1	0	0.88	-	< 0.01	1	1	0	0.18	-	< 0.01	1	1	0	0.17	-	< 0.01	1	1	1	0.2	+	5.11	0.184	1	0	0.1	-	< 0.01	1	1	0	0.24	-	< 0.01	1	1	1	0.24	+	4.18	0.22	1
anterior/posterior axon guidance (GO:0033564)	7	1	0.31	+	3.27	0.29	1	0	0.28	-	< 0.01	1	1	0	0.06	-	< 0.01	1	1	0	0.05	-	< 0.01	1	1	1	0.06	+	16.07	0.0684	1	0	0.03	-	< 0.01	1	1	0	0.08	-	< 0.01	1	1	0	0.08	-	< 0.01	1	1
anterior/posterior pattern specification (GO:0009952)	217	9	9.48	-	0.95	1	1	5	8.63	-	0.58	0.289	1	3	1.8	+	1.66	0.433	1	0	1.63	-	< 0.01	0.416	1	1	1.93	-	0.52	1	1	1	1.03	-	0.97	1	1	1	2.41	-	0.41	0.736	1	4	2.36	+	1.69	0.306	1
anterior/posterior pattern specification involved in kidney development (GO:0072098)	2	0	0.09	-	< 0.01	1	1	0	0.08	-	< 0.01	1	1	0	0.02	-	< 0.01	1	1	0	0.02	-	< 0.01	1	1	0	0.02	-	< 0.01	1	1	0	0.01	-	< 0.01	1	1	0	0.02	-	< 0.01	1	1	0	0.02	-	< 0.01	1	1
anterior/posterior pattern specification involved in ureteric bud development (GO:0072099)	1	0	0.04	-	< 0.01	1	1	0	0.04	-	< 0.01	1	1	0	0.01	-	< 0.01	1	1	0	0.01	-	< 0.01	1	1	0	0.01	-	< 0.01	1	1	0	0	-	< 0.01	1	1	0	0.01	-	< 0.01	1	1	0	0.01	-	< 0.01	1	1
anterograde axonal protein transport (GO:0099641)	8	2	0.35	+	5.73	0.063	0.684	0	0.32	-	< 0.01	1	1	1	0.07	+	15.05	0.0718	0.898	0	0.06	-	< 0.01	1	1	1	0.07	+	14.06	0.0766	1	0	0.04	-	< 0.01	1	1	1	0.09	+	11.24	0.0948	1	0	0.09	-	< 0.01	1	1
anterograde axonal transport (GO:0008089)	45	7	1.96	+	3.56	0.00568	0.139	2	1.79	+	1.12	0.701	1	1	0.37	+	2.68	0.317	1	0	0.34	-	< 0.01	1	1	3	0.4	+	7.5	0.0087	0.583	0	0.21	-	< 0.01	1	1	2	0.5	+	4	0.0944	1	2	0.49	+	4.09	0.091	1
anterograde axonal transport of messenger ribonucleoprotein complex (GO:0099087)	1	1	0.04	+	22.9	0.0819	0.743	0	0.04	-	< 0.01	1	1	0	0.01	-	< 0.01	1	1	0	0.01	-	< 0.01	1	1	0	0.01	-	< 0.01	1	1	0	0	-	< 0.01	1	1	0	0.01	-	< 0.01	1	1	0	0.01	-	< 0.01	1	1
anterograde axonal transport of mitochondrion (GO:0098957)	5	0	0.22	-	< 0.01	1	1	0	0.2	-	< 0.01	1	1	0	0.04	-	< 0.01	1	1	0	0.04	-	< 0.01	1	1	0	0.04	-	< 0.01	1	1	0	0.02	-	< 0.01	1	1	0	0.06	-	< 0.01	1	1	0	0.05	-	< 0.01	1	1
anterograde dendritic transport (GO:0098937)	8	2	0.35	+	5.73	0.063	0.681	0	0.32	-	< 0.01	1	1	0	0.07	-	< 0.01	1	1	0	0.06	-	< 0.01	1	1	0	0.07	-	< 0.01	1	1	0	0.04	-	< 0.01	1	1	0	0.09	-	< 0.01	1	1	0	0.09	-	< 0.01	1	1
anterograde dendritic transport of messenger ribonucleoprotein complex (GO:0098964)	1	0	0.04	-	< 0.01	1	1	0	0.04	-	< 0.01	1	1	0	0.01	-	< 0.01	1	1	0	0.01	-	< 0.01	1	1	0	0.01	-	< 0.01	1	1	0	0	-	< 0.01	1	1	0	0.01	-	< 0.01	1	1	0	0.01	-	< 0.01	1	1
anterograde dendritic transport of mitochondrion (GO:0098972)	1	0	0.04	-	< 0.01	1	1	0	0.04	-	< 0.01	1	1	0	0.01	-	< 0.01	1	1	0	0.01	-	< 0.01	1	1	0	0.01	-	< 0.01	1	1	0	0	-	< 0.01	1	1	0	0.01	-	< 0.01	1	1	0	0.01	-	< 0.01	1	1
anterograde dendritic transport of neurotransmitter receptor complex (GO:0098971)	5	2	0.22	+	9.16	0.0319	0.442	0	0.2	-	< 0.01	1	1	0	0.04	-	< 0.01	1	1	0	0.04	-	< 0.01	1	1	0	0.04	-	< 0.01	1	1	0	0.02	-	< 0.01	1	1	0	0.06	-	< 0.01	1	1	0	0.05	-	< 0.01	1	1
anterograde neuronal dense core vesicle transport (GO:1990048)	3	1	0.13	+	7.63	0.157	0.948	0	0.12	-	< 0.01	1	1	0	0.02	-	< 0.01	1	1	0	0.02	-	< 0.01	1	1	0	0.03	-	< 0.01	1	1	0	0.01	-	< 0.01	1	1	0	0.03	-	< 0.01	1	1	0	0.03	-	< 0.01	1	1
anterograde synaptic vesicle transport (GO:0048490)	16	1	0.7	+	1.43	0.517	1	1	0.64	+	1.57	0.485	1	0	0.13	-	< 0.01	1	1	0	0.12	-	< 0.01	1	1	2	0.14	+	14.06	0.0108	0.639	0	0.08	-	< 0.01	1	1	1	0.18	+	5.62	0.171	1	0	0.17	-	< 0.01	1	1
anterograde trans-synaptic signaling (GO:0098916)	400	17	17.47	-	0.97	1	1	10	15.91	-	0.63	0.153	1	2	3.32	-	0.6	0.777	1	1	3.01	-	0.33	0.377	1	3	3.56	-	0.84	1	1	2	1.9	+	1.05	0.716	1	7	4.45	+	1.57	0.223	1	1	4.35	-	0.23	0.137	1
anthranilate metabolic process (GO:0043420)	3	0	0.13	-	< 0.01	1	1	0	0.12	-	< 0.01	1	1	0	0.02	-	< 0.01	1	1	0	0.02	-	< 0.01	1	1	0	0.03	-	< 0.01	1	1	0	0.01	-	< 0.01	1	1	0	0.03	-	< 0.01	1	1	0	0.03	-	< 0.01	1	1
anti-Mullerian hormone signaling pathway (GO:1990262)	1	0	0.04	-	< 0.01	1	1	0	0.04	-	< 0.01	1	1	0	0.01	-	< 0.01	1	1	0	0.01	-	< 0.01	1	1	0	0.01	-	< 0.01	1	1	0	0	-	< 0.01	1	1	0	0.01	-	< 0.01	1	1	0	0.01	-	< 0.01	1	1
antibacterial humoral response (GO:0019731)	57	3	2.49	+	1.21	0.74	1	1	2.27	-	0.44	0.727	1	0	0.47	-	< 0.01	1	1	0	0.43	-	< 0.01	1	1	0	0.51	-	< 0.01	1	1	0	0.27	-	< 0.01	1	1	0	0.63	-	< 0.01	1	1	0	0.62	-	< 0.01	1	1
antibacterial innate immune response (GO:0140367)	1	0	0.04	-	< 0.01	1	1	0	0.04	-	< 0.01	1	1	0	0.01	-	< 0.01	1	1	0	0.01	-	< 0.01	1	1	0	0.01	-	< 0.01	1	1	0	0	-	< 0.01	1	1	0	0.01	-	< 0.01	1	1	0	0.01	-	< 0.01	1	1
antibacterial peptide biosynthetic process (GO:0002780)	1	0	0.04	-	< 0.01	1	1	0	0.04	-	< 0.01	1	1	0	0.01	-	< 0.01	1	1	0	0.01	-	< 0.01	1	1	0	0.01	-	< 0.01	1	1	0	0	-	< 0.01	1	1	0	0.01	-	< 0.01	1	1	0	0.01	-	< 0.01	1	1
antibacterial peptide production (GO:0002778)	1	0	0.04	-	< 0.01	1	1	0	0.04	-	< 0.01	1	1	0	0.01	-	< 0.01	1	1	0	0.01	-	< 0.01	1	1	0	0.01	-	< 0.01	1	1	0	0	-	< 0.01	1	1	0	0.01	-	< 0.01	1	1	0	0.01	-	< 0.01	1	1
antibiotic metabolic process (GO:0016999)	1	0	0.04	-	< 0.01	1	1	0	0.04	-	< 0.01	1	1	0	0.01	-	< 0.01	1	1	0	0.01	-	< 0.01	1	1	0	0.01	-	< 0.01	1	1	0	0	-	< 0.01	1	1	0	0.01	-	< 0.01	1	1	0	0.01	-	< 0.01	1	1
antibody-dependent cellular cytotoxicity (GO:0001788)	3	0	0.13	-	< 0.01	1	1	0	0.12	-	< 0.01	1	1	0	0.02	-	< 0.01	1	1	0	0.02	-	< 0.01	1	1	0	0.03	-	< 0.01	1	1	0	0.01	-	< 0.01	1	1	0	0.03	-	< 0.01	1	1	0	0.03	-	< 0.01	1	1
antifungal humoral response (GO:0019732)	11	1	0.48	+	2.08	0.401	1	1	0.44	+	2.29	0.374	1	0	0.09	-	< 0.01	1	1	0	0.08	-	< 0.01	1	1	0	0.1	-	< 0.01	1	1	0	0.05	-	< 0.01	1	1	0	0.12	-	< 0.01	1	1	0	0.12	-	< 0.01	1	1
antifungal innate immune response (GO:0061760)	15	0	0.65	-	< 0.01	1	1	0	0.6	-	< 0.01	1	1	0	0.12	-	< 0.01	1	1	0	0.11	-	< 0.01	1	1	0	0.13	-	< 0.01	1	1	0	0.07	-	< 0.01	1	1	0	0.17	-	< 0.01	1	1	1	0.16	+	6.13	0.159	1
antigen processing and presentation (GO:0019882)	111	3	4.85	-	0.62	0.635	1	10	4.42	+	2.26	0.0266	0.683	0	0.92	-	< 0.01	1	1	0	0.84	-	< 0.01	1	1	6	0.99	+	6.08	0.0006	0.181	2	0.53	+	3.79	0.1	1	3	1.23	+	2.43	0.131	1	1	1.21	-	0.83	1	1
antigen processing and presentation following phagocytosis (GO:0002747)	1	0	0.04	-	< 0.01	1	1	0	0.04	-	< 0.01	1	1	0	0.01	-	< 0.01	1	1	0	0.01	-	< 0.01	1	1	0	0.01	-	< 0.01	1	1	0	0	-	< 0.01	1	1	0	0.01	-	< 0.01	1	1	0	0.01	-	< 0.01	1	1
antigen processing and presentation of endogenous antigen (GO:0019883)	26	0	1.14	-	< 0.01	0.626	1	1	1.03	-	0.97	1	1	0	0.22	-	< 0.01	1	1	0	0.2	-	< 0.01	1	1	2	0.23	+	8.65	0.0251	0.909	0	0.12	-	< 0.01	1	1	3	0.29	+	10.37	0.00389	0.564	0	0.28	-	< 0.01	1	1
antigen processing and presentation of endogenous peptide antigen (GO:0002483)	19	0	0.83	-	< 0.01	1	1	0	0.76	-	< 0.01	1	1	0	0.16	-	< 0.01	1	1	0	0.14	-	< 0.01	1	1	2	0.17	+	11.84	0.0145	0.766	0	0.09	-	< 0.01	1	1	3	0.21	+	14.2	0.00173	0.394	0	0.21	-	< 0.01	1	1
antigen processing and presentation of endogenous peptide antigen via MHC class I (GO:0019885)	17	0	0.74	-	< 0.01	1	1	0	0.68	-	< 0.01	1	1	0	0.14	-	< 0.01	1	1	0	0.13	-	< 0.01	1	1	2	0.15	+	13.24	0.012	0.679	0	0.08	-	< 0.01	1	1	3	0.19	+	15.87	0.0013	0.352	0	0.18	-	< 0.01	1	1
antigen processing and presentation of endogenous peptide antigen via MHC class I via ER pathway (GO:0002484)	8	0	0.35	-	< 0.01	1	1	0	0.32	-	< 0.01	1	1	0	0.07	-	< 0.01	1	1	0	0.06	-	< 0.01	1	1	0	0.07	-	< 0.01	1	1	0	0.04	-	< 0.01	1	1	0	0.09	-	< 0.01	1	1	0	0.09	-	< 0.01	1	1
antigen processing and presentation of endogenous peptide antigen via MHC class I via ER pathway, TAP-dependent (GO:0002485)	1	0	0.04	-	< 0.01	1	1	0	0.04	-	< 0.01	1	1	0	0.01	-	< 0.01	1	1	0	0.01	-	< 0.01	1	1	0	0.01	-	< 0.01	1	1	0	0	-	< 0.01	1	1	0	0.01	-	< 0.01	1	1	0	0.01	-	< 0.01	1	1
antigen processing and presentation of endogenous peptide antigen via MHC class I via ER pathway, TAP-independent (GO:0002486)	8	0	0.35	-	< 0.01	1	1	0	0.32	-	< 0.01	1	1	0	0.07	-	< 0.01	1	1	0	0.06	-	< 0.01	1	1	0	0.07	-	< 0.01	1	1	0	0.04	-	< 0.01	1	1	0	0.09	-	< 0.01	1	1	0	0.09	-	< 0.01	1	1
antigen processing and presentation of endogenous peptide antigen via MHC class Ib (GO:0002476)	6	0	0.26	-	< 0.01	1	1	0	0.24	-	< 0.01	1	1	0	0.05	-	< 0.01	1	1	0	0.05	-	< 0.01	1	1	0	0.05	-	< 0.01	1	1	0	0.03	-	< 0.01	1	1	1	0.07	+	14.98	0.0745	1	0	0.07	-	< 0.01	1	1
antigen processing and presentation of endogenous peptide antigen via MHC class Ib via ER pathway (GO:0002488)	1	0	0.04	-	< 0.01	1	1	0	0.04	-	< 0.01	1	1	0	0.01	-	< 0.01	1	1	0	0.01	-	< 0.01	1	1	0	0.01	-	< 0.01	1	1	0	0	-	< 0.01	1	1	1	0.01	+	89.91	0.0219	1	0	0.01	-	< 0.01	1	1
antigen processing and presentation of endogenous peptide antigen via MHC class Ib via ER pathway, TAP-dependent (GO:0002489)	1	0	0.04	-	< 0.01	1	1	0	0.04	-	< 0.01	1	1	0	0.01	-	< 0.01	1	1	0	0.01	-	< 0.01	1	1	0	0.01	-	< 0.01	1	1	0	0	-	< 0.01	1	1	1	0.01	+	89.91	0.0219	1	0	0.01	-	< 0.01	1	1
antigen processing and presentation of endogenous peptide antigen via MHC class II (GO:0002491)	2	0	0.09	-	< 0.01	1	1	0	0.08	-	< 0.01	1	1	0	0.02	-	< 0.01	1	1	0	0.02	-	< 0.01	1	1	0	0.02	-	< 0.01	1	1	0	0.01	-	< 0.01	1	1	0	0.02	-	< 0.01	1	1	0	0.02	-	< 0.01	1	1
antigen processing and presentation of exogenous antigen (GO:0019884)	66	2	2.88	-	0.69	1	1	5	2.63	+	1.9	0.198	1	0	0.55	-	< 0.01	1	1	0	0.5	-	< 0.01	1	1	2	0.59	+	3.41	0.121	1	2	0.31	+	6.37	0.0413	1	0	0.73	-	< 0.01	1	1	1	0.72	+	1.39	0.516	1
antigen processing and presentation of exogenous peptide antigen (GO:0002478)	55	2	2.4	-	0.83	1	1	5	2.19	+	2.29	0.079	1	0	0.46	-	< 0.01	1	1	0	0.41	-	< 0.01	1	1	2	0.49	+	4.09	0.09	1	1	0.26	+	3.82	0.234	1	0	0.61	-	< 0.01	1	1	0	0.6	-	< 0.01	1	1
antigen processing and presentation of exogenous peptide antigen via MHC class I (GO:0042590)	25	2	1.09	+	1.83	0.313	1	4	0.99	+	4.02	0.0236	0.634	0	0.21	-	< 0.01	1	1	0	0.19	-	< 0.01	1	1	2	0.22	+	9	0.0235	0.888	0	0.12	-	< 0.01	1	1	0	0.28	-	< 0.01	1	1	0	0.27	-	< 0.01	1	1
antigen processing and presentation of exogenous peptide antigen via MHC class I, TAP-dependent (GO:0002479)	17	2	0.74	+	2.69	0.188	1	4	0.68	+	5.92	0.00757	0.322	0	0.14	-	< 0.01	1	1	0	0.13	-	< 0.01	1	1	2	0.15	+	13.24	0.012	0.684	0	0.08	-	< 0.01	1	1	0	0.19	-	< 0.01	1	1	0	0.18	-	< 0.01	1	1
antigen processing and presentation of exogenous peptide antigen via MHC class I, TAP-independent (GO:0002480)	4	0	0.17	-	< 0.01	1	1	0	0.16	-	< 0.01	1	1	0	0.03	-	< 0.01	1	1	0	0.03	-	< 0.01	1	1	0	0.04	-	< 0.01	1	1	0	0.02	-	< 0.01	1	1	0	0.04	-	< 0.01	1	1	0	0.04	-	< 0.01	1	1
antigen processing and presentation of exogenous peptide antigen via MHC class Ib (GO:0002477)	3	0	0.13	-	< 0.01	1	1	0	0.12	-	< 0.01	1	1	0	0.02	-	< 0.01	1	1	0	0.02	-	< 0.01	1	1	0	0.03	-	< 0.01	1	1	0	0.01	-	< 0.01	1	1	0	0.03	-	< 0.01	1	1	0	0.03	-	< 0.01	1	1
antigen processing and presentation of exogenous peptide antigen via MHC class II (GO:0019886)	30	0	1.31	-	< 0.01	0.636	1	1	1.19	-	0.84	1	1	0	0.25	-	< 0.01	1	1	0	0.23	-	< 0.01	1	1	0	0.27	-	< 0.01	1	1	1	0.14	+	7	0.137	1	0	0.33	-	< 0.01	1	1	0	0.33	-	< 0.01	1	1
antigen processing and presentation of exogenous protein antigen via MHC class Ib, TAP-dependent (GO:0002481)	1	0	0.04	-	< 0.01	1	1	0	0.04	-	< 0.01	1	1	0	0.01	-	< 0.01	1	1	0	0.01	-	< 0.01	1	1	0	0.01	-	< 0.01	1	1	0	0	-	< 0.01	1	1	0	0.01	-	< 0.01	1	1	0	0.01	-	< 0.01	1	1
antigen processing and presentation of lipid antigen via MHC class Ib (GO:0048003)	7	0	0.31	-	< 0.01	1	1	0	0.28	-	< 0.01	1	1	0	0.06	-	< 0.01	1	1	0	0.05	-	< 0.01	1	1	0	0.06	-	< 0.01	1	1	0	0.03	-	< 0.01	1	1	0	0.08	-	< 0.01	1	1	0	0.08	-	< 0.01	1	1
antigen processing and presentation of peptide antigen (GO:0048002)	76	3	3.32	-	0.9	1	1	6	3.02	+	1.98	0.135	1	0	0.63	-	< 0.01	1	1	0	0.57	-	< 0.01	1	1	5	0.68	+	7.4	0.000749	0.206	1	0.36	+	2.76	0.307	1	3	0.85	+	3.55	0.0565	1	0	0.83	-	< 0.01	1	1
antigen processing and presentation of peptide antigen via MHC class I (GO:0002474)	44	3	1.92	+	1.56	0.448	1	5	1.75	+	2.86	0.0386	0.807	0	0.37	-	< 0.01	1	1	0	0.33	-	< 0.01	1	1	5	0.39	+	12.79	7e-05	0.0609	0	0.21	-	< 0.01	1	1	3	0.49	+	6.13	0.0149	0.925	0	0.48	-	< 0.01	1	1
antigen processing and presentation of peptide antigen via MHC class Ib (GO:0002428)	7	0	0.31	-	< 0.01	1	1	0	0.28	-	< 0.01	1	1	0	0.06	-	< 0.01	1	1	0	0.05	-	< 0.01	1	1	0	0.06	-	< 0.01	1	1	0	0.03	-	< 0.01	1	1	1	0.08	+	12.84	0.0847	1	0	0.08	-	< 0.01	1	1
antigen processing and presentation of peptide antigen via MHC class II (GO:0002495)	32	0	1.4	-	< 0.01	0.644	1	1	1.27	-	0.79	1	1	0	0.27	-	< 0.01	1	1	0	0.24	-	< 0.01	1	1	0	0.28	-	< 0.01	1	1	1	0.15	+	6.57	0.145	1	0	0.36	-	< 0.01	1	1	0	0.35	-	< 0.01	1	1
antigen processing and presentation of peptide or polysaccharide antigen via MHC class II (GO:0002504)	34	0	1.48	-	< 0.01	0.402	1	1	1.35	-	0.74	1	1	0	0.28	-	< 0.01	1	1	0	0.26	-	< 0.01	1	1	0	0.3	-	< 0.01	1	1	1	0.16	+	6.18	0.153	1	0	0.38	-	< 0.01	1	1	0	0.37	-	< 0.01	1	1
antigen processing and presentation of polysaccharide antigen via MHC class II (GO:0002505)	1	0	0.04	-	< 0.01	1	1	0	0.04	-	< 0.01	1	1	0	0.01	-	< 0.01	1	1	0	0.01	-	< 0.01	1	1	0	0.01	-	< 0.01	1	1	0	0	-	< 0.01	1	1	0	0.01	-	< 0.01	1	1	0	0.01	-	< 0.01	1	1
antigen processing and presentation via MHC class Ib (GO:0002475)	14	0	0.61	-	< 0.01	1	1	0	0.56	-	< 0.01	1	1	0	0.12	-	< 0.01	1	1	0	0.11	-	< 0.01	1	1	0	0.12	-	< 0.01	1	1	0	0.07	-	< 0.01	1	1	1	0.16	+	6.42	0.153	1	0	0.15	-	< 0.01	1	1
antigen processing and presentation, endogenous lipid antigen via MHC class Ib (GO:0048006)	5	0	0.22	-	< 0.01	1	1	0	0.2	-	< 0.01	1	1	0	0.04	-	< 0.01	1	1	0	0.04	-	< 0.01	1	1	0	0.04	-	< 0.01	1	1	0	0.02	-	< 0.01	1	1	0	0.06	-	< 0.01	1	1	0	0.05	-	< 0.01	1	1
antigen processing and presentation, exogenous lipid antigen via MHC class Ib (GO:0048007)	7	0	0.31	-	< 0.01	1	1	0	0.28	-	< 0.01	1	1	0	0.06	-	< 0.01	1	1	0	0.05	-	< 0.01	1	1	0	0.06	-	< 0.01	1	1	0	0.03	-	< 0.01	1	1	0	0.08	-	< 0.01	1	1	0	0.08	-	< 0.01	1	1
antigen receptor-mediated signaling pathway (GO:0050851)	232	6	10.13	-	0.59	0.253	1	9	9.23	-	0.98	1	1	2	1.93	+	1.04	0.719	1	0	1.75	-	< 0.01	0.425	1	1	2.06	-	0.48	0.727	1	0	1.1	-	< 0.01	0.631	1	1	2.58	-	0.39	0.526	1	4	2.52	+	1.58	0.327	1
antigen sampling by M cells in mucosal-associated lymphoid tissue (GO:0002406)	1	0	0.04	-	< 0.01	1	1	0	0.04	-	< 0.01	1	1	0	0.01	-	< 0.01	1	1	0	0.01	-	< 0.01	1	1	0	0.01	-	< 0.01	1	1	0	0	-	< 0.01	1	1	0	0.01	-	< 0.01	1	1	0	0.01	-	< 0.01	1	1
antigen sampling in mucosal-associated lymphoid tissue (GO:0002404)	1	0	0.04	-	< 0.01	1	1	0	0.04	-	< 0.01	1	1	0	0.01	-	< 0.01	1	1	0	0.01	-	< 0.01	1	1	0	0.01	-	< 0.01	1	1	0	0	-	< 0.01	1	1	0	0.01	-	< 0.01	1	1	0	0.01	-	< 0.01	1	1
antigen transcytosis by M cells in mucosal-associated lymphoid tissue (GO:0002412)	1	0	0.04	-	< 0.01	1	1	0	0.04	-	< 0.01	1	1	0	0.01	-	< 0.01	1	1	0	0.01	-	< 0.01	1	1	0	0.01	-	< 0.01	1	1	0	0	-	< 0.01	1	1	0	0.01	-	< 0.01	1	1	0	0.01	-	< 0.01	1	1
antimicrobial humoral immune response mediated by antimicrobial peptide (GO:0061844)	102	1	4.45	-	0.22	0.134	0.885	1	4.06	-	0.25	0.191	1	1	0.85	+	1.18	0.574	1	0	0.77	-	< 0.01	1	1	1	0.91	+	1.1	0.599	1	0	0.49	-	< 0.01	1	1	1	1.13	-	0.88	1	1	0	1.11	-	< 0.01	0.631	1
antimicrobial humoral response (GO:0019730)	141	3	6.16	-	0.49	0.293	1	2	5.61	-	0.36	0.184	1	1	1.17	-	0.85	1	1	0	1.06	-	< 0.01	0.63	1	1	1.25	-	0.8	1	1	0	0.67	-	< 0.01	1	1	1	1.57	-	0.64	1	1	0	1.53	-	< 0.01	0.411	1
antimicrobial peptide biosynthetic process (GO:0002777)	1	0	0.04	-	< 0.01	1	1	0	0.04	-	< 0.01	1	1	0	0.01	-	< 0.01	1	1	0	0.01	-	< 0.01	1	1	0	0.01	-	< 0.01	1	1	0	0	-	< 0.01	1	1	0	0.01	-	< 0.01	1	1	0	0.01	-	< 0.01	1	1
antimicrobial peptide production (GO:0002775)	1	0	0.04	-	< 0.01	1	1	0	0.04	-	< 0.01	1	1	0	0.01	-	< 0.01	1	1	0	0.01	-	< 0.01	1	1	0	0.01	-	< 0.01	1	1	0	0	-	< 0.01	1	1	0	0.01	-	< 0.01	1	1	0	0.01	-	< 0.01	1	1
antisense RNA metabolic process (GO:0042868)	1	0	0.04	-	< 0.01	1	1	0	0.04	-	< 0.01	1	1	0	0.01	-	< 0.01	1	1	0	0.01	-	< 0.01	1	1	0	0.01	-	< 0.01	1	1	0	0	-	< 0.01	1	1	0	0.01	-	< 0.01	1	1	0	0.01	-	< 0.01	1	1
antisense RNA transcript catabolic process (GO:0071041)	1	0	0.04	-	< 0.01	1	1	0	0.04	-	< 0.01	1	1	0	0.01	-	< 0.01	1	1	0	0.01	-	< 0.01	1	1	0	0.01	-	< 0.01	1	1	0	0	-	< 0.01	1	1	0	0.01	-	< 0.01	1	1	0	0.01	-	< 0.01	1	1
antiviral innate immune response (GO:0140374)	17	1	0.74	+	1.35	0.537	1	2	0.68	+	2.96	0.163	1	0	0.14	-	< 0.01	1	1	0	0.13	-	< 0.01	1	1	0	0.15	-	< 0.01	1	1	0	0.08	-	< 0.01	1	1	1	0.19	+	5.29	0.181	1	0	0.18	-	< 0.01	1	1
antral ovarian follicle growth (GO:0001547)	8	1	0.35	+	2.86	0.319	1	0	0.32	-	< 0.01	1	1	0	0.07	-	< 0.01	1	1	0	0.06	-	< 0.01	1	1	0	0.07	-	< 0.01	1	1	0	0.04	-	< 0.01	1	1	0	0.09	-	< 0.01	1	1	0	0.09	-	< 0.01	1	1
aorta development (GO:0035904)	56	6	2.45	+	2.45	0.0446	0.545	1	2.23	-	0.45	0.726	1	1	0.47	+	2.15	0.376	1	0	0.42	-	< 0.01	1	1	2	0.5	+	4.02	0.0927	1	0	0.27	-	< 0.01	1	1	1	0.62	+	1.61	0.468	1	0	0.61	-	< 0.01	1	1
aorta morphogenesis (GO:0035909)	30	5	1.31	+	3.82	0.0145	0.273	0	1.19	-	< 0.01	0.629	1	1	0.25	+	4.01	0.226	1	0	0.23	-	< 0.01	1	1	1	0.27	+	3.75	0.24	1	0	0.14	-	< 0.01	1	1	1	0.33	+	3	0.29	1	0	0.33	-	< 0.01	1	1
aorta smooth muscle tissue morphogenesis (GO:0060414)	4	0	0.17	-	< 0.01	1	1	0	0.16	-	< 0.01	1	1	0	0.03	-	< 0.01	1	1	0	0.03	-	< 0.01	1	1	0	0.04	-	< 0.01	1	1	0	0.02	-	< 0.01	1	1	0	0.04	-	< 0.01	1	1	0	0.04	-	< 0.01	1	1
aortic valve development (GO:0003176)	37	1	1.62	-	0.62	1	1	0	1.47	-	< 0.01	0.403	1	1	0.31	+	3.25	0.27	1	0	0.28	-	< 0.01	1	1	2	0.33	+	6.08	0.0462	1	0	0.18	-	< 0.01	1	1	0	0.41	-	< 0.01	1	1	0	0.4	-	< 0.01	1	1
aortic valve morphogenesis (GO:0003180)	32	1	1.4	-	0.72	1	1	0	1.27	-	< 0.01	0.634	1	1	0.27	+	3.76	0.239	1	0	0.24	-	< 0.01	1	1	2	0.28	+	7.03	0.036	0.938	0	0.15	-	< 0.01	1	1	0	0.36	-	< 0.01	1	1	0	0.35	-	< 0.01	1	1
apelin receptor signaling pathway (GO:0060183)	3	0	0.13	-	< 0.01	1	1	0	0.12	-	< 0.01	1	1	0	0.02	-	< 0.01	1	1	0	0.02	-	< 0.01	1	1	0	0.03	-	< 0.01	1	1	0	0.01	-	< 0.01	1	1	0	0.03	-	< 0.01	1	1	0	0.03	-	< 0.01	1	1
apical constriction (GO:0003383)	4	0	0.17	-	< 0.01	1	1	0	0.16	-	< 0.01	1	1	0	0.03	-	< 0.01	1	1	0	0.03	-	< 0.01	1	1	0	0.04	-	< 0.01	1	1	0	0.02	-	< 0.01	1	1	0	0.04	-	< 0.01	1	1	0	0.04	-	< 0.01	1	1
apical junction assembly (GO:0043297)	59	9	2.58	+	3.49	0.00203	0.0639	2	2.35	-	0.85	1	1	4	0.49	+	8.16	0.00181	0.137	0	0.44	-	< 0.01	1	1	0	0.52	-	< 0.01	1	1	0	0.28	-	< 0.01	1	1	2	0.66	+	3.05	0.145	1	0	0.64	-	< 0.01	1	1
apical protein localization (GO:0045176)	15	3	0.65	+	4.58	0.0373	0.488	2	0.6	+	3.35	0.136	1	0	0.12	-	< 0.01	1	1	0	0.11	-	< 0.01	1	1	0	0.13	-	< 0.01	1	1	0	0.07	-	< 0.01	1	1	0	0.17	-	< 0.01	1	1	0	0.16	-	< 0.01	1	1
apolipoprotein A-I-mediated signaling pathway (GO:0038027)	5	1	0.22	+	4.58	0.226	1	0	0.2	-	< 0.01	1	1	0	0.04	-	< 0.01	1	1	0	0.04	-	< 0.01	1	1	0	0.04	-	< 0.01	1	1	0	0.02	-	< 0.01	1	1	0	0.06	-	< 0.01	1	1	0	0.05	-	< 0.01	1	1
apoptotic cell clearance (GO:0043277)	45	2	1.96	+	1.02	1	1	0	1.79	-	< 0.01	0.419	1	2	0.37	+	5.35	0.0573	0.8	1	0.34	+	2.95	0.292	1	0	0.4	-	< 0.01	1	1	0	0.21	-	< 0.01	1	1	1	0.5	+	2	0.399	1	1	0.49	+	2.04	0.392	1
apoptotic chromosome condensation (GO:0030263)	5	0	0.22	-	< 0.01	1	1	1	0.2	+	5.03	0.209	1	0	0.04	-	< 0.01	1	1	0	0.04	-	< 0.01	1	1	0	0.04	-	< 0.01	1	1	0	0.02	-	< 0.01	1	1	0	0.06	-	< 0.01	1	1	1	0.05	+	18.38	0.0629	1
apoptotic DNA fragmentation (GO:0006309)	10	0	0.44	-	< 0.01	1	1	1	0.4	+	2.51	0.349	1	0	0.08	-	< 0.01	1	1	0	0.08	-	< 0.01	1	1	0	0.09	-	< 0.01	1	1	0	0.05	-	< 0.01	1	1	0	0.11	-	< 0.01	1	1	0	0.11	-	< 0.01	1	1
apoptotic mitochondrial changes (GO:0008637)	57	6	2.49	+	2.41	0.0476	0.566	6	2.27	+	2.65	0.033	0.762	2	0.47	+	4.22	0.0851	0.977	0	0.43	-	< 0.01	1	1	1	0.51	+	1.97	0.402	1	0	0.27	-	< 0.01	1	1	0	0.63	-	< 0.01	1	1	0	0.62	-	< 0.01	1	1
apoptotic nuclear changes (GO:0030262)	19	0	0.83	-	< 0.01	1	1	1	0.76	+	1.32	0.542	1	0	0.16	-	< 0.01	1	1	0	0.14	-	< 0.01	1	1	0	0.17	-	< 0.01	1	1	0	0.09	-	< 0.01	1	1	1	0.21	+	4.73	0.199	1	1	0.21	+	4.84	0.195	1
apoptotic process (GO:0006915)	902	62	39.39	+	1.57	0.000925	0.035	35	35.88	-	0.98	1	1	10	7.49	+	1.33	0.345	1	6	6.79	-	0.88	1	1	11	8.02	+	1.37	0.274	1	6	4.29	+	1.4	0.328	1	16	10.03	+	1.59	0.0718	1	14	9.81	+	1.43	0.187	1
apoptotic process in bone marrow cell (GO:0071839)	1	0	0.04	-	< 0.01	1	1	0	0.04	-	< 0.01	1	1	0	0.01	-	< 0.01	1	1	0	0.01	-	< 0.01	1	1	0	0.01	-	< 0.01	1	1	0	0	-	< 0.01	1	1	0	0.01	-	< 0.01	1	1	0	0.01	-	< 0.01	1	1
apoptotic process involved in blood vessel morphogenesis (GO:1902262)	5	0	0.22	-	< 0.01	1	1	0	0.2	-	< 0.01	1	1	0	0.04	-	< 0.01	1	1	0	0.04	-	< 0.01	1	1	0	0.04	-	< 0.01	1	1	0	0.02	-	< 0.01	1	1	0	0.06	-	< 0.01	1	1	0	0.05	-	< 0.01	1	1
apoptotic process involved in development (GO:1902742)	30	0	1.31	-	< 0.01	0.636	1	0	1.19	-	< 0.01	0.629	1	1	0.25	+	4.01	0.226	1	0	0.23	-	< 0.01	1	1	1	0.27	+	3.75	0.24	1	0	0.14	-	< 0.01	1	1	0	0.33	-	< 0.01	1	1	0	0.33	-	< 0.01	1	1
apoptotic process involved in embryonic digit morphogenesis (GO:1902263)	3	0	0.13	-	< 0.01	1	1	0	0.12	-	< 0.01	1	1	0	0.02	-	< 0.01	1	1	0	0.02	-	< 0.01	1	1	0	0.03	-	< 0.01	1	1	0	0.01	-	< 0.01	1	1	0	0.03	-	< 0.01	1	1	0	0.03	-	< 0.01	1	1
apoptotic process involved in heart morphogenesis (GO:0003278)	3	0	0.13	-	< 0.01	1	1	0	0.12	-	< 0.01	1	1	0	0.02	-	< 0.01	1	1	0	0.02	-	< 0.01	1	1	0	0.03	-	< 0.01	1	1	0	0.01	-	< 0.01	1	1	0	0.03	-	< 0.01	1	1	0	0.03	-	< 0.01	1	1
apoptotic process involved in luteolysis (GO:0061364)	3	0	0.13	-	< 0.01	1	1	0	0.12	-	< 0.01	1	1	1	0.02	+	40.13	0.0325	0.66	0	0.02	-	< 0.01	1	1	1	0.03	+	37.5	0.0348	0.943	0	0.01	-	< 0.01	1	1	0	0.03	-	< 0.01	1	1	0	0.03	-	< 0.01	1	1
apoptotic process involved in morphogenesis (GO:0060561)	16	0	0.7	-	< 0.01	1	1	0	0.64	-	< 0.01	1	1	0	0.13	-	< 0.01	1	1	0	0.12	-	< 0.01	1	1	0	0.14	-	< 0.01	1	1	0	0.08	-	< 0.01	1	1	0	0.18	-	< 0.01	1	1	0	0.17	-	< 0.01	1	1
apoptotic signaling pathway (GO:0097190)	273	21	11.92	+	1.76	0.0176	0.309	10	10.86	-	0.92	1	1	3	2.27	+	1.32	0.498	1	3	2.06	+	1.46	0.465	1	4	2.43	+	1.65	0.313	1	2	1.3	+	1.54	0.375	1	5	3.04	+	1.65	0.238	1	6	2.97	+	2.02	0.13	1
appendage development (GO:0048736)	180	7	7.86	-	0.89	1	1	11	7.16	+	1.54	0.179	1	1	1.49	-	0.67	1	1	0	1.36	-	< 0.01	0.648	1	1	1.6	-	0.63	1	1	0	0.86	-	< 0.01	1	1	3	2	+	1.5	0.458	1	1	1.96	-	0.51	1	1
appendage morphogenesis (GO:0035107)	145	5	6.33	-	0.79	0.837	1	8	5.77	+	1.39	0.391	1	1	1.2	-	0.83	1	1	0	1.09	-	< 0.01	0.631	1	1	1.29	-	0.78	1	1	0	0.69	-	< 0.01	1	1	3	1.61	+	1.86	0.223	1	0	1.58	-	< 0.01	0.413	1
arabinose metabolic process (GO:0019566)	2	0	0.09	-	< 0.01	1	1	0	0.08	-	< 0.01	1	1	0	0.02	-	< 0.01	1	1	0	0.02	-	< 0.01	1	1	0	0.02	-	< 0.01	1	1	0	0.01	-	< 0.01	1	1	0	0.02	-	< 0.01	1	1	0	0.02	-	< 0.01	1	1
arachidonate transport (GO:1903963)	24	0	1.05	-	< 0.01	0.624	1	0	0.95	-	< 0.01	1	1	0	0.2	-	< 0.01	1	1	0	0.18	-	< 0.01	1	1	0	0.21	-	< 0.01	1	1	0	0.11	-	< 0.01	1	1	0	0.27	-	< 0.01	1	1	0	0.26	-	< 0.01	1	1
arachidonic acid metabolic process (GO:0019369)	58	4	2.53	+	1.58	0.331	1	3	2.31	+	1.3	0.507	1	2	0.48	+	4.15	0.0876	0.976	0	0.44	-	< 0.01	1	1	1	0.52	+	1.94	0.407	1	0	0.28	-	< 0.01	1	1	2	0.65	+	3.1	0.141	1	0	0.63	-	< 0.01	1	1
arachidonic acid metabolite production involved in inflammatory response (GO:0002538)	2	1	0.09	+	11.45	0.12	0.894	0	0.08	-	< 0.01	1	1	0	0.02	-	< 0.01	1	1	0	0.02	-	< 0.01	1	1	0	0.02	-	< 0.01	1	1	0	0.01	-	< 0.01	1	1	0	0.02	-	< 0.01	1	1	0	0.02	-	< 0.01	1	1
arachidonic acid secretion (GO:0050482)	24	0	1.05	-	< 0.01	0.624	1	0	0.95	-	< 0.01	1	1	0	0.2	-	< 0.01	1	1	0	0.18	-	< 0.01	1	1	0	0.21	-	< 0.01	1	1	0	0.11	-	< 0.01	1	1	0	0.27	-	< 0.01	1	1	0	0.26	-	< 0.01	1	1
arginine biosynthetic process (GO:0006526)	4	0	0.17	-	< 0.01	1	1	0	0.16	-	< 0.01	1	1	1	0.03	+	30.1	0.0405	0.737	0	0.03	-	< 0.01	1	1	0	0.04	-	< 0.01	1	1	0	0.02	-	< 0.01	1	1	0	0.04	-	< 0.01	1	1	0	0.04	-	< 0.01	1	1
arginine biosynthetic process via ornithine (GO:0042450)	2	0	0.09	-	< 0.01	1	1	0	0.08	-	< 0.01	1	1	0	0.02	-	< 0.01	1	1	0	0.02	-	< 0.01	1	1	0	0.02	-	< 0.01	1	1	0	0.01	-	< 0.01	1	1	0	0.02	-	< 0.01	1	1	0	0.02	-	< 0.01	1	1
arginine catabolic process (GO:0006527)	9	0	0.39	-	< 0.01	1	1	0	0.36	-	< 0.01	1	1	0	0.07	-	< 0.01	1	1	0	0.07	-	< 0.01	1	1	0	0.08	-	< 0.01	1	1	0	0.04	-	< 0.01	1	1	0	0.1	-	< 0.01	1	1	0	0.1	-	< 0.01	1	1
arginine catabolic process to glutamate (GO:0019544)	1	0	0.04	-	< 0.01	1	1	0	0.04	-	< 0.01	1	1	0	0.01	-	< 0.01	1	1	0	0.01	-	< 0.01	1	1	0	0.01	-	< 0.01	1	1	0	0	-	< 0.01	1	1	0	0.01	-	< 0.01	1	1	0	0.01	-	< 0.01	1	1
arginine catabolic process to ornithine (GO:0019547)	2	0	0.09	-	< 0.01	1	1	0	0.08	-	< 0.01	1	1	0	0.02	-	< 0.01	1	1	0	0.02	-	< 0.01	1	1	0	0.02	-	< 0.01	1	1	0	0.01	-	< 0.01	1	1	0	0.02	-	< 0.01	1	1	0	0.02	-	< 0.01	1	1
arginine catabolic process to proline (GO:0019493)	1	0	0.04	-	< 0.01	1	1	0	0.04	-	< 0.01	1	1	0	0.01	-	< 0.01	1	1	0	0.01	-	< 0.01	1	1	0	0.01	-	< 0.01	1	1	0	0	-	< 0.01	1	1	0	0.01	-	< 0.01	1	1	0	0.01	-	< 0.01	1	1
arginine catabolic process to proline via ornithine (GO:0010121)	1	0	0.04	-	< 0.01	1	1	0	0.04	-	< 0.01	1	1	0	0.01	-	< 0.01	1	1	0	0.01	-	< 0.01	1	1	0	0.01	-	< 0.01	1	1	0	0	-	< 0.01	1	1	0	0.01	-	< 0.01	1	1	0	0.01	-	< 0.01	1	1
arginine metabolic process (GO:0006525)	16	0	0.7	-	< 0.01	1	1	0	0.64	-	< 0.01	1	1	1	0.13	+	7.53	0.131	1	0	0.12	-	< 0.01	1	1	0	0.14	-	< 0.01	1	1	0	0.08	-	< 0.01	1	1	0	0.18	-	< 0.01	1	1	0	0.17	-	< 0.01	1	1
argininosuccinate metabolic process (GO:0000053)	1	0	0.04	-	< 0.01	1	1	0	0.04	-	< 0.01	1	1	1	0.01	+	> 100	0.0164	0.499	0	0.01	-	< 0.01	1	1	0	0.01	-	< 0.01	1	1	0	0	-	< 0.01	1	1	0	0.01	-	< 0.01	1	1	0	0.01	-	< 0.01	1	1
arginyl-tRNA aminoacylation (GO:0006420)	3	0	0.13	-	< 0.01	1	1	0	0.12	-	< 0.01	1	1	0	0.02	-	< 0.01	1	1	0	0.02	-	< 0.01	1	1	0	0.03	-	< 0.01	1	1	0	0.01	-	< 0.01	1	1	0	0.03	-	< 0.01	1	1	0	0.03	-	< 0.01	1	1
aromatic amino acid family biosynthetic process (GO:0009073)	3	0	0.13	-	< 0.01	1	1	0	0.12	-	< 0.01	1	1	0	0.02	-	< 0.01	1	1	0	0.02	-	< 0.01	1	1	1	0.03	+	37.5	0.0348	0.953	0	0.01	-	< 0.01	1	1	0	0.03	-	< 0.01	1	1	0	0.03	-	< 0.01	1	1
aromatic amino acid family biosynthetic process, prephenate pathway (GO:0009095)	3	0	0.13	-	< 0.01	1	1	0	0.12	-	< 0.01	1	1	0	0.02	-	< 0.01	1	1	0	0.02	-	< 0.01	1	1	1	0.03	+	37.5	0.0348	0.955	0	0.01	-	< 0.01	1	1	0	0.03	-	< 0.01	1	1	0	0.03	-	< 0.01	1	1
aromatic amino acid family catabolic process (GO:0009074)	16	0	0.7	-	< 0.01	1	1	0	0.64	-	< 0.01	1	1	0	0.13	-	< 0.01	1	1	0	0.12	-	< 0.01	1	1	0	0.14	-	< 0.01	1	1	0	0.08	-	< 0.01	1	1	0	0.18	-	< 0.01	1	1	1	0.17	+	5.74	0.168	1
aromatic amino acid family metabolic process (GO:0009072)	30	0	1.31	-	< 0.01	0.636	1	1	1.19	-	0.84	1	1	0	0.25	-	< 0.01	1	1	0	0.23	-	< 0.01	1	1	1	0.27	+	3.75	0.24	1	0	0.14	-	< 0.01	1	1	0	0.33	-	< 0.01	1	1	1	0.33	+	3.06	0.285	1
aromatic amino acid transport (GO:0015801)	13	1	0.57	+	1.76	0.45	1	0	0.52	-	< 0.01	1	1	0	0.11	-	< 0.01	1	1	0	0.1	-	< 0.01	1	1	0	0.12	-	< 0.01	1	1	0	0.06	-	< 0.01	1	1	2	0.14	+	13.83	0.0115	0.843	0	0.14	-	< 0.01	1	1
Arp2/3 complex-mediated actin nucleation (GO:0034314)	20	2	0.87	+	2.29	0.234	1	1	0.8	+	1.26	0.559	1	0	0.17	-	< 0.01	1	1	1	0.15	+	6.64	0.146	1	0	0.18	-	< 0.01	1	1	0	0.1	-	< 0.01	1	1	1	0.22	+	4.5	0.207	1	0	0.22	-	< 0.01	1	1
arsenate ion transmembrane transport (GO:1901684)	1	0	0.04	-	< 0.01	1	1	0	0.04	-	< 0.01	1	1	0	0.01	-	< 0.01	1	1	0	0.01	-	< 0.01	1	1	0	0.01	-	< 0.01	1	1	0	0	-	< 0.01	1	1	0	0.01	-	< 0.01	1	1	0	0.01	-	< 0.01	1	1
arsenite transport (GO:0015700)	1	0	0.04	-	< 0.01	1	1	0	0.04	-	< 0.01	1	1	0	0.01	-	< 0.01	1	1	0	0.01	-	< 0.01	1	1	0	0.01	-	< 0.01	1	1	0	0	-	< 0.01	1	1	0	0.01	-	< 0.01	1	1	0	0.01	-	< 0.01	1	1
arsonoacetate metabolic process (GO:0018872)	2	0	0.09	-	< 0.01	1	1	0	0.08	-	< 0.01	1	1	0	0.02	-	< 0.01	1	1	0	0.02	-	< 0.01	1	1	0	0.02	-	< 0.01	1	1	0	0.01	-	< 0.01	1	1	1	0.02	+	44.95	0.0326	1	0	0.02	-	< 0.01	1	1
arterial endothelial cell differentiation (GO:0060842)	6	0	0.26	-	< 0.01	1	1	0	0.24	-	< 0.01	1	1	0	0.05	-	< 0.01	1	1	0	0.05	-	< 0.01	1	1	0	0.05	-	< 0.01	1	1	0	0.03	-	< 0.01	1	1	0	0.07	-	< 0.01	1	1	0	0.07	-	< 0.01	1	1
arterial endothelial cell fate commitment (GO:0060844)	2	0	0.09	-	< 0.01	1	1	0	0.08	-	< 0.01	1	1	0	0.02	-	< 0.01	1	1	0	0.02	-	< 0.01	1	1	0	0.02	-	< 0.01	1	1	0	0.01	-	< 0.01	1	1	0	0.02	-	< 0.01	1	1	0	0.02	-	< 0.01	1	1
artery development (GO:0060840)	94	7	4.1	+	1.71	0.202	1	2	3.74	-	0.53	0.59	1	1	0.78	+	1.28	0.545	1	0	0.71	-	< 0.01	1	1	2	0.84	+	2.39	0.207	1	0	0.45	-	< 0.01	1	1	1	1.05	-	0.96	1	1	0	1.02	-	< 0.01	0.629	1
artery morphogenesis (GO:0048844)	67	6	2.93	+	2.05	0.129	0.86	1	2.67	-	0.38	0.523	1	1	0.56	+	1.8	0.431	1	0	0.5	-	< 0.01	1	1	1	0.6	+	1.68	0.453	1	0	0.32	-	< 0.01	1	1	1	0.75	+	1.34	0.529	1	0	0.73	-	< 0.01	1	1
artery smooth muscle contraction (GO:0014824)	9	0	0.39	-	< 0.01	1	1	0	0.36	-	< 0.01	1	1	0	0.07	-	< 0.01	1	1	0	0.07	-	< 0.01	1	1	0	0.08	-	< 0.01	1	1	0	0.04	-	< 0.01	1	1	0	0.1	-	< 0.01	1	1	0	0.1	-	< 0.01	1	1
artery vasodilation involved in baroreceptor response to increased systemic arterial blood pressure (GO:0001984)	1	0	0.04	-	< 0.01	1	1	0	0.04	-	< 0.01	1	1	0	0.01	-	< 0.01	1	1	0	0.01	-	< 0.01	1	1	0	0.01	-	< 0.01	1	1	0	0	-	< 0.01	1	1	0	0.01	-	< 0.01	1	1	0	0.01	-	< 0.01	1	1
articular cartilage development (GO:0061975)	4	0	0.17	-	< 0.01	1	1	1	0.16	+	6.28	0.177	1	0	0.03	-	< 0.01	1	1	0	0.03	-	< 0.01	1	1	1	0.04	+	28.13	0.0433	1	0	0.02	-	< 0.01	1	1	0	0.04	-	< 0.01	1	1	1	0.04	+	22.98	0.0527	0.945
ascending aorta development (GO:0035905)	5	2	0.22	+	9.16	0.0319	0.44	0	0.2	-	< 0.01	1	1	1	0.04	+	24.08	0.0484	0.766	0	0.04	-	< 0.01	1	1	2	0.04	+	45	0.00157	0.271	0	0.02	-	< 0.01	1	1	0	0.06	-	< 0.01	1	1	0	0.05	-	< 0.01	1	1
ascending aorta morphogenesis (GO:0035910)	4	1	0.17	+	5.73	0.192	1	0	0.16	-	< 0.01	1	1	1	0.03	+	30.1	0.0405	0.721	0	0.03	-	< 0.01	1	1	1	0.04	+	28.13	0.0433	1	0	0.02	-	< 0.01	1	1	0	0.04	-	< 0.01	1	1	0	0.04	-	< 0.01	1	1
ascending thin limb development (GO:0072021)	4	0	0.17	-	< 0.01	1	1	0	0.16	-	< 0.01	1	1	0	0.03	-	< 0.01	1	1	0	0.03	-	< 0.01	1	1	0	0.04	-	< 0.01	1	1	0	0.02	-	< 0.01	1	1	0	0.04	-	< 0.01	1	1	0	0.04	-	< 0.01	1	1
ascorbate homeostasis (GO:0140576)	3	0	0.13	-	< 0.01	1	1	0	0.12	-	< 0.01	1	1	0	0.02	-	< 0.01	1	1	0	0.02	-	< 0.01	1	1	0	0.03	-	< 0.01	1	1	0	0.01	-	< 0.01	1	1	0	0.03	-	< 0.01	1	1	0	0.03	-	< 0.01	1	1
asparagine biosynthetic process (GO:0006529)	2	0	0.09	-	< 0.01	1	1	0	0.08	-	< 0.01	1	1	0	0.02	-	< 0.01	1	1	0	0.02	-	< 0.01	1	1	0	0.02	-	< 0.01	1	1	0	0.01	-	< 0.01	1	1	0	0.02	-	< 0.01	1	1	0	0.02	-	< 0.01	1	1
asparagine catabolic process (GO:0006530)	1	0	0.04	-	< 0.01	1	1	0	0.04	-	< 0.01	1	1	0	0.01	-	< 0.01	1	1	0	0.01	-	< 0.01	1	1	0	0.01	-	< 0.01	1	1	0	0	-	< 0.01	1	1	0	0.01	-	< 0.01	1	1	0	0.01	-	< 0.01	1	1
asparagine catabolic process via L-aspartate (GO:0033345)	1	0	0.04	-	< 0.01	1	1	0	0.04	-	< 0.01	1	1	0	0.01	-	< 0.01	1	1	0	0.01	-	< 0.01	1	1	0	0.01	-	< 0.01	1	1	0	0	-	< 0.01	1	1	0	0.01	-	< 0.01	1	1	0	0.01	-	< 0.01	1	1
asparagine metabolic process (GO:0006528)	5	0	0.22	-	< 0.01	1	1	1	0.2	+	5.03	0.209	1	0	0.04	-	< 0.01	1	1	0	0.04	-	< 0.01	1	1	0	0.04	-	< 0.01	1	1	0	0.02	-	< 0.01	1	1	0	0.06	-	< 0.01	1	1	0	0.05	-	< 0.01	1	1
asparagine transmembrane transport (GO:1903713)	1	0	0.04	-	< 0.01	1	1	0	0.04	-	< 0.01	1	1	0	0.01	-	< 0.01	1	1	0	0.01	-	< 0.01	1	1	0	0.01	-	< 0.01	1	1	0	0	-	< 0.01	1	1	0	0.01	-	< 0.01	1	1	0	0.01	-	< 0.01	1	1
asparagine transport (GO:0006867)	3	1	0.13	+	7.63	0.157	0.981	0	0.12	-	< 0.01	1	1	0	0.02	-	< 0.01	1	1	0	0.02	-	< 0.01	1	1	0	0.03	-	< 0.01	1	1	0	0.01	-	< 0.01	1	1	1	0.03	+	29.97	0.0433	1	0	0.03	-	< 0.01	1	1
asparaginyl-tRNA aminoacylation (GO:0006421)	3	0	0.13	-	< 0.01	1	1	0	0.12	-	< 0.01	1	1	0	0.02	-	< 0.01	1	1	1	0.02	+	44.28	0.0296	1	0	0.03	-	< 0.01	1	1	0	0.01	-	< 0.01	1	1	0	0.03	-	< 0.01	1	1	0	0.03	-	< 0.01	1	1
aspartate biosynthetic process (GO:0006532)	3	0	0.13	-	< 0.01	1	1	0	0.12	-	< 0.01	1	1	0	0.02	-	< 0.01	1	1	0	0.02	-	< 0.01	1	1	0	0.03	-	< 0.01	1	1	0	0.01	-	< 0.01	1	1	0	0.03	-	< 0.01	1	1	0	0.03	-	< 0.01	1	1
aspartate catabolic process (GO:0006533)	4	0	0.17	-	< 0.01	1	1	0	0.16	-	< 0.01	1	1	0	0.03	-	< 0.01	1	1	0	0.03	-	< 0.01	1	1	0	0.04	-	< 0.01	1	1	0	0.02	-	< 0.01	1	1	0	0.04	-	< 0.01	1	1	0	0.04	-	< 0.01	1	1
aspartate family amino acid biosynthetic process (GO:0009067)	21	0	0.92	-	< 0.01	1	1	2	0.84	+	2.39	0.219	1	0	0.17	-	< 0.01	1	1	1	0.16	+	6.33	0.152	1	1	0.19	+	5.36	0.177	1	1	0.1	+	10	0.0992	1	0	0.23	-	< 0.01	1	1	0	0.23	-	< 0.01	1	1
aspartate family amino acid catabolic process (GO:0009068)	18	0	0.79	-	< 0.01	1	1	1	0.72	+	1.4	0.524	1	0	0.15	-	< 0.01	1	1	0	0.14	-	< 0.01	1	1	0	0.16	-	< 0.01	1	1	0	0.09	-	< 0.01	1	1	1	0.2	+	4.99	0.19	1	0	0.2	-	< 0.01	1	1
aspartate family amino acid metabolic process (GO:0009066)	50	1	2.18	-	0.46	0.725	1	6	1.99	+	3.02	0.0197	0.579	1	0.42	+	2.41	0.344	1	1	0.38	+	2.66	0.318	1	2	0.44	+	4.5	0.0769	1	1	0.24	+	4.2	0.215	1	2	0.56	+	3.6	0.112	1	1	0.54	+	1.84	0.425	1
aspartate metabolic process (GO:0006531)	8	0	0.35	-	< 0.01	1	1	1	0.32	+	3.14	0.296	1	1	0.07	+	15.05	0.0718	0.905	0	0.06	-	< 0.01	1	1	0	0.07	-	< 0.01	1	1	0	0.04	-	< 0.01	1	1	0	0.09	-	< 0.01	1	1	0	0.09	-	< 0.01	1	1
aspartate transmembrane transport (GO:0015810)	11	0	0.48	-	< 0.01	1	1	1	0.44	+	2.29	0.374	1	0	0.09	-	< 0.01	1	1	0	0.08	-	< 0.01	1	1	1	0.1	+	10.23	0.101	1	0	0.05	-	< 0.01	1	1	1	0.12	+	8.17	0.124	1	0	0.12	-	< 0.01	1	1
aspartyl-tRNA aminoacylation (GO:0006422)	2	0	0.09	-	< 0.01	1	1	0	0.08	-	< 0.01	1	1	0	0.02	-	< 0.01	1	1	0	0.02	-	< 0.01	1	1	0	0.02	-	< 0.01	1	1	0	0.01	-	< 0.01	1	1	0	0.02	-	< 0.01	1	1	0	0.02	-	< 0.01	1	1
assembly of actomyosin apparatus involved in cytokinesis (GO:0000912)	5	2	0.22	+	9.16	0.0319	0.443	0	0.2	-	< 0.01	1	1	1	0.04	+	24.08	0.0484	0.775	0	0.04	-	< 0.01	1	1	0	0.04	-	< 0.01	1	1	0	0.02	-	< 0.01	1	1	0	0.06	-	< 0.01	1	1	1	0.05	+	18.38	0.0629	1
assembly of large subunit precursor of preribosome (GO:1902626)	1	1	0.04	+	22.9	0.0819	0.79	0	0.04	-	< 0.01	1	1	0	0.01	-	< 0.01	1	1	0	0.01	-	< 0.01	1	1	0	0.01	-	< 0.01	1	1	0	0	-	< 0.01	1	1	0	0.01	-	< 0.01	1	1	0	0.01	-	< 0.01	1	1
associative learning (GO:0008306)	82	3	3.58	-	0.84	1	1	3	3.26	-	0.92	1	1	0	0.68	-	< 0.01	1	1	0	0.62	-	< 0.01	1	1	0	0.73	-	< 0.01	1	1	2	0.39	+	5.12	0.0603	1	1	0.91	+	1.1	0.601	1	0	0.89	-	< 0.01	1	1
astral microtubule nucleation (GO:0030954)	1	0	0.04	-	< 0.01	1	1	0	0.04	-	< 0.01	1	1	0	0.01	-	< 0.01	1	1	0	0.01	-	< 0.01	1	1	0	0.01	-	< 0.01	1	1	0	0	-	< 0.01	1	1	0	0.01	-	< 0.01	1	1	0	0.01	-	< 0.01	1	1
astral microtubule organization (GO:0030953)	11	3	0.48	+	6.25	0.0188	0.323	0	0.44	-	< 0.01	1	1	0	0.09	-	< 0.01	1	1	1	0.08	+	12.08	0.0861	1	0	0.1	-	< 0.01	1	1	0	0.05	-	< 0.01	1	1	0	0.12	-	< 0.01	1	1	0	0.12	-	< 0.01	1	1
astrocyte activation (GO:0048143)	17	3	0.74	+	4.04	0.049	0.577	0	0.68	-	< 0.01	1	1	1	0.14	+	7.08	0.138	1	0	0.13	-	< 0.01	1	1	0	0.15	-	< 0.01	1	1	0	0.08	-	< 0.01	1	1	0	0.19	-	< 0.01	1	1	0	0.18	-	< 0.01	1	1
astrocyte activation involved in immune response (GO:0002265)	4	2	0.17	+	11.45	0.0234	0.37	0	0.16	-	< 0.01	1	1	0	0.03	-	< 0.01	1	1	0	0.03	-	< 0.01	1	1	0	0.04	-	< 0.01	1	1	0	0.02	-	< 0.01	1	1	0	0.04	-	< 0.01	1	1	0	0.04	-	< 0.01	1	1
astrocyte cell migration (GO:0043615)	6	0	0.26	-	< 0.01	1	1	0	0.24	-	< 0.01	1	1	1	0.05	+	20.07	0.0563	0.803	0	0.05	-	< 0.01	1	1	0	0.05	-	< 0.01	1	1	0	0.03	-	< 0.01	1	1	0	0.07	-	< 0.01	1	1	1	0.07	+	15.32	0.073	1
astrocyte development (GO:0014002)	36	4	1.57	+	2.54	0.0849	0.725	2	1.43	+	1.4	0.657	1	1	0.3	+	3.34	0.264	1	0	0.27	-	< 0.01	1	1	0	0.32	-	< 0.01	1	1	0	0.17	-	< 0.01	1	1	0	0.4	-	< 0.01	1	1	0	0.39	-	< 0.01	1	1
astrocyte differentiation (GO:0048708)	52	5	2.27	+	2.2	0.0894	0.74	3	2.07	+	1.45	0.469	1	1	0.43	+	2.32	0.355	1	0	0.39	-	< 0.01	1	1	0	0.46	-	< 0.01	1	1	0	0.25	-	< 0.01	1	1	0	0.58	-	< 0.01	1	1	0	0.57	-	< 0.01	1	1
astrocyte fate commitment (GO:0060018)	4	0	0.17	-	< 0.01	1	1	0	0.16	-	< 0.01	1	1	0	0.03	-	< 0.01	1	1	0	0.03	-	< 0.01	1	1	0	0.04	-	< 0.01	1	1	0	0.02	-	< 0.01	1	1	0	0.04	-	< 0.01	1	1	0	0.04	-	< 0.01	1	1
astrocyte-dopaminergic neuron signaling (GO:0036520)	3	0	0.13	-	< 0.01	1	1	0	0.12	-	< 0.01	1	1	0	0.02	-	< 0.01	1	1	0	0.02	-	< 0.01	1	1	0	0.03	-	< 0.01	1	1	0	0.01	-	< 0.01	1	1	0	0.03	-	< 0.01	1	1	0	0.03	-	< 0.01	1	1
asymmetric cell division (GO:0008356)	15	2	0.65	+	3.05	0.157	0.918	0	0.6	-	< 0.01	1	1	1	0.12	+	8.03	0.124	1	0	0.11	-	< 0.01	1	1	0	0.13	-	< 0.01	1	1	0	0.07	-	< 0.01	1	1	0	0.17	-	< 0.01	1	1	0	0.16	-	< 0.01	1	1
asymmetric Golgi ribbon formation (GO:0090164)	2	1	0.09	+	11.45	0.12	0.864	0	0.08	-	< 0.01	1	1	1	0.02	+	60.2	0.0245	0.617	0	0.02	-	< 0.01	1	1	0	0.02	-	< 0.01	1	1	0	0.01	-	< 0.01	1	1	0	0.02	-	< 0.01	1	1	0	0.02	-	< 0.01	1	1
asymmetric neuroblast division (GO:0055059)	6	0	0.26	-	< 0.01	1	1	0	0.24	-	< 0.01	1	1	1	0.05	+	20.07	0.0563	0.798	0	0.05	-	< 0.01	1	1	0	0.05	-	< 0.01	1	1	0	0.03	-	< 0.01	1	1	0	0.07	-	< 0.01	1	1	0	0.07	-	< 0.01	1	1
asymmetric protein localization involved in cell fate determination (GO:0045167)	1	0	0.04	-	< 0.01	1	1	0	0.04	-	< 0.01	1	1	0	0.01	-	< 0.01	1	1	0	0.01	-	< 0.01	1	1	0	0.01	-	< 0.01	1	1	0	0	-	< 0.01	1	1	0	0.01	-	< 0.01	1	1	0	0.01	-	< 0.01	1	1
asymmetric stem cell division (GO:0098722)	3	1	0.13	+	7.63	0.157	0.951	0	0.12	-	< 0.01	1	1	0	0.02	-	< 0.01	1	1	0	0.02	-	< 0.01	1	1	0	0.03	-	< 0.01	1	1	0	0.01	-	< 0.01	1	1	0	0.03	-	< 0.01	1	1	0	0.03	-	< 0.01	1	1
ATF6-mediated unfolded protein response (GO:0036500)	5	1	0.22	+	4.58	0.226	1	0	0.2	-	< 0.01	1	1	0	0.04	-	< 0.01	1	1	0	0.04	-	< 0.01	1	1	0	0.04	-	< 0.01	1	1	0	0.02	-	< 0.01	1	1	0	0.06	-	< 0.01	1	1	0	0.05	-	< 0.01	1	1
ATP biosynthetic process (GO:0006754)	35	1	1.53	-	0.65	1	1	4	1.39	+	2.87	0.0608	1	0	0.29	-	< 0.01	1	1	0	0.26	-	< 0.01	1	1	2	0.31	+	6.43	0.042	1	0	0.17	-	< 0.01	1	1	1	0.39	+	2.57	0.329	1	0	0.38	-	< 0.01	1	1
ATP export (GO:1904669)	3	0	0.13	-	< 0.01	1	1	0	0.12	-	< 0.01	1	1	0	0.02	-	< 0.01	1	1	0	0.02	-	< 0.01	1	1	0	0.03	-	< 0.01	1	1	0	0.01	-	< 0.01	1	1	0	0.03	-	< 0.01	1	1	0	0.03	-	< 0.01	1	1
ATP generation from ADP (GO:0006757)	41	2	1.79	+	1.12	0.701	1	4	1.63	+	2.45	0.0924	1	0	0.34	-	< 0.01	1	1	0	0.31	-	< 0.01	1	1	0	0.36	-	< 0.01	1	1	0	0.2	-	< 0.01	1	1	0	0.46	-	< 0.01	1	1	0	0.45	-	< 0.01	1	1
ATP generation from poly-ADP-D-ribose (GO:1990966)	4	0	0.17	-	< 0.01	1	1	0	0.16	-	< 0.01	1	1	0	0.03	-	< 0.01	1	1	0	0.03	-	< 0.01	1	1	0	0.04	-	< 0.01	1	1	0	0.02	-	< 0.01	1	1	0	0.04	-	< 0.01	1	1	0	0.04	-	< 0.01	1	1
ATP metabolic process (GO:0046034)	197	6	8.6	-	0.7	0.481	1	26	7.84	+	3.32	4.66e-07	8.2e-05	1	1.64	-	0.61	1	1	0	1.48	-	< 0.01	0.41	1	6	1.75	+	3.43	0.00933	0.612	1	0.94	+	1.07	0.611	1	8	2.19	+	3.65	0.00201	0.425	0	2.14	-	< 0.01	0.281	1
ATP synthesis coupled electron transport (GO:0042773)	83	2	3.62	-	0.55	0.587	1	14	3.3	+	4.24	1.89e-05	0.00221	1	0.69	+	1.45	0.502	1	0	0.62	-	< 0.01	1	1	4	0.74	+	5.42	0.00735	0.529	0	0.4	-	< 0.01	1	1	4	0.92	+	4.33	0.0156	0.944	0	0.9	-	< 0.01	1	1
ATP synthesis coupled proton transport (GO:0015986)	23	0	1	-	< 0.01	0.624	1	4	0.91	+	4.37	0.0185	0.555	0	0.19	-	< 0.01	1	1	0	0.17	-	< 0.01	1	1	1	0.2	+	4.89	0.191	1	0	0.11	-	< 0.01	1	1	0	0.26	-	< 0.01	1	1	0	0.25	-	< 0.01	1	1
ATP transport (GO:0015867)	16	1	0.7	+	1.43	0.517	1	1	0.64	+	1.57	0.485	1	1	0.13	+	7.53	0.131	1	0	0.12	-	< 0.01	1	1	1	0.14	+	7.03	0.14	1	0	0.08	-	< 0.01	1	1	0	0.18	-	< 0.01	1	1	0	0.17	-	< 0.01	1	1
atrial cardiac muscle cell action potential (GO:0086014)	14	0	0.61	-	< 0.01	1	1	0	0.56	-	< 0.01	1	1	0	0.12	-	< 0.01	1	1	0	0.11	-	< 0.01	1	1	0	0.12	-	< 0.01	1	1	0	0.07	-	< 0.01	1	1	0	0.16	-	< 0.01	1	1	0	0.15	-	< 0.01	1	1
atrial cardiac muscle cell development (GO:0055014)	3	1	0.13	+	7.63	0.157	0.94	0	0.12	-	< 0.01	1	1	0	0.02	-	< 0.01	1	1	0	0.02	-	< 0.01	1	1	0	0.03	-	< 0.01	1	1	0	0.01	-	< 0.01	1	1	0	0.03	-	< 0.01	1	1	0	0.03	-	< 0.01	1	1
atrial cardiac muscle cell differentiation (GO:0055011)	3	1	0.13	+	7.63	0.157	0.94	0	0.12	-	< 0.01	1	1	0	0.02	-	< 0.01	1	1	0	0.02	-	< 0.01	1	1	0	0.03	-	< 0.01	1	1	0	0.01	-	< 0.01	1	1	0	0.03	-	< 0.01	1	1	0	0.03	-	< 0.01	1	1
atrial cardiac muscle cell membrane repolarization (GO:0099624)	5	0	0.22	-	< 0.01	1	1	0	0.2	-	< 0.01	1	1	0	0.04	-	< 0.01	1	1	0	0.04	-	< 0.01	1	1	0	0.04	-	< 0.01	1	1	0	0.02	-	< 0.01	1	1	0	0.06	-	< 0.01	1	1	0	0.05	-	< 0.01	1	1
atrial cardiac muscle cell to AV node cell communication (GO:0086066)	15	0	0.65	-	< 0.01	1	1	0	0.6	-	< 0.01	1	1	0	0.12	-	< 0.01	1	1	0	0.11	-	< 0.01	1	1	0	0.13	-	< 0.01	1	1	0	0.07	-	< 0.01	1	1	0	0.17	-	< 0.01	1	1	0	0.16	-	< 0.01	1	1
atrial cardiac muscle cell to AV node cell communication by electrical coupling (GO:0086044)	1	0	0.04	-	< 0.01	1	1	0	0.04	-	< 0.01	1	1	0	0.01	-	< 0.01	1	1	0	0.01	-	< 0.01	1	1	0	0.01	-	< 0.01	1	1	0	0	-	< 0.01	1	1	0	0.01	-	< 0.01	1	1	0	0.01	-	< 0.01	1	1
atrial cardiac muscle cell to AV node cell signaling (GO:0086026)	14	0	0.61	-	< 0.01	1	1	0	0.56	-	< 0.01	1	1	0	0.12	-	< 0.01	1	1	0	0.11	-	< 0.01	1	1	0	0.12	-	< 0.01	1	1	0	0.07	-	< 0.01	1	1	0	0.16	-	< 0.01	1	1	0	0.15	-	< 0.01	1	1
atrial cardiac muscle tissue development (GO:0003228)	9	0	0.39	-	< 0.01	1	1	0	0.36	-	< 0.01	1	1	0	0.07	-	< 0.01	1	1	0	0.07	-	< 0.01	1	1	0	0.08	-	< 0.01	1	1	0	0.04	-	< 0.01	1	1	0	0.1	-	< 0.01	1	1	0	0.1	-	< 0.01	1	1
atrial cardiac muscle tissue morphogenesis (GO:0055009)	6	0	0.26	-	< 0.01	1	1	0	0.24	-	< 0.01	1	1	0	0.05	-	< 0.01	1	1	0	0.05	-	< 0.01	1	1	0	0.05	-	< 0.01	1	1	0	0.03	-	< 0.01	1	1	0	0.07	-	< 0.01	1	1	0	0.07	-	< 0.01	1	1
atrial septum development (GO:0003283)	23	3	1	+	2.99	0.0931	0.762	0	0.91	-	< 0.01	1	1	1	0.19	+	5.23	0.18	1	0	0.17	-	< 0.01	1	1	1	0.2	+	4.89	0.191	1	0	0.11	-	< 0.01	1	1	0	0.26	-	< 0.01	1	1	0	0.25	-	< 0.01	1	1
atrial septum morphogenesis (GO:0060413)	15	3	0.65	+	4.58	0.0373	0.489	0	0.6	-	< 0.01	1	1	1	0.12	+	8.03	0.124	1	0	0.11	-	< 0.01	1	1	1	0.13	+	7.5	0.132	1	0	0.07	-	< 0.01	1	1	0	0.17	-	< 0.01	1	1	0	0.16	-	< 0.01	1	1
atrial septum primum morphogenesis (GO:0003289)	5	2	0.22	+	9.16	0.0319	0.436	0	0.2	-	< 0.01	1	1	1	0.04	+	24.08	0.0484	0.75	0	0.04	-	< 0.01	1	1	1	0.04	+	22.5	0.0517	1	0	0.02	-	< 0.01	1	1	0	0.06	-	< 0.01	1	1	0	0.05	-	< 0.01	1	1
atrial septum secundum morphogenesis (GO:0003290)	2	1	0.09	+	11.45	0.12	0.825	0	0.08	-	< 0.01	1	1	0	0.02	-	< 0.01	1	1	0	0.02	-	< 0.01	1	1	0	0.02	-	< 0.01	1	1	0	0.01	-	< 0.01	1	1	0	0.02	-	< 0.01	1	1	0	0.02	-	< 0.01	1	1
atrial ventricular junction remodeling (GO:0003294)	1	0	0.04	-	< 0.01	1	1	0	0.04	-	< 0.01	1	1	0	0.01	-	< 0.01	1	1	0	0.01	-	< 0.01	1	1	0	0.01	-	< 0.01	1	1	0	0	-	< 0.01	1	1	0	0.01	-	< 0.01	1	1	0	0.01	-	< 0.01	1	1
atrioventricular bundle cell differentiation (GO:0003167)	3	0	0.13	-	< 0.01	1	1	0	0.12	-	< 0.01	1	1	0	0.02	-	< 0.01	1	1	0	0.02	-	< 0.01	1	1	0	0.03	-	< 0.01	1	1	0	0.01	-	< 0.01	1	1	0	0.03	-	< 0.01	1	1	0	0.03	-	< 0.01	1	1
atrioventricular canal development (GO:0036302)	13	0	0.57	-	< 0.01	1	1	0	0.52	-	< 0.01	1	1	0	0.11	-	< 0.01	1	1	0	0.1	-	< 0.01	1	1	0	0.12	-	< 0.01	1	1	0	0.06	-	< 0.01	1	1	0	0.14	-	< 0.01	1	1	0	0.14	-	< 0.01	1	1
atrioventricular canal morphogenesis (GO:1905222)	4	0	0.17	-	< 0.01	1	1	0	0.16	-	< 0.01	1	1	0	0.03	-	< 0.01	1	1	0	0.03	-	< 0.01	1	1	0	0.04	-	< 0.01	1	1	0	0.02	-	< 0.01	1	1	0	0.04	-	< 0.01	1	1	0	0.04	-	< 0.01	1	1
atrioventricular node cell development (GO:0060928)	4	0	0.17	-	< 0.01	1	1	0	0.16	-	< 0.01	1	1	0	0.03	-	< 0.01	1	1	0	0.03	-	< 0.01	1	1	0	0.04	-	< 0.01	1	1	0	0.02	-	< 0.01	1	1	0	0.04	-	< 0.01	1	1	0	0.04	-	< 0.01	1	1
atrioventricular node cell differentiation (GO:0060922)	4	0	0.17	-	< 0.01	1	1	0	0.16	-	< 0.01	1	1	0	0.03	-	< 0.01	1	1	0	0.03	-	< 0.01	1	1	0	0.04	-	< 0.01	1	1	0	0.02	-	< 0.01	1	1	0	0.04	-	< 0.01	1	1	0	0.04	-	< 0.01	1	1
atrioventricular node cell fate commitment (GO:0060929)	2	0	0.09	-	< 0.01	1	1	0	0.08	-	< 0.01	1	1	0	0.02	-	< 0.01	1	1	0	0.02	-	< 0.01	1	1	0	0.02	-	< 0.01	1	1	0	0.01	-	< 0.01	1	1	0	0.02	-	< 0.01	1	1	0	0.02	-	< 0.01	1	1
atrioventricular node development (GO:0003162)	8	1	0.35	+	2.86	0.319	1	0	0.32	-	< 0.01	1	1	0	0.07	-	< 0.01	1	1	0	0.06	-	< 0.01	1	1	0	0.07	-	< 0.01	1	1	0	0.04	-	< 0.01	1	1	0	0.09	-	< 0.01	1	1	0	0.09	-	< 0.01	1	1
atrioventricular valve development (GO:0003171)	27	1	1.18	-	0.85	1	1	0	1.07	-	< 0.01	0.625	1	1	0.22	+	4.46	0.207	1	0	0.2	-	< 0.01	1	1	2	0.24	+	8.33	0.0268	0.854	0	0.13	-	< 0.01	1	1	0	0.3	-	< 0.01	1	1	0	0.29	-	< 0.01	1	1
atrioventricular valve formation (GO:0003190)	8	0	0.35	-	< 0.01	1	1	0	0.32	-	< 0.01	1	1	0	0.07	-	< 0.01	1	1	0	0.06	-	< 0.01	1	1	0	0.07	-	< 0.01	1	1	0	0.04	-	< 0.01	1	1	0	0.09	-	< 0.01	1	1	0	0.09	-	< 0.01	1	1
atrioventricular valve morphogenesis (GO:0003181)	24	1	1.05	-	0.95	1	1	0	0.95	-	< 0.01	1	1	1	0.2	+	5.02	0.187	1	0	0.18	-	< 0.01	1	1	2	0.21	+	9.38	0.0218	0.841	0	0.11	-	< 0.01	1	1	0	0.27	-	< 0.01	1	1	0	0.26	-	< 0.01	1	1
attachment of GPI anchor to protein (GO:0016255)	6	0	0.26	-	< 0.01	1	1	1	0.24	+	4.19	0.239	1	0	0.05	-	< 0.01	1	1	0	0.05	-	< 0.01	1	1	1	0.05	+	18.75	0.0601	1	0	0.03	-	< 0.01	1	1	0	0.07	-	< 0.01	1	1	0	0.07	-	< 0.01	1	1
attachment of mitotic spindle microtubules to kinetochore (GO:0051315)	12	5	0.52	+	9.54	0.000515	0.0223	0	0.48	-	< 0.01	1	1	0	0.1	-	< 0.01	1	1	0	0.09	-	< 0.01	1	1	0	0.11	-	< 0.01	1	1	0	0.06	-	< 0.01	1	1	0	0.13	-	< 0.01	1	1	1	0.13	+	7.66	0.131	1
attachment of spindle microtubules to kinetochore (GO:0008608)	25	7	1.09	+	6.41	0.000295	0.0142	1	0.99	+	1.01	1	1	0	0.21	-	< 0.01	1	1	0	0.19	-	< 0.01	1	1	0	0.22	-	< 0.01	1	1	0	0.12	-	< 0.01	1	1	0	0.28	-	< 0.01	1	1	2	0.27	+	7.35	0.0339	0.727
attachment of spindle microtubules to kinetochore involved in meiotic chromosome segregation (GO:0051316)	1	1	0.04	+	22.9	0.0819	0.751	0	0.04	-	< 0.01	1	1	0	0.01	-	< 0.01	1	1	0	0.01	-	< 0.01	1	1	0	0.01	-	< 0.01	1	1	0	0	-	< 0.01	1	1	0	0.01	-	< 0.01	1	1	0	0.01	-	< 0.01	1	1
auditory behavior (GO:0031223)	12	0	0.52	-	< 0.01	1	1	1	0.48	+	2.09	0.398	1	0	0.1	-	< 0.01	1	1	0	0.09	-	< 0.01	1	1	0	0.11	-	< 0.01	1	1	0	0.06	-	< 0.01	1	1	0	0.13	-	< 0.01	1	1	0	0.13	-	< 0.01	1	1
auditory receptor cell development (GO:0060117)	26	1	1.14	-	0.88	1	1	0	1.03	-	< 0.01	0.625	1	0	0.22	-	< 0.01	1	1	0	0.2	-	< 0.01	1	1	0	0.23	-	< 0.01	1	1	0	0.12	-	< 0.01	1	1	0	0.29	-	< 0.01	1	1	0	0.28	-	< 0.01	1	1
auditory receptor cell fate commitment (GO:0009912)	4	0	0.17	-	< 0.01	1	1	0	0.16	-	< 0.01	1	1	0	0.03	-	< 0.01	1	1	0	0.03	-	< 0.01	1	1	0	0.04	-	< 0.01	1	1	0	0.02	-	< 0.01	1	1	0	0.04	-	< 0.01	1	1	0	0.04	-	< 0.01	1	1
auditory receptor cell fate determination (GO:0042668)	1	0	0.04	-	< 0.01	1	1	0	0.04	-	< 0.01	1	1	0	0.01	-	< 0.01	1	1	0	0.01	-	< 0.01	1	1	0	0.01	-	< 0.01	1	1	0	0	-	< 0.01	1	1	0	0.01	-	< 0.01	1	1	0	0.01	-	< 0.01	1	1
auditory receptor cell fate specification (GO:0042667)	1	0	0.04	-	< 0.01	1	1	0	0.04	-	< 0.01	1	1	0	0.01	-	< 0.01	1	1	0	0.01	-	< 0.01	1	1	0	0.01	-	< 0.01	1	1	0	0	-	< 0.01	1	1	0	0.01	-	< 0.01	1	1	0	0.01	-	< 0.01	1	1
auditory receptor cell morphogenesis (GO:0002093)	21	1	0.92	+	1.09	0.61	1	0	0.84	-	< 0.01	1	1	0	0.17	-	< 0.01	1	1	0	0.16	-	< 0.01	1	1	0	0.19	-	< 0.01	1	1	0	0.1	-	< 0.01	1	1	0	0.23	-	< 0.01	1	1	0	0.23	-	< 0.01	1	1
auditory receptor cell stereocilium organization (GO:0060088)	19	1	0.83	+	1.21	0.575	1	0	0.76	-	< 0.01	1	1	0	0.16	-	< 0.01	1	1	0	0.14	-	< 0.01	1	1	0	0.17	-	< 0.01	1	1	0	0.09	-	< 0.01	1	1	0	0.21	-	< 0.01	1	1	0	0.21	-	< 0.01	1	1
autocrine signaling (GO:0035425)	7	0	0.31	-	< 0.01	1	1	0	0.28	-	< 0.01	1	1	0	0.06	-	< 0.01	1	1	0	0.05	-	< 0.01	1	1	0	0.06	-	< 0.01	1	1	0	0.03	-	< 0.01	1	1	0	0.08	-	< 0.01	1	1	0	0.08	-	< 0.01	1	1
autonomic nervous system development (GO:0048483)	48	1	2.1	-	0.48	0.724	1	0	1.91	-	< 0.01	0.264	1	1	0.4	+	2.51	0.334	1	1	0.36	+	2.77	0.308	1	0	0.43	-	< 0.01	1	1	1	0.23	+	4.38	0.208	1	0	0.53	-	< 0.01	1	1	0	0.52	-	< 0.01	1	1
autophagic cell death (GO:0048102)	5	1	0.22	+	4.58	0.226	1	0	0.2	-	< 0.01	1	1	0	0.04	-	< 0.01	1	1	0	0.04	-	< 0.01	1	1	0	0.04	-	< 0.01	1	1	0	0.02	-	< 0.01	1	1	0	0.06	-	< 0.01	1	1	0	0.05	-	< 0.01	1	1
autophagosome assembly (GO:0000045)	71	4	3.1	+	1.29	0.557	1	6	2.82	+	2.12	0.0743	1	3	0.59	+	5.09	0.0232	0.607	0	0.53	-	< 0.01	1	1	0	0.63	-	< 0.01	1	1	0	0.34	-	< 0.01	1	1	2	0.79	+	2.53	0.192	1	0	0.77	-	< 0.01	1	1
autophagosome maturation (GO:0097352)	42	3	1.83	+	1.64	0.437	1	1	1.67	-	0.6	1	1	1	0.35	+	2.87	0.3	1	0	0.32	-	< 0.01	1	1	2	0.37	+	5.36	0.0574	1	0	0.2	-	< 0.01	1	1	3	0.47	+	6.42	0.0133	0.874	1	0.46	+	2.19	0.372	1
autophagosome membrane docking (GO:0016240)	7	1	0.31	+	3.27	0.29	1	0	0.28	-	< 0.01	1	1	0	0.06	-	< 0.01	1	1	0	0.05	-	< 0.01	1	1	1	0.06	+	16.07	0.0684	1	0	0.03	-	< 0.01	1	1	1	0.08	+	12.84	0.0847	1	0	0.08	-	< 0.01	1	1
autophagosome organization (GO:1905037)	75	4	3.27	+	1.22	0.574	1	7	2.98	+	2.35	0.0374	0.79	3	0.62	+	4.82	0.0266	0.622	0	0.56	-	< 0.01	1	1	1	0.67	+	1.5	0.49	1	0	0.36	-	< 0.01	1	1	2	0.83	+	2.4	0.208	1	0	0.82	-	< 0.01	1	1
autophagosome-endosome fusion (GO:0061910)	1	0	0.04	-	< 0.01	1	1	0	0.04	-	< 0.01	1	1	0	0.01	-	< 0.01	1	1	0	0.01	-	< 0.01	1	1	0	0.01	-	< 0.01	1	1	0	0	-	< 0.01	1	1	0	0.01	-	< 0.01	1	1	0	0.01	-	< 0.01	1	1
autophagosome-lysosome fusion (GO:0061909)	8	0	0.35	-	< 0.01	1	1	2	0.32	+	6.28	0.0537	0.935	0	0.07	-	< 0.01	1	1	0	0.06	-	< 0.01	1	1	1	0.07	+	14.06	0.0766	1	0	0.04	-	< 0.01	1	1	0	0.09	-	< 0.01	1	1	0	0.09	-	< 0.01	1	1
autophagy (GO:0006914)	280	23	12.23	+	1.88	0.00559	0.138	16	11.14	+	1.44	0.166	1	4	2.33	+	1.72	0.301	1	1	2.11	-	0.47	0.727	1	3	2.49	+	1.21	0.741	1	3	1.33	+	2.25	0.151	1	6	3.11	+	1.93	0.138	1	3	3.05	-	0.98	1	1
autophagy of mitochondrion (GO:0000422)	50	6	2.18	+	2.75	0.029	0.419	5	1.99	+	2.51	0.0586	0.983	0	0.42	-	< 0.01	1	1	0	0.38	-	< 0.01	1	1	0	0.44	-	< 0.01	1	1	0	0.24	-	< 0.01	1	1	0	0.56	-	< 0.01	1	1	0	0.54	-	< 0.01	1	1
autophagy of nucleus (GO:0044804)	16	2	0.7	+	2.86	0.172	0.981	3	0.64	+	4.71	0.0342	0.78	0	0.13	-	< 0.01	1	1	0	0.12	-	< 0.01	1	1	0	0.14	-	< 0.01	1	1	0	0.08	-	< 0.01	1	1	0	0.18	-	< 0.01	1	1	0	0.17	-	< 0.01	1	1
autophagy of peroxisome (GO:0030242)	6	1	0.26	+	3.82	0.259	1	0	0.24	-	< 0.01	1	1	0	0.05	-	< 0.01	1	1	0	0.05	-	< 0.01	1	1	0	0.05	-	< 0.01	1	1	0	0.03	-	< 0.01	1	1	0	0.07	-	< 0.01	1	1	0	0.07	-	< 0.01	1	1
auxin metabolic process (GO:0009850)	1	0	0.04	-	< 0.01	1	1	0	0.04	-	< 0.01	1	1	0	0.01	-	< 0.01	1	1	0	0.01	-	< 0.01	1	1	0	0.01	-	< 0.01	1	1	0	0	-	< 0.01	1	1	0	0.01	-	< 0.01	1	1	0	0.01	-	< 0.01	1	1
AV node cell action potential (GO:0086016)	7	0	0.31	-	< 0.01	1	1	0	0.28	-	< 0.01	1	1	0	0.06	-	< 0.01	1	1	0	0.05	-	< 0.01	1	1	0	0.06	-	< 0.01	1	1	0	0.03	-	< 0.01	1	1	0	0.08	-	< 0.01	1	1	0	0.08	-	< 0.01	1	1
AV node cell to bundle of His cell communication (GO:0086067)	10	0	0.44	-	< 0.01	1	1	1	0.4	+	2.51	0.349	1	0	0.08	-	< 0.01	1	1	0	0.08	-	< 0.01	1	1	0	0.09	-	< 0.01	1	1	0	0.05	-	< 0.01	1	1	0	0.11	-	< 0.01	1	1	1	0.11	+	9.19	0.112	1
AV node cell to bundle of His cell communication by electrical coupling (GO:0086053)	2	0	0.09	-	< 0.01	1	1	0	0.08	-	< 0.01	1	1	0	0.02	-	< 0.01	1	1	0	0.02	-	< 0.01	1	1	0	0.02	-	< 0.01	1	1	0	0.01	-	< 0.01	1	1	0	0.02	-	< 0.01	1	1	0	0.02	-	< 0.01	1	1
AV node cell to bundle of His cell signaling (GO:0086027)	7	0	0.31	-	< 0.01	1	1	0	0.28	-	< 0.01	1	1	0	0.06	-	< 0.01	1	1	0	0.05	-	< 0.01	1	1	0	0.06	-	< 0.01	1	1	0	0.03	-	< 0.01	1	1	0	0.08	-	< 0.01	1	1	0	0.08	-	< 0.01	1	1
AV node cell-bundle of His cell adhesion involved in cell communication (GO:0086072)	1	0	0.04	-	< 0.01	1	1	1	0.04	+	25.14	0.0751	1	0	0.01	-	< 0.01	1	1	0	0.01	-	< 0.01	1	1	0	0.01	-	< 0.01	1	1	0	0	-	< 0.01	1	1	0	0.01	-	< 0.01	1	1	1	0.01	+	91.92	0.0214	0.568
avascular cornea development in camera-type eye (GO:0036331)	1	0	0.04	-	< 0.01	1	1	0	0.04	-	< 0.01	1	1	0	0.01	-	< 0.01	1	1	0	0.01	-	< 0.01	1	1	0	0.01	-	< 0.01	1	1	0	0	-	< 0.01	1	1	0	0.01	-	< 0.01	1	1	0	0.01	-	< 0.01	1	1
axial mesoderm development (GO:0048318)	8	1	0.35	+	2.86	0.319	1	0	0.32	-	< 0.01	1	1	0	0.07	-	< 0.01	1	1	0	0.06	-	< 0.01	1	1	0	0.07	-	< 0.01	1	1	0	0.04	-	< 0.01	1	1	1	0.09	+	11.24	0.0948	1	1	0.09	+	11.49	0.0928	1
axial mesoderm formation (GO:0048320)	3	0	0.13	-	< 0.01	1	1	0	0.12	-	< 0.01	1	1	0	0.02	-	< 0.01	1	1	0	0.02	-	< 0.01	1	1	0	0.03	-	< 0.01	1	1	0	0.01	-	< 0.01	1	1	0	0.03	-	< 0.01	1	1	0	0.03	-	< 0.01	1	1
axial mesoderm morphogenesis (GO:0048319)	4	0	0.17	-	< 0.01	1	1	0	0.16	-	< 0.01	1	1	0	0.03	-	< 0.01	1	1	0	0.03	-	< 0.01	1	1	0	0.04	-	< 0.01	1	1	0	0.02	-	< 0.01	1	1	0	0.04	-	< 0.01	1	1	0	0.04	-	< 0.01	1	1
axial mesodermal cell differentiation (GO:0048321)	1	0	0.04	-	< 0.01	1	1	0	0.04	-	< 0.01	1	1	0	0.01	-	< 0.01	1	1	0	0.01	-	< 0.01	1	1	0	0.01	-	< 0.01	1	1	0	0	-	< 0.01	1	1	0	0.01	-	< 0.01	1	1	0	0.01	-	< 0.01	1	1
axial mesodermal cell fate commitment (GO:0048322)	1	0	0.04	-	< 0.01	1	1	0	0.04	-	< 0.01	1	1	0	0.01	-	< 0.01	1	1	0	0.01	-	< 0.01	1	1	0	0.01	-	< 0.01	1	1	0	0	-	< 0.01	1	1	0	0.01	-	< 0.01	1	1	0	0.01	-	< 0.01	1	1
axial mesodermal cell fate specification (GO:0048327)	1	0	0.04	-	< 0.01	1	1	0	0.04	-	< 0.01	1	1	0	0.01	-	< 0.01	1	1	0	0.01	-	< 0.01	1	1	0	0.01	-	< 0.01	1	1	0	0	-	< 0.01	1	1	0	0.01	-	< 0.01	1	1	0	0.01	-	< 0.01	1	1
axis elongation (GO:0003401)	24	2	1.05	+	1.91	0.297	1	3	0.95	+	3.14	0.0827	1	0	0.2	-	< 0.01	1	1	0	0.18	-	< 0.01	1	1	0	0.21	-	< 0.01	1	1	1	0.11	+	8.75	0.112	1	0	0.27	-	< 0.01	1	1	0	0.26	-	< 0.01	1	1
axis elongation involved in somitogenesis (GO:0090245)	3	1	0.13	+	7.63	0.157	0.959	0	0.12	-	< 0.01	1	1	0	0.02	-	< 0.01	1	1	0	0.02	-	< 0.01	1	1	0	0.03	-	< 0.01	1	1	0	0.01	-	< 0.01	1	1	0	0.03	-	< 0.01	1	1	0	0.03	-	< 0.01	1	1
axis specification (GO:0009798)	94	6	4.1	+	1.46	0.315	1	4	3.74	+	1.07	0.79	1	4	0.78	+	5.12	0.00881	0.349	0	0.71	-	< 0.01	1	1	2	0.84	+	2.39	0.207	1	0	0.45	-	< 0.01	1	1	0	1.05	-	< 0.01	0.63	1	3	1.02	+	2.93	0.0871	1
axo-dendritic protein transport (GO:0099640)	8	2	0.35	+	5.73	0.063	0.683	0	0.32	-	< 0.01	1	1	1	0.07	+	15.05	0.0718	0.897	0	0.06	-	< 0.01	1	1	1	0.07	+	14.06	0.0766	1	0	0.04	-	< 0.01	1	1	1	0.09	+	11.24	0.0948	1	0	0.09	-	< 0.01	1	1
axo-dendritic transport (GO:0008088)	72	11	3.14	+	3.5	0.000666	0.0271	3	2.86	+	1.05	0.764	1	2	0.6	+	3.34	0.124	1	0	0.54	-	< 0.01	1	1	3	0.64	+	4.69	0.0286	0.889	0	0.34	-	< 0.01	1	1	2	0.8	+	2.5	0.196	1	3	0.78	+	3.83	0.0472	0.897
axon choice point recognition (GO:0016198)	7	1	0.31	+	3.27	0.29	1	0	0.28	-	< 0.01	1	1	0	0.06	-	< 0.01	1	1	0	0.05	-	< 0.01	1	1	1	0.06	+	16.07	0.0684	1	0	0.03	-	< 0.01	1	1	1	0.08	+	12.84	0.0847	1	0	0.08	-	< 0.01	1	1
axon development (GO:0061564)	387	30	16.9	+	1.78	0.0041	0.11	11	15.39	-	0.71	0.354	1	6	3.21	+	1.87	0.144	1	4	2.91	+	1.37	0.542	1	12	3.44	+	3.49	0.000229	0.112	0	1.84	-	< 0.01	0.268	1	7	4.3	+	1.63	0.212	1	5	4.21	+	1.19	0.618	1
axon ensheathment (GO:0008366)	112	6	4.89	+	1.23	0.64	1	5	4.46	+	1.12	0.806	1	1	0.93	+	1.08	0.608	1	3	0.84	+	3.56	0.0552	1	1	1	+	1	1	1	0	0.53	-	< 0.01	1	1	3	1.25	+	2.41	0.134	1	2	1.22	+	1.64	0.348	1
axon ensheathment in central nervous system (GO:0032291)	23	1	1	-	1	1	1	0	0.91	-	< 0.01	1	1	0	0.19	-	< 0.01	1	1	1	0.17	+	5.78	0.165	1	1	0.2	+	4.89	0.191	1	0	0.11	-	< 0.01	1	1	1	0.26	+	3.91	0.233	1	0	0.25	-	< 0.01	1	1
axon extension (GO:0048675)	40	4	1.75	+	2.29	0.111	0.859	1	1.59	-	0.63	1	1	1	0.33	+	3.01	0.288	1	0	0.3	-	< 0.01	1	1	2	0.36	+	5.63	0.0528	1	0	0.19	-	< 0.01	1	1	1	0.44	+	2.25	0.365	1	0	0.44	-	< 0.01	1	1
axon extension involved in axon guidance (GO:0048846)	8	1	0.35	+	2.86	0.319	1	0	0.32	-	< 0.01	1	1	1	0.07	+	15.05	0.0718	0.896	0	0.06	-	< 0.01	1	1	1	0.07	+	14.06	0.0766	1	0	0.04	-	< 0.01	1	1	0	0.09	-	< 0.01	1	1	0	0.09	-	< 0.01	1	1
axon extension involved in regeneration (GO:0048677)	1	0	0.04	-	< 0.01	1	1	0	0.04	-	< 0.01	1	1	0	0.01	-	< 0.01	1	1	0	0.01	-	< 0.01	1	1	0	0.01	-	< 0.01	1	1	0	0	-	< 0.01	1	1	0	0.01	-	< 0.01	1	1	0	0.01	-	< 0.01	1	1
axon guidance (GO:0007411)	234	14	10.22	+	1.37	0.26	1	6	9.31	-	0.64	0.394	1	3	1.94	+	1.54	0.449	1	3	1.76	+	1.7	0.261	1	7	2.08	+	3.37	0.00562	0.479	0	1.11	-	< 0.01	0.632	1	2	2.6	-	0.77	1	1	3	2.55	+	1.18	0.744	1
axon midline choice point recognition (GO:0016199)	5	1	0.22	+	4.58	0.226	1	0	0.2	-	< 0.01	1	1	0	0.04	-	< 0.01	1	1	0	0.04	-	< 0.01	1	1	0	0.04	-	< 0.01	1	1	0	0.02	-	< 0.01	1	1	0	0.06	-	< 0.01	1	1	0	0.05	-	< 0.01	1	1
axon regeneration (GO:0031103)	23	1	1	-	1	1	1	0	0.91	-	< 0.01	1	1	0	0.19	-	< 0.01	1	1	0	0.17	-	< 0.01	1	1	1	0.2	+	4.89	0.191	1	0	0.11	-	< 0.01	1	1	2	0.26	+	7.82	0.0306	1	1	0.25	+	4	0.229	1
axon target recognition (GO:0007412)	3	0	0.13	-	< 0.01	1	1	0	0.12	-	< 0.01	1	1	0	0.02	-	< 0.01	1	1	0	0.02	-	< 0.01	1	1	0	0.03	-	< 0.01	1	1	0	0.01	-	< 0.01	1	1	0	0.03	-	< 0.01	1	1	0	0.03	-	< 0.01	1	1
axonal fasciculation (GO:0007413)	22	1	0.96	+	1.04	1	1	1	0.88	+	1.14	0.592	1	0	0.18	-	< 0.01	1	1	0	0.17	-	< 0.01	1	1	1	0.2	+	5.11	0.184	1	0	0.1	-	< 0.01	1	1	0	0.24	-	< 0.01	1	1	0	0.24	-	< 0.01	1	1
axonal transport (GO:0098930)	60	9	2.62	+	3.44	0.00225	0.0688	3	2.39	+	1.26	0.521	1	2	0.5	+	4.01	0.0926	1	0	0.45	-	< 0.01	1	1	3	0.53	+	5.63	0.0182	0.751	0	0.29	-	< 0.01	1	1	2	0.67	+	3	0.149	1	2	0.65	+	3.06	0.144	1
axonal transport of messenger ribonucleoprotein complex (GO:0099088)	1	1	0.04	+	22.9	0.0819	0.743	0	0.04	-	< 0.01	1	1	0	0.01	-	< 0.01	1	1	0	0.01	-	< 0.01	1	1	0	0.01	-	< 0.01	1	1	0	0	-	< 0.01	1	1	0	0.01	-	< 0.01	1	1	0	0.01	-	< 0.01	1	1
axonal transport of mitochondrion (GO:0019896)	17	1	0.74	+	1.35	0.537	1	1	0.68	+	1.48	0.505	1	1	0.14	+	7.08	0.138	1	0	0.13	-	< 0.01	1	1	0	0.15	-	< 0.01	1	1	0	0.08	-	< 0.01	1	1	0	0.19	-	< 0.01	1	1	1	0.18	+	5.41	0.177	1
axonemal central apparatus assembly (GO:1904158)	6	0	0.26	-	< 0.01	1	1	0	0.24	-	< 0.01	1	1	0	0.05	-	< 0.01	1	1	0	0.05	-	< 0.01	1	1	0	0.05	-	< 0.01	1	1	0	0.03	-	< 0.01	1	1	1	0.07	+	14.98	0.0745	1	0	0.07	-	< 0.01	1	1
axonemal dynein complex assembly (GO:0070286)	39	2	1.7	+	1.17	0.69	1	0	1.55	-	< 0.01	0.405	1	0	0.32	-	< 0.01	1	1	0	0.29	-	< 0.01	1	1	0	0.35	-	< 0.01	1	1	0	0.19	-	< 0.01	1	1	0	0.43	-	< 0.01	1	1	0	0.42	-	< 0.01	1	1
axonemal microtubule depolymerization (GO:0060404)	1	0	0.04	-	< 0.01	1	1	0	0.04	-	< 0.01	1	1	0	0.01	-	< 0.01	1	1	0	0.01	-	< 0.01	1	1	0	0.01	-	< 0.01	1	1	0	0	-	< 0.01	1	1	0	0.01	-	< 0.01	1	1	0	0.01	-	< 0.01	1	1
axoneme assembly (GO:0035082)	88	3	3.84	-	0.78	1	1	2	3.5	-	0.57	0.587	1	0	0.73	-	< 0.01	1	1	0	0.66	-	< 0.01	1	1	0	0.78	-	< 0.01	1	1	0	0.42	-	< 0.01	1	1	2	0.98	+	2.04	0.261	1	0	0.96	-	< 0.01	1	1
axonogenesis (GO:0007409)	350	27	15.28	+	1.77	0.00616	0.148	10	13.92	-	0.72	0.403	1	5	2.91	+	1.72	0.222	1	4	2.63	+	1.52	0.342	1	12	3.11	+	3.86	9.26e-05	0.0726	0	1.67	-	< 0.01	0.418	1	6	3.89	+	1.54	0.294	1	4	3.81	+	1.05	0.794	1
axonogenesis involved in innervation (GO:0060385)	8	0	0.35	-	< 0.01	1	1	0	0.32	-	< 0.01	1	1	0	0.07	-	< 0.01	1	1	0	0.06	-	< 0.01	1	1	1	0.07	+	14.06	0.0766	1	0	0.04	-	< 0.01	1	1	0	0.09	-	< 0.01	1	1	0	0.09	-	< 0.01	1	1
azole transmembrane transport (GO:0045117)	12	2	0.52	+	3.82	0.114	0.874	0	0.48	-	< 0.01	1	1	0	0.1	-	< 0.01	1	1	0	0.09	-	< 0.01	1	1	0	0.11	-	< 0.01	1	1	0	0.06	-	< 0.01	1	1	1	0.13	+	7.49	0.134	1	0	0.13	-	< 0.01	1	1
B cell activation (GO:0042113)	167	8	7.29	+	1.1	0.705	1	7	6.64	+	1.05	0.842	1	0	1.39	-	< 0.01	0.651	1	0	1.26	-	< 0.01	0.64	1	1	1.48	-	0.67	1	1	0	0.79	-	< 0.01	1	1	2	1.86	+	1.08	0.71	1	3	1.82	+	1.65	0.435	1
B cell activation involved in immune response (GO:0002312)	51	2	2.23	-	0.9	1	1	5	2.03	+	2.46	0.0624	1	0	0.42	-	< 0.01	1	1	0	0.38	-	< 0.01	1	1	0	0.45	-	< 0.01	1	1	0	0.24	-	< 0.01	1	1	0	0.57	-	< 0.01	1	1	2	0.55	+	3.6	0.111	1
B cell adhesion (GO:0097323)	2	0	0.09	-	< 0.01	1	1	0	0.08	-	< 0.01	1	1	0	0.02	-	< 0.01	1	1	0	0.02	-	< 0.01	1	1	0	0.02	-	< 0.01	1	1	0	0.01	-	< 0.01	1	1	0	0.02	-	< 0.01	1	1	0	0.02	-	< 0.01	1	1
B cell affinity maturation (GO:0002344)	2	0	0.09	-	< 0.01	1	1	0	0.08	-	< 0.01	1	1	0	0.02	-	< 0.01	1	1	0	0.02	-	< 0.01	1	1	0	0.02	-	< 0.01	1	1	0	0.01	-	< 0.01	1	1	0	0.02	-	< 0.01	1	1	0	0.02	-	< 0.01	1	1
B cell apoptotic process (GO:0001783)	7	1	0.31	+	3.27	0.29	1	0	0.28	-	< 0.01	1	1	0	0.06	-	< 0.01	1	1	0	0.05	-	< 0.01	1	1	0	0.06	-	< 0.01	1	1	0	0.03	-	< 0.01	1	1	0	0.08	-	< 0.01	1	1	1	0.08	+	13.13	0.0829	1
B cell chemotaxis (GO:0035754)	6	0	0.26	-	< 0.01	1	1	0	0.24	-	< 0.01	1	1	0	0.05	-	< 0.01	1	1	0	0.05	-	< 0.01	1	1	0	0.05	-	< 0.01	1	1	0	0.03	-	< 0.01	1	1	0	0.07	-	< 0.01	1	1	0	0.07	-	< 0.01	1	1
B cell costimulation (GO:0031296)	4	0	0.17	-	< 0.01	1	1	0	0.16	-	< 0.01	1	1	0	0.03	-	< 0.01	1	1	0	0.03	-	< 0.01	1	1	0	0.04	-	< 0.01	1	1	1	0.02	+	52.52	0.0235	1	0	0.04	-	< 0.01	1	1	0	0.04	-	< 0.01	1	1
B cell differentiation (GO:0030183)	117	7	5.11	+	1.37	0.367	1	2	4.65	-	0.43	0.333	1	0	0.97	-	< 0.01	1	1	0	0.88	-	< 0.01	1	1	1	1.04	-	0.96	1	1	0	0.56	-	< 0.01	1	1	1	1.3	-	0.77	1	1	2	1.27	+	1.57	0.367	1
B cell homeostasis (GO:0001782)	27	2	1.18	+	1.7	0.344	1	0	1.07	-	< 0.01	0.625	1	0	0.22	-	< 0.01	1	1	0	0.2	-	< 0.01	1	1	0	0.24	-	< 0.01	1	1	0	0.13	-	< 0.01	1	1	0	0.3	-	< 0.01	1	1	2	0.29	+	6.81	0.0387	0.806
B cell homeostatic proliferation (GO:0002358)	2	0	0.09	-	< 0.01	1	1	0	0.08	-	< 0.01	1	1	0	0.02	-	< 0.01	1	1	0	0.02	-	< 0.01	1	1	0	0.02	-	< 0.01	1	1	0	0.01	-	< 0.01	1	1	0	0.02	-	< 0.01	1	1	0	0.02	-	< 0.01	1	1
B cell lineage commitment (GO:0002326)	6	0	0.26	-	< 0.01	1	1	0	0.24	-	< 0.01	1	1	0	0.05	-	< 0.01	1	1	0	0.05	-	< 0.01	1	1	0	0.05	-	< 0.01	1	1	0	0.03	-	< 0.01	1	1	0	0.07	-	< 0.01	1	1	0	0.07	-	< 0.01	1	1
B cell mediated immunity (GO:0019724)	190	2	8.3	-	0.24	0.0271	0.407	5	7.56	-	0.66	0.454	1	0	1.58	-	< 0.01	0.413	1	0	1.43	-	< 0.01	0.409	1	1	1.69	-	0.59	1	1	1	0.9	+	1.11	0.598	1	1	2.11	-	0.47	0.727	1	3	2.07	+	1.45	0.467	1
B cell negative selection (GO:0002352)	2	0	0.09	-	< 0.01	1	1	0	0.08	-	< 0.01	1	1	0	0.02	-	< 0.01	1	1	0	0.02	-	< 0.01	1	1	0	0.02	-	< 0.01	1	1	0	0.01	-	< 0.01	1	1	0	0.02	-	< 0.01	1	1	0	0.02	-	< 0.01	1	1
B cell proliferation (GO:0042100)	42	2	1.83	+	1.09	0.707	1	2	1.67	+	1.2	0.685	1	0	0.35	-	< 0.01	1	1	0	0.32	-	< 0.01	1	1	0	0.37	-	< 0.01	1	1	0	0.2	-	< 0.01	1	1	0	0.47	-	< 0.01	1	1	1	0.46	+	2.19	0.372	1
B cell proliferation involved in immune response (GO:0002322)	6	1	0.26	+	3.82	0.259	1	0	0.24	-	< 0.01	1	1	0	0.05	-	< 0.01	1	1	0	0.05	-	< 0.01	1	1	0	0.05	-	< 0.01	1	1	0	0.03	-	< 0.01	1	1	0	0.07	-	< 0.01	1	1	0	0.07	-	< 0.01	1	1
B cell receptor apoptotic signaling pathway (GO:1990117)	1	0	0.04	-	< 0.01	1	1	0	0.04	-	< 0.01	1	1	0	0.01	-	< 0.01	1	1	0	0.01	-	< 0.01	1	1	0	0.01	-	< 0.01	1	1	0	0	-	< 0.01	1	1	0	0.01	-	< 0.01	1	1	0	0.01	-	< 0.01	1	1
B cell receptor signaling pathway (GO:0050853)	129	3	5.63	-	0.53	0.381	1	1	5.13	-	0.19	0.0661	1	0	1.07	-	< 0.01	0.63	1	0	0.97	-	< 0.01	1	1	0	1.15	-	< 0.01	0.633	1	0	0.61	-	< 0.01	1	1	1	1.43	-	0.7	1	1	1	1.4	-	0.71	1	1
B cell receptor transport into membrane raft (GO:0032597)	1	0	0.04	-	< 0.01	1	1	0	0.04	-	< 0.01	1	1	0	0.01	-	< 0.01	1	1	0	0.01	-	< 0.01	1	1	0	0.01	-	< 0.01	1	1	0	0	-	< 0.01	1	1	0	0.01	-	< 0.01	1	1	0	0.01	-	< 0.01	1	1
B cell receptor transport within lipid bilayer (GO:0032595)	1	0	0.04	-	< 0.01	1	1	0	0.04	-	< 0.01	1	1	0	0.01	-	< 0.01	1	1	0	0.01	-	< 0.01	1	1	0	0.01	-	< 0.01	1	1	0	0	-	< 0.01	1	1	0	0.01	-	< 0.01	1	1	0	0.01	-	< 0.01	1	1
B cell selection (GO:0002339)	4	0	0.17	-	< 0.01	1	1	0	0.16	-	< 0.01	1	1	0	0.03	-	< 0.01	1	1	0	0.03	-	< 0.01	1	1	0	0.04	-	< 0.01	1	1	0	0.02	-	< 0.01	1	1	0	0.04	-	< 0.01	1	1	0	0.04	-	< 0.01	1	1
B cell tolerance induction (GO:0002514)	1	0	0.04	-	< 0.01	1	1	0	0.04	-	< 0.01	1	1	0	0.01	-	< 0.01	1	1	0	0.01	-	< 0.01	1	1	0	0.01	-	< 0.01	1	1	0	0	-	< 0.01	1	1	0	0.01	-	< 0.01	1	1	0	0.01	-	< 0.01	1	1
B-1 B cell differentiation (GO:0001923)	5	1	0.22	+	4.58	0.226	1	0	0.2	-	< 0.01	1	1	0	0.04	-	< 0.01	1	1	0	0.04	-	< 0.01	1	1	0	0.04	-	< 0.01	1	1	0	0.02	-	< 0.01	1	1	0	0.06	-	< 0.01	1	1	0	0.05	-	< 0.01	1	1
B-1 B cell homeostasis (GO:0001922)	4	1	0.17	+	5.73	0.192	1	0	0.16	-	< 0.01	1	1	0	0.03	-	< 0.01	1	1	0	0.03	-	< 0.01	1	1	0	0.04	-	< 0.01	1	1	0	0.02	-	< 0.01	1	1	0	0.04	-	< 0.01	1	1	0	0.04	-	< 0.01	1	1
B-1 B cell lineage commitment (GO:0002336)	1	0	0.04	-	< 0.01	1	1	0	0.04	-	< 0.01	1	1	0	0.01	-	< 0.01	1	1	0	0.01	-	< 0.01	1	1	0	0.01	-	< 0.01	1	1	0	0	-	< 0.01	1	1	0	0.01	-	< 0.01	1	1	0	0.01	-	< 0.01	1	1
B-1a B cell differentiation (GO:0002337)	2	1	0.09	+	11.45	0.12	0.888	0	0.08	-	< 0.01	1	1	0	0.02	-	< 0.01	1	1	0	0.02	-	< 0.01	1	1	0	0.02	-	< 0.01	1	1	0	0.01	-	< 0.01	1	1	0	0.02	-	< 0.01	1	1	0	0.02	-	< 0.01	1	1
barbed-end actin filament capping (GO:0051016)	22	2	0.96	+	2.08	0.266	1	1	0.88	+	1.14	0.592	1	0	0.18	-	< 0.01	1	1	0	0.17	-	< 0.01	1	1	0	0.2	-	< 0.01	1	1	0	0.1	-	< 0.01	1	1	2	0.24	+	8.17	0.0284	1	0	0.24	-	< 0.01	1	1
barbed-end actin filament uncapping (GO:0051638)	1	0	0.04	-	< 0.01	1	1	0	0.04	-	< 0.01	1	1	0	0.01	-	< 0.01	1	1	0	0.01	-	< 0.01	1	1	0	0.01	-	< 0.01	1	1	0	0	-	< 0.01	1	1	0	0.01	-	< 0.01	1	1	0	0.01	-	< 0.01	1	1
baroreceptor response to increased systemic arterial blood pressure (GO:0001983)	2	0	0.09	-	< 0.01	1	1	0	0.08	-	< 0.01	1	1	0	0.02	-	< 0.01	1	1	0	0.02	-	< 0.01	1	1	0	0.02	-	< 0.01	1	1	0	0.01	-	< 0.01	1	1	0	0.02	-	< 0.01	1	1	0	0.02	-	< 0.01	1	1
basal dendrite arborization (GO:0150020)	3	1	0.13	+	7.63	0.157	0.936	0	0.12	-	< 0.01	1	1	0	0.02	-	< 0.01	1	1	0	0.02	-	< 0.01	1	1	0	0.03	-	< 0.01	1	1	0	0.01	-	< 0.01	1	1	0	0.03	-	< 0.01	1	1	0	0.03	-	< 0.01	1	1
basal dendrite development (GO:0150018)	3	1	0.13	+	7.63	0.157	0.935	0	0.12	-	< 0.01	1	1	0	0.02	-	< 0.01	1	1	0	0.02	-	< 0.01	1	1	0	0.03	-	< 0.01	1	1	0	0.01	-	< 0.01	1	1	0	0.03	-	< 0.01	1	1	0	0.03	-	< 0.01	1	1
basal dendrite morphogenesis (GO:0150019)	3	1	0.13	+	7.63	0.157	0.935	0	0.12	-	< 0.01	1	1	0	0.02	-	< 0.01	1	1	0	0.02	-	< 0.01	1	1	0	0.03	-	< 0.01	1	1	0	0.01	-	< 0.01	1	1	0	0.03	-	< 0.01	1	1	0	0.03	-	< 0.01	1	1
basal protein localization (GO:0045175)	1	0	0.04	-	< 0.01	1	1	0	0.04	-	< 0.01	1	1	0	0.01	-	< 0.01	1	1	0	0.01	-	< 0.01	1	1	0	0.01	-	< 0.01	1	1	0	0	-	< 0.01	1	1	0	0.01	-	< 0.01	1	1	0	0.01	-	< 0.01	1	1
base conversion or substitution editing (GO:0016553)	20	0	0.87	-	< 0.01	1	1	0	0.8	-	< 0.01	1	1	0	0.17	-	< 0.01	1	1	0	0.15	-	< 0.01	1	1	0	0.18	-	< 0.01	1	1	0	0.1	-	< 0.01	1	1	0	0.22	-	< 0.01	1	1	0	0.22	-	< 0.01	1	1
base-excision repair (GO:0006284)	42	5	1.83	+	2.73	0.0457	0.553	2	1.67	+	1.2	0.685	1	1	0.35	+	2.87	0.3	1	1	0.32	+	3.16	0.276	1	0	0.37	-	< 0.01	1	1	1	0.2	+	5	0.185	1	0	0.47	-	< 0.01	1	1	1	0.46	+	2.19	0.372	1
base-excision repair, AP site formation (GO:0006285)	12	2	0.52	+	3.82	0.114	0.873	1	0.48	+	2.09	0.398	1	0	0.1	-	< 0.01	1	1	0	0.09	-	< 0.01	1	1	0	0.11	-	< 0.01	1	1	0	0.06	-	< 0.01	1	1	0	0.13	-	< 0.01	1	1	0	0.13	-	< 0.01	1	1
base-excision repair, AP site formation via deaminated base removal (GO:0097510)	1	0	0.04	-	< 0.01	1	1	0	0.04	-	< 0.01	1	1	0	0.01	-	< 0.01	1	1	0	0.01	-	< 0.01	1	1	0	0.01	-	< 0.01	1	1	0	0	-	< 0.01	1	1	0	0.01	-	< 0.01	1	1	0	0.01	-	< 0.01	1	1
base-excision repair, base-free sugar-phosphate removal (GO:0006286)	1	0	0.04	-	< 0.01	1	1	0	0.04	-	< 0.01	1	1	0	0.01	-	< 0.01	1	1	0	0.01	-	< 0.01	1	1	0	0.01	-	< 0.01	1	1	0	0	-	< 0.01	1	1	0	0.01	-	< 0.01	1	1	0	0.01	-	< 0.01	1	1
base-excision repair, DNA ligation (GO:0006288)	1	1	0.04	+	22.9	0.0819	0.767	0	0.04	-	< 0.01	1	1	0	0.01	-	< 0.01	1	1	0	0.01	-	< 0.01	1	1	0	0.01	-	< 0.01	1	1	0	0	-	< 0.01	1	1	0	0.01	-	< 0.01	1	1	0	0.01	-	< 0.01	1	1
base-excision repair, gap-filling (GO:0006287)	14	2	0.61	+	3.27	0.143	0.924	1	0.56	+	1.8	0.443	1	0	0.12	-	< 0.01	1	1	0	0.11	-	< 0.01	1	1	0	0.12	-	< 0.01	1	1	1	0.07	+	15.01	0.0688	1	0	0.16	-	< 0.01	1	1	1	0.15	+	6.57	0.15	1
basement membrane assembly (GO:0070831)	10	0	0.44	-	< 0.01	1	1	0	0.4	-	< 0.01	1	1	0	0.08	-	< 0.01	1	1	0	0.08	-	< 0.01	1	1	1	0.09	+	11.25	0.0928	1	0	0.05	-	< 0.01	1	1	0	0.11	-	< 0.01	1	1	0	0.11	-	< 0.01	1	1
basement membrane disassembly (GO:0034769)	3	0	0.13	-	< 0.01	1	1	0	0.12	-	< 0.01	1	1	0	0.02	-	< 0.01	1	1	0	0.02	-	< 0.01	1	1	0	0.03	-	< 0.01	1	1	0	0.01	-	< 0.01	1	1	0	0.03	-	< 0.01	1	1	0	0.03	-	< 0.01	1	1
basement membrane organization (GO:0071711)	29	1	1.27	-	0.79	1	1	0	1.15	-	< 0.01	0.628	1	0	0.24	-	< 0.01	1	1	0	0.22	-	< 0.01	1	1	2	0.26	+	7.76	0.0304	0.921	0	0.14	-	< 0.01	1	1	0	0.32	-	< 0.01	1	1	0	0.32	-	< 0.01	1	1
basic amino acid transmembrane transport (GO:1990822)	11	0	0.48	-	< 0.01	1	1	0	0.44	-	< 0.01	1	1	1	0.09	+	10.95	0.0945	1	1	0.08	+	12.08	0.0861	1	0	0.1	-	< 0.01	1	1	0	0.05	-	< 0.01	1	1	0	0.12	-	< 0.01	1	1	0	0.12	-	< 0.01	1	1
basic amino acid transport (GO:0015802)	12	0	0.52	-	< 0.01	1	1	0	0.48	-	< 0.01	1	1	1	0.1	+	10.03	0.102	1	1	0.09	+	11.07	0.0929	1	0	0.11	-	< 0.01	1	1	0	0.06	-	< 0.01	1	1	0	0.13	-	< 0.01	1	1	0	0.13	-	< 0.01	1	1
basophil activation (GO:0045575)	3	0	0.13	-	< 0.01	1	1	1	0.12	+	8.38	0.144	1	0	0.02	-	< 0.01	1	1	0	0.02	-	< 0.01	1	1	0	0.03	-	< 0.01	1	1	0	0.01	-	< 0.01	1	1	0	0.03	-	< 0.01	1	1	0	0.03	-	< 0.01	1	1
basophil activation involved in immune response (GO:0002276)	2	0	0.09	-	< 0.01	1	1	1	0.08	+	12.57	0.11	1	0	0.02	-	< 0.01	1	1	0	0.02	-	< 0.01	1	1	0	0.02	-	< 0.01	1	1	0	0.01	-	< 0.01	1	1	0	0.02	-	< 0.01	1	1	0	0.02	-	< 0.01	1	1
basophil chemotaxis (GO:0002575)	1	0	0.04	-	< 0.01	1	1	0	0.04	-	< 0.01	1	1	0	0.01	-	< 0.01	1	1	0	0.01	-	< 0.01	1	1	0	0.01	-	< 0.01	1	1	0	0	-	< 0.01	1	1	0	0.01	-	< 0.01	1	1	0	0.01	-	< 0.01	1	1
basophil differentiation (GO:0030221)	2	0	0.09	-	< 0.01	1	1	0	0.08	-	< 0.01	1	1	0	0.02	-	< 0.01	1	1	0	0.02	-	< 0.01	1	1	0	0.02	-	< 0.01	1	1	0	0.01	-	< 0.01	1	1	0	0.02	-	< 0.01	1	1	0	0.02	-	< 0.01	1	1
basophil homeostasis (GO:1990960)	1	0	0.04	-	< 0.01	1	1	0	0.04	-	< 0.01	1	1	0	0.01	-	< 0.01	1	1	0	0.01	-	< 0.01	1	1	0	0.01	-	< 0.01	1	1	0	0	-	< 0.01	1	1	0	0.01	-	< 0.01	1	1	0	0.01	-	< 0.01	1	1
behavior (GO:0007610)	573	22	25.02	-	0.88	0.677	1	24	22.79	+	1.05	0.746	1	5	4.76	+	1.05	0.814	1	5	4.31	+	1.16	0.624	1	7	5.09	+	1.37	0.363	1	3	2.73	+	1.1	0.755	1	10	6.37	+	1.57	0.154	1	3	6.23	-	0.48	0.299	1
behavioral defense response (GO:0002209)	29	1	1.27	-	0.79	1	1	0	1.15	-	< 0.01	0.628	1	0	0.24	-	< 0.01	1	1	1	0.22	+	4.58	0.202	1	0	0.26	-	< 0.01	1	1	0	0.14	-	< 0.01	1	1	0	0.32	-	< 0.01	1	1	0	0.32	-	< 0.01	1	1
behavioral fear response (GO:0001662)	28	1	1.22	-	0.82	1	1	0	1.11	-	< 0.01	0.626	1	0	0.23	-	< 0.01	1	1	1	0.21	+	4.74	0.196	1	0	0.25	-	< 0.01	1	1	0	0.13	-	< 0.01	1	1	0	0.31	-	< 0.01	1	1	0	0.3	-	< 0.01	1	1
behavioral response to chemical pain (GO:0061366)	2	0	0.09	-	< 0.01	1	1	0	0.08	-	< 0.01	1	1	0	0.02	-	< 0.01	1	1	0	0.02	-	< 0.01	1	1	0	0.02	-	< 0.01	1	1	0	0.01	-	< 0.01	1	1	0	0.02	-	< 0.01	1	1	0	0.02	-	< 0.01	1	1
behavioral response to cocaine (GO:0048148)	14	3	0.61	+	4.91	0.032	0.435	0	0.56	-	< 0.01	1	1	0	0.12	-	< 0.01	1	1	0	0.11	-	< 0.01	1	1	1	0.12	+	8.04	0.124	1	0	0.07	-	< 0.01	1	1	0	0.16	-	< 0.01	1	1	0	0.15	-	< 0.01	1	1
behavioral response to ethanol (GO:0048149)	8	0	0.35	-	< 0.01	1	1	0	0.32	-	< 0.01	1	1	0	0.07	-	< 0.01	1	1	0	0.06	-	< 0.01	1	1	0	0.07	-	< 0.01	1	1	0	0.04	-	< 0.01	1	1	0	0.09	-	< 0.01	1	1	0	0.09	-	< 0.01	1	1
behavioral response to formalin induced pain (GO:0061368)	2	0	0.09	-	< 0.01	1	1	0	0.08	-	< 0.01	1	1	0	0.02	-	< 0.01	1	1	0	0.02	-	< 0.01	1	1	0	0.02	-	< 0.01	1	1	0	0.01	-	< 0.01	1	1	0	0.02	-	< 0.01	1	1	0	0.02	-	< 0.01	1	1
behavioral response to nicotine (GO:0035095)	8	0	0.35	-	< 0.01	1	1	0	0.32	-	< 0.01	1	1	0	0.07	-	< 0.01	1	1	0	0.06	-	< 0.01	1	1	0	0.07	-	< 0.01	1	1	0	0.04	-	< 0.01	1	1	0	0.09	-	< 0.01	1	1	0	0.09	-	< 0.01	1	1
behavioral response to nutrient (GO:0051780)	1	0	0.04	-	< 0.01	1	1	0	0.04	-	< 0.01	1	1	0	0.01	-	< 0.01	1	1	0	0.01	-	< 0.01	1	1	0	0.01	-	< 0.01	1	1	0	0	-	< 0.01	1	1	0	0.01	-	< 0.01	1	1	0	0.01	-	< 0.01	1	1
behavioral response to pain (GO:0048266)	16	1	0.7	+	1.43	0.517	1	0	0.64	-	< 0.01	1	1	0	0.13	-	< 0.01	1	1	0	0.12	-	< 0.01	1	1	0	0.14	-	< 0.01	1	1	0	0.08	-	< 0.01	1	1	1	0.18	+	5.62	0.171	1	0	0.17	-	< 0.01	1	1
behavioral response to starvation (GO:0042595)	2	0	0.09	-	< 0.01	1	1	0	0.08	-	< 0.01	1	1	0	0.02	-	< 0.01	1	1	0	0.02	-	< 0.01	1	1	0	0.02	-	< 0.01	1	1	0	0.01	-	< 0.01	1	1	0	0.02	-	< 0.01	1	1	0	0.02	-	< 0.01	1	1
benzene metabolic process (GO:0018910)	1	0	0.04	-	< 0.01	1	1	0	0.04	-	< 0.01	1	1	0	0.01	-	< 0.01	1	1	0	0.01	-	< 0.01	1	1	0	0.01	-	< 0.01	1	1	0	0	-	< 0.01	1	1	0	0.01	-	< 0.01	1	1	0	0.01	-	< 0.01	1	1
benzene-containing compound metabolic process (GO:0042537)	27	0	1.18	-	< 0.01	0.628	1	0	1.07	-	< 0.01	0.625	1	0	0.22	-	< 0.01	1	1	0	0.2	-	< 0.01	1	1	1	0.24	+	4.17	0.22	1	0	0.13	-	< 0.01	1	1	1	0.3	+	3.33	0.266	1	0	0.29	-	< 0.01	1	1
benzoate metabolic process (GO:0018874)	1	0	0.04	-	< 0.01	1	1	0	0.04	-	< 0.01	1	1	0	0.01	-	< 0.01	1	1	0	0.01	-	< 0.01	1	1	0	0.01	-	< 0.01	1	1	0	0	-	< 0.01	1	1	0	0.01	-	< 0.01	1	1	0	0.01	-	< 0.01	1	1
benzoyl-CoA metabolic process (GO:1901787)	1	1	0.04	+	22.9	0.0819	0.774	0	0.04	-	< 0.01	1	1	1	0.01	+	> 100	0.0164	0.512	0	0.01	-	< 0.01	1	1	0	0.01	-	< 0.01	1	1	0	0	-	< 0.01	1	1	0	0.01	-	< 0.01	1	1	0	0.01	-	< 0.01	1	1
Bergmann glial cell differentiation (GO:0060020)	9	2	0.39	+	5.09	0.0749	0.759	1	0.36	+	2.79	0.323	1	0	0.07	-	< 0.01	1	1	0	0.07	-	< 0.01	1	1	0	0.08	-	< 0.01	1	1	0	0.04	-	< 0.01	1	1	0	0.1	-	< 0.01	1	1	0	0.1	-	< 0.01	1	1
beta selection (GO:0043366)	3	0	0.13	-	< 0.01	1	1	0	0.12	-	< 0.01	1	1	0	0.02	-	< 0.01	1	1	0	0.02	-	< 0.01	1	1	0	0.03	-	< 0.01	1	1	0	0.01	-	< 0.01	1	1	0	0.03	-	< 0.01	1	1	0	0.03	-	< 0.01	1	1
beta-alanine biosynthetic process (GO:0019483)	2	0	0.09	-	< 0.01	1	1	0	0.08	-	< 0.01	1	1	0	0.02	-	< 0.01	1	1	0	0.02	-	< 0.01	1	1	0	0.02	-	< 0.01	1	1	0	0.01	-	< 0.01	1	1	0	0.02	-	< 0.01	1	1	0	0.02	-	< 0.01	1	1
beta-alanine biosynthetic process via 3-ureidopropionate (GO:0033396)	1	0	0.04	-	< 0.01	1	1	0	0.04	-	< 0.01	1	1	0	0.01	-	< 0.01	1	1	0	0.01	-	< 0.01	1	1	0	0.01	-	< 0.01	1	1	0	0	-	< 0.01	1	1	0	0.01	-	< 0.01	1	1	0	0.01	-	< 0.01	1	1
beta-alanine metabolic process (GO:0019482)	3	0	0.13	-	< 0.01	1	1	0	0.12	-	< 0.01	1	1	0	0.02	-	< 0.01	1	1	0	0.02	-	< 0.01	1	1	0	0.03	-	< 0.01	1	1	0	0.01	-	< 0.01	1	1	0	0.03	-	< 0.01	1	1	0	0.03	-	< 0.01	1	1
beta-carotene metabolic process (GO:1901810)	1	0	0.04	-	< 0.01	1	1	0	0.04	-	< 0.01	1	1	0	0.01	-	< 0.01	1	1	0	0.01	-	< 0.01	1	1	0	0.01	-	< 0.01	1	1	0	0	-	< 0.01	1	1	0	0.01	-	< 0.01	1	1	0	0.01	-	< 0.01	1	1
beta-catenin destruction complex disassembly (GO:1904886)	3	0	0.13	-	< 0.01	1	1	0	0.12	-	< 0.01	1	1	0	0.02	-	< 0.01	1	1	0	0.02	-	< 0.01	1	1	0	0.03	-	< 0.01	1	1	0	0.01	-	< 0.01	1	1	0	0.03	-	< 0.01	1	1	0	0.03	-	< 0.01	1	1
beta-catenin-TCF complex assembly (GO:1904837)	1	0	0.04	-	< 0.01	1	1	0	0.04	-	< 0.01	1	1	0	0.01	-	< 0.01	1	1	0	0.01	-	< 0.01	1	1	0	0.01	-	< 0.01	1	1	0	0	-	< 0.01	1	1	0	0.01	-	< 0.01	1	1	0	0.01	-	< 0.01	1	1
beta-glucoside catabolic process (GO:1901805)	2	0	0.09	-	< 0.01	1	1	0	0.08	-	< 0.01	1	1	0	0.02	-	< 0.01	1	1	0	0.02	-	< 0.01	1	1	0	0.02	-	< 0.01	1	1	0	0.01	-	< 0.01	1	1	0	0.02	-	< 0.01	1	1	0	0.02	-	< 0.01	1	1
beta-glucoside metabolic process (GO:1901804)	2	0	0.09	-	< 0.01	1	1	0	0.08	-	< 0.01	1	1	0	0.02	-	< 0.01	1	1	0	0.02	-	< 0.01	1	1	0	0.02	-	< 0.01	1	1	0	0.01	-	< 0.01	1	1	0	0.02	-	< 0.01	1	1	0	0.02	-	< 0.01	1	1
bicarbonate transport (GO:0015701)	29	1	1.27	-	0.79	1	1	0	1.15	-	< 0.01	0.628	1	0	0.24	-	< 0.01	1	1	0	0.22	-	< 0.01	1	1	0	0.26	-	< 0.01	1	1	1	0.14	+	7.24	0.133	1	0	0.32	-	< 0.01	1	1	0	0.32	-	< 0.01	1	1
bicellular tight junction assembly (GO:0070830)	50	7	2.18	+	3.21	0.00938	0.204	1	1.99	-	0.5	1	1	4	0.42	+	9.63	0.00102	0.0999	0	0.38	-	< 0.01	1	1	0	0.44	-	< 0.01	1	1	0	0.24	-	< 0.01	1	1	2	0.56	+	3.6	0.112	1	0	0.54	-	< 0.01	1	1
bile acid and bile salt transport (GO:0015721)	32	0	1.4	-	< 0.01	0.644	1	0	1.27	-	< 0.01	0.634	1	0	0.27	-	< 0.01	1	1	0	0.24	-	< 0.01	1	1	0	0.28	-	< 0.01	1	1	0	0.15	-	< 0.01	1	1	0	0.36	-	< 0.01	1	1	0	0.35	-	< 0.01	1	1
bile acid biosynthetic process (GO:0006699)	26	0	1.14	-	< 0.01	0.626	1	1	1.03	-	0.97	1	1	0	0.22	-	< 0.01	1	1	1	0.2	+	5.11	0.183	1	0	0.23	-	< 0.01	1	1	0	0.12	-	< 0.01	1	1	1	0.29	+	3.46	0.258	1	0	0.28	-	< 0.01	1	1
bile acid catabolic process (GO:0030573)	2	0	0.09	-	< 0.01	1	1	0	0.08	-	< 0.01	1	1	0	0.02	-	< 0.01	1	1	0	0.02	-	< 0.01	1	1	0	0.02	-	< 0.01	1	1	0	0.01	-	< 0.01	1	1	0	0.02	-	< 0.01	1	1	0	0.02	-	< 0.01	1	1
bile acid conjugation (GO:0002152)	1	0	0.04	-	< 0.01	1	1	0	0.04	-	< 0.01	1	1	0	0.01	-	< 0.01	1	1	0	0.01	-	< 0.01	1	1	0	0.01	-	< 0.01	1	1	0	0	-	< 0.01	1	1	0	0.01	-	< 0.01	1	1	0	0.01	-	< 0.01	1	1
bile acid metabolic process (GO:0008206)	38	0	1.66	-	< 0.01	0.408	1	1	1.51	-	0.66	1	1	0	0.32	-	< 0.01	1	1	1	0.29	+	3.5	0.254	1	0	0.34	-	< 0.01	1	1	0	0.18	-	< 0.01	1	1	1	0.42	+	2.37	0.351	1	0	0.41	-	< 0.01	1	1
bile acid secretion (GO:0032782)	6	0	0.26	-	< 0.01	1	1	0	0.24	-	< 0.01	1	1	0	0.05	-	< 0.01	1	1	0	0.05	-	< 0.01	1	1	0	0.05	-	< 0.01	1	1	0	0.03	-	< 0.01	1	1	0	0.07	-	< 0.01	1	1	0	0.07	-	< 0.01	1	1
bile acid signaling pathway (GO:0038183)	12	0	0.52	-	< 0.01	1	1	0	0.48	-	< 0.01	1	1	0	0.1	-	< 0.01	1	1	0	0.09	-	< 0.01	1	1	0	0.11	-	< 0.01	1	1	0	0.06	-	< 0.01	1	1	0	0.13	-	< 0.01	1	1	0	0.13	-	< 0.01	1	1
bilirubin conjugation (GO:0006789)	2	0	0.09	-	< 0.01	1	1	0	0.08	-	< 0.01	1	1	0	0.02	-	< 0.01	1	1	0	0.02	-	< 0.01	1	1	0	0.02	-	< 0.01	1	1	0	0.01	-	< 0.01	1	1	0	0.02	-	< 0.01	1	1	0	0.02	-	< 0.01	1	1
bilirubin transport (GO:0015723)	1	0	0.04	-	< 0.01	1	1	0	0.04	-	< 0.01	1	1	0	0.01	-	< 0.01	1	1	0	0.01	-	< 0.01	1	1	0	0.01	-	< 0.01	1	1	0	0	-	< 0.01	1	1	0	0.01	-	< 0.01	1	1	0	0.01	-	< 0.01	1	1
binding of sperm to zona pellucida (GO:0007339)	40	0	1.75	-	< 0.01	0.414	1	4	1.59	+	2.51	0.0867	1	0	0.33	-	< 0.01	1	1	0	0.3	-	< 0.01	1	1	0	0.36	-	< 0.01	1	1	0	0.19	-	< 0.01	1	1	0	0.44	-	< 0.01	1	1	0	0.44	-	< 0.01	1	1
biofilm matrix disassembly (GO:0098786)	1	0	0.04	-	< 0.01	1	1	0	0.04	-	< 0.01	1	1	0	0.01	-	< 0.01	1	1	0	0.01	-	< 0.01	1	1	0	0.01	-	< 0.01	1	1	0	0	-	< 0.01	1	1	0	0.01	-	< 0.01	1	1	0	0.01	-	< 0.01	1	1
biofilm matrix organization (GO:0098784)	1	0	0.04	-	< 0.01	1	1	0	0.04	-	< 0.01	1	1	0	0.01	-	< 0.01	1	1	0	0.01	-	< 0.01	1	1	0	0.01	-	< 0.01	1	1	0	0	-	< 0.01	1	1	0	0.01	-	< 0.01	1	1	0	0.01	-	< 0.01	1	1
biological adhesion (GO:0022610)	963	50	42.05	+	1.19	0.227	1	18	38.31	-	0.47	0.000435	0.0361	19	8	+	2.38	0.000729	0.0859	5	7.25	-	0.69	0.563	1	21	8.56	+	2.45	0.000164	0.103	1	4.58	-	0.22	0.0926	1	17	10.71	+	1.59	0.0585	1	8	10.48	-	0.76	0.525	1
biological phase (GO:0044848)	11	1	0.48	+	2.08	0.401	1	2	0.44	+	4.57	0.0863	1	0	0.09	-	< 0.01	1	1	0	0.08	-	< 0.01	1	1	0	0.1	-	< 0.01	1	1	0	0.05	-	< 0.01	1	1	1	0.12	+	8.17	0.124	1	0	0.12	-	< 0.01	1	1
biological process involved in interaction with host (GO:0051701)	148	13	6.46	+	2.01	0.026	0.391	8	5.89	+	1.36	0.396	1	3	1.23	+	2.44	0.129	1	0	1.11	-	< 0.01	0.632	1	5	1.32	+	3.8	0.0115	0.665	2	0.7	+	2.84	0.159	1	1	1.65	-	0.61	1	1	5	1.61	+	3.11	0.0251	0.627
biological process involved in interaction with symbiont (GO:0051702)	98	9	4.28	+	2.1	0.0456	0.554	7	3.9	+	1.8	0.124	1	1	0.81	+	1.23	0.56	1	0	0.74	-	< 0.01	1	1	1	0.87	+	1.15	0.584	1	2	0.47	+	4.29	0.0816	1	1	1.09	-	0.92	1	1	1	1.07	-	0.94	1	1
biological process involved in interspecies interaction between organisms (GO:0044419)	1536	72	67.07	+	1.07	0.518	1	40	61.1	-	0.65	0.00502	0.244	20	12.76	+	1.57	0.0412	0.711	5	11.56	-	0.43	0.0444	1	8	13.65	-	0.59	0.12	1	8	7.31	+	1.09	0.701	1	22	17.08	+	1.29	0.207	1	15	16.71	-	0.9	0.798	1
biological process involved in intraspecies interaction between organisms (GO:0051703)	52	1	2.27	-	0.44	0.727	1	0	2.07	-	< 0.01	0.268	1	0	0.43	-	< 0.01	1	1	1	0.39	+	2.55	0.328	1	1	0.46	+	2.16	0.375	1	0	0.25	-	< 0.01	1	1	2	0.58	+	3.46	0.119	1	0	0.57	-	< 0.01	1	1
biological process involved in symbiotic interaction (GO:0044403)	242	21	10.57	+	1.99	0.00461	0.122	14	9.63	+	1.45	0.186	1	4	2.01	+	1.99	0.146	1	0	1.82	-	< 0.01	0.269	1	6	2.15	+	2.79	0.0228	0.873	4	1.15	+	3.47	0.0296	1	2	2.69	-	0.74	1	1	6	2.63	+	2.28	0.0522	0.966
biological regulation (GO:0065007)	12357	642	539.56	+	1.19	3.36e-12	1.22e-09	476	491.54	-	0.97	0.276	1	126	102.63	+	1.23	0.000216	0.0452	108	93.03	+	1.16	0.0167	1	108	109.83	-	0.98	0.82	1	65	58.82	+	1.11	0.216	1	150	137.44	+	1.09	0.103	1	158	134.44	+	1.18	0.00124	0.0676
biomineral tissue development (GO:0031214)	95	4	4.15	-	0.96	1	1	3	3.78	-	0.79	1	1	1	0.79	+	1.27	0.549	1	0	0.72	-	< 0.01	1	1	1	0.84	+	1.18	0.573	1	0	0.45	-	< 0.01	1	1	1	1.06	-	0.95	1	1	1	1.03	-	0.97	1	1
biomineralization (GO:0110148)	95	4	4.15	-	0.96	1	1	3	3.78	-	0.79	1	1	1	0.79	+	1.27	0.549	1	0	0.72	-	< 0.01	1	1	1	0.84	+	1.18	0.573	1	0	0.45	-	< 0.01	1	1	1	1.06	-	0.95	1	1	1	1.03	-	0.97	1	1
biosynthetic process of antibacterial peptides active against Gram-negative bacteria (GO:0002812)	1	0	0.04	-	< 0.01	1	1	0	0.04	-	< 0.01	1	1	0	0.01	-	< 0.01	1	1	0	0.01	-	< 0.01	1	1	0	0.01	-	< 0.01	1	1	0	0	-	< 0.01	1	1	0	0.01	-	< 0.01	1	1	0	0.01	-	< 0.01	1	1
biotin import across plasma membrane (GO:1905135)	2	0	0.09	-	< 0.01	1	1	0	0.08	-	< 0.01	1	1	1	0.02	+	60.2	0.0245	0.606	0	0.02	-	< 0.01	1	1	0	0.02	-	< 0.01	1	1	0	0.01	-	< 0.01	1	1	0	0.02	-	< 0.01	1	1	0	0.02	-	< 0.01	1	1
biotin metabolic process (GO:0006768)	3	0	0.13	-	< 0.01	1	1	0	0.12	-	< 0.01	1	1	0	0.02	-	< 0.01	1	1	0	0.02	-	< 0.01	1	1	0	0.03	-	< 0.01	1	1	0	0.01	-	< 0.01	1	1	1	0.03	+	29.97	0.0433	1	0	0.03	-	< 0.01	1	1
biotin transport (GO:0015878)	3	0	0.13	-	< 0.01	1	1	0	0.12	-	< 0.01	1	1	1	0.02	+	40.13	0.0325	0.671	0	0.02	-	< 0.01	1	1	0	0.03	-	< 0.01	1	1	0	0.01	-	< 0.01	1	1	0	0.03	-	< 0.01	1	1	0	0.03	-	< 0.01	1	1
biphenyl catabolic process (GO:0070980)	1	0	0.04	-	< 0.01	1	1	0	0.04	-	< 0.01	1	1	0	0.01	-	< 0.01	1	1	0	0.01	-	< 0.01	1	1	0	0.01	-	< 0.01	1	1	0	0	-	< 0.01	1	1	0	0.01	-	< 0.01	1	1	0	0.01	-	< 0.01	1	1
biphenyl metabolic process (GO:0018879)	3	0	0.13	-	< 0.01	1	1	0	0.12	-	< 0.01	1	1	0	0.02	-	< 0.01	1	1	0	0.02	-	< 0.01	1	1	0	0.03	-	< 0.01	1	1	0	0.01	-	< 0.01	1	1	0	0.03	-	< 0.01	1	1	0	0.03	-	< 0.01	1	1
blastocyst development (GO:0001824)	110	7	4.8	+	1.46	0.346	1	7	4.38	+	1.6	0.22	1	0	0.91	-	< 0.01	1	1	2	0.83	+	2.42	0.204	1	1	0.98	+	1.02	0.627	1	1	0.52	+	1.91	0.411	1	2	1.22	+	1.63	0.35	1	5	1.2	+	4.18	0.00814	0.289
blastocyst formation (GO:0001825)	44	4	1.92	+	2.08	0.14	0.915	4	1.75	+	2.29	0.111	1	0	0.37	-	< 0.01	1	1	2	0.33	+	6.04	0.0463	1	0	0.39	-	< 0.01	1	1	0	0.21	-	< 0.01	1	1	2	0.49	+	4.09	0.091	1	2	0.48	+	4.18	0.0877	1
blastocyst growth (GO:0001832)	20	2	0.87	+	2.29	0.234	1	0	0.8	-	< 0.01	1	1	0	0.17	-	< 0.01	1	1	0	0.15	-	< 0.01	1	1	0	0.18	-	< 0.01	1	1	0	0.1	-	< 0.01	1	1	0	0.22	-	< 0.01	1	1	2	0.22	+	9.19	0.0231	0.594
blastocyst hatching (GO:0001835)	28	1	1.22	-	0.82	1	1	1	1.11	-	0.9	1	1	0	0.23	-	< 0.01	1	1	0	0.21	-	< 0.01	1	1	0	0.25	-	< 0.01	1	1	0	0.13	-	< 0.01	1	1	0	0.31	-	< 0.01	1	1	0	0.3	-	< 0.01	1	1
blastoderm segmentation (GO:0007350)	26	3	1.14	+	2.64	0.12	0.896	0	1.03	-	< 0.01	0.625	1	0	0.22	-	< 0.01	1	1	0	0.2	-	< 0.01	1	1	1	0.23	+	4.33	0.213	1	0	0.12	-	< 0.01	1	1	0	0.29	-	< 0.01	1	1	1	0.28	+	3.54	0.253	1
bleb assembly (GO:0032060)	9	1	0.39	+	2.54	0.348	1	0	0.36	-	< 0.01	1	1	0	0.07	-	< 0.01	1	1	0	0.07	-	< 0.01	1	1	1	0.08	+	12.5	0.0847	1	0	0.04	-	< 0.01	1	1	0	0.1	-	< 0.01	1	1	0	0.1	-	< 0.01	1	1
blood circulation (GO:0008015)	399	21	17.42	+	1.21	0.388	1	6	15.87	-	0.38	0.00852	0.341	6	3.31	+	1.81	0.153	1	1	3	-	0.33	0.377	1	5	3.55	+	1.41	0.411	1	1	1.9	-	0.53	1	1	6	4.44	+	1.35	0.462	1	2	4.34	-	0.46	0.455	1
blood coagulation (GO:0007596)	175	8	7.64	+	1.05	0.852	1	8	6.96	+	1.15	0.696	1	5	1.45	+	3.44	0.0168	0.485	1	1.32	-	0.76	1	1	1	1.56	-	0.64	1	1	0	0.83	-	< 0.01	1	1	3	1.95	+	1.54	0.45	1	2	1.9	+	1.05	0.716	1
blood coagulation, common pathway (GO:0072377)	2	0	0.09	-	< 0.01	1	1	0	0.08	-	< 0.01	1	1	0	0.02	-	< 0.01	1	1	0	0.02	-	< 0.01	1	1	0	0.02	-	< 0.01	1	1	0	0.01	-	< 0.01	1	1	0	0.02	-	< 0.01	1	1	0	0.02	-	< 0.01	1	1
blood coagulation, fibrin clot formation (GO:0072378)	18	0	0.79	-	< 0.01	1	1	0	0.72	-	< 0.01	1	1	1	0.15	+	6.69	0.145	1	0	0.14	-	< 0.01	1	1	0	0.16	-	< 0.01	1	1	0	0.09	-	< 0.01	1	1	0	0.2	-	< 0.01	1	1	0	0.2	-	< 0.01	1	1
blood coagulation, intrinsic pathway (GO:0007597)	10	0	0.44	-	< 0.01	1	1	0	0.4	-	< 0.01	1	1	0	0.08	-	< 0.01	1	1	0	0.08	-	< 0.01	1	1	0	0.09	-	< 0.01	1	1	0	0.05	-	< 0.01	1	1	0	0.11	-	< 0.01	1	1	0	0.11	-	< 0.01	1	1
blood vessel development (GO:0001568)	505	29	22.05	+	1.32	0.153	0.97	16	20.09	-	0.8	0.419	1	10	4.19	+	2.38	0.0105	0.39	6	3.8	+	1.58	0.286	1	12	4.49	+	2.67	0.00218	0.304	2	2.4	-	0.83	1	1	9	5.62	+	1.6	0.191	1	5	5.49	-	0.91	1	1
blood vessel diameter maintenance (GO:0097746)	139	7	6.07	+	1.15	0.676	1	4	5.53	-	0.72	0.664	1	2	1.15	+	1.73	0.324	1	0	1.05	-	< 0.01	0.63	1	1	1.24	-	0.81	1	1	0	0.66	-	< 0.01	1	1	2	1.55	+	1.29	0.67	1	1	1.51	-	0.66	1	1
blood vessel endothelial cell delamination (GO:0097497)	1	0	0.04	-	< 0.01	1	1	0	0.04	-	< 0.01	1	1	0	0.01	-	< 0.01	1	1	0	0.01	-	< 0.01	1	1	0	0.01	-	< 0.01	1	1	0	0	-	< 0.01	1	1	0	0.01	-	< 0.01	1	1	0	0.01	-	< 0.01	1	1
blood vessel endothelial cell differentiation (GO:0060837)	8	0	0.35	-	< 0.01	1	1	0	0.32	-	< 0.01	1	1	0	0.07	-	< 0.01	1	1	0	0.06	-	< 0.01	1	1	0	0.07	-	< 0.01	1	1	0	0.04	-	< 0.01	1	1	0	0.09	-	< 0.01	1	1	0	0.09	-	< 0.01	1	1
blood vessel endothelial cell fate commitment (GO:0060846)	3	0	0.13	-	< 0.01	1	1	0	0.12	-	< 0.01	1	1	0	0.02	-	< 0.01	1	1	0	0.02	-	< 0.01	1	1	0	0.03	-	< 0.01	1	1	0	0.01	-	< 0.01	1	1	0	0.03	-	< 0.01	1	1	0	0.03	-	< 0.01	1	1
blood vessel endothelial cell fate specification (GO:0097101)	3	0	0.13	-	< 0.01	1	1	0	0.12	-	< 0.01	1	1	0	0.02	-	< 0.01	1	1	0	0.02	-	< 0.01	1	1	0	0.03	-	< 0.01	1	1	0	0.01	-	< 0.01	1	1	0	0.03	-	< 0.01	1	1	0	0.03	-	< 0.01	1	1
blood vessel endothelial cell migration (GO:0043534)	31	3	1.35	+	2.22	0.169	0.968	0	1.23	-	< 0.01	0.632	1	2	0.26	+	7.77	0.0301	0.667	0	0.23	-	< 0.01	1	1	1	0.28	+	3.63	0.247	1	0	0.15	-	< 0.01	1	1	0	0.34	-	< 0.01	1	1	0	0.34	-	< 0.01	1	1
blood vessel endothelial cell proliferation involved in sprouting angiogenesis (GO:0002043)	7	0	0.31	-	< 0.01	1	1	0	0.28	-	< 0.01	1	1	0	0.06	-	< 0.01	1	1	0	0.05	-	< 0.01	1	1	0	0.06	-	< 0.01	1	1	0	0.03	-	< 0.01	1	1	0	0.08	-	< 0.01	1	1	1	0.08	+	13.13	0.0829	1
blood vessel lumenization (GO:0072554)	2	0	0.09	-	< 0.01	1	1	0	0.08	-	< 0.01	1	1	0	0.02	-	< 0.01	1	1	0	0.02	-	< 0.01	1	1	0	0.02	-	< 0.01	1	1	0	0.01	-	< 0.01	1	1	0	0.02	-	< 0.01	1	1	0	0.02	-	< 0.01	1	1
blood vessel maturation (GO:0001955)	8	0	0.35	-	< 0.01	1	1	0	0.32	-	< 0.01	1	1	0	0.07	-	< 0.01	1	1	0	0.06	-	< 0.01	1	1	0	0.07	-	< 0.01	1	1	0	0.04	-	< 0.01	1	1	0	0.09	-	< 0.01	1	1	0	0.09	-	< 0.01	1	1
blood vessel morphogenesis (GO:0048514)	419	28	18.3	+	1.53	0.0313	0.443	10	16.67	-	0.6	0.125	1	9	3.48	+	2.59	0.00921	0.36	6	3.15	+	1.9	0.14	1	12	3.72	+	3.22	0.000458	0.16	2	1.99	+	1	1	1	7	4.66	+	1.5	0.241	1	5	4.56	+	1.1	0.809	1
blood vessel remodeling (GO:0001974)	34	2	1.48	+	1.35	0.662	1	1	1.35	-	0.74	1	1	0	0.28	-	< 0.01	1	1	0	0.26	-	< 0.01	1	1	0	0.3	-	< 0.01	1	1	0	0.16	-	< 0.01	1	1	0	0.38	-	< 0.01	1	1	0	0.37	-	< 0.01	1	1
blue light signaling pathway (GO:0009785)	2	0	0.09	-	< 0.01	1	1	0	0.08	-	< 0.01	1	1	0	0.02	-	< 0.01	1	1	0	0.02	-	< 0.01	1	1	0	0.02	-	< 0.01	1	1	0	0.01	-	< 0.01	1	1	0	0.02	-	< 0.01	1	1	0	0.02	-	< 0.01	1	1
BMP signaling pathway (GO:0030509)	79	2	3.45	-	0.58	0.777	1	4	3.14	+	1.27	0.561	1	3	0.66	+	4.57	0.0303	0.666	1	0.59	+	1.68	0.452	1	2	0.7	+	2.85	0.16	1	0	0.38	-	< 0.01	1	1	0	0.88	-	< 0.01	1	1	0	0.86	-	< 0.01	1	1
BMP signaling pathway involved in heart development (GO:0061312)	7	0	0.31	-	< 0.01	1	1	0	0.28	-	< 0.01	1	1	0	0.06	-	< 0.01	1	1	0	0.05	-	< 0.01	1	1	0	0.06	-	< 0.01	1	1	0	0.03	-	< 0.01	1	1	0	0.08	-	< 0.01	1	1	0	0.08	-	< 0.01	1	1
BMP signaling pathway involved in heart induction (GO:0003130)	3	0	0.13	-	< 0.01	1	1	0	0.12	-	< 0.01	1	1	0	0.02	-	< 0.01	1	1	0	0.02	-	< 0.01	1	1	0	0.03	-	< 0.01	1	1	0	0.01	-	< 0.01	1	1	0	0.03	-	< 0.01	1	1	0	0.03	-	< 0.01	1	1
BMP signaling pathway involved in mesodermal cell fate specification (GO:0060803)	1	0	0.04	-	< 0.01	1	1	0	0.04	-	< 0.01	1	1	0	0.01	-	< 0.01	1	1	0	0.01	-	< 0.01	1	1	0	0.01	-	< 0.01	1	1	0	0	-	< 0.01	1	1	0	0.01	-	< 0.01	1	1	0	0.01	-	< 0.01	1	1
BMP signaling pathway involved in nephric duct formation (GO:0071893)	1	0	0.04	-	< 0.01	1	1	0	0.04	-	< 0.01	1	1	0	0.01	-	< 0.01	1	1	0	0.01	-	< 0.01	1	1	0	0.01	-	< 0.01	1	1	0	0	-	< 0.01	1	1	0	0.01	-	< 0.01	1	1	0	0.01	-	< 0.01	1	1
BMP signaling pathway involved in renal system segmentation (GO:0061151)	1	0	0.04	-	< 0.01	1	1	0	0.04	-	< 0.01	1	1	0	0.01	-	< 0.01	1	1	0	0.01	-	< 0.01	1	1	0	0.01	-	< 0.01	1	1	0	0	-	< 0.01	1	1	0	0.01	-	< 0.01	1	1	0	0.01	-	< 0.01	1	1
BMP signaling pathway involved in spinal cord dorsal/ventral patterning (GO:0021919)	1	0	0.04	-	< 0.01	1	1	0	0.04	-	< 0.01	1	1	0	0.01	-	< 0.01	1	1	0	0.01	-	< 0.01	1	1	0	0.01	-	< 0.01	1	1	0	0	-	< 0.01	1	1	0	0.01	-	< 0.01	1	1	0	0.01	-	< 0.01	1	1
BMP signaling pathway involved in ureter morphogenesis (GO:0061149)	1	0	0.04	-	< 0.01	1	1	0	0.04	-	< 0.01	1	1	0	0.01	-	< 0.01	1	1	0	0.01	-	< 0.01	1	1	0	0.01	-	< 0.01	1	1	0	0	-	< 0.01	1	1	0	0.01	-	< 0.01	1	1	0	0.01	-	< 0.01	1	1
body fluid secretion (GO:0007589)	67	5	2.93	+	1.71	0.229	1	5	2.67	+	1.88	0.201	1	0	0.56	-	< 0.01	1	1	0	0.5	-	< 0.01	1	1	1	0.6	+	1.68	0.453	1	2	0.32	+	6.27	0.0424	1	1	0.75	+	1.34	0.529	1	1	0.73	+	1.37	0.521	1
body morphogenesis (GO:0010171)	44	1	1.92	-	0.52	1	1	3	1.75	+	1.71	0.427	1	0	0.37	-	< 0.01	1	1	1	0.33	+	3.02	0.287	1	1	0.39	+	2.56	0.329	1	0	0.21	-	< 0.01	1	1	0	0.49	-	< 0.01	1	1	0	0.48	-	< 0.01	1	1
bombesin receptor signaling pathway (GO:0031989)	2	0	0.09	-	< 0.01	1	1	0	0.08	-	< 0.01	1	1	0	0.02	-	< 0.01	1	1	0	0.02	-	< 0.01	1	1	0	0.02	-	< 0.01	1	1	0	0.01	-	< 0.01	1	1	0	0.02	-	< 0.01	1	1	0	0.02	-	< 0.01	1	1
bone cell development (GO:0098751)	25	1	1.09	-	0.92	1	1	2	0.99	+	2.01	0.277	1	1	0.21	+	4.82	0.194	1	0	0.19	-	< 0.01	1	1	1	0.22	+	4.5	0.206	1	0	0.12	-	< 0.01	1	1	0	0.28	-	< 0.01	1	1	0	0.27	-	< 0.01	1	1
bone development (GO:0060348)	203	10	8.86	+	1.13	0.608	1	12	8.08	+	1.49	0.206	1	3	1.69	+	1.78	0.241	1	2	1.53	+	1.31	0.668	1	4	1.8	+	2.22	0.111	1	0	0.97	-	< 0.01	1	1	5	2.26	+	2.21	0.0803	1	2	2.21	-	0.91	1	1
bone growth (GO:0098868)	30	2	1.31	+	1.53	0.389	1	2	1.19	+	1.68	0.348	1	0	0.25	-	< 0.01	1	1	0	0.23	-	< 0.01	1	1	0	0.27	-	< 0.01	1	1	0	0.14	-	< 0.01	1	1	0	0.33	-	< 0.01	1	1	0	0.33	-	< 0.01	1	1
bone marrow development (GO:0048539)	9	0	0.39	-	< 0.01	1	1	0	0.36	-	< 0.01	1	1	0	0.07	-	< 0.01	1	1	0	0.07	-	< 0.01	1	1	0	0.08	-	< 0.01	1	1	0	0.04	-	< 0.01	1	1	0	0.1	-	< 0.01	1	1	0	0.1	-	< 0.01	1	1
bone maturation (GO:0070977)	23	1	1	-	1	1	1	2	0.91	+	2.19	0.248	1	0	0.19	-	< 0.01	1	1	1	0.17	+	5.78	0.165	1	0	0.2	-	< 0.01	1	1	0	0.11	-	< 0.01	1	1	0	0.26	-	< 0.01	1	1	0	0.25	-	< 0.01	1	1
bone mineralization (GO:0030282)	51	3	2.23	+	1.35	0.494	1	3	2.03	+	1.48	0.463	1	1	0.42	+	2.36	0.35	1	0	0.38	-	< 0.01	1	1	1	0.45	+	2.21	0.369	1	0	0.24	-	< 0.01	1	1	0	0.57	-	< 0.01	1	1	0	0.55	-	< 0.01	1	1
bone mineralization involved in bone maturation (GO:0035630)	7	0	0.31	-	< 0.01	1	1	1	0.28	+	3.59	0.268	1	0	0.06	-	< 0.01	1	1	0	0.05	-	< 0.01	1	1	0	0.06	-	< 0.01	1	1	0	0.03	-	< 0.01	1	1	0	0.08	-	< 0.01	1	1	0	0.08	-	< 0.01	1	1
bone morphogenesis (GO:0060349)	101	4	4.41	-	0.91	1	1	7	4.02	+	1.74	0.198	1	1	0.84	+	1.19	0.571	1	1	0.76	+	1.32	0.536	1	2	0.9	+	2.23	0.23	1	0	0.48	-	< 0.01	1	1	2	1.12	+	1.78	0.313	1	2	1.1	+	1.82	0.304	1
bone regeneration (GO:1990523)	3	0	0.13	-	< 0.01	1	1	0	0.12	-	< 0.01	1	1	0	0.02	-	< 0.01	1	1	0	0.02	-	< 0.01	1	1	0	0.03	-	< 0.01	1	1	0	0.01	-	< 0.01	1	1	0	0.03	-	< 0.01	1	1	0	0.03	-	< 0.01	1	1
bone remodeling (GO:0046849)	44	2	1.92	+	1.04	0.719	1	3	1.75	+	1.71	0.427	1	1	0.37	+	2.74	0.311	1	1	0.33	+	3.02	0.287	1	0	0.39	-	< 0.01	1	1	0	0.21	-	< 0.01	1	1	1	0.49	+	2.04	0.392	1	0	0.48	-	< 0.01	1	1
bone resorption (GO:0045453)	25	1	1.09	-	0.92	1	1	2	0.99	+	2.01	0.277	1	1	0.21	+	4.82	0.194	1	0	0.19	-	< 0.01	1	1	0	0.22	-	< 0.01	1	1	0	0.12	-	< 0.01	1	1	1	0.28	+	3.6	0.25	1	0	0.27	-	< 0.01	1	1
bone trabecula formation (GO:0060346)	8	0	0.35	-	< 0.01	1	1	1	0.32	+	3.14	0.296	1	0	0.07	-	< 0.01	1	1	0	0.06	-	< 0.01	1	1	0	0.07	-	< 0.01	1	1	0	0.04	-	< 0.01	1	1	0	0.09	-	< 0.01	1	1	0	0.09	-	< 0.01	1	1
bone trabecula morphogenesis (GO:0061430)	11	0	0.48	-	< 0.01	1	1	1	0.44	+	2.29	0.374	1	0	0.09	-	< 0.01	1	1	1	0.08	+	12.08	0.0861	1	0	0.1	-	< 0.01	1	1	0	0.05	-	< 0.01	1	1	0	0.12	-	< 0.01	1	1	0	0.12	-	< 0.01	1	1
borate transmembrane transport (GO:0035445)	1	0	0.04	-	< 0.01	1	1	0	0.04	-	< 0.01	1	1	0	0.01	-	< 0.01	1	1	0	0.01	-	< 0.01	1	1	0	0.01	-	< 0.01	1	1	0	0	-	< 0.01	1	1	0	0.01	-	< 0.01	1	1	0	0.01	-	< 0.01	1	1
borate transport (GO:0046713)	1	0	0.04	-	< 0.01	1	1	0	0.04	-	< 0.01	1	1	0	0.01	-	< 0.01	1	1	0	0.01	-	< 0.01	1	1	0	0.01	-	< 0.01	1	1	0	0	-	< 0.01	1	1	0	0.01	-	< 0.01	1	1	0	0.01	-	< 0.01	1	1
box C/D RNA 3'-end processing (GO:0000494)	3	2	0.13	+	15.27	0.0161	0.292	0	0.12	-	< 0.01	1	1	0	0.02	-	< 0.01	1	1	0	0.02	-	< 0.01	1	1	0	0.03	-	< 0.01	1	1	0	0.01	-	< 0.01	1	1	0	0.03	-	< 0.01	1	1	0	0.03	-	< 0.01	1	1
box C/D RNA metabolic process (GO:0033967)	3	2	0.13	+	15.27	0.0161	0.291	0	0.12	-	< 0.01	1	1	0	0.02	-	< 0.01	1	1	0	0.02	-	< 0.01	1	1	0	0.03	-	< 0.01	1	1	0	0.01	-	< 0.01	1	1	0	0.03	-	< 0.01	1	1	0	0.03	-	< 0.01	1	1
box C/D RNA processing (GO:0034963)	3	2	0.13	+	15.27	0.0161	0.291	0	0.12	-	< 0.01	1	1	0	0.02	-	< 0.01	1	1	0	0.02	-	< 0.01	1	1	0	0.03	-	< 0.01	1	1	0	0.01	-	< 0.01	1	1	0	0.03	-	< 0.01	1	1	0	0.03	-	< 0.01	1	1
box C/D snoRNP assembly (GO:0000492)	10	1	0.44	+	2.29	0.375	1	1	0.4	+	2.51	0.349	1	0	0.08	-	< 0.01	1	1	0	0.08	-	< 0.01	1	1	0	0.09	-	< 0.01	1	1	0	0.05	-	< 0.01	1	1	0	0.11	-	< 0.01	1	1	0	0.11	-	< 0.01	1	1
box H/ACA RNA 3'-end processing (GO:0000495)	2	0	0.09	-	< 0.01	1	1	0	0.08	-	< 0.01	1	1	0	0.02	-	< 0.01	1	1	0	0.02	-	< 0.01	1	1	0	0.02	-	< 0.01	1	1	0	0.01	-	< 0.01	1	1	0	0.02	-	< 0.01	1	1	0	0.02	-	< 0.01	1	1
box H/ACA RNA metabolic process (GO:0033979)	3	0	0.13	-	< 0.01	1	1	0	0.12	-	< 0.01	1	1	0	0.02	-	< 0.01	1	1	0	0.02	-	< 0.01	1	1	0	0.03	-	< 0.01	1	1	0	0.01	-	< 0.01	1	1	0	0.03	-	< 0.01	1	1	0	0.03	-	< 0.01	1	1
box H/ACA RNA processing (GO:0034964)	2	0	0.09	-	< 0.01	1	1	0	0.08	-	< 0.01	1	1	0	0.02	-	< 0.01	1	1	0	0.02	-	< 0.01	1	1	0	0.02	-	< 0.01	1	1	0	0.01	-	< 0.01	1	1	0	0.02	-	< 0.01	1	1	0	0.02	-	< 0.01	1	1
box H/ACA snoRNP assembly (GO:0000493)	2	0	0.09	-	< 0.01	1	1	1	0.08	+	12.57	0.11	1	0	0.02	-	< 0.01	1	1	1	0.02	+	66.42	0.0223	1	0	0.02	-	< 0.01	1	1	0	0.01	-	< 0.01	1	1	0	0.02	-	< 0.01	1	1	0	0.02	-	< 0.01	1	1
bradykinin catabolic process (GO:0010815)	6	0	0.26	-	< 0.01	1	1	0	0.24	-	< 0.01	1	1	0	0.05	-	< 0.01	1	1	0	0.05	-	< 0.01	1	1	0	0.05	-	< 0.01	1	1	0	0.03	-	< 0.01	1	1	0	0.07	-	< 0.01	1	1	0	0.07	-	< 0.01	1	1
brain development (GO:0007420)	755	34	32.97	+	1.03	0.856	1	32	30.03	+	1.07	0.705	1	10	6.27	+	1.59	0.148	1	8	5.68	+	1.41	0.284	1	13	6.71	+	1.94	0.0267	0.859	1	3.59	-	0.28	0.271	1	13	8.4	+	1.55	0.111	1	7	8.21	-	0.85	0.857	1
brain morphogenesis (GO:0048854)	38	3	1.66	+	1.81	0.245	1	1	1.51	-	0.66	1	1	0	0.32	-	< 0.01	1	1	1	0.29	+	3.5	0.254	1	1	0.34	+	2.96	0.292	1	0	0.18	-	< 0.01	1	1	0	0.42	-	< 0.01	1	1	0	0.41	-	< 0.01	1	1
brain renin-angiotensin system (GO:0002035)	5	0	0.22	-	< 0.01	1	1	0	0.2	-	< 0.01	1	1	0	0.04	-	< 0.01	1	1	0	0.04	-	< 0.01	1	1	0	0.04	-	< 0.01	1	1	0	0.02	-	< 0.01	1	1	0	0.06	-	< 0.01	1	1	0	0.05	-	< 0.01	1	1
brain segmentation (GO:0035284)	3	0	0.13	-	< 0.01	1	1	0	0.12	-	< 0.01	1	1	0	0.02	-	< 0.01	1	1	0	0.02	-	< 0.01	1	1	0	0.03	-	< 0.01	1	1	0	0.01	-	< 0.01	1	1	0	0.03	-	< 0.01	1	1	0	0.03	-	< 0.01	1	1
brain-derived neurotrophic factor receptor signaling pathway (GO:0031547)	5	0	0.22	-	< 0.01	1	1	0	0.2	-	< 0.01	1	1	0	0.04	-	< 0.01	1	1	0	0.04	-	< 0.01	1	1	0	0.04	-	< 0.01	1	1	0	0.02	-	< 0.01	1	1	1	0.06	+	17.98	0.0642	1	0	0.05	-	< 0.01	1	1
brainstem development (GO:0003360)	8	0	0.35	-	< 0.01	1	1	2	0.32	+	6.28	0.0537	0.928	1	0.07	+	15.05	0.0718	0.879	0	0.06	-	< 0.01	1	1	0	0.07	-	< 0.01	1	1	0	0.04	-	< 0.01	1	1	0	0.09	-	< 0.01	1	1	0	0.09	-	< 0.01	1	1
branch elongation involved in mammary gland duct branching (GO:0060751)	5	0	0.22	-	< 0.01	1	1	1	0.2	+	5.03	0.209	1	0	0.04	-	< 0.01	1	1	0	0.04	-	< 0.01	1	1	0	0.04	-	< 0.01	1	1	0	0.02	-	< 0.01	1	1	0	0.06	-	< 0.01	1	1	0	0.05	-	< 0.01	1	1
branch elongation involved in salivary gland morphogenesis (GO:0060667)	2	0	0.09	-	< 0.01	1	1	0	0.08	-	< 0.01	1	1	0	0.02	-	< 0.01	1	1	0	0.02	-	< 0.01	1	1	0	0.02	-	< 0.01	1	1	0	0.01	-	< 0.01	1	1	0	0.02	-	< 0.01	1	1	0	0.02	-	< 0.01	1	1
branch elongation involved in ureteric bud branching (GO:0060681)	1	0	0.04	-	< 0.01	1	1	0	0.04	-	< 0.01	1	1	0	0.01	-	< 0.01	1	1	0	0.01	-	< 0.01	1	1	0	0.01	-	< 0.01	1	1	0	0	-	< 0.01	1	1	0	0.01	-	< 0.01	1	1	0	0.01	-	< 0.01	1	1
branch elongation of an epithelium (GO:0060602)	16	0	0.7	-	< 0.01	1	1	3	0.64	+	4.71	0.0342	0.768	0	0.13	-	< 0.01	1	1	0	0.12	-	< 0.01	1	1	0	0.14	-	< 0.01	1	1	1	0.08	+	13.13	0.0776	1	0	0.18	-	< 0.01	1	1	0	0.17	-	< 0.01	1	1
branched-chain amino acid biosynthetic process (GO:0009082)	5	0	0.22	-	< 0.01	1	1	1	0.2	+	5.03	0.209	1	0	0.04	-	< 0.01	1	1	0	0.04	-	< 0.01	1	1	0	0.04	-	< 0.01	1	1	0	0.02	-	< 0.01	1	1	0	0.06	-	< 0.01	1	1	0	0.05	-	< 0.01	1	1
branched-chain amino acid catabolic process (GO:0009083)	21	1	0.92	+	1.09	0.61	1	3	0.84	+	3.59	0.0622	1	1	0.17	+	5.73	0.166	1	0	0.16	-	< 0.01	1	1	0	0.19	-	< 0.01	1	1	1	0.1	+	10	0.0992	1	3	0.23	+	12.84	0.00224	0.462	0	0.23	-	< 0.01	1	1
branched-chain amino acid metabolic process (GO:0009081)	25	1	1.09	-	0.92	1	1	4	0.99	+	4.02	0.0236	0.633	1	0.21	+	4.82	0.194	1	0	0.19	-	< 0.01	1	1	0	0.22	-	< 0.01	1	1	1	0.12	+	8.4	0.116	1	3	0.28	+	10.79	0.00351	0.551	0	0.27	-	< 0.01	1	1
branched-chain amino acid transport (GO:0015803)	10	1	0.44	+	2.29	0.375	1	0	0.4	-	< 0.01	1	1	0	0.08	-	< 0.01	1	1	0	0.08	-	< 0.01	1	1	0	0.09	-	< 0.01	1	1	0	0.05	-	< 0.01	1	1	2	0.11	+	17.98	0.00739	0.753	0	0.11	-	< 0.01	1	1
branching involved in blood vessel morphogenesis (GO:0001569)	29	0	1.27	-	< 0.01	0.633	1	2	1.15	+	1.73	0.334	1	0	0.24	-	< 0.01	1	1	1	0.22	+	4.58	0.202	1	0	0.26	-	< 0.01	1	1	1	0.14	+	7.24	0.133	1	1	0.32	+	3.1	0.283	1	0	0.32	-	< 0.01	1	1
branching involved in labyrinthine layer morphogenesis (GO:0060670)	13	0	0.57	-	< 0.01	1	1	0	0.52	-	< 0.01	1	1	0	0.11	-	< 0.01	1	1	0	0.1	-	< 0.01	1	1	0	0.12	-	< 0.01	1	1	0	0.06	-	< 0.01	1	1	0	0.14	-	< 0.01	1	1	0	0.14	-	< 0.01	1	1
branching involved in lymph vessel morphogenesis (GO:0060854)	1	0	0.04	-	< 0.01	1	1	0	0.04	-	< 0.01	1	1	0	0.01	-	< 0.01	1	1	0	0.01	-	< 0.01	1	1	0	0.01	-	< 0.01	1	1	0	0	-	< 0.01	1	1	0	0.01	-	< 0.01	1	1	0	0.01	-	< 0.01	1	1
branching involved in mammary gland duct morphogenesis (GO:0060444)	23	2	1	+	1.99	0.281	1	3	0.91	+	3.28	0.0756	1	1	0.19	+	5.23	0.18	1	0	0.17	-	< 0.01	1	1	0	0.2	-	< 0.01	1	1	0	0.11	-	< 0.01	1	1	0	0.26	-	< 0.01	1	1	0	0.25	-	< 0.01	1	1
branching involved in pancreas morphogenesis (GO:0061114)	1	0	0.04	-	< 0.01	1	1	0	0.04	-	< 0.01	1	1	0	0.01	-	< 0.01	1	1	0	0.01	-	< 0.01	1	1	0	0.01	-	< 0.01	1	1	0	0	-	< 0.01	1	1	0	0.01	-	< 0.01	1	1	0	0.01	-	< 0.01	1	1
branching involved in prostate gland morphogenesis (GO:0060442)	11	0	0.48	-	< 0.01	1	1	0	0.44	-	< 0.01	1	1	0	0.09	-	< 0.01	1	1	0	0.08	-	< 0.01	1	1	0	0.1	-	< 0.01	1	1	0	0.05	-	< 0.01	1	1	0	0.12	-	< 0.01	1	1	0	0.12	-	< 0.01	1	1
branching involved in salivary gland morphogenesis (GO:0060445)	16	1	0.7	+	1.43	0.517	1	0	0.64	-	< 0.01	1	1	1	0.13	+	7.53	0.131	1	0	0.12	-	< 0.01	1	1	0	0.14	-	< 0.01	1	1	0	0.08	-	< 0.01	1	1	1	0.18	+	5.62	0.171	1	0	0.17	-	< 0.01	1	1
branching involved in ureteric bud morphogenesis (GO:0001658)	43	3	1.88	+	1.6	0.442	1	0	1.71	-	< 0.01	0.413	1	1	0.36	+	2.8	0.305	1	0	0.32	-	< 0.01	1	1	0	0.38	-	< 0.01	1	1	0	0.2	-	< 0.01	1	1	0	0.48	-	< 0.01	1	1	0	0.47	-	< 0.01	1	1
branching morphogenesis of a nerve (GO:0048755)	5	0	0.22	-	< 0.01	1	1	0	0.2	-	< 0.01	1	1	0	0.04	-	< 0.01	1	1	0	0.04	-	< 0.01	1	1	0	0.04	-	< 0.01	1	1	1	0.02	+	42.02	0.0281	1	0	0.06	-	< 0.01	1	1	0	0.05	-	< 0.01	1	1
branching morphogenesis of an epithelial tube (GO:0048754)	133	7	5.81	+	1.21	0.528	1	7	5.29	+	1.32	0.501	1	5	1.1	+	4.53	0.00575	0.265	2	1	+	2	0.267	1	0	1.18	-	< 0.01	0.635	1	2	0.63	+	3.16	0.134	1	1	1.48	-	0.68	1	1	1	1.45	-	0.69	1	1
branchiomeric skeletal muscle development (GO:0014707)	3	0	0.13	-	< 0.01	1	1	0	0.12	-	< 0.01	1	1	0	0.02	-	< 0.01	1	1	0	0.02	-	< 0.01	1	1	0	0.03	-	< 0.01	1	1	0	0.01	-	< 0.01	1	1	0	0.03	-	< 0.01	1	1	0	0.03	-	< 0.01	1	1
branchiomotor neuron axon guidance (GO:0021785)	6	1	0.26	+	3.82	0.259	1	0	0.24	-	< 0.01	1	1	0	0.05	-	< 0.01	1	1	0	0.05	-	< 0.01	1	1	0	0.05	-	< 0.01	1	1	0	0.03	-	< 0.01	1	1	0	0.07	-	< 0.01	1	1	0	0.07	-	< 0.01	1	1
brassinosteroid biosynthetic process (GO:0016132)	1	0	0.04	-	< 0.01	1	1	0	0.04	-	< 0.01	1	1	1	0.01	+	> 100	0.0164	0.494	0	0.01	-	< 0.01	1	1	0	0.01	-	< 0.01	1	1	0	0	-	< 0.01	1	1	0	0.01	-	< 0.01	1	1	0	0.01	-	< 0.01	1	1
brassinosteroid metabolic process (GO:0016131)	1	0	0.04	-	< 0.01	1	1	0	0.04	-	< 0.01	1	1	1	0.01	+	> 100	0.0164	0.493	0	0.01	-	< 0.01	1	1	0	0.01	-	< 0.01	1	1	0	0	-	< 0.01	1	1	0	0.01	-	< 0.01	1	1	0	0.01	-	< 0.01	1	1
brexanolone catabolic process (GO:0062175)	1	0	0.04	-	< 0.01	1	1	0	0.04	-	< 0.01	1	1	0	0.01	-	< 0.01	1	1	0	0.01	-	< 0.01	1	1	0	0.01	-	< 0.01	1	1	0	0	-	< 0.01	1	1	0	0.01	-	< 0.01	1	1	0	0.01	-	< 0.01	1	1
brexanolone metabolic process (GO:0062173)	2	0	0.09	-	< 0.01	1	1	1	0.08	+	12.57	0.11	1	0	0.02	-	< 0.01	1	1	0	0.02	-	< 0.01	1	1	0	0.02	-	< 0.01	1	1	0	0.01	-	< 0.01	1	1	0	0.02	-	< 0.01	1	1	0	0.02	-	< 0.01	1	1
bronchiole development (GO:0060435)	6	0	0.26	-	< 0.01	1	1	0	0.24	-	< 0.01	1	1	0	0.05	-	< 0.01	1	1	0	0.05	-	< 0.01	1	1	0	0.05	-	< 0.01	1	1	0	0.03	-	< 0.01	1	1	1	0.07	+	14.98	0.0745	1	0	0.07	-	< 0.01	1	1
bronchiole morphogenesis (GO:0060436)	1	0	0.04	-	< 0.01	1	1	0	0.04	-	< 0.01	1	1	0	0.01	-	< 0.01	1	1	0	0.01	-	< 0.01	1	1	0	0.01	-	< 0.01	1	1	0	0	-	< 0.01	1	1	0	0.01	-	< 0.01	1	1	0	0.01	-	< 0.01	1	1
bronchus cartilage development (GO:0060532)	2	0	0.09	-	< 0.01	1	1	0	0.08	-	< 0.01	1	1	0	0.02	-	< 0.01	1	1	0	0.02	-	< 0.01	1	1	0	0.02	-	< 0.01	1	1	0	0.01	-	< 0.01	1	1	0	0.02	-	< 0.01	1	1	0	0.02	-	< 0.01	1	1
bronchus development (GO:0060433)	10	0	0.44	-	< 0.01	1	1	0	0.4	-	< 0.01	1	1	0	0.08	-	< 0.01	1	1	0	0.08	-	< 0.01	1	1	0	0.09	-	< 0.01	1	1	0	0.05	-	< 0.01	1	1	0	0.11	-	< 0.01	1	1	0	0.11	-	< 0.01	1	1
bronchus morphogenesis (GO:0060434)	2	0	0.09	-	< 0.01	1	1	0	0.08	-	< 0.01	1	1	0	0.02	-	< 0.01	1	1	0	0.02	-	< 0.01	1	1	0	0.02	-	< 0.01	1	1	0	0.01	-	< 0.01	1	1	0	0.02	-	< 0.01	1	1	0	0.02	-	< 0.01	1	1
brown fat cell differentiation (GO:0050873)	32	3	1.4	+	2.15	0.179	1	0	1.27	-	< 0.01	0.634	1	2	0.27	+	7.53	0.0318	0.691	0	0.24	-	< 0.01	1	1	0	0.28	-	< 0.01	1	1	0	0.15	-	< 0.01	1	1	3	0.36	+	8.43	0.00663	0.703	0	0.35	-	< 0.01	1	1
brown fat cell proliferation (GO:0070342)	2	0	0.09	-	< 0.01	1	1	0	0.08	-	< 0.01	1	1	0	0.02	-	< 0.01	1	1	0	0.02	-	< 0.01	1	1	0	0.02	-	< 0.01	1	1	0	0.01	-	< 0.01	1	1	0	0.02	-	< 0.01	1	1	0	0.02	-	< 0.01	1	1
brush border assembly (GO:1904970)	5	0	0.22	-	< 0.01	1	1	0	0.2	-	< 0.01	1	1	0	0.04	-	< 0.01	1	1	0	0.04	-	< 0.01	1	1	0	0.04	-	< 0.01	1	1	0	0.02	-	< 0.01	1	1	0	0.06	-	< 0.01	1	1	0	0.05	-	< 0.01	1	1
bud dilation involved in lung branching (GO:0060503)	1	0	0.04	-	< 0.01	1	1	0	0.04	-	< 0.01	1	1	0	0.01	-	< 0.01	1	1	0	0.01	-	< 0.01	1	1	0	0.01	-	< 0.01	1	1	0	0	-	< 0.01	1	1	0	0.01	-	< 0.01	1	1	0	0.01	-	< 0.01	1	1
bud elongation involved in lung branching (GO:0060449)	7	0	0.31	-	< 0.01	1	1	2	0.28	+	7.18	0.044	0.876	0	0.06	-	< 0.01	1	1	0	0.05	-	< 0.01	1	1	0	0.06	-	< 0.01	1	1	1	0.03	+	30.01	0.0373	1	0	0.08	-	< 0.01	1	1	0	0.08	-	< 0.01	1	1
bud outgrowth involved in lung branching (GO:0060447)	2	0	0.09	-	< 0.01	1	1	0	0.08	-	< 0.01	1	1	0	0.02	-	< 0.01	1	1	0	0.02	-	< 0.01	1	1	0	0.02	-	< 0.01	1	1	0	0.01	-	< 0.01	1	1	0	0.02	-	< 0.01	1	1	0	0.02	-	< 0.01	1	1
bundle of His cell action potential (GO:0086043)	5	1	0.22	+	4.58	0.226	1	0	0.2	-	< 0.01	1	1	0	0.04	-	< 0.01	1	1	0	0.04	-	< 0.01	1	1	0	0.04	-	< 0.01	1	1	0	0.02	-	< 0.01	1	1	0	0.06	-	< 0.01	1	1	0	0.05	-	< 0.01	1	1
bundle of His cell to Purkinje myocyte communication (GO:0086069)	14	2	0.61	+	3.27	0.143	0.92	0	0.56	-	< 0.01	1	1	1	0.12	+	8.6	0.117	1	0	0.11	-	< 0.01	1	1	0	0.12	-	< 0.01	1	1	0	0.07	-	< 0.01	1	1	0	0.16	-	< 0.01	1	1	0	0.15	-	< 0.01	1	1
bundle of His cell to Purkinje myocyte communication by electrical coupling (GO:0086054)	2	0	0.09	-	< 0.01	1	1	0	0.08	-	< 0.01	1	1	0	0.02	-	< 0.01	1	1	0	0.02	-	< 0.01	1	1	0	0.02	-	< 0.01	1	1	0	0.01	-	< 0.01	1	1	0	0.02	-	< 0.01	1	1	0	0.02	-	< 0.01	1	1
bundle of His cell to Purkinje myocyte signaling (GO:0086028)	5	1	0.22	+	4.58	0.226	1	0	0.2	-	< 0.01	1	1	0	0.04	-	< 0.01	1	1	0	0.04	-	< 0.01	1	1	0	0.04	-	< 0.01	1	1	0	0.02	-	< 0.01	1	1	0	0.06	-	< 0.01	1	1	0	0.05	-	< 0.01	1	1
bundle of His cell-Purkinje myocyte adhesion involved in cell communication (GO:0086073)	6	1	0.26	+	3.82	0.259	1	0	0.24	-	< 0.01	1	1	1	0.05	+	20.07	0.0563	0.796	0	0.05	-	< 0.01	1	1	0	0.05	-	< 0.01	1	1	0	0.03	-	< 0.01	1	1	0	0.07	-	< 0.01	1	1	0	0.07	-	< 0.01	1	1
bundle of His development (GO:0003166)	6	0	0.26	-	< 0.01	1	1	0	0.24	-	< 0.01	1	1	0	0.05	-	< 0.01	1	1	1	0.05	+	22.14	0.0512	1	0	0.05	-	< 0.01	1	1	0	0.03	-	< 0.01	1	1	0	0.07	-	< 0.01	1	1	0	0.07	-	< 0.01	1	1
butyryl-CoA catabolic process (GO:0044580)	3	0	0.13	-	< 0.01	1	1	1	0.12	+	8.38	0.144	1	0	0.02	-	< 0.01	1	1	0	0.02	-	< 0.01	1	1	0	0.03	-	< 0.01	1	1	0	0.01	-	< 0.01	1	1	0	0.03	-	< 0.01	1	1	0	0.03	-	< 0.01	1	1
C-terminal protein amino acid modification (GO:0018410)	16	1	0.7	+	1.43	0.517	1	3	0.64	+	4.71	0.0342	0.779	0	0.13	-	< 0.01	1	1	0	0.12	-	< 0.01	1	1	0	0.14	-	< 0.01	1	1	0	0.08	-	< 0.01	1	1	0	0.18	-	< 0.01	1	1	0	0.17	-	< 0.01	1	1
C-terminal protein deglutamylation (GO:0035609)	6	0	0.26	-	< 0.01	1	1	0	0.24	-	< 0.01	1	1	0	0.05	-	< 0.01	1	1	0	0.05	-	< 0.01	1	1	0	0.05	-	< 0.01	1	1	0	0.03	-	< 0.01	1	1	0	0.07	-	< 0.01	1	1	0	0.07	-	< 0.01	1	1
C-terminal protein lipidation (GO:0006501)	7	1	0.31	+	3.27	0.29	1	2	0.28	+	7.18	0.044	0.87	0	0.06	-	< 0.01	1	1	0	0.05	-	< 0.01	1	1	0	0.06	-	< 0.01	1	1	0	0.03	-	< 0.01	1	1	0	0.08	-	< 0.01	1	1	0	0.08	-	< 0.01	1	1
C-terminal protein methylation (GO:0006481)	2	0	0.09	-	< 0.01	1	1	1	0.08	+	12.57	0.11	1	0	0.02	-	< 0.01	1	1	0	0.02	-	< 0.01	1	1	0	0.02	-	< 0.01	1	1	0	0.01	-	< 0.01	1	1	0	0.02	-	< 0.01	1	1	0	0.02	-	< 0.01	1	1
C-terminal protein-tyrosinylation (GO:0018166)	1	0	0.04	-	< 0.01	1	1	0	0.04	-	< 0.01	1	1	0	0.01	-	< 0.01	1	1	0	0.01	-	< 0.01	1	1	0	0.01	-	< 0.01	1	1	0	0	-	< 0.01	1	1	0	0.01	-	< 0.01	1	1	0	0.01	-	< 0.01	1	1
C-X-C chemokine receptor CXCR4 signaling pathway (GO:0038159)	3	0	0.13	-	< 0.01	1	1	0	0.12	-	< 0.01	1	1	0	0.02	-	< 0.01	1	1	0	0.02	-	< 0.01	1	1	0	0.03	-	< 0.01	1	1	0	0.01	-	< 0.01	1	1	0	0.03	-	< 0.01	1	1	0	0.03	-	< 0.01	1	1
C21-steroid hormone biosynthetic process (GO:0006700)	10	0	0.44	-	< 0.01	1	1	1	0.4	+	2.51	0.349	1	0	0.08	-	< 0.01	1	1	0	0.08	-	< 0.01	1	1	0	0.09	-	< 0.01	1	1	0	0.05	-	< 0.01	1	1	1	0.11	+	8.99	0.115	1	0	0.11	-	< 0.01	1	1
C21-steroid hormone metabolic process (GO:0008207)	27	0	1.18	-	< 0.01	0.628	1	2	1.07	+	1.86	0.305	1	0	0.22	-	< 0.01	1	1	0	0.2	-	< 0.01	1	1	0	0.24	-	< 0.01	1	1	0	0.13	-	< 0.01	1	1	2	0.3	+	6.66	0.0403	1	1	0.29	+	3.4	0.262	1
C4-dicarboxylate transport (GO:0015740)	26	1	1.14	-	0.88	1	1	2	1.03	+	1.93	0.291	1	1	0.22	+	4.63	0.2	1	0	0.2	-	< 0.01	1	1	2	0.23	+	8.65	0.0251	0.913	0	0.12	-	< 0.01	1	1	2	0.29	+	6.92	0.0378	1	0	0.28	-	< 0.01	1	1
CAAX-box protein maturation (GO:0080120)	3	0	0.13	-	< 0.01	1	1	0	0.12	-	< 0.01	1	1	0	0.02	-	< 0.01	1	1	0	0.02	-	< 0.01	1	1	0	0.03	-	< 0.01	1	1	0	0.01	-	< 0.01	1	1	0	0.03	-	< 0.01	1	1	0	0.03	-	< 0.01	1	1
CAAX-box protein processing (GO:0071586)	3	0	0.13	-	< 0.01	1	1	0	0.12	-	< 0.01	1	1	0	0.02	-	< 0.01	1	1	0	0.02	-	< 0.01	1	1	0	0.03	-	< 0.01	1	1	0	0.01	-	< 0.01	1	1	0	0.03	-	< 0.01	1	1	0	0.03	-	< 0.01	1	1
cadmium ion homeostasis (GO:0055073)	3	0	0.13	-	< 0.01	1	1	0	0.12	-	< 0.01	1	1	0	0.02	-	< 0.01	1	1	0	0.02	-	< 0.01	1	1	0	0.03	-	< 0.01	1	1	0	0.01	-	< 0.01	1	1	0	0.03	-	< 0.01	1	1	0	0.03	-	< 0.01	1	1
cadmium ion transmembrane transport (GO:0070574)	5	0	0.22	-	< 0.01	1	1	1	0.2	+	5.03	0.209	1	0	0.04	-	< 0.01	1	1	0	0.04	-	< 0.01	1	1	0	0.04	-	< 0.01	1	1	0	0.02	-	< 0.01	1	1	0	0.06	-	< 0.01	1	1	0	0.05	-	< 0.01	1	1
cadmium ion transport (GO:0015691)	5	0	0.22	-	< 0.01	1	1	1	0.2	+	5.03	0.209	1	0	0.04	-	< 0.01	1	1	0	0.04	-	< 0.01	1	1	0	0.04	-	< 0.01	1	1	0	0.02	-	< 0.01	1	1	0	0.06	-	< 0.01	1	1	0	0.05	-	< 0.01	1	1
Cajal body organization (GO:0030576)	4	0	0.17	-	< 0.01	1	1	1	0.16	+	6.28	0.177	1	0	0.03	-	< 0.01	1	1	0	0.03	-	< 0.01	1	1	0	0.04	-	< 0.01	1	1	1	0.02	+	52.52	0.0235	1	0	0.04	-	< 0.01	1	1	0	0.04	-	< 0.01	1	1
Cajal-Retzius cell differentiation (GO:0021870)	1	0	0.04	-	< 0.01	1	1	0	0.04	-	< 0.01	1	1	0	0.01	-	< 0.01	1	1	0	0.01	-	< 0.01	1	1	0	0.01	-	< 0.01	1	1	0	0	-	< 0.01	1	1	0	0.01	-	< 0.01	1	1	0	0.01	-	< 0.01	1	1
calcineurin-mediated signaling (GO:0097720)	14	0	0.61	-	< 0.01	1	1	0	0.56	-	< 0.01	1	1	0	0.12	-	< 0.01	1	1	1	0.11	+	9.49	0.106	1	0	0.12	-	< 0.01	1	1	0	0.07	-	< 0.01	1	1	1	0.16	+	6.42	0.153	1	1	0.15	+	6.57	0.15	1
calcineurin-NFAT signaling cascade (GO:0033173)	12	0	0.52	-	< 0.01	1	1	0	0.48	-	< 0.01	1	1	0	0.1	-	< 0.01	1	1	1	0.09	+	11.07	0.0929	1	0	0.11	-	< 0.01	1	1	0	0.06	-	< 0.01	1	1	1	0.13	+	7.49	0.134	1	1	0.13	+	7.66	0.131	1
calcitonin catabolic process (GO:0010816)	1	0	0.04	-	< 0.01	1	1	0	0.04	-	< 0.01	1	1	0	0.01	-	< 0.01	1	1	0	0.01	-	< 0.01	1	1	0	0.01	-	< 0.01	1	1	0	0	-	< 0.01	1	1	0	0.01	-	< 0.01	1	1	0	0.01	-	< 0.01	1	1
calcitonin family receptor signaling pathway (GO:0097646)	9	0	0.39	-	< 0.01	1	1	0	0.36	-	< 0.01	1	1	0	0.07	-	< 0.01	1	1	0	0.07	-	< 0.01	1	1	0	0.08	-	< 0.01	1	1	0	0.04	-	< 0.01	1	1	0	0.1	-	< 0.01	1	1	0	0.1	-	< 0.01	1	1
calcitonin gene-related peptide receptor signaling pathway (GO:1990408)	3	0	0.13	-	< 0.01	1	1	0	0.12	-	< 0.01	1	1	0	0.02	-	< 0.01	1	1	0	0.02	-	< 0.01	1	1	0	0.03	-	< 0.01	1	1	0	0.01	-	< 0.01	1	1	0	0.03	-	< 0.01	1	1	0	0.03	-	< 0.01	1	1
calcitriol biosynthetic process from calciol (GO:0036378)	4	0	0.17	-	< 0.01	1	1	0	0.16	-	< 0.01	1	1	0	0.03	-	< 0.01	1	1	0	0.03	-	< 0.01	1	1	0	0.04	-	< 0.01	1	1	0	0.02	-	< 0.01	1	1	0	0.04	-	< 0.01	1	1	0	0.04	-	< 0.01	1	1
calcium activated galactosylceramide scrambling (GO:0061591)	4	0	0.17	-	< 0.01	1	1	0	0.16	-	< 0.01	1	1	0	0.03	-	< 0.01	1	1	0	0.03	-	< 0.01	1	1	0	0.04	-	< 0.01	1	1	0	0.02	-	< 0.01	1	1	0	0.04	-	< 0.01	1	1	0	0.04	-	< 0.01	1	1
calcium activated phosphatidylcholine scrambling (GO:0061590)	5	0	0.22	-	< 0.01	1	1	0	0.2	-	< 0.01	1	1	0	0.04	-	< 0.01	1	1	0	0.04	-	< 0.01	1	1	0	0.04	-	< 0.01	1	1	0	0.02	-	< 0.01	1	1	0	0.06	-	< 0.01	1	1	0	0.05	-	< 0.01	1	1
calcium activated phosphatidylserine scrambling (GO:0061589)	4	0	0.17	-	< 0.01	1	1	0	0.16	-	< 0.01	1	1	0	0.03	-	< 0.01	1	1	0	0.03	-	< 0.01	1	1	0	0.04	-	< 0.01	1	1	0	0.02	-	< 0.01	1	1	0	0.04	-	< 0.01	1	1	0	0.04	-	< 0.01	1	1
calcium activated phospholipid scrambling (GO:0061588)	6	0	0.26	-	< 0.01	1	1	0	0.24	-	< 0.01	1	1	0	0.05	-	< 0.01	1	1	0	0.05	-	< 0.01	1	1	0	0.05	-	< 0.01	1	1	0	0.03	-	< 0.01	1	1	0	0.07	-	< 0.01	1	1	0	0.07	-	< 0.01	1	1
calcium export from the mitochondrion (GO:0099093)	2	0	0.09	-	< 0.01	1	1	0	0.08	-	< 0.01	1	1	0	0.02	-	< 0.01	1	1	0	0.02	-	< 0.01	1	1	0	0.02	-	< 0.01	1	1	0	0.01	-	< 0.01	1	1	0	0.02	-	< 0.01	1	1	0	0.02	-	< 0.01	1	1
calcium import into the mitochondrion (GO:0036444)	10	0	0.44	-	< 0.01	1	1	0	0.4	-	< 0.01	1	1	0	0.08	-	< 0.01	1	1	0	0.08	-	< 0.01	1	1	0	0.09	-	< 0.01	1	1	0	0.05	-	< 0.01	1	1	1	0.11	+	8.99	0.115	1	0	0.11	-	< 0.01	1	1
calcium ion export (GO:1901660)	9	0	0.39	-	< 0.01	1	1	0	0.36	-	< 0.01	1	1	0	0.07	-	< 0.01	1	1	0	0.07	-	< 0.01	1	1	0	0.08	-	< 0.01	1	1	0	0.04	-	< 0.01	1	1	0	0.1	-	< 0.01	1	1	0	0.1	-	< 0.01	1	1
calcium ion export across plasma membrane (GO:1990034)	5	0	0.22	-	< 0.01	1	1	0	0.2	-	< 0.01	1	1	0	0.04	-	< 0.01	1	1	0	0.04	-	< 0.01	1	1	0	0.04	-	< 0.01	1	1	0	0.02	-	< 0.01	1	1	0	0.06	-	< 0.01	1	1	0	0.05	-	< 0.01	1	1
calcium ion homeostasis (GO:0055074)	442	14	19.3	-	0.73	0.286	1	7	17.58	-	0.4	0.00843	0.339	2	3.67	-	0.54	0.592	1	1	3.33	-	0.3	0.269	1	3	3.93	-	0.76	1	1	0	2.1	-	< 0.01	0.278	1	6	4.92	+	1.22	0.642	1	1	4.81	-	0.21	0.0977	1
calcium ion import (GO:0070509)	50	2	2.18	-	0.92	1	1	0	1.99	-	< 0.01	0.265	1	0	0.42	-	< 0.01	1	1	0	0.38	-	< 0.01	1	1	0	0.44	-	< 0.01	1	1	0	0.24	-	< 0.01	1	1	1	0.56	+	1.8	0.432	1	0	0.54	-	< 0.01	1	1
calcium ion import across plasma membrane (GO:0098703)	17	1	0.74	+	1.35	0.537	1	0	0.68	-	< 0.01	1	1	0	0.14	-	< 0.01	1	1	0	0.13	-	< 0.01	1	1	0	0.15	-	< 0.01	1	1	0	0.08	-	< 0.01	1	1	0	0.19	-	< 0.01	1	1	0	0.18	-	< 0.01	1	1
calcium ion import into cytosol (GO:1902656)	18	1	0.79	+	1.27	0.556	1	0	0.72	-	< 0.01	1	1	0	0.15	-	< 0.01	1	1	0	0.14	-	< 0.01	1	1	0	0.16	-	< 0.01	1	1	0	0.09	-	< 0.01	1	1	0	0.2	-	< 0.01	1	1	0	0.2	-	< 0.01	1	1
calcium ion import into sarcoplasmic reticulum (GO:1990036)	3	0	0.13	-	< 0.01	1	1	0	0.12	-	< 0.01	1	1	0	0.02	-	< 0.01	1	1	0	0.02	-	< 0.01	1	1	0	0.03	-	< 0.01	1	1	0	0.01	-	< 0.01	1	1	0	0.03	-	< 0.01	1	1	0	0.03	-	< 0.01	1	1
calcium ion regulated lysosome exocytosis (GO:1990927)	3	0	0.13	-	< 0.01	1	1	0	0.12	-	< 0.01	1	1	0	0.02	-	< 0.01	1	1	0	0.02	-	< 0.01	1	1	0	0.03	-	< 0.01	1	1	0	0.01	-	< 0.01	1	1	0	0.03	-	< 0.01	1	1	0	0.03	-	< 0.01	1	1
calcium ion transmembrane import into cytosol (GO:0097553)	70	2	3.06	-	0.65	0.771	1	0	2.78	-	< 0.01	0.116	1	0	0.58	-	< 0.01	1	1	0	0.53	-	< 0.01	1	1	0	0.62	-	< 0.01	1	1	0	0.33	-	< 0.01	1	1	1	0.78	+	1.28	0.545	1	0	0.76	-	< 0.01	1	1
calcium ion transmembrane transport (GO:0070588)	185	4	8.08	-	0.5	0.199	1	1	7.36	-	0.14	0.0112	0.402	2	1.54	+	1.3	0.669	1	0	1.39	-	< 0.01	0.651	1	0	1.64	-	< 0.01	0.417	1	0	0.88	-	< 0.01	1	1	2	2.06	-	0.97	1	1	0	2.01	-	< 0.01	0.273	1
calcium ion transmembrane transport via high voltage-gated calcium channel (GO:0061577)	3	1	0.13	+	7.63	0.157	0.936	0	0.12	-	< 0.01	1	1	1	0.02	+	40.13	0.0325	0.667	0	0.02	-	< 0.01	1	1	0	0.03	-	< 0.01	1	1	0	0.01	-	< 0.01	1	1	0	0.03	-	< 0.01	1	1	0	0.03	-	< 0.01	1	1
calcium ion transmembrane transport via low voltage-gated calcium channel (GO:0090676)	1	0	0.04	-	< 0.01	1	1	0	0.04	-	< 0.01	1	1	0	0.01	-	< 0.01	1	1	0	0.01	-	< 0.01	1	1	0	0.01	-	< 0.01	1	1	0	0	-	< 0.01	1	1	0	0.01	-	< 0.01	1	1	0	0.01	-	< 0.01	1	1
calcium ion transport (GO:0006816)	239	6	10.44	-	0.57	0.2	1	1	9.51	-	0.11	0.00183	0.117	3	1.98	+	1.51	0.455	1	0	1.8	-	< 0.01	0.43	1	0	2.12	-	< 0.01	0.28	1	0	1.14	-	< 0.01	0.632	1	3	2.66	+	1.13	0.751	1	0	2.6	-	< 0.01	0.191	1
calcium ion transport from cytosol to endoplasmic reticulum (GO:1903515)	2	0	0.09	-	< 0.01	1	1	0	0.08	-	< 0.01	1	1	0	0.02	-	< 0.01	1	1	0	0.02	-	< 0.01	1	1	0	0.02	-	< 0.01	1	1	0	0.01	-	< 0.01	1	1	0	0.02	-	< 0.01	1	1	0	0.02	-	< 0.01	1	1
calcium ion transport into cytosol (GO:0060402)	79	2	3.45	-	0.58	0.777	1	0	3.14	-	< 0.01	0.077	1	1	0.66	+	1.52	0.485	1	0	0.59	-	< 0.01	1	1	0	0.7	-	< 0.01	1	1	0	0.38	-	< 0.01	1	1	1	0.88	+	1.14	0.588	1	0	0.86	-	< 0.01	1	1
calcium ion-regulated exocytosis of neurotransmitter (GO:0048791)	14	1	0.61	+	1.64	0.473	1	0	0.56	-	< 0.01	1	1	0	0.12	-	< 0.01	1	1	0	0.11	-	< 0.01	1	1	0	0.12	-	< 0.01	1	1	0	0.07	-	< 0.01	1	1	0	0.16	-	< 0.01	1	1	0	0.15	-	< 0.01	1	1
calcium-dependent activation of synaptic vesicle fusion (GO:0099502)	3	1	0.13	+	7.63	0.157	0.963	0	0.12	-	< 0.01	1	1	0	0.02	-	< 0.01	1	1	0	0.02	-	< 0.01	1	1	0	0.03	-	< 0.01	1	1	0	0.01	-	< 0.01	1	1	0	0.03	-	< 0.01	1	1	0	0.03	-	< 0.01	1	1
calcium-dependent cell-cell adhesion via plasma membrane cell adhesion molecules (GO:0016339)	42	2	1.83	+	1.09	0.707	1	0	1.67	-	< 0.01	0.41	1	0	0.35	-	< 0.01	1	1	0	0.32	-	< 0.01	1	1	1	0.37	+	2.68	0.317	1	0	0.2	-	< 0.01	1	1	0	0.47	-	< 0.01	1	1	0	0.46	-	< 0.01	1	1
calcium-dependent cell-matrix adhesion (GO:0016340)	2	0	0.09	-	< 0.01	1	1	0	0.08	-	< 0.01	1	1	0	0.02	-	< 0.01	1	1	0	0.02	-	< 0.01	1	1	0	0.02	-	< 0.01	1	1	0	0.01	-	< 0.01	1	1	0	0.02	-	< 0.01	1	1	0	0.02	-	< 0.01	1	1
calcium-dependent self proteolysis (GO:1990092)	1	0	0.04	-	< 0.01	1	1	0	0.04	-	< 0.01	1	1	0	0.01	-	< 0.01	1	1	0	0.01	-	< 0.01	1	1	0	0.01	-	< 0.01	1	1	0	0	-	< 0.01	1	1	0	0.01	-	< 0.01	1	1	0	0.01	-	< 0.01	1	1
calcium-independent cell-cell adhesion via plasma membrane cell-adhesion molecules (GO:0016338)	21	0	0.92	-	< 0.01	1	1	0	0.84	-	< 0.01	1	1	1	0.17	+	5.73	0.166	1	0	0.16	-	< 0.01	1	1	0	0.19	-	< 0.01	1	1	0	0.1	-	< 0.01	1	1	0	0.23	-	< 0.01	1	1	0	0.23	-	< 0.01	1	1
calcium-independent cell-matrix adhesion (GO:0007161)	4	0	0.17	-	< 0.01	1	1	0	0.16	-	< 0.01	1	1	1	0.03	+	30.1	0.0405	0.74	0	0.03	-	< 0.01	1	1	0	0.04	-	< 0.01	1	1	0	0.02	-	< 0.01	1	1	0	0.04	-	< 0.01	1	1	0	0.04	-	< 0.01	1	1
calcium-ion regulated exocytosis (GO:0017156)	43	1	1.88	-	0.53	1	1	2	1.71	+	1.17	0.691	1	0	0.36	-	< 0.01	1	1	0	0.32	-	< 0.01	1	1	1	0.38	+	2.62	0.323	1	0	0.2	-	< 0.01	1	1	0	0.48	-	< 0.01	1	1	0	0.47	-	< 0.01	1	1
calcium-mediated signaling (GO:0019722)	147	5	6.42	-	0.78	0.837	1	1	5.85	-	0.17	0.0481	0.891	0	1.22	-	< 0.01	0.637	1	1	1.11	-	0.9	1	1	0	1.31	-	< 0.01	0.643	1	0	0.7	-	< 0.01	1	1	1	1.63	-	0.61	1	1	2	1.6	+	1.25	0.676	1
calcium-mediated signaling using extracellular calcium source (GO:0035585)	4	1	0.17	+	5.73	0.192	1	0	0.16	-	< 0.01	1	1	0	0.03	-	< 0.01	1	1	0	0.03	-	< 0.01	1	1	0	0.04	-	< 0.01	1	1	0	0.02	-	< 0.01	1	1	0	0.04	-	< 0.01	1	1	0	0.04	-	< 0.01	1	1
calcium-mediated signaling using intracellular calcium source (GO:0035584)	23	1	1	-	1	1	1	0	0.91	-	< 0.01	1	1	0	0.19	-	< 0.01	1	1	0	0.17	-	< 0.01	1	1	0	0.2	-	< 0.01	1	1	0	0.11	-	< 0.01	1	1	0	0.26	-	< 0.01	1	1	0	0.25	-	< 0.01	1	1
calmodulin dependent kinase signaling pathway (GO:0099004)	5	0	0.22	-	< 0.01	1	1	0	0.2	-	< 0.01	1	1	0	0.04	-	< 0.01	1	1	0	0.04	-	< 0.01	1	1	0	0.04	-	< 0.01	1	1	0	0.02	-	< 0.01	1	1	0	0.06	-	< 0.01	1	1	0	0.05	-	< 0.01	1	1
camera-type eye development (GO:0043010)	324	15	14.15	+	1.06	0.784	1	10	12.89	-	0.78	0.563	1	3	2.69	+	1.11	0.753	1	2	2.44	-	0.82	1	1	4	2.88	+	1.39	0.54	1	2	1.54	+	1.3	0.669	1	4	3.6	+	1.11	0.786	1	2	3.52	-	0.57	0.59	1
camera-type eye morphogenesis (GO:0048593)	125	3	5.46	-	0.55	0.38	1	1	4.97	-	0.2	0.0965	1	0	1.04	-	< 0.01	0.63	1	1	0.94	+	1.06	0.612	1	1	1.11	-	0.9	1	1	0	0.59	-	< 0.01	1	1	1	1.39	-	0.72	1	1	1	1.36	-	0.74	1	1
camera-type eye photoreceptor cell differentiation (GO:0060219)	26	0	1.14	-	< 0.01	0.626	1	0	1.03	-	< 0.01	0.625	1	0	0.22	-	< 0.01	1	1	1	0.2	+	5.11	0.183	1	0	0.23	-	< 0.01	1	1	0	0.12	-	< 0.01	1	1	0	0.29	-	< 0.01	1	1	1	0.28	+	3.54	0.253	1
camera-type eye photoreceptor cell fate commitment (GO:0060220)	1	0	0.04	-	< 0.01	1	1	0	0.04	-	< 0.01	1	1	0	0.01	-	< 0.01	1	1	0	0.01	-	< 0.01	1	1	0	0.01	-	< 0.01	1	1	0	0	-	< 0.01	1	1	0	0.01	-	< 0.01	1	1	0	0.01	-	< 0.01	1	1
CAMKK-AMPK signaling cascade (GO:0061762)	4	0	0.17	-	< 0.01	1	1	0	0.16	-	< 0.01	1	1	0	0.03	-	< 0.01	1	1	0	0.03	-	< 0.01	1	1	0	0.04	-	< 0.01	1	1	0	0.02	-	< 0.01	1	1	0	0.04	-	< 0.01	1	1	0	0.04	-	< 0.01	1	1
cAMP biosynthetic process (GO:0006171)	10	0	0.44	-	< 0.01	1	1	1	0.4	+	2.51	0.349	1	0	0.08	-	< 0.01	1	1	0	0.08	-	< 0.01	1	1	0	0.09	-	< 0.01	1	1	0	0.05	-	< 0.01	1	1	1	0.11	+	8.99	0.115	1	0	0.11	-	< 0.01	1	1
cAMP catabolic process (GO:0006198)	9	0	0.39	-	< 0.01	1	1	1	0.36	+	2.79	0.323	1	0	0.07	-	< 0.01	1	1	0	0.07	-	< 0.01	1	1	0	0.08	-	< 0.01	1	1	0	0.04	-	< 0.01	1	1	0	0.1	-	< 0.01	1	1	0	0.1	-	< 0.01	1	1
cAMP metabolic process (GO:0046058)	22	0	0.96	-	< 0.01	1	1	2	0.88	+	2.29	0.234	1	0	0.18	-	< 0.01	1	1	0	0.17	-	< 0.01	1	1	0	0.2	-	< 0.01	1	1	0	0.1	-	< 0.01	1	1	1	0.24	+	4.09	0.225	1	0	0.24	-	< 0.01	1	1
cAMP transport (GO:0070730)	2	0	0.09	-	< 0.01	1	1	0	0.08	-	< 0.01	1	1	0	0.02	-	< 0.01	1	1	0	0.02	-	< 0.01	1	1	0	0.02	-	< 0.01	1	1	0	0.01	-	< 0.01	1	1	0	0.02	-	< 0.01	1	1	0	0.02	-	< 0.01	1	1
cAMP-mediated signaling (GO:0019933)	27	0	1.18	-	< 0.01	0.628	1	1	1.07	-	0.93	1	1	0	0.22	-	< 0.01	1	1	0	0.2	-	< 0.01	1	1	0	0.24	-	< 0.01	1	1	0	0.13	-	< 0.01	1	1	3	0.3	+	9.99	0.00428	0.589	0	0.29	-	< 0.01	1	1
canalicular bile acid transport (GO:0015722)	2	0	0.09	-	< 0.01	1	1	0	0.08	-	< 0.01	1	1	0	0.02	-	< 0.01	1	1	0	0.02	-	< 0.01	1	1	0	0.02	-	< 0.01	1	1	0	0.01	-	< 0.01	1	1	0	0.02	-	< 0.01	1	1	0	0.02	-	< 0.01	1	1
cannabinoid biosynthetic process (GO:1901696)	1	0	0.04	-	< 0.01	1	1	0	0.04	-	< 0.01	1	1	0	0.01	-	< 0.01	1	1	0	0.01	-	< 0.01	1	1	0	0.01	-	< 0.01	1	1	0	0	-	< 0.01	1	1	0	0.01	-	< 0.01	1	1	0	0.01	-	< 0.01	1	1
cannabinoid signaling pathway (GO:0038171)	6	0	0.26	-	< 0.01	1	1	0	0.24	-	< 0.01	1	1	0	0.05	-	< 0.01	1	1	0	0.05	-	< 0.01	1	1	0	0.05	-	< 0.01	1	1	0	0.03	-	< 0.01	1	1	0	0.07	-	< 0.01	1	1	0	0.07	-	< 0.01	1	1
canonical glycolysis (GO:0061621)	11	1	0.48	+	2.08	0.401	1	1	0.44	+	2.29	0.374	1	0	0.09	-	< 0.01	1	1	0	0.08	-	< 0.01	1	1	0	0.1	-	< 0.01	1	1	0	0.05	-	< 0.01	1	1	0	0.12	-	< 0.01	1	1	0	0.12	-	< 0.01	1	1
canonical Wnt signaling pathway (GO:0060070)	84	6	3.67	+	1.64	0.28	1	2	3.34	-	0.6	0.775	1	0	0.7	-	< 0.01	1	1	1	0.63	+	1.58	0.472	1	1	0.75	+	1.34	0.529	1	1	0.4	+	2.5	0.333	1	0	0.93	-	< 0.01	1	1	0	0.91	-	< 0.01	1	1
canonical Wnt signaling pathway involved in cardiac muscle cell fate commitment (GO:0061317)	2	0	0.09	-	< 0.01	1	1	0	0.08	-	< 0.01	1	1	0	0.02	-	< 0.01	1	1	0	0.02	-	< 0.01	1	1	0	0.02	-	< 0.01	1	1	0	0.01	-	< 0.01	1	1	0	0.02	-	< 0.01	1	1	0	0.02	-	< 0.01	1	1
canonical Wnt signaling pathway involved in heart development (GO:0061316)	3	0	0.13	-	< 0.01	1	1	0	0.12	-	< 0.01	1	1	0	0.02	-	< 0.01	1	1	0	0.02	-	< 0.01	1	1	0	0.03	-	< 0.01	1	1	0	0.01	-	< 0.01	1	1	0	0.03	-	< 0.01	1	1	0	0.03	-	< 0.01	1	1
canonical Wnt signaling pathway involved in mesenchymal stem cell differentiation (GO:0044338)	3	0	0.13	-	< 0.01	1	1	0	0.12	-	< 0.01	1	1	0	0.02	-	< 0.01	1	1	0	0.02	-	< 0.01	1	1	0	0.03	-	< 0.01	1	1	0	0.01	-	< 0.01	1	1	0	0.03	-	< 0.01	1	1	0	0.03	-	< 0.01	1	1
canonical Wnt signaling pathway involved in metanephric kidney development (GO:0061290)	2	0	0.09	-	< 0.01	1	1	0	0.08	-	< 0.01	1	1	0	0.02	-	< 0.01	1	1	0	0.02	-	< 0.01	1	1	0	0.02	-	< 0.01	1	1	0	0.01	-	< 0.01	1	1	0	0.02	-	< 0.01	1	1	0	0.02	-	< 0.01	1	1
canonical Wnt signaling pathway involved in midbrain dopaminergic neuron differentiation (GO:1904954)	4	0	0.17	-	< 0.01	1	1	0	0.16	-	< 0.01	1	1	0	0.03	-	< 0.01	1	1	0	0.03	-	< 0.01	1	1	0	0.04	-	< 0.01	1	1	0	0.02	-	< 0.01	1	1	0	0.04	-	< 0.01	1	1	0	0.04	-	< 0.01	1	1
canonical Wnt signaling pathway involved in negative regulation of apoptotic process (GO:0044336)	2	0	0.09	-	< 0.01	1	1	0	0.08	-	< 0.01	1	1	0	0.02	-	< 0.01	1	1	0	0.02	-	< 0.01	1	1	0	0.02	-	< 0.01	1	1	0	0.01	-	< 0.01	1	1	0	0.02	-	< 0.01	1	1	0	0.02	-	< 0.01	1	1
canonical Wnt signaling pathway involved in neural crest cell differentiation (GO:0044335)	2	0	0.09	-	< 0.01	1	1	0	0.08	-	< 0.01	1	1	0	0.02	-	< 0.01	1	1	0	0.02	-	< 0.01	1	1	0	0.02	-	< 0.01	1	1	0	0.01	-	< 0.01	1	1	0	0.02	-	< 0.01	1	1	0	0.02	-	< 0.01	1	1
canonical Wnt signaling pathway involved in osteoblast differentiation (GO:0044339)	3	0	0.13	-	< 0.01	1	1	0	0.12	-	< 0.01	1	1	0	0.02	-	< 0.01	1	1	0	0.02	-	< 0.01	1	1	0	0.03	-	< 0.01	1	1	0	0.01	-	< 0.01	1	1	0	0.03	-	< 0.01	1	1	0	0.03	-	< 0.01	1	1
canonical Wnt signaling pathway involved in positive regulation of cardiac outflow tract cell proliferation (GO:0061324)	1	0	0.04	-	< 0.01	1	1	0	0.04	-	< 0.01	1	1	0	0.01	-	< 0.01	1	1	0	0.01	-	< 0.01	1	1	0	0.01	-	< 0.01	1	1	0	0	-	< 0.01	1	1	0	0.01	-	< 0.01	1	1	0	0.01	-	< 0.01	1	1
canonical Wnt signaling pathway involved in positive regulation of cell-cell adhesion (GO:0044329)	1	0	0.04	-	< 0.01	1	1	0	0.04	-	< 0.01	1	1	0	0.01	-	< 0.01	1	1	0	0.01	-	< 0.01	1	1	0	0.01	-	< 0.01	1	1	0	0	-	< 0.01	1	1	0	0.01	-	< 0.01	1	1	0	0.01	-	< 0.01	1	1
canonical Wnt signaling pathway involved in positive regulation of endothelial cell migration (GO:0044328)	1	0	0.04	-	< 0.01	1	1	0	0.04	-	< 0.01	1	1	0	0.01	-	< 0.01	1	1	0	0.01	-	< 0.01	1	1	0	0.01	-	< 0.01	1	1	0	0	-	< 0.01	1	1	0	0.01	-	< 0.01	1	1	0	0.01	-	< 0.01	1	1
canonical Wnt signaling pathway involved in positive regulation of epithelial to mesenchymal transition (GO:0044334)	2	1	0.09	+	11.45	0.12	0.865	0	0.08	-	< 0.01	1	1	0	0.02	-	< 0.01	1	1	0	0.02	-	< 0.01	1	1	0	0.02	-	< 0.01	1	1	0	0.01	-	< 0.01	1	1	0	0.02	-	< 0.01	1	1	0	0.02	-	< 0.01	1	1
canonical Wnt signaling pathway involved in positive regulation of wound healing (GO:0044330)	1	0	0.04	-	< 0.01	1	1	0	0.04	-	< 0.01	1	1	0	0.01	-	< 0.01	1	1	0	0.01	-	< 0.01	1	1	0	0.01	-	< 0.01	1	1	0	0	-	< 0.01	1	1	0	0.01	-	< 0.01	1	1	0	0.01	-	< 0.01	1	1
canonical Wnt signaling pathway involved in regulation of cell proliferation (GO:0044340)	4	0	0.17	-	< 0.01	1	1	0	0.16	-	< 0.01	1	1	0	0.03	-	< 0.01	1	1	0	0.03	-	< 0.01	1	1	0	0.04	-	< 0.01	1	1	0	0.02	-	< 0.01	1	1	0	0.04	-	< 0.01	1	1	0	0.04	-	< 0.01	1	1
canonical Wnt signaling pathway involved in stem cell proliferation (GO:1905474)	1	0	0.04	-	< 0.01	1	1	0	0.04	-	< 0.01	1	1	0	0.01	-	< 0.01	1	1	0	0.01	-	< 0.01	1	1	0	0.01	-	< 0.01	1	1	0	0	-	< 0.01	1	1	0	0.01	-	< 0.01	1	1	0	0.01	-	< 0.01	1	1
cap mRNA methylation (GO:0036451)	2	0	0.09	-	< 0.01	1	1	0	0.08	-	< 0.01	1	1	0	0.02	-	< 0.01	1	1	0	0.02	-	< 0.01	1	1	0	0.02	-	< 0.01	1	1	0	0.01	-	< 0.01	1	1	0	0.02	-	< 0.01	1	1	0	0.02	-	< 0.01	1	1
cap-dependent translational initiation (GO:0002191)	4	1	0.17	+	5.73	0.192	1	0	0.16	-	< 0.01	1	1	0	0.03	-	< 0.01	1	1	0	0.03	-	< 0.01	1	1	0	0.04	-	< 0.01	1	1	1	0.02	+	52.52	0.0235	1	0	0.04	-	< 0.01	1	1	1	0.04	+	22.98	0.0527	0.964
cap-independent translational initiation (GO:0002190)	1	0	0.04	-	< 0.01	1	1	0	0.04	-	< 0.01	1	1	0	0.01	-	< 0.01	1	1	0	0.01	-	< 0.01	1	1	0	0.01	-	< 0.01	1	1	0	0	-	< 0.01	1	1	0	0.01	-	< 0.01	1	1	0	0.01	-	< 0.01	1	1
cap-independent translational initiation of linear mRNA (GO:0110017)	1	0	0.04	-	< 0.01	1	1	0	0.04	-	< 0.01	1	1	0	0.01	-	< 0.01	1	1	0	0.01	-	< 0.01	1	1	0	0.01	-	< 0.01	1	1	0	0	-	< 0.01	1	1	0	0.01	-	< 0.01	1	1	0	0.01	-	< 0.01	1	1
cap1 mRNA methylation (GO:0097309)	2	0	0.09	-	< 0.01	1	1	0	0.08	-	< 0.01	1	1	0	0.02	-	< 0.01	1	1	0	0.02	-	< 0.01	1	1	0	0.02	-	< 0.01	1	1	0	0.01	-	< 0.01	1	1	0	0.02	-	< 0.01	1	1	0	0.02	-	< 0.01	1	1
cap2 mRNA methylation (GO:0097310)	1	0	0.04	-	< 0.01	1	1	0	0.04	-	< 0.01	1	1	0	0.01	-	< 0.01	1	1	0	0.01	-	< 0.01	1	1	0	0.01	-	< 0.01	1	1	0	0	-	< 0.01	1	1	0	0.01	-	< 0.01	1	1	0	0.01	-	< 0.01	1	1
carbamoyl phosphate biosynthetic process (GO:0070409)	1	0	0.04	-	< 0.01	1	1	0	0.04	-	< 0.01	1	1	0	0.01	-	< 0.01	1	1	0	0.01	-	< 0.01	1	1	0	0.01	-	< 0.01	1	1	0	0	-	< 0.01	1	1	0	0.01	-	< 0.01	1	1	0	0.01	-	< 0.01	1	1
carbamoyl phosphate metabolic process (GO:0070408)	1	0	0.04	-	< 0.01	1	1	0	0.04	-	< 0.01	1	1	0	0.01	-	< 0.01	1	1	0	0.01	-	< 0.01	1	1	0	0.01	-	< 0.01	1	1	0	0	-	< 0.01	1	1	0	0.01	-	< 0.01	1	1	0	0.01	-	< 0.01	1	1
carbohydrate biosynthetic process (GO:0016051)	118	3	5.15	-	0.58	0.493	1	6	4.69	+	1.28	0.48	1	2	0.98	+	2.04	0.26	1	0	0.89	-	< 0.01	1	1	4	1.05	+	3.81	0.0229	0.874	0	0.56	-	< 0.01	1	1	3	1.31	+	2.29	0.149	1	1	1.28	-	0.78	1	1
carbohydrate catabolic process (GO:0016052)	105	4	4.58	-	0.87	1	1	8	4.18	+	1.92	0.0804	1	0	0.87	-	< 0.01	1	1	0	0.79	-	< 0.01	1	1	1	0.93	+	1.07	0.61	1	0	0.5	-	< 0.01	1	1	0	1.17	-	< 0.01	0.634	1	0	1.14	-	< 0.01	0.632	1
carbohydrate derivative catabolic process (GO:1901136)	170	3	7.42	-	0.4	0.125	0.85	13	6.76	+	1.92	0.0304	0.714	1	1.41	-	0.71	1	1	0	1.28	-	< 0.01	0.641	1	5	1.51	+	3.31	0.0196	0.786	2	0.81	+	2.47	0.196	1	2	1.89	+	1.06	0.714	1	1	1.85	-	0.54	1	1
carbohydrate derivative transport (GO:1901264)	76	3	3.32	-	0.9	1	1	4	3.02	+	1.32	0.551	1	4	0.63	+	6.34	0.00432	0.221	0	0.57	-	< 0.01	1	1	1	0.68	+	1.48	0.495	1	1	0.36	+	2.76	0.307	1	1	0.85	+	1.18	0.574	1	0	0.83	-	< 0.01	1	1
carbohydrate homeostasis (GO:0033500)	196	18	8.56	+	2.1	0.00503	0.13	1	7.8	-	0.13	0.00779	0.328	2	1.63	+	1.23	0.68	1	1	1.48	-	0.68	1	1	1	1.74	-	0.57	1	1	1	0.93	+	1.07	0.609	1	2	2.18	-	0.92	1	1	1	2.13	-	0.47	0.728	1
carbohydrate import across plasma membrane (GO:0098704)	6	0	0.26	-	< 0.01	1	1	0	0.24	-	< 0.01	1	1	1	0.05	+	20.07	0.0563	0.802	0	0.05	-	< 0.01	1	1	0	0.05	-	< 0.01	1	1	0	0.03	-	< 0.01	1	1	0	0.07	-	< 0.01	1	1	0	0.07	-	< 0.01	1	1
carbohydrate mediated signaling (GO:0009756)	5	0	0.22	-	< 0.01	1	1	0	0.2	-	< 0.01	1	1	1	0.04	+	24.08	0.0484	0.769	0	0.04	-	< 0.01	1	1	0	0.04	-	< 0.01	1	1	0	0.02	-	< 0.01	1	1	0	0.06	-	< 0.01	1	1	0	0.05	-	< 0.01	1	1
carbohydrate metabolic process (GO:0005975)	470	19	20.52	-	0.93	0.82	1	29	18.7	+	1.55	0.0244	0.646	4	3.9	+	1.02	0.798	1	2	3.54	-	0.57	0.59	1	15	4.18	+	3.59	2.73e-05	0.033	0	2.24	-	< 0.01	0.177	1	7	5.23	+	1.34	0.374	1	4	5.11	-	0.78	0.822	1
carbohydrate phosphorylation (GO:0046835)	27	4	1.18	+	3.39	0.0391	0.505	1	1.07	-	0.93	1	1	0	0.22	-	< 0.01	1	1	0	0.2	-	< 0.01	1	1	1	0.24	+	4.17	0.22	1	0	0.13	-	< 0.01	1	1	0	0.3	-	< 0.01	1	1	0	0.29	-	< 0.01	1	1
carbohydrate transmembrane transport (GO:0034219)	45	2	1.96	+	1.02	1	1	0	1.79	-	< 0.01	0.419	1	1	0.37	+	2.68	0.317	1	0	0.34	-	< 0.01	1	1	0	0.4	-	< 0.01	1	1	0	0.21	-	< 0.01	1	1	2	0.5	+	4	0.0944	1	0	0.49	-	< 0.01	1	1
carbohydrate transport (GO:0008643)	84	5	3.67	+	1.36	0.424	1	2	3.34	-	0.6	0.775	1	2	0.7	+	2.87	0.158	1	0	0.63	-	< 0.01	1	1	0	0.75	-	< 0.01	1	1	0	0.4	-	< 0.01	1	1	4	0.93	+	4.28	0.0162	0.948	0	0.91	-	< 0.01	1	1
carbon catabolite activation of transcription (GO:0045991)	5	0	0.22	-	< 0.01	1	1	0	0.2	-	< 0.01	1	1	0	0.04	-	< 0.01	1	1	0	0.04	-	< 0.01	1	1	0	0.04	-	< 0.01	1	1	0	0.02	-	< 0.01	1	1	0	0.06	-	< 0.01	1	1	0	0.05	-	< 0.01	1	1
carbon catabolite activation of transcription from RNA polymerase II promoter (GO:0000436)	4	0	0.17	-	< 0.01	1	1	0	0.16	-	< 0.01	1	1	0	0.03	-	< 0.01	1	1	0	0.03	-	< 0.01	1	1	0	0.04	-	< 0.01	1	1	0	0.02	-	< 0.01	1	1	0	0.04	-	< 0.01	1	1	0	0.04	-	< 0.01	1	1
carbon catabolite regulation of transcription (GO:0045990)	5	0	0.22	-	< 0.01	1	1	0	0.2	-	< 0.01	1	1	0	0.04	-	< 0.01	1	1	0	0.04	-	< 0.01	1	1	0	0.04	-	< 0.01	1	1	0	0.02	-	< 0.01	1	1	0	0.06	-	< 0.01	1	1	0	0.05	-	< 0.01	1	1
carbon catabolite regulation of transcription from RNA polymerase II promoter (GO:0000429)	4	0	0.17	-	< 0.01	1	1	0	0.16	-	< 0.01	1	1	0	0.03	-	< 0.01	1	1	0	0.03	-	< 0.01	1	1	0	0.04	-	< 0.01	1	1	0	0.02	-	< 0.01	1	1	0	0.04	-	< 0.01	1	1	0	0.04	-	< 0.01	1	1
carbon dioxide transmembrane transport (GO:0035378)	2	0	0.09	-	< 0.01	1	1	0	0.08	-	< 0.01	1	1	0	0.02	-	< 0.01	1	1	0	0.02	-	< 0.01	1	1	0	0.02	-	< 0.01	1	1	0	0.01	-	< 0.01	1	1	0	0.02	-	< 0.01	1	1	0	0.02	-	< 0.01	1	1
carbon dioxide transport (GO:0015670)	6	0	0.26	-	< 0.01	1	1	1	0.24	+	4.19	0.239	1	0	0.05	-	< 0.01	1	1	0	0.05	-	< 0.01	1	1	0	0.05	-	< 0.01	1	1	0	0.03	-	< 0.01	1	1	0	0.07	-	< 0.01	1	1	0	0.07	-	< 0.01	1	1
carbon tetrachloride metabolic process (GO:0018885)	1	0	0.04	-	< 0.01	1	1	0	0.04	-	< 0.01	1	1	0	0.01	-	< 0.01	1	1	0	0.01	-	< 0.01	1	1	0	0.01	-	< 0.01	1	1	0	0	-	< 0.01	1	1	0	0.01	-	< 0.01	1	1	0	0.01	-	< 0.01	1	1
carboxylic acid biosynthetic process (GO:0046394)	262	10	11.44	-	0.87	0.878	1	14	10.42	+	1.34	0.267	1	9	2.18	+	4.14	0.000426	0.0711	3	1.97	+	1.52	0.453	1	5	2.33	+	2.15	0.0878	1	1	1.25	-	0.8	1	1	5	2.91	+	1.72	0.223	1	1	2.85	-	0.35	0.537	1
carboxylic acid catabolic process (GO:0046395)	219	11	9.56	+	1.15	0.618	1	17	8.71	+	1.95	0.0149	0.472	5	1.82	+	2.75	0.0382	0.719	2	1.65	+	1.21	0.682	1	4	1.95	+	2.05	0.135	1	4	1.04	+	3.84	0.0216	1	7	2.44	+	2.87	0.0128	0.878	1	2.38	-	0.42	0.735	1
carboxylic acid metabolic process (GO:0019752)	812	39	35.46	+	1.1	0.54	1	63	32.3	+	1.95	1.4e-06	0.00021	16	6.74	+	2.37	0.00139	0.115	6	6.11	-	0.98	1	1	16	7.22	+	2.22	0.00333	0.367	6	3.86	+	1.55	0.288	1	23	9.03	+	2.55	5.21e-05	0.051	3	8.83	-	0.34	0.0533	0.933
carboxylic acid transmembrane transport (GO:1905039)	138	2	6.03	-	0.33	0.134	0.884	3	5.49	-	0.55	0.381	1	6	1.15	+	5.23	0.00125	0.113	2	1.04	+	1.93	0.281	1	6	1.23	+	4.89	0.00176	0.284	0	0.66	-	< 0.01	1	1	4	1.53	+	2.61	0.0719	1	0	1.5	-	< 0.01	0.41	1
carboxylic acid transport (GO:0046942)	236	3	10.3	-	0.29	0.021	0.345	4	9.39	-	0.43	0.0887	1	4	1.96	+	2.04	0.137	1	2	1.78	+	1.13	0.699	1	6	2.1	+	2.86	0.0205	0.803	0	1.12	-	< 0.01	0.632	1	6	2.62	+	2.29	0.0517	1	0	2.57	-	< 0.01	0.189	1
CARD8 inflammasome complex assembly (GO:0140633)	1	0	0.04	-	< 0.01	1	1	0	0.04	-	< 0.01	1	1	0	0.01	-	< 0.01	1	1	0	0.01	-	< 0.01	1	1	0	0.01	-	< 0.01	1	1	0	0	-	< 0.01	1	1	0	0.01	-	< 0.01	1	1	0	0.01	-	< 0.01	1	1
cardiac atrium development (GO:0003230)	37	4	1.62	+	2.48	0.0911	0.751	0	1.47	-	< 0.01	0.403	1	1	0.31	+	3.25	0.27	1	0	0.28	-	< 0.01	1	1	1	0.33	+	3.04	0.286	1	0	0.18	-	< 0.01	1	1	0	0.41	-	< 0.01	1	1	0	0.4	-	< 0.01	1	1
cardiac atrium formation (GO:0003210)	2	0	0.09	-	< 0.01	1	1	0	0.08	-	< 0.01	1	1	0	0.02	-	< 0.01	1	1	0	0.02	-	< 0.01	1	1	0	0.02	-	< 0.01	1	1	0	0.01	-	< 0.01	1	1	0	0.02	-	< 0.01	1	1	0	0.02	-	< 0.01	1	1
cardiac atrium morphogenesis (GO:0003209)	29	3	1.27	+	2.37	0.148	0.943	0	1.15	-	< 0.01	0.628	1	1	0.24	+	4.15	0.22	1	0	0.22	-	< 0.01	1	1	1	0.26	+	3.88	0.233	1	0	0.14	-	< 0.01	1	1	0	0.32	-	< 0.01	1	1	0	0.32	-	< 0.01	1	1
cardiac cell development (GO:0055006)	62	6	2.71	+	2.22	0.0646	0.684	2	2.47	-	0.81	1	1	1	0.51	+	1.94	0.407	1	0	0.47	-	< 0.01	1	1	1	0.55	+	1.81	0.428	1	0	0.3	-	< 0.01	1	1	0	0.69	-	< 0.01	1	1	3	0.67	+	4.45	0.033	0.714
cardiac cell fate commitment (GO:0060911)	13	0	0.57	-	< 0.01	1	1	0	0.52	-	< 0.01	1	1	0	0.11	-	< 0.01	1	1	0	0.1	-	< 0.01	1	1	0	0.12	-	< 0.01	1	1	0	0.06	-	< 0.01	1	1	1	0.14	+	6.92	0.144	1	0	0.14	-	< 0.01	1	1
cardiac cell fate determination (GO:0060913)	4	0	0.17	-	< 0.01	1	1	0	0.16	-	< 0.01	1	1	0	0.03	-	< 0.01	1	1	0	0.03	-	< 0.01	1	1	0	0.04	-	< 0.01	1	1	0	0.02	-	< 0.01	1	1	0	0.04	-	< 0.01	1	1	0	0.04	-	< 0.01	1	1
cardiac cell fate specification (GO:0060912)	1	0	0.04	-	< 0.01	1	1	0	0.04	-	< 0.01	1	1	0	0.01	-	< 0.01	1	1	0	0.01	-	< 0.01	1	1	0	0.01	-	< 0.01	1	1	0	0	-	< 0.01	1	1	1	0.01	+	89.91	0.0219	0.94	0	0.01	-	< 0.01	1	1
cardiac chamber ballooning (GO:0003242)	1	0	0.04	-	< 0.01	1	1	0	0.04	-	< 0.01	1	1	0	0.01	-	< 0.01	1	1	0	0.01	-	< 0.01	1	1	0	0.01	-	< 0.01	1	1	0	0	-	< 0.01	1	1	0	0.01	-	< 0.01	1	1	0	0.01	-	< 0.01	1	1
cardiac chamber development (GO:0003205)	168	12	7.34	+	1.64	0.129	0.862	3	6.68	-	0.45	0.225	1	2	1.4	+	1.43	0.653	1	0	1.26	-	< 0.01	0.64	1	3	1.49	+	2.01	0.192	1	0	0.8	-	< 0.01	1	1	2	1.87	+	1.07	0.711	1	1	1.83	-	0.55	1	1
cardiac chamber formation (GO:0003207)	13	0	0.57	-	< 0.01	1	1	0	0.52	-	< 0.01	1	1	0	0.11	-	< 0.01	1	1	0	0.1	-	< 0.01	1	1	0	0.12	-	< 0.01	1	1	0	0.06	-	< 0.01	1	1	0	0.14	-	< 0.01	1	1	0	0.14	-	< 0.01	1	1
cardiac chamber morphogenesis (GO:0003206)	124	10	5.41	+	1.85	0.0769	0.762	2	4.93	-	0.41	0.245	1	2	1.03	+	1.94	0.278	1	0	0.93	-	< 0.01	1	1	3	1.1	+	2.72	0.102	1	0	0.59	-	< 0.01	1	1	2	1.38	+	1.45	0.404	1	1	1.35	-	0.74	1	1
cardiac conduction (GO:0061337)	66	8	2.88	+	2.78	0.012	0.238	2	2.63	-	0.76	1	1	1	0.55	+	1.82	0.426	1	0	0.5	-	< 0.01	1	1	1	0.59	+	1.7	0.448	1	0	0.31	-	< 0.01	1	1	0	0.73	-	< 0.01	1	1	1	0.72	+	1.39	0.516	1
cardiac conduction system development (GO:0003161)	37	1	1.62	-	0.62	1	1	0	1.47	-	< 0.01	0.403	1	1	0.31	+	3.25	0.27	1	1	0.28	+	3.59	0.248	1	0	0.33	-	< 0.01	1	1	0	0.18	-	< 0.01	1	1	0	0.41	-	< 0.01	1	1	0	0.4	-	< 0.01	1	1
cardiac endothelial cell differentiation (GO:0003348)	6	0	0.26	-	< 0.01	1	1	0	0.24	-	< 0.01	1	1	0	0.05	-	< 0.01	1	1	0	0.05	-	< 0.01	1	1	0	0.05	-	< 0.01	1	1	0	0.03	-	< 0.01	1	1	0	0.07	-	< 0.01	1	1	0	0.07	-	< 0.01	1	1
cardiac endothelial to mesenchymal transition (GO:0140074)	1	0	0.04	-	< 0.01	1	1	0	0.04	-	< 0.01	1	1	0	0.01	-	< 0.01	1	1	0	0.01	-	< 0.01	1	1	0	0.01	-	< 0.01	1	1	0	0	-	< 0.01	1	1	0	0.01	-	< 0.01	1	1	0	0.01	-	< 0.01	1	1
cardiac epithelial to mesenchymal transition (GO:0060317)	27	1	1.18	-	0.85	1	1	0	1.07	-	< 0.01	0.625	1	1	0.22	+	4.46	0.207	1	0	0.2	-	< 0.01	1	1	2	0.24	+	8.33	0.0268	0.861	0	0.13	-	< 0.01	1	1	0	0.3	-	< 0.01	1	1	0	0.29	-	< 0.01	1	1
cardiac fibroblast cell development (GO:0060936)	3	0	0.13	-	< 0.01	1	1	0	0.12	-	< 0.01	1	1	0	0.02	-	< 0.01	1	1	0	0.02	-	< 0.01	1	1	1	0.03	+	37.5	0.0348	0.948	0	0.01	-	< 0.01	1	1	0	0.03	-	< 0.01	1	1	0	0.03	-	< 0.01	1	1
cardiac fibroblast cell differentiation (GO:0060935)	3	0	0.13	-	< 0.01	1	1	0	0.12	-	< 0.01	1	1	0	0.02	-	< 0.01	1	1	0	0.02	-	< 0.01	1	1	1	0.03	+	37.5	0.0348	0.946	0	0.01	-	< 0.01	1	1	0	0.03	-	< 0.01	1	1	0	0.03	-	< 0.01	1	1
cardiac jelly development (GO:1905072)	3	0	0.13	-	< 0.01	1	1	0	0.12	-	< 0.01	1	1	0	0.02	-	< 0.01	1	1	0	0.02	-	< 0.01	1	1	0	0.03	-	< 0.01	1	1	0	0.01	-	< 0.01	1	1	0	0.03	-	< 0.01	1	1	0	0.03	-	< 0.01	1	1
cardiac left ventricle formation (GO:0003218)	2	0	0.09	-	< 0.01	1	1	0	0.08	-	< 0.01	1	1	0	0.02	-	< 0.01	1	1	0	0.02	-	< 0.01	1	1	0	0.02	-	< 0.01	1	1	0	0.01	-	< 0.01	1	1	0	0.02	-	< 0.01	1	1	0	0.02	-	< 0.01	1	1
cardiac left ventricle morphogenesis (GO:0003214)	15	0	0.65	-	< 0.01	1	1	0	0.6	-	< 0.01	1	1	0	0.12	-	< 0.01	1	1	0	0.11	-	< 0.01	1	1	0	0.13	-	< 0.01	1	1	0	0.07	-	< 0.01	1	1	0	0.17	-	< 0.01	1	1	0	0.16	-	< 0.01	1	1
cardiac muscle adaptation (GO:0014887)	14	2	0.61	+	3.27	0.143	0.919	0	0.56	-	< 0.01	1	1	0	0.12	-	< 0.01	1	1	0	0.11	-	< 0.01	1	1	0	0.12	-	< 0.01	1	1	0	0.07	-	< 0.01	1	1	0	0.16	-	< 0.01	1	1	0	0.15	-	< 0.01	1	1
cardiac muscle cell action potential (GO:0086001)	49	4	2.14	+	1.87	0.284	1	0	1.95	-	< 0.01	0.265	1	0	0.41	-	< 0.01	1	1	0	0.37	-	< 0.01	1	1	0	0.44	-	< 0.01	1	1	0	0.23	-	< 0.01	1	1	0	0.54	-	< 0.01	1	1	1	0.53	+	1.88	0.418	1
cardiac muscle cell action potential involved in contraction (GO:0086002)	38	3	1.66	+	1.81	0.245	1	0	1.51	-	< 0.01	0.404	1	0	0.32	-	< 0.01	1	1	0	0.29	-	< 0.01	1	1	0	0.34	-	< 0.01	1	1	0	0.18	-	< 0.01	1	1	0	0.42	-	< 0.01	1	1	0	0.41	-	< 0.01	1	1
cardiac muscle cell apoptotic process (GO:0010659)	5	0	0.22	-	< 0.01	1	1	0	0.2	-	< 0.01	1	1	0	0.04	-	< 0.01	1	1	0	0.04	-	< 0.01	1	1	0	0.04	-	< 0.01	1	1	0	0.02	-	< 0.01	1	1	0	0.06	-	< 0.01	1	1	0	0.05	-	< 0.01	1	1
cardiac muscle cell contraction (GO:0086003)	43	4	1.88	+	2.13	0.133	0.879	1	1.71	-	0.58	1	1	0	0.36	-	< 0.01	1	1	0	0.32	-	< 0.01	1	1	0	0.38	-	< 0.01	1	1	0	0.2	-	< 0.01	1	1	0	0.48	-	< 0.01	1	1	0	0.47	-	< 0.01	1	1
cardiac muscle cell development (GO:0055013)	57	5	2.49	+	2.01	0.188	1	2	2.27	-	0.88	1	1	1	0.47	+	2.11	0.381	1	0	0.43	-	< 0.01	1	1	0	0.51	-	< 0.01	1	1	0	0.27	-	< 0.01	1	1	0	0.63	-	< 0.01	1	1	3	0.62	+	4.84	0.0269	0.661
cardiac muscle cell differentiation (GO:0055007)	81	6	3.54	+	1.7	0.181	1	4	3.22	+	1.24	0.569	1	2	0.67	+	2.97	0.149	1	0	0.61	-	< 0.01	1	1	1	0.72	+	1.39	0.517	1	0	0.39	-	< 0.01	1	1	0	0.9	-	< 0.01	1	1	3	0.88	+	3.4	0.0622	1
cardiac muscle cell fate commitment (GO:0060923)	8	0	0.35	-	< 0.01	1	1	0	0.32	-	< 0.01	1	1	0	0.07	-	< 0.01	1	1	0	0.06	-	< 0.01	1	1	0	0.07	-	< 0.01	1	1	0	0.04	-	< 0.01	1	1	0	0.09	-	< 0.01	1	1	0	0.09	-	< 0.01	1	1
cardiac muscle cell membrane repolarization (GO:0099622)	19	1	0.83	+	1.21	0.575	1	0	0.76	-	< 0.01	1	1	0	0.16	-	< 0.01	1	1	0	0.14	-	< 0.01	1	1	0	0.17	-	< 0.01	1	1	0	0.09	-	< 0.01	1	1	0	0.21	-	< 0.01	1	1	0	0.21	-	< 0.01	1	1
cardiac muscle cell myoblast differentiation (GO:0060379)	10	0	0.44	-	< 0.01	1	1	0	0.4	-	< 0.01	1	1	0	0.08	-	< 0.01	1	1	0	0.08	-	< 0.01	1	1	0	0.09	-	< 0.01	1	1	0	0.05	-	< 0.01	1	1	0	0.11	-	< 0.01	1	1	0	0.11	-	< 0.01	1	1
cardiac muscle cell proliferation (GO:0060038)	13	1	0.57	+	1.76	0.45	1	1	0.52	+	1.93	0.421	1	1	0.11	+	9.26	0.109	1	0	0.1	-	< 0.01	1	1	2	0.12	+	17.31	0.00752	0.533	0	0.06	-	< 0.01	1	1	1	0.14	+	6.92	0.144	1	0	0.14	-	< 0.01	1	1
cardiac muscle cell-cardiac muscle cell adhesion (GO:0086042)	7	1	0.31	+	3.27	0.29	1	1	0.28	+	3.59	0.268	1	1	0.06	+	17.2	0.064	0.846	0	0.05	-	< 0.01	1	1	0	0.06	-	< 0.01	1	1	0	0.03	-	< 0.01	1	1	0	0.08	-	< 0.01	1	1	1	0.08	+	13.13	0.0829	1
cardiac muscle contraction (GO:0060048)	75	7	3.27	+	2.14	0.0856	0.728	1	2.98	-	0.34	0.373	1	0	0.62	-	< 0.01	1	1	0	0.56	-	< 0.01	1	1	0	0.67	-	< 0.01	1	1	0	0.36	-	< 0.01	1	1	2	0.83	+	2.4	0.208	1	1	0.82	+	1.23	0.561	1
cardiac muscle hypertrophy (GO:0003300)	27	4	1.18	+	3.39	0.0391	0.505	0	1.07	-	< 0.01	0.625	1	0	0.22	-	< 0.01	1	1	0	0.2	-	< 0.01	1	1	0	0.24	-	< 0.01	1	1	0	0.13	-	< 0.01	1	1	0	0.3	-	< 0.01	1	1	0	0.29	-	< 0.01	1	1
cardiac muscle hypertrophy in response to stress (GO:0014898)	14	2	0.61	+	3.27	0.143	0.919	0	0.56	-	< 0.01	1	1	0	0.12	-	< 0.01	1	1	0	0.11	-	< 0.01	1	1	0	0.12	-	< 0.01	1	1	0	0.07	-	< 0.01	1	1	0	0.16	-	< 0.01	1	1	0	0.15	-	< 0.01	1	1
cardiac muscle thin filament assembly (GO:0071691)	3	0	0.13	-	< 0.01	1	1	0	0.12	-	< 0.01	1	1	0	0.02	-	< 0.01	1	1	0	0.02	-	< 0.01	1	1	0	0.03	-	< 0.01	1	1	0	0.01	-	< 0.01	1	1	0	0.03	-	< 0.01	1	1	0	0.03	-	< 0.01	1	1
cardiac muscle tissue development (GO:0048738)	169	13	7.38	+	1.76	0.0592	0.658	7	6.72	+	1.04	0.843	1	4	1.4	+	2.85	0.0551	0.818	2	1.27	+	1.57	0.366	1	4	1.5	+	2.66	0.0671	1	0	0.8	-	< 0.01	1	1	3	1.88	+	1.6	0.442	1	3	1.84	+	1.63	0.437	1
cardiac muscle tissue growth (GO:0055017)	21	2	0.92	+	2.18	0.25	1	1	0.84	+	1.2	0.576	1	1	0.17	+	5.73	0.166	1	0	0.16	-	< 0.01	1	1	2	0.19	+	10.72	0.0173	0.817	0	0.1	-	< 0.01	1	1	1	0.23	+	4.28	0.216	1	0	0.23	-	< 0.01	1	1
cardiac muscle tissue growth involved in heart morphogenesis (GO:0003245)	1	0	0.04	-	< 0.01	1	1	0	0.04	-	< 0.01	1	1	0	0.01	-	< 0.01	1	1	0	0.01	-	< 0.01	1	1	0	0.01	-	< 0.01	1	1	0	0	-	< 0.01	1	1	0	0.01	-	< 0.01	1	1	0	0.01	-	< 0.01	1	1
cardiac muscle tissue morphogenesis (GO:0055008)	59	4	2.58	+	1.55	0.337	1	1	2.35	-	0.43	0.73	1	1	0.49	+	2.04	0.392	1	0	0.44	-	< 0.01	1	1	2	0.52	+	3.81	0.101	1	0	0.28	-	< 0.01	1	1	2	0.66	+	3.05	0.145	1	0	0.64	-	< 0.01	1	1
cardiac muscle tissue regeneration (GO:0061026)	4	0	0.17	-	< 0.01	1	1	1	0.16	+	6.28	0.177	1	0	0.03	-	< 0.01	1	1	0	0.03	-	< 0.01	1	1	0	0.04	-	< 0.01	1	1	0	0.02	-	< 0.01	1	1	0	0.04	-	< 0.01	1	1	0	0.04	-	< 0.01	1	1
cardiac myofibril assembly (GO:0055003)	18	1	0.79	+	1.27	0.556	1	0	0.72	-	< 0.01	1	1	0	0.15	-	< 0.01	1	1	0	0.14	-	< 0.01	1	1	0	0.16	-	< 0.01	1	1	0	0.09	-	< 0.01	1	1	0	0.2	-	< 0.01	1	1	0	0.2	-	< 0.01	1	1
cardiac neural crest cell development involved in heart development (GO:0061308)	12	1	0.52	+	1.91	0.426	1	1	0.48	+	2.09	0.398	1	0	0.1	-	< 0.01	1	1	0	0.09	-	< 0.01	1	1	0	0.11	-	< 0.01	1	1	0	0.06	-	< 0.01	1	1	0	0.13	-	< 0.01	1	1	0	0.13	-	< 0.01	1	1
cardiac neural crest cell development involved in outflow tract morphogenesis (GO:0061309)	9	1	0.39	+	2.54	0.348	1	0	0.36	-	< 0.01	1	1	0	0.07	-	< 0.01	1	1	0	0.07	-	< 0.01	1	1	0	0.08	-	< 0.01	1	1	0	0.04	-	< 0.01	1	1	0	0.1	-	< 0.01	1	1	0	0.1	-	< 0.01	1	1
cardiac neural crest cell differentiation involved in heart development (GO:0061307)	12	1	0.52	+	1.91	0.426	1	1	0.48	+	2.09	0.398	1	0	0.1	-	< 0.01	1	1	0	0.09	-	< 0.01	1	1	0	0.11	-	< 0.01	1	1	0	0.06	-	< 0.01	1	1	0	0.13	-	< 0.01	1	1	0	0.13	-	< 0.01	1	1
cardiac neural crest cell migration involved in outflow tract morphogenesis (GO:0003253)	7	0	0.31	-	< 0.01	1	1	0	0.28	-	< 0.01	1	1	0	0.06	-	< 0.01	1	1	0	0.05	-	< 0.01	1	1	0	0.06	-	< 0.01	1	1	0	0.03	-	< 0.01	1	1	0	0.08	-	< 0.01	1	1	0	0.08	-	< 0.01	1	1
cardiac neuron differentiation (GO:0060945)	1	0	0.04	-	< 0.01	1	1	0	0.04	-	< 0.01	1	1	0	0.01	-	< 0.01	1	1	0	0.01	-	< 0.01	1	1	0	0.01	-	< 0.01	1	1	0	0	-	< 0.01	1	1	0	0.01	-	< 0.01	1	1	0	0.01	-	< 0.01	1	1
cardiac pacemaker cell development (GO:0060926)	9	0	0.39	-	< 0.01	1	1	0	0.36	-	< 0.01	1	1	0	0.07	-	< 0.01	1	1	0	0.07	-	< 0.01	1	1	0	0.08	-	< 0.01	1	1	0	0.04	-	< 0.01	1	1	0	0.1	-	< 0.01	1	1	0	0.1	-	< 0.01	1	1
cardiac pacemaker cell differentiation (GO:0060920)	10	0	0.44	-	< 0.01	1	1	0	0.4	-	< 0.01	1	1	0	0.08	-	< 0.01	1	1	0	0.08	-	< 0.01	1	1	0	0.09	-	< 0.01	1	1	0	0.05	-	< 0.01	1	1	0	0.11	-	< 0.01	1	1	0	0.11	-	< 0.01	1	1
cardiac pacemaker cell fate commitment (GO:0060927)	3	0	0.13	-	< 0.01	1	1	0	0.12	-	< 0.01	1	1	0	0.02	-	< 0.01	1	1	0	0.02	-	< 0.01	1	1	0	0.03	-	< 0.01	1	1	0	0.01	-	< 0.01	1	1	0	0.03	-	< 0.01	1	1	0	0.03	-	< 0.01	1	1
cardiac right atrium morphogenesis (GO:0003213)	3	0	0.13	-	< 0.01	1	1	0	0.12	-	< 0.01	1	1	0	0.02	-	< 0.01	1	1	0	0.02	-	< 0.01	1	1	0	0.03	-	< 0.01	1	1	0	0.01	-	< 0.01	1	1	0	0.03	-	< 0.01	1	1	0	0.03	-	< 0.01	1	1
cardiac right ventricle formation (GO:0003219)	4	0	0.17	-	< 0.01	1	1	0	0.16	-	< 0.01	1	1	0	0.03	-	< 0.01	1	1	0	0.03	-	< 0.01	1	1	0	0.04	-	< 0.01	1	1	0	0.02	-	< 0.01	1	1	0	0.04	-	< 0.01	1	1	0	0.04	-	< 0.01	1	1
cardiac right ventricle morphogenesis (GO:0003215)	19	4	0.83	+	4.82	0.0143	0.27	0	0.76	-	< 0.01	1	1	1	0.16	+	6.34	0.153	1	0	0.14	-	< 0.01	1	1	1	0.17	+	5.92	0.162	1	0	0.09	-	< 0.01	1	1	1	0.21	+	4.73	0.199	1	0	0.21	-	< 0.01	1	1
cardiac septum cell differentiation (GO:0003292)	4	0	0.17	-	< 0.01	1	1	0	0.16	-	< 0.01	1	1	0	0.03	-	< 0.01	1	1	0	0.03	-	< 0.01	1	1	0	0.04	-	< 0.01	1	1	0	0.02	-	< 0.01	1	1	0	0.04	-	< 0.01	1	1	0	0.04	-	< 0.01	1	1
cardiac septum development (GO:0003279)	106	6	4.63	+	1.3	0.475	1	2	4.22	-	0.47	0.446	1	2	0.88	+	2.27	0.223	1	0	0.8	-	< 0.01	1	1	3	0.94	+	3.18	0.0718	1	0	0.5	-	< 0.01	1	1	0	1.18	-	< 0.01	0.634	1	1	1.15	-	0.87	1	1
cardiac septum morphogenesis (GO:0060411)	69	5	3.01	+	1.66	0.24	1	1	2.74	-	0.36	0.526	1	2	0.57	+	3.49	0.116	1	0	0.52	-	< 0.01	1	1	3	0.61	+	4.89	0.0257	0.923	0	0.33	-	< 0.01	1	1	0	0.77	-	< 0.01	1	1	1	0.75	+	1.33	0.532	1
cardiac vascular smooth muscle cell development (GO:0060948)	3	0	0.13	-	< 0.01	1	1	0	0.12	-	< 0.01	1	1	0	0.02	-	< 0.01	1	1	0	0.02	-	< 0.01	1	1	0	0.03	-	< 0.01	1	1	0	0.01	-	< 0.01	1	1	0	0.03	-	< 0.01	1	1	0	0.03	-	< 0.01	1	1
cardiac vascular smooth muscle cell differentiation (GO:0060947)	6	0	0.26	-	< 0.01	1	1	0	0.24	-	< 0.01	1	1	0	0.05	-	< 0.01	1	1	0	0.05	-	< 0.01	1	1	0	0.05	-	< 0.01	1	1	0	0.03	-	< 0.01	1	1	0	0.07	-	< 0.01	1	1	0	0.07	-	< 0.01	1	1
cardiac ventricle development (GO:0003231)	126	8	5.5	+	1.45	0.276	1	3	5.01	-	0.6	0.493	1	2	1.05	+	1.91	0.284	1	0	0.95	-	< 0.01	1	1	3	1.12	+	2.68	0.106	1	0	0.6	-	< 0.01	1	1	2	1.4	+	1.43	0.654	1	0	1.37	-	< 0.01	0.649	1
cardiac ventricle formation (GO:0003211)	10	0	0.44	-	< 0.01	1	1	0	0.4	-	< 0.01	1	1	0	0.08	-	< 0.01	1	1	0	0.08	-	< 0.01	1	1	0	0.09	-	< 0.01	1	1	0	0.05	-	< 0.01	1	1	0	0.11	-	< 0.01	1	1	0	0.11	-	< 0.01	1	1
cardiac ventricle morphogenesis (GO:0003208)	71	6	3.1	+	1.94	0.14	0.916	1	2.82	-	0.35	0.529	1	1	0.59	+	1.7	0.449	1	0	0.53	-	< 0.01	1	1	2	0.63	+	3.17	0.136	1	0	0.34	-	< 0.01	1	1	2	0.79	+	2.53	0.192	1	0	0.77	-	< 0.01	1	1
cardioblast anterior-lateral migration (GO:0003259)	1	0	0.04	-	< 0.01	1	1	0	0.04	-	< 0.01	1	1	0	0.01	-	< 0.01	1	1	0	0.01	-	< 0.01	1	1	0	0.01	-	< 0.01	1	1	0	0	-	< 0.01	1	1	0	0.01	-	< 0.01	1	1	0	0.01	-	< 0.01	1	1
cardioblast differentiation (GO:0010002)	13	1	0.57	+	1.76	0.45	1	0	0.52	-	< 0.01	1	1	1	0.11	+	9.26	0.109	1	0	0.1	-	< 0.01	1	1	1	0.12	+	8.65	0.117	1	0	0.06	-	< 0.01	1	1	0	0.14	-	< 0.01	1	1	0	0.14	-	< 0.01	1	1
cardioblast migration (GO:0003260)	1	0	0.04	-	< 0.01	1	1	0	0.04	-	< 0.01	1	1	0	0.01	-	< 0.01	1	1	0	0.01	-	< 0.01	1	1	0	0.01	-	< 0.01	1	1	0	0	-	< 0.01	1	1	0	0.01	-	< 0.01	1	1	0	0.01	-	< 0.01	1	1
cardioblast migration to the midline involved in heart field formation (GO:0060975)	1	0	0.04	-	< 0.01	1	1	0	0.04	-	< 0.01	1	1	0	0.01	-	< 0.01	1	1	0	0.01	-	< 0.01	1	1	0	0.01	-	< 0.01	1	1	0	0	-	< 0.01	1	1	0	0.01	-	< 0.01	1	1	0	0.01	-	< 0.01	1	1
cardiocyte differentiation (GO:0035051)	111	8	4.85	+	1.65	0.164	0.947	5	4.42	+	1.13	0.805	1	3	0.92	+	3.25	0.0682	0.88	0	0.84	-	< 0.01	1	1	3	0.99	+	3.04	0.0798	1	0	0.53	-	< 0.01	1	1	1	1.23	-	0.81	1	1	3	1.21	+	2.48	0.125	1
cardiogenic plate morphogenesis (GO:0003142)	1	0	0.04	-	< 0.01	1	1	0	0.04	-	< 0.01	1	1	0	0.01	-	< 0.01	1	1	0	0.01	-	< 0.01	1	1	0	0.01	-	< 0.01	1	1	0	0	-	< 0.01	1	1	0	0.01	-	< 0.01	1	1	0	0.01	-	< 0.01	1	1
cardiolipin acyl-chain remodeling (GO:0035965)	6	1	0.26	+	3.82	0.259	1	0	0.24	-	< 0.01	1	1	0	0.05	-	< 0.01	1	1	0	0.05	-	< 0.01	1	1	0	0.05	-	< 0.01	1	1	0	0.03	-	< 0.01	1	1	0	0.07	-	< 0.01	1	1	0	0.07	-	< 0.01	1	1
cardiolipin biosynthetic process (GO:0032049)	9	1	0.39	+	2.54	0.348	1	1	0.36	+	2.79	0.323	1	0	0.07	-	< 0.01	1	1	0	0.07	-	< 0.01	1	1	0	0.08	-	< 0.01	1	1	0	0.04	-	< 0.01	1	1	1	0.1	+	9.99	0.105	1	0	0.1	-	< 0.01	1	1
cardiolipin metabolic process (GO:0032048)	15	1	0.65	+	1.53	0.495	1	1	0.6	+	1.68	0.464	1	0	0.12	-	< 0.01	1	1	0	0.11	-	< 0.01	1	1	0	0.13	-	< 0.01	1	1	0	0.07	-	< 0.01	1	1	1	0.17	+	5.99	0.162	1	0	0.16	-	< 0.01	1	1
carnitine biosynthetic process (GO:0045329)	4	0	0.17	-	< 0.01	1	1	0	0.16	-	< 0.01	1	1	0	0.03	-	< 0.01	1	1	0	0.03	-	< 0.01	1	1	0	0.04	-	< 0.01	1	1	0	0.02	-	< 0.01	1	1	0	0.04	-	< 0.01	1	1	0	0.04	-	< 0.01	1	1
carnitine catabolic process (GO:0042413)	1	0	0.04	-	< 0.01	1	1	0	0.04	-	< 0.01	1	1	0	0.01	-	< 0.01	1	1	0	0.01	-	< 0.01	1	1	0	0.01	-	< 0.01	1	1	0	0	-	< 0.01	1	1	0	0.01	-	< 0.01	1	1	0	0.01	-	< 0.01	1	1
carnitine metabolic process (GO:0009437)	13	3	0.57	+	5.29	0.0272	0.406	1	0.52	+	1.93	0.421	1	2	0.11	+	18.52	0.0066	0.295	0	0.1	-	< 0.01	1	1	0	0.12	-	< 0.01	1	1	0	0.06	-	< 0.01	1	1	0	0.14	-	< 0.01	1	1	0	0.14	-	< 0.01	1	1
carnitine metabolic process, CoA-linked (GO:0019254)	3	1	0.13	+	7.63	0.157	0.979	1	0.12	+	8.38	0.144	1	1	0.02	+	40.13	0.0325	0.694	0	0.02	-	< 0.01	1	1	0	0.03	-	< 0.01	1	1	0	0.01	-	< 0.01	1	1	0	0.03	-	< 0.01	1	1	0	0.03	-	< 0.01	1	1
carnitine shuttle (GO:0006853)	4	1	0.17	+	5.73	0.192	1	0	0.16	-	< 0.01	1	1	1	0.03	+	30.1	0.0405	0.744	0	0.03	-	< 0.01	1	1	0	0.04	-	< 0.01	1	1	0	0.02	-	< 0.01	1	1	0	0.04	-	< 0.01	1	1	0	0.04	-	< 0.01	1	1
carnitine transmembrane transport (GO:1902603)	4	0	0.17	-	< 0.01	1	1	0	0.16	-	< 0.01	1	1	0	0.03	-	< 0.01	1	1	0	0.03	-	< 0.01	1	1	0	0.04	-	< 0.01	1	1	0	0.02	-	< 0.01	1	1	0	0.04	-	< 0.01	1	1	0	0.04	-	< 0.01	1	1
carnitine transport (GO:0015879)	5	0	0.22	-	< 0.01	1	1	0	0.2	-	< 0.01	1	1	0	0.04	-	< 0.01	1	1	0	0.04	-	< 0.01	1	1	0	0.04	-	< 0.01	1	1	0	0.02	-	< 0.01	1	1	0	0.06	-	< 0.01	1	1	0	0.05	-	< 0.01	1	1
carnosine biosynthetic process (GO:0035499)	1	0	0.04	-	< 0.01	1	1	0	0.04	-	< 0.01	1	1	0	0.01	-	< 0.01	1	1	0	0.01	-	< 0.01	1	1	0	0.01	-	< 0.01	1	1	0	0	-	< 0.01	1	1	0	0.01	-	< 0.01	1	1	0	0.01	-	< 0.01	1	1
carnosine metabolic process (GO:0035498)	2	0	0.09	-	< 0.01	1	1	1	0.08	+	12.57	0.11	1	0	0.02	-	< 0.01	1	1	0	0.02	-	< 0.01	1	1	0	0.02	-	< 0.01	1	1	0	0.01	-	< 0.01	1	1	0	0.02	-	< 0.01	1	1	0	0.02	-	< 0.01	1	1
carotene catabolic process (GO:0016121)	2	0	0.09	-	< 0.01	1	1	0	0.08	-	< 0.01	1	1	0	0.02	-	< 0.01	1	1	0	0.02	-	< 0.01	1	1	0	0.02	-	< 0.01	1	1	0	0.01	-	< 0.01	1	1	0	0.02	-	< 0.01	1	1	0	0.02	-	< 0.01	1	1
carotene metabolic process (GO:0016119)	2	0	0.09	-	< 0.01	1	1	0	0.08	-	< 0.01	1	1	0	0.02	-	< 0.01	1	1	0	0.02	-	< 0.01	1	1	0	0.02	-	< 0.01	1	1	0	0.01	-	< 0.01	1	1	0	0.02	-	< 0.01	1	1	0	0.02	-	< 0.01	1	1
carotenoid biosynthetic process (GO:0016117)	1	0	0.04	-	< 0.01	1	1	0	0.04	-	< 0.01	1	1	0	0.01	-	< 0.01	1	1	0	0.01	-	< 0.01	1	1	0	0.01	-	< 0.01	1	1	0	0	-	< 0.01	1	1	0	0.01	-	< 0.01	1	1	0	0.01	-	< 0.01	1	1
carotenoid catabolic process (GO:0016118)	1	0	0.04	-	< 0.01	1	1	0	0.04	-	< 0.01	1	1	0	0.01	-	< 0.01	1	1	0	0.01	-	< 0.01	1	1	0	0.01	-	< 0.01	1	1	0	0	-	< 0.01	1	1	0	0.01	-	< 0.01	1	1	0	0.01	-	< 0.01	1	1
carotenoid metabolic process (GO:0016116)	3	0	0.13	-	< 0.01	1	1	0	0.12	-	< 0.01	1	1	0	0.02	-	< 0.01	1	1	0	0.02	-	< 0.01	1	1	0	0.03	-	< 0.01	1	1	0	0.01	-	< 0.01	1	1	0	0.03	-	< 0.01	1	1	0	0.03	-	< 0.01	1	1
carotid body glomus cell differentiation (GO:0061103)	1	0	0.04	-	< 0.01	1	1	0	0.04	-	< 0.01	1	1	0	0.01	-	< 0.01	1	1	0	0.01	-	< 0.01	1	1	0	0.01	-	< 0.01	1	1	0	0	-	< 0.01	1	1	0	0.01	-	< 0.01	1	1	0	0.01	-	< 0.01	1	1
cartilage condensation (GO:0001502)	21	1	0.92	+	1.09	0.61	1	1	0.84	+	1.2	0.576	1	0	0.17	-	< 0.01	1	1	0	0.16	-	< 0.01	1	1	0	0.19	-	< 0.01	1	1	0	0.1	-	< 0.01	1	1	1	0.23	+	4.28	0.216	1	0	0.23	-	< 0.01	1	1
cartilage development (GO:0051216)	161	5	7.03	-	0.71	0.562	1	4	6.4	-	0.62	0.537	1	0	1.34	-	< 0.01	0.646	1	0	1.21	-	< 0.01	0.637	1	2	1.43	+	1.4	0.657	1	0	0.77	-	< 0.01	1	1	1	1.79	-	0.56	1	1	2	1.75	+	1.14	0.696	1
cartilage development involved in endochondral bone morphogenesis (GO:0060351)	31	2	1.35	+	1.48	0.648	1	2	1.23	+	1.62	0.362	1	0	0.26	-	< 0.01	1	1	0	0.23	-	< 0.01	1	1	0	0.28	-	< 0.01	1	1	0	0.15	-	< 0.01	1	1	1	0.34	+	2.9	0.298	1	0	0.34	-	< 0.01	1	1
cartilage homeostasis (GO:1990079)	4	0	0.17	-	< 0.01	1	1	0	0.16	-	< 0.01	1	1	0	0.03	-	< 0.01	1	1	0	0.03	-	< 0.01	1	1	0	0.04	-	< 0.01	1	1	0	0.02	-	< 0.01	1	1	0	0.04	-	< 0.01	1	1	0	0.04	-	< 0.01	1	1
cartilage morphogenesis (GO:0060536)	10	0	0.44	-	< 0.01	1	1	0	0.4	-	< 0.01	1	1	0	0.08	-	< 0.01	1	1	0	0.08	-	< 0.01	1	1	0	0.09	-	< 0.01	1	1	0	0.05	-	< 0.01	1	1	0	0.11	-	< 0.01	1	1	0	0.11	-	< 0.01	1	1
CAT tailing (GO:0140708)	1	0	0.04	-	< 0.01	1	1	0	0.04	-	< 0.01	1	1	0	0.01	-	< 0.01	1	1	0	0.01	-	< 0.01	1	1	0	0.01	-	< 0.01	1	1	0	0	-	< 0.01	1	1	0	0.01	-	< 0.01	1	1	0	0.01	-	< 0.01	1	1
catechol-containing compound biosynthetic process (GO:0009713)	20	1	0.87	+	1.15	0.593	1	1	0.8	+	1.26	0.559	1	1	0.17	+	6.02	0.16	1	0	0.15	-	< 0.01	1	1	2	0.18	+	11.25	0.0159	0.783	0	0.1	-	< 0.01	1	1	0	0.22	-	< 0.01	1	1	0	0.22	-	< 0.01	1	1
catechol-containing compound catabolic process (GO:0019614)	10	0	0.44	-	< 0.01	1	1	0	0.4	-	< 0.01	1	1	0	0.08	-	< 0.01	1	1	0	0.08	-	< 0.01	1	1	1	0.09	+	11.25	0.0928	1	0	0.05	-	< 0.01	1	1	0	0.11	-	< 0.01	1	1	0	0.11	-	< 0.01	1	1
catechol-containing compound metabolic process (GO:0009712)	48	2	2.1	-	0.95	1	1	3	1.91	+	1.57	0.446	1	1	0.4	+	2.51	0.334	1	0	0.36	-	< 0.01	1	1	2	0.43	+	4.69	0.0718	1	0	0.23	-	< 0.01	1	1	0	0.53	-	< 0.01	1	1	0	0.52	-	< 0.01	1	1
catecholamine biosynthetic process (GO:0042423)	20	1	0.87	+	1.15	0.593	1	1	0.8	+	1.26	0.559	1	1	0.17	+	6.02	0.16	1	0	0.15	-	< 0.01	1	1	2	0.18	+	11.25	0.0159	0.78	0	0.1	-	< 0.01	1	1	0	0.22	-	< 0.01	1	1	0	0.22	-	< 0.01	1	1
catecholamine catabolic process (GO:0042424)	10	0	0.44	-	< 0.01	1	1	0	0.4	-	< 0.01	1	1	0	0.08	-	< 0.01	1	1	0	0.08	-	< 0.01	1	1	1	0.09	+	11.25	0.0928	1	0	0.05	-	< 0.01	1	1	0	0.11	-	< 0.01	1	1	0	0.11	-	< 0.01	1	1
catecholamine metabolic process (GO:0006584)	48	2	2.1	-	0.95	1	1	3	1.91	+	1.57	0.446	1	1	0.4	+	2.51	0.334	1	0	0.36	-	< 0.01	1	1	2	0.43	+	4.69	0.0718	1	0	0.23	-	< 0.01	1	1	0	0.53	-	< 0.01	1	1	0	0.52	-	< 0.01	1	1
catecholamine secretion (GO:0050432)	2	0	0.09	-	< 0.01	1	1	0	0.08	-	< 0.01	1	1	0	0.02	-	< 0.01	1	1	0	0.02	-	< 0.01	1	1	0	0.02	-	< 0.01	1	1	0	0.01	-	< 0.01	1	1	0	0.02	-	< 0.01	1	1	0	0.02	-	< 0.01	1	1
catecholamine transport (GO:0051937)	15	0	0.65	-	< 0.01	1	1	1	0.6	+	1.68	0.464	1	0	0.12	-	< 0.01	1	1	0	0.11	-	< 0.01	1	1	0	0.13	-	< 0.01	1	1	0	0.07	-	< 0.01	1	1	0	0.17	-	< 0.01	1	1	0	0.16	-	< 0.01	1	1
catecholamine uptake (GO:0090493)	10	0	0.44	-	< 0.01	1	1	1	0.4	+	2.51	0.349	1	0	0.08	-	< 0.01	1	1	0	0.08	-	< 0.01	1	1	0	0.09	-	< 0.01	1	1	0	0.05	-	< 0.01	1	1	0	0.11	-	< 0.01	1	1	0	0.11	-	< 0.01	1	1
catecholamine uptake involved in synaptic transmission (GO:0051934)	5	0	0.22	-	< 0.01	1	1	1	0.2	+	5.03	0.209	1	0	0.04	-	< 0.01	1	1	0	0.04	-	< 0.01	1	1	0	0.04	-	< 0.01	1	1	0	0.02	-	< 0.01	1	1	0	0.06	-	< 0.01	1	1	0	0.05	-	< 0.01	1	1
cation homeostasis (GO:0055080)	701	21	30.61	-	0.69	0.0882	0.733	22	27.88	-	0.79	0.323	1	6	5.82	+	1.03	0.832	1	3	5.28	-	0.57	0.499	1	5	6.23	-	0.8	0.837	1	2	3.34	-	0.6	0.776	1	9	7.8	+	1.15	0.583	1	2	7.63	-	0.26	0.0378	0.791
cation transmembrane transport (GO:0098655)	650	10	28.38	-	0.35	0.00015	0.00816	23	25.86	-	0.89	0.682	1	6	5.4	+	1.11	0.663	1	0	4.89	-	< 0.01	0.0168	1	5	5.78	-	0.87	1	1	0	3.09	-	< 0.01	0.0782	1	9	7.23	+	1.24	0.447	1	0	7.07	-	< 0.01	0.00149	0.0794
cation transport (GO:0006812)	837	18	36.55	-	0.49	0.00117	0.0418	28	33.29	-	0.84	0.415	1	13	6.95	+	1.87	0.0302	0.667	2	6.3	-	0.32	0.0976	1	7	7.44	-	0.94	1	1	2	3.98	-	0.5	0.442	1	11	9.31	+	1.18	0.503	1	2	9.11	-	0.22	0.0096	0.329
caudate nucleus development (GO:0021757)	1	0	0.04	-	< 0.01	1	1	0	0.04	-	< 0.01	1	1	0	0.01	-	< 0.01	1	1	0	0.01	-	< 0.01	1	1	0	0.01	-	< 0.01	1	1	0	0	-	< 0.01	1	1	0	0.01	-	< 0.01	1	1	0	0.01	-	< 0.01	1	1
caveola assembly (GO:0070836)	4	1	0.17	+	5.73	0.192	1	0	0.16	-	< 0.01	1	1	1	0.03	+	30.1	0.0405	0.732	0	0.03	-	< 0.01	1	1	0	0.04	-	< 0.01	1	1	0	0.02	-	< 0.01	1	1	0	0.04	-	< 0.01	1	1	0	0.04	-	< 0.01	1	1
caveolin-mediated endocytosis (GO:0072584)	5	1	0.22	+	4.58	0.226	1	0	0.2	-	< 0.01	1	1	1	0.04	+	24.08	0.0484	0.747	0	0.04	-	< 0.01	1	1	0	0.04	-	< 0.01	1	1	0	0.02	-	< 0.01	1	1	0	0.06	-	< 0.01	1	1	0	0.05	-	< 0.01	1	1
CD4-positive or CD8-positive, alpha-beta T cell lineage commitment (GO:0043369)	18	0	0.79	-	< 0.01	1	1	1	0.72	+	1.4	0.524	1	0	0.15	-	< 0.01	1	1	0	0.14	-	< 0.01	1	1	0	0.16	-	< 0.01	1	1	0	0.09	-	< 0.01	1	1	0	0.2	-	< 0.01	1	1	0	0.2	-	< 0.01	1	1
CD4-positive, alpha-beta T cell activation (GO:0035710)	48	0	2.1	-	< 0.01	0.268	1	2	1.91	+	1.05	0.717	1	0	0.4	-	< 0.01	1	1	0	0.36	-	< 0.01	1	1	0	0.43	-	< 0.01	1	1	0	0.23	-	< 0.01	1	1	0	0.53	-	< 0.01	1	1	1	0.52	+	1.91	0.412	1
CD4-positive, alpha-beta T cell costimulation (GO:0035783)	1	0	0.04	-	< 0.01	1	1	0	0.04	-	< 0.01	1	1	0	0.01	-	< 0.01	1	1	0	0.01	-	< 0.01	1	1	1	0.01	+	> 100	0.0175	0.766	0	0	-	< 0.01	1	1	0	0.01	-	< 0.01	1	1	0	0.01	-	< 0.01	1	1
CD4-positive, alpha-beta T cell differentiation (GO:0043367)	42	0	1.83	-	< 0.01	0.422	1	1	1.67	-	0.6	1	1	0	0.35	-	< 0.01	1	1	0	0.32	-	< 0.01	1	1	0	0.37	-	< 0.01	1	1	0	0.2	-	< 0.01	1	1	0	0.47	-	< 0.01	1	1	1	0.46	+	2.19	0.372	1
CD4-positive, alpha-beta T cell differentiation involved in immune response (GO:0002294)	32	0	1.4	-	< 0.01	0.644	1	0	1.27	-	< 0.01	0.634	1	0	0.27	-	< 0.01	1	1	0	0.24	-	< 0.01	1	1	0	0.28	-	< 0.01	1	1	0	0.15	-	< 0.01	1	1	0	0.36	-	< 0.01	1	1	1	0.35	+	2.87	0.3	1
CD4-positive, alpha-beta T cell lineage commitment (GO:0043373)	15	0	0.65	-	< 0.01	1	1	1	0.6	+	1.68	0.464	1	0	0.12	-	< 0.01	1	1	0	0.11	-	< 0.01	1	1	0	0.13	-	< 0.01	1	1	0	0.07	-	< 0.01	1	1	0	0.17	-	< 0.01	1	1	0	0.16	-	< 0.01	1	1
CD4-positive, CD25-positive, alpha-beta regulatory T cell differentiation (GO:0002361)	4	0	0.17	-	< 0.01	1	1	0	0.16	-	< 0.01	1	1	0	0.03	-	< 0.01	1	1	0	0.03	-	< 0.01	1	1	0	0.04	-	< 0.01	1	1	0	0.02	-	< 0.01	1	1	0	0.04	-	< 0.01	1	1	0	0.04	-	< 0.01	1	1
CD4-positive, CD25-positive, alpha-beta regulatory T cell lineage commitment (GO:0002362)	2	0	0.09	-	< 0.01	1	1	0	0.08	-	< 0.01	1	1	0	0.02	-	< 0.01	1	1	0	0.02	-	< 0.01	1	1	0	0.02	-	< 0.01	1	1	0	0.01	-	< 0.01	1	1	0	0.02	-	< 0.01	1	1	0	0.02	-	< 0.01	1	1
CD40 signaling pathway (GO:0023035)	10	0	0.44	-	< 0.01	1	1	3	0.4	+	7.54	0.012	0.419	0	0.08	-	< 0.01	1	1	0	0.08	-	< 0.01	1	1	0	0.09	-	< 0.01	1	1	0	0.05	-	< 0.01	1	1	0	0.11	-	< 0.01	1	1	1	0.11	+	9.19	0.112	1
CD8-positive, alpha-beta intraepithelial T cell differentiation (GO:0002300)	1	0	0.04	-	< 0.01	1	1	0	0.04	-	< 0.01	1	1	0	0.01	-	< 0.01	1	1	0	0.01	-	< 0.01	1	1	0	0.01	-	< 0.01	1	1	0	0	-	< 0.01	1	1	0	0.01	-	< 0.01	1	1	0	0.01	-	< 0.01	1	1
CD8-positive, alpha-beta T cell activation (GO:0036037)	12	0	0.52	-	< 0.01	1	1	0	0.48	-	< 0.01	1	1	0	0.1	-	< 0.01	1	1	0	0.09	-	< 0.01	1	1	0	0.11	-	< 0.01	1	1	0	0.06	-	< 0.01	1	1	0	0.13	-	< 0.01	1	1	0	0.13	-	< 0.01	1	1
CD8-positive, alpha-beta T cell differentiation (GO:0043374)	8	0	0.35	-	< 0.01	1	1	0	0.32	-	< 0.01	1	1	0	0.07	-	< 0.01	1	1	0	0.06	-	< 0.01	1	1	0	0.07	-	< 0.01	1	1	0	0.04	-	< 0.01	1	1	0	0.09	-	< 0.01	1	1	0	0.09	-	< 0.01	1	1
CD8-positive, alpha-beta T cell differentiation involved in immune response (GO:0002302)	1	0	0.04	-	< 0.01	1	1	0	0.04	-	< 0.01	1	1	0	0.01	-	< 0.01	1	1	0	0.01	-	< 0.01	1	1	0	0.01	-	< 0.01	1	1	0	0	-	< 0.01	1	1	0	0.01	-	< 0.01	1	1	0	0.01	-	< 0.01	1	1
CD8-positive, alpha-beta T cell lineage commitment (GO:0043375)	2	0	0.09	-	< 0.01	1	1	0	0.08	-	< 0.01	1	1	0	0.02	-	< 0.01	1	1	0	0.02	-	< 0.01	1	1	0	0.02	-	< 0.01	1	1	0	0.01	-	< 0.01	1	1	0	0.02	-	< 0.01	1	1	0	0.02	-	< 0.01	1	1
CD8-positive, gamma-delta intraepithelial T cell differentiation (GO:0002305)	3	0	0.13	-	< 0.01	1	1	0	0.12	-	< 0.01	1	1	0	0.02	-	< 0.01	1	1	0	0.02	-	< 0.01	1	1	0	0.03	-	< 0.01	1	1	0	0.01	-	< 0.01	1	1	0	0.03	-	< 0.01	1	1	0	0.03	-	< 0.01	1	1
CD80 biosynthetic process (GO:0035780)	1	0	0.04	-	< 0.01	1	1	0	0.04	-	< 0.01	1	1	0	0.01	-	< 0.01	1	1	0	0.01	-	< 0.01	1	1	0	0.01	-	< 0.01	1	1	0	0	-	< 0.01	1	1	0	0.01	-	< 0.01	1	1	0	0.01	-	< 0.01	1	1
CD86 biosynthetic process (GO:0035781)	2	0	0.09	-	< 0.01	1	1	0	0.08	-	< 0.01	1	1	0	0.02	-	< 0.01	1	1	0	0.02	-	< 0.01	1	1	0	0.02	-	< 0.01	1	1	0	0.01	-	< 0.01	1	1	0	0.02	-	< 0.01	1	1	0	0.02	-	< 0.01	1	1
Cdc42 protein signal transduction (GO:0032488)	7	0	0.31	-	< 0.01	1	1	0	0.28	-	< 0.01	1	1	0	0.06	-	< 0.01	1	1	0	0.05	-	< 0.01	1	1	1	0.06	+	16.07	0.0684	1	0	0.03	-	< 0.01	1	1	1	0.08	+	12.84	0.0847	1	0	0.08	-	< 0.01	1	1
CDP biosynthetic process (GO:0046705)	1	0	0.04	-	< 0.01	1	1	0	0.04	-	< 0.01	1	1	0	0.01	-	< 0.01	1	1	0	0.01	-	< 0.01	1	1	0	0.01	-	< 0.01	1	1	0	0	-	< 0.01	1	1	0	0.01	-	< 0.01	1	1	0	0.01	-	< 0.01	1	1
CDP metabolic process (GO:0046704)	1	0	0.04	-	< 0.01	1	1	0	0.04	-	< 0.01	1	1	0	0.01	-	< 0.01	1	1	0	0.01	-	< 0.01	1	1	0	0.01	-	< 0.01	1	1	0	0	-	< 0.01	1	1	0	0.01	-	< 0.01	1	1	0	0.01	-	< 0.01	1	1
CDP phosphorylation (GO:0061508)	1	0	0.04	-	< 0.01	1	1	0	0.04	-	< 0.01	1	1	0	0.01	-	< 0.01	1	1	0	0.01	-	< 0.01	1	1	0	0.01	-	< 0.01	1	1	0	0	-	< 0.01	1	1	0	0.01	-	< 0.01	1	1	0	0.01	-	< 0.01	1	1
CDP-choline pathway (GO:0006657)	7	0	0.31	-	< 0.01	1	1	2	0.28	+	7.18	0.044	0.872	0	0.06	-	< 0.01	1	1	0	0.05	-	< 0.01	1	1	0	0.06	-	< 0.01	1	1	0	0.03	-	< 0.01	1	1	1	0.08	+	12.84	0.0847	1	0	0.08	-	< 0.01	1	1
CDP-diacylglycerol biosynthetic process (GO:0016024)	13	3	0.57	+	5.29	0.0272	0.404	1	0.52	+	1.93	0.421	1	0	0.11	-	< 0.01	1	1	0	0.1	-	< 0.01	1	1	0	0.12	-	< 0.01	1	1	1	0.06	+	16.16	0.0643	1	1	0.14	+	6.92	0.144	1	1	0.14	+	7.07	0.141	1
CDP-diacylglycerol metabolic process (GO:0046341)	14	3	0.61	+	4.91	0.032	0.434	1	0.56	+	1.8	0.443	1	0	0.12	-	< 0.01	1	1	0	0.11	-	< 0.01	1	1	0	0.12	-	< 0.01	1	1	1	0.07	+	15.01	0.0688	1	1	0.16	+	6.42	0.153	1	1	0.15	+	6.57	0.15	1
cell activation (GO:0001775)	642	19	28.03	-	0.68	0.0931	0.762	25	25.54	-	0.98	1	1	6	5.33	+	1.13	0.659	1	2	4.83	-	0.41	0.247	1	4	5.71	-	0.7	0.667	1	3	3.06	-	0.98	1	1	6	7.14	-	0.84	0.848	1	10	6.98	+	1.43	0.243	1
cell activation involved in immune response (GO:0002263)	180	4	7.86	-	0.51	0.262	1	12	7.16	+	1.68	0.0864	1	1	1.49	-	0.67	1	1	0	1.36	-	< 0.01	0.648	1	2	1.6	+	1.25	0.676	1	1	0.86	+	1.17	0.578	1	1	2	-	0.5	0.727	1	4	1.96	+	2.04	0.138	1
cell adhesion (GO:0007155)	957	50	41.79	+	1.2	0.197	1	18	38.07	-	0.47	0.000428	0.0357	18	7.95	+	2.26	0.00143	0.115	5	7.2	-	0.69	0.563	1	20	8.51	+	2.35	0.000546	0.178	1	4.56	-	0.22	0.0927	1	16	10.64	+	1.5	0.112	1	8	10.41	-	0.77	0.63	1
cell adhesion involved in heart morphogenesis (GO:0061343)	5	1	0.22	+	4.58	0.226	1	0	0.2	-	< 0.01	1	1	1	0.04	+	24.08	0.0484	0.751	0	0.04	-	< 0.01	1	1	1	0.04	+	22.5	0.0517	1	0	0.02	-	< 0.01	1	1	0	0.06	-	< 0.01	1	1	0	0.05	-	< 0.01	1	1
cell adhesion involved in sprouting angiogenesis (GO:0120078)	1	0	0.04	-	< 0.01	1	1	0	0.04	-	< 0.01	1	1	0	0.01	-	< 0.01	1	1	0	0.01	-	< 0.01	1	1	0	0.01	-	< 0.01	1	1	0	0	-	< 0.01	1	1	0	0.01	-	< 0.01	1	1	0	0.01	-	< 0.01	1	1
cell adhesion mediated by integrin (GO:0033627)	39	0	1.7	-	< 0.01	0.411	1	2	1.55	+	1.29	0.67	1	0	0.32	-	< 0.01	1	1	0	0.29	-	< 0.01	1	1	2	0.35	+	5.77	0.0506	1	0	0.19	-	< 0.01	1	1	1	0.43	+	2.31	0.358	1	0	0.42	-	< 0.01	1	1
cell adhesion molecule production (GO:0060352)	3	0	0.13	-	< 0.01	1	1	1	0.12	+	8.38	0.144	1	0	0.02	-	< 0.01	1	1	0	0.02	-	< 0.01	1	1	0	0.03	-	< 0.01	1	1	0	0.01	-	< 0.01	1	1	0	0.03	-	< 0.01	1	1	0	0.03	-	< 0.01	1	1
cell aggregation (GO:0098743)	22	1	0.96	+	1.04	1	1	1	0.88	+	1.14	0.592	1	0	0.18	-	< 0.01	1	1	0	0.17	-	< 0.01	1	1	0	0.2	-	< 0.01	1	1	0	0.1	-	< 0.01	1	1	1	0.24	+	4.09	0.225	1	0	0.24	-	< 0.01	1	1
cell aging (GO:0007569)	76	9	3.32	+	2.71	0.00907	0.199	5	3.02	+	1.65	0.24	1	0	0.63	-	< 0.01	1	1	1	0.57	+	1.75	0.439	1	1	0.68	+	1.48	0.495	1	0	0.36	-	< 0.01	1	1	4	0.85	+	4.73	0.0118	0.853	3	0.83	+	3.63	0.0536	0.935
cell chemotaxis (GO:0060326)	208	7	9.08	-	0.77	0.608	1	2	8.27	-	0.24	0.0273	0.671	4	1.73	+	2.32	0.0984	1	0	1.57	-	< 0.01	0.412	1	4	1.85	+	2.16	0.118	1	0	0.99	-	< 0.01	0.629	1	3	2.31	+	1.3	0.506	1	1	2.26	-	0.44	0.731	1
cell chemotaxis to fibroblast growth factor (GO:0035766)	1	0	0.04	-	< 0.01	1	1	0	0.04	-	< 0.01	1	1	0	0.01	-	< 0.01	1	1	0	0.01	-	< 0.01	1	1	0	0.01	-	< 0.01	1	1	0	0	-	< 0.01	1	1	0	0.01	-	< 0.01	1	1	0	0.01	-	< 0.01	1	1
cell chemotaxis to vascular endothelial growth factor (GO:0090667)	1	0	0.04	-	< 0.01	1	1	0	0.04	-	< 0.01	1	1	0	0.01	-	< 0.01	1	1	0	0.01	-	< 0.01	1	1	0	0.01	-	< 0.01	1	1	0	0	-	< 0.01	1	1	0	0.01	-	< 0.01	1	1	0	0.01	-	< 0.01	1	1
cell communication (GO:0007154)	5230	244	228.36	+	1.07	0.241	1	170	208.04	-	0.82	0.00239	0.144	43	43.44	-	0.99	1	1	29	39.37	-	0.74	0.0633	1	39	46.49	-	0.84	0.232	1	21	24.89	-	0.84	0.416	1	56	58.17	-	0.96	0.819	1	54	56.9	-	0.95	0.7	1
cell communication by chemical coupling (GO:0010643)	3	1	0.13	+	7.63	0.157	0.932	0	0.12	-	< 0.01	1	1	0	0.02	-	< 0.01	1	1	0	0.02	-	< 0.01	1	1	0	0.03	-	< 0.01	1	1	0	0.01	-	< 0.01	1	1	0	0.03	-	< 0.01	1	1	0	0.03	-	< 0.01	1	1
cell communication by electrical coupling (GO:0010644)	20	3	0.87	+	3.44	0.0694	0.719	0	0.8	-	< 0.01	1	1	0	0.17	-	< 0.01	1	1	0	0.15	-	< 0.01	1	1	0	0.18	-	< 0.01	1	1	0	0.1	-	< 0.01	1	1	0	0.22	-	< 0.01	1	1	0	0.22	-	< 0.01	1	1
cell communication by electrical coupling involved in cardiac conduction (GO:0086064)	15	2	0.65	+	3.05	0.157	0.919	0	0.6	-	< 0.01	1	1	0	0.12	-	< 0.01	1	1	0	0.11	-	< 0.01	1	1	0	0.13	-	< 0.01	1	1	0	0.07	-	< 0.01	1	1	0	0.17	-	< 0.01	1	1	0	0.16	-	< 0.01	1	1
cell communication involved in cardiac conduction (GO:0086065)	43	3	1.88	+	1.6	0.442	1	1	1.71	-	0.58	1	1	1	0.36	+	2.8	0.305	1	0	0.32	-	< 0.01	1	1	0	0.38	-	< 0.01	1	1	0	0.2	-	< 0.01	1	1	0	0.48	-	< 0.01	1	1	1	0.47	+	2.14	0.379	1
cell competition in a multicellular organism (GO:0035212)	1	0	0.04	-	< 0.01	1	1	0	0.04	-	< 0.01	1	1	0	0.01	-	< 0.01	1	1	0	0.01	-	< 0.01	1	1	0	0.01	-	< 0.01	1	1	0	0	-	< 0.01	1	1	0	0.01	-	< 0.01	1	1	0	0.01	-	< 0.01	1	1
cell cycle checkpoint signaling (GO:0000075)	149	21	6.51	+	3.23	9.13e-06	0.000745	11	5.93	+	1.86	0.0579	0.977	1	1.24	-	0.81	1	1	3	1.12	+	2.67	0.106	1	1	1.32	-	0.76	1	1	2	0.71	+	2.82	0.161	1	3	1.66	+	1.81	0.235	1	11	1.62	+	6.79	1.34e-06	0.000236
cell cycle comprising mitosis without cytokinesis (GO:0033301)	1	0	0.04	-	< 0.01	1	1	0	0.04	-	< 0.01	1	1	0	0.01	-	< 0.01	1	1	0	0.01	-	< 0.01	1	1	0	0.01	-	< 0.01	1	1	0	0	-	< 0.01	1	1	0	0.01	-	< 0.01	1	1	0	0.01	-	< 0.01	1	1
cell cycle DNA replication initiation (GO:1902292)	5	0	0.22	-	< 0.01	1	1	1	0.2	+	5.03	0.209	1	0	0.04	-	< 0.01	1	1	0	0.04	-	< 0.01	1	1	0	0.04	-	< 0.01	1	1	1	0.02	+	42.02	0.0281	1	0	0.06	-	< 0.01	1	1	2	0.05	+	36.77	0.00234	0.11
cell cycle DNA replication maintenance of fidelity (GO:1902298)	2	1	0.09	+	11.45	0.12	0.88	0	0.08	-	< 0.01	1	1	0	0.02	-	< 0.01	1	1	0	0.02	-	< 0.01	1	1	0	0.02	-	< 0.01	1	1	0	0.01	-	< 0.01	1	1	0	0.02	-	< 0.01	1	1	0	0.02	-	< 0.01	1	1
cell cycle DNA replication termination (GO:1902294)	1	0	0.04	-	< 0.01	1	1	0	0.04	-	< 0.01	1	1	0	0.01	-	< 0.01	1	1	0	0.01	-	< 0.01	1	1	0	0.01	-	< 0.01	1	1	0	0	-	< 0.01	1	1	0	0.01	-	< 0.01	1	1	0	0.01	-	< 0.01	1	1
cell cycle G1/S phase transition (GO:0044843)	83	3	3.62	-	0.83	1	1	4	3.3	+	1.21	0.577	1	1	0.69	+	1.45	0.502	1	1	0.62	+	1.6	0.468	1	1	0.74	+	1.36	0.525	1	1	0.4	+	2.53	0.329	1	2	0.92	+	2.17	0.24	1	2	0.9	+	2.21	0.233	1
cell cycle G2/M phase transition (GO:0044839)	59	4	2.58	+	1.55	0.337	1	6	2.35	+	2.56	0.0377	0.792	1	0.49	+	2.04	0.392	1	3	0.44	+	6.75	0.0112	1	0	0.52	-	< 0.01	1	1	1	0.28	+	3.56	0.248	1	0	0.66	-	< 0.01	1	1	4	0.64	+	6.23	0.00474	0.187
cell cycle phase (GO:0022403)	11	1	0.48	+	2.08	0.401	1	2	0.44	+	4.57	0.0863	1	0	0.09	-	< 0.01	1	1	0	0.08	-	< 0.01	1	1	0	0.1	-	< 0.01	1	1	0	0.05	-	< 0.01	1	1	1	0.12	+	8.17	0.124	1	0	0.12	-	< 0.01	1	1
cell cycle phase transition (GO:0044770)	173	8	7.55	+	1.06	0.851	1	10	6.88	+	1.45	0.242	1	1	1.44	-	0.7	1	1	5	1.3	+	3.84	0.0109	1	1	1.54	-	0.65	1	1	3	0.82	+	3.64	0.0512	1	2	1.92	+	1.04	0.719	1	14	1.88	+	7.44	1.61e-08	4.58e-06
cell cycle switching (GO:0060184)	3	0	0.13	-	< 0.01	1	1	0	0.12	-	< 0.01	1	1	0	0.02	-	< 0.01	1	1	0	0.02	-	< 0.01	1	1	0	0.03	-	< 0.01	1	1	0	0.01	-	< 0.01	1	1	0	0.03	-	< 0.01	1	1	0	0.03	-	< 0.01	1	1
cell cycle switching, mitotic to meiotic cell cycle (GO:0051728)	3	0	0.13	-	< 0.01	1	1	0	0.12	-	< 0.01	1	1	0	0.02	-	< 0.01	1	1	0	0.02	-	< 0.01	1	1	0	0.03	-	< 0.01	1	1	0	0.01	-	< 0.01	1	1	0	0.03	-	< 0.01	1	1	0	0.03	-	< 0.01	1	1
cell death (GO:0008219)	981	65	42.83	+	1.52	0.00147	0.0494	40	39.02	+	1.03	0.867	1	10	8.15	+	1.23	0.47	1	6	7.39	-	0.81	0.849	1	13	8.72	+	1.49	0.16	1	6	4.67	+	1.28	0.473	1	17	10.91	+	1.56	0.0838	1	16	10.67	+	1.5	0.113	1
cell death in response to hydrogen peroxide (GO:0036474)	4	0	0.17	-	< 0.01	1	1	1	0.16	+	6.28	0.177	1	0	0.03	-	< 0.01	1	1	0	0.03	-	< 0.01	1	1	0	0.04	-	< 0.01	1	1	0	0.02	-	< 0.01	1	1	0	0.04	-	< 0.01	1	1	0	0.04	-	< 0.01	1	1
cell death in response to oxidative stress (GO:0036473)	24	2	1.05	+	1.91	0.297	1	3	0.95	+	3.14	0.0827	1	0	0.2	-	< 0.01	1	1	0	0.18	-	< 0.01	1	1	2	0.21	+	9.38	0.0218	0.843	0	0.11	-	< 0.01	1	1	1	0.27	+	3.75	0.242	1	0	0.26	-	< 0.01	1	1
cell dedifferentiation (GO:0043697)	6	1	0.26	+	3.82	0.259	1	1	0.24	+	4.19	0.239	1	1	0.05	+	20.07	0.0563	0.805	0	0.05	-	< 0.01	1	1	0	0.05	-	< 0.01	1	1	0	0.03	-	< 0.01	1	1	0	0.07	-	< 0.01	1	1	0	0.07	-	< 0.01	1	1
cell development (GO:0048468)	1649	106	72	+	1.47	0.00011	0.00641	70	65.59	+	1.07	0.555	1	24	13.7	+	1.75	0.00691	0.301	11	12.41	-	0.89	0.881	1	27	14.66	+	1.84	0.00233	0.315	3	7.85	-	0.38	0.0891	1	24	18.34	+	1.31	0.178	1	18	17.94	+	1	1	1
cell differentiation (GO:0030154)	3482	191	152.04	+	1.26	0.000946	0.0356	136	138.51	-	0.98	0.849	1	42	28.92	+	1.45	0.0104	0.388	28	26.21	+	1.07	0.668	1	42	30.95	+	1.36	0.0372	0.96	13	16.57	-	0.78	0.417	1	52	38.73	+	1.34	0.0264	1	46	37.88	+	1.21	0.152	1
cell differentiation in hindbrain (GO:0021533)	23	0	1	-	< 0.01	0.624	1	1	0.91	+	1.09	0.608	1	0	0.19	-	< 0.01	1	1	0	0.17	-	< 0.01	1	1	0	0.2	-	< 0.01	1	1	0	0.11	-	< 0.01	1	1	1	0.26	+	3.91	0.233	1	1	0.25	+	4	0.229	1
cell differentiation in spinal cord (GO:0021515)	51	3	2.23	+	1.35	0.494	1	1	2.03	-	0.49	0.724	1	0	0.42	-	< 0.01	1	1	0	0.38	-	< 0.01	1	1	0	0.45	-	< 0.01	1	1	0	0.24	-	< 0.01	1	1	0	0.57	-	< 0.01	1	1	0	0.55	-	< 0.01	1	1
cell differentiation involved in embryonic placenta development (GO:0060706)	26	0	1.14	-	< 0.01	0.626	1	1	1.03	-	0.97	1	1	1	0.22	+	4.63	0.2	1	0	0.2	-	< 0.01	1	1	0	0.23	-	< 0.01	1	1	1	0.12	+	8.08	0.12	1	0	0.29	-	< 0.01	1	1	0	0.28	-	< 0.01	1	1
cell differentiation involved in kidney development (GO:0061005)	47	5	2.05	+	2.44	0.0655	0.69	0	1.87	-	< 0.01	0.264	1	1	0.39	+	2.56	0.328	1	1	0.35	+	2.83	0.303	1	0	0.42	-	< 0.01	1	1	0	0.22	-	< 0.01	1	1	1	0.52	+	1.91	0.412	1	0	0.51	-	< 0.01	1	1
cell differentiation involved in metanephros development (GO:0072202)	18	0	0.79	-	< 0.01	1	1	0	0.72	-	< 0.01	1	1	0	0.15	-	< 0.01	1	1	0	0.14	-	< 0.01	1	1	0	0.16	-	< 0.01	1	1	0	0.09	-	< 0.01	1	1	1	0.2	+	4.99	0.19	1	0	0.2	-	< 0.01	1	1
cell differentiation involved in salivary gland development (GO:0060689)	2	0	0.09	-	< 0.01	1	1	1	0.08	+	12.57	0.11	1	0	0.02	-	< 0.01	1	1	0	0.02	-	< 0.01	1	1	0	0.02	-	< 0.01	1	1	0	0.01	-	< 0.01	1	1	0	0.02	-	< 0.01	1	1	0	0.02	-	< 0.01	1	1
cell envelope organization (GO:0043163)	3	1	0.13	+	7.63	0.157	0.943	0	0.12	-	< 0.01	1	1	1	0.02	+	40.13	0.0325	0.672	0	0.02	-	< 0.01	1	1	0	0.03	-	< 0.01	1	1	0	0.01	-	< 0.01	1	1	0	0.03	-	< 0.01	1	1	0	0.03	-	< 0.01	1	1
cell fate commitment (GO:0045165)	245	8	10.7	-	0.75	0.527	1	6	9.75	-	0.62	0.318	1	4	2.03	+	1.97	0.15	1	1	1.84	-	0.54	1	1	1	2.18	-	0.46	0.729	1	1	1.17	-	0.86	1	1	2	2.72	-	0.73	1	1	0	2.67	-	< 0.01	0.119	1
cell fate commitment involved in formation of primary germ layer (GO:0060795)	27	0	1.18	-	< 0.01	0.628	1	0	1.07	-	< 0.01	0.625	1	1	0.22	+	4.46	0.207	1	0	0.2	-	< 0.01	1	1	0	0.24	-	< 0.01	1	1	0	0.13	-	< 0.01	1	1	0	0.3	-	< 0.01	1	1	0	0.29	-	< 0.01	1	1
cell fate commitment involved in pattern specification (GO:0060581)	11	0	0.48	-	< 0.01	1	1	0	0.44	-	< 0.01	1	1	0	0.09	-	< 0.01	1	1	0	0.08	-	< 0.01	1	1	0	0.1	-	< 0.01	1	1	0	0.05	-	< 0.01	1	1	0	0.12	-	< 0.01	1	1	0	0.12	-	< 0.01	1	1
cell fate determination (GO:0001709)	43	3	1.88	+	1.6	0.442	1	0	1.71	-	< 0.01	0.413	1	0	0.36	-	< 0.01	1	1	1	0.32	+	3.09	0.281	1	0	0.38	-	< 0.01	1	1	0	0.2	-	< 0.01	1	1	0	0.48	-	< 0.01	1	1	0	0.47	-	< 0.01	1	1
cell fate determination involved in pattern specification (GO:0060582)	1	0	0.04	-	< 0.01	1	1	0	0.04	-	< 0.01	1	1	0	0.01	-	< 0.01	1	1	0	0.01	-	< 0.01	1	1	0	0.01	-	< 0.01	1	1	0	0	-	< 0.01	1	1	0	0.01	-	< 0.01	1	1	0	0.01	-	< 0.01	1	1
cell fate specification (GO:0001708)	84	3	3.67	-	0.82	1	1	0	3.34	-	< 0.01	0.0793	1	1	0.7	+	1.43	0.506	1	0	0.63	-	< 0.01	1	1	0	0.75	-	< 0.01	1	1	0	0.4	-	< 0.01	1	1	1	0.93	+	1.07	0.61	1	0	0.91	-	< 0.01	1	1
cell fate specification involved in pattern specification (GO:0060573)	7	0	0.31	-	< 0.01	1	1	0	0.28	-	< 0.01	1	1	0	0.06	-	< 0.01	1	1	0	0.05	-	< 0.01	1	1	0	0.06	-	< 0.01	1	1	0	0.03	-	< 0.01	1	1	0	0.08	-	< 0.01	1	1	0	0.08	-	< 0.01	1	1
cell gliding (GO:0071976)	1	0	0.04	-	< 0.01	1	1	0	0.04	-	< 0.01	1	1	0	0.01	-	< 0.01	1	1	0	0.01	-	< 0.01	1	1	0	0.01	-	< 0.01	1	1	0	0	-	< 0.01	1	1	0	0.01	-	< 0.01	1	1	0	0.01	-	< 0.01	1	1
cell growth (GO:0016049)	92	10	4.02	+	2.49	0.0104	0.212	2	3.66	-	0.55	0.588	1	2	0.76	+	2.62	0.181	1	0	0.69	-	< 0.01	1	1	3	0.82	+	3.67	0.0517	1	0	0.44	-	< 0.01	1	1	1	1.02	-	0.98	1	1	2	1	+	2	0.269	1
cell growth involved in cardiac muscle cell development (GO:0061049)	6	1	0.26	+	3.82	0.259	1	0	0.24	-	< 0.01	1	1	0	0.05	-	< 0.01	1	1	0	0.05	-	< 0.01	1	1	0	0.05	-	< 0.01	1	1	0	0.03	-	< 0.01	1	1	0	0.07	-	< 0.01	1	1	0	0.07	-	< 0.01	1	1
cell junction assembly (GO:0034329)	263	28	11.48	+	2.44	4.29e-05	0.00282	6	10.46	-	0.57	0.201	1	8	2.18	+	3.66	0.00188	0.139	3	1.98	+	1.52	0.454	1	3	2.34	+	1.28	0.51	1	1	1.25	-	0.8	1	1	2	2.93	-	0.68	1	1	1	2.86	-	0.35	0.537	1
cell junction disassembly (GO:0150146)	12	0	0.52	-	< 0.01	1	1	0	0.48	-	< 0.01	1	1	0	0.1	-	< 0.01	1	1	0	0.09	-	< 0.01	1	1	0	0.11	-	< 0.01	1	1	0	0.06	-	< 0.01	1	1	0	0.13	-	< 0.01	1	1	0	0.13	-	< 0.01	1	1
cell junction maintenance (GO:0034331)	42	4	1.83	+	2.18	0.125	0.85	4	1.67	+	2.39	0.0983	1	0	0.35	-	< 0.01	1	1	1	0.32	+	3.16	0.276	1	1	0.37	+	2.68	0.317	1	0	0.2	-	< 0.01	1	1	3	0.47	+	6.42	0.0133	0.871	0	0.46	-	< 0.01	1	1
cell junction organization (GO:0034330)	481	45	21	+	2.14	6.85e-06	0.00058	19	19.13	-	0.99	1	1	14	3.99	+	3.5	6.38e-05	0.0244	6	3.62	+	1.66	0.183	1	6	4.28	+	1.4	0.329	1	3	2.29	+	1.31	0.501	1	8	5.35	+	1.5	0.265	1	3	5.23	-	0.57	0.499	1
cell killing (GO:0001906)	119	4	5.2	-	0.77	0.821	1	3	4.73	-	0.63	0.633	1	1	0.99	+	1.01	1	1	0	0.9	-	< 0.01	1	1	2	1.06	+	1.89	0.289	1	1	0.57	+	1.77	0.435	1	1	1.32	-	0.76	1	1	0	1.29	-	< 0.01	0.642	1
cell maturation (GO:0048469)	164	7	7.16	-	0.98	1	1	7	6.52	+	1.07	0.84	1	3	1.36	+	2.2	0.159	1	1	1.23	-	0.81	1	1	3	1.46	+	2.06	0.183	1	1	0.78	+	1.28	0.545	1	0	1.82	-	< 0.01	0.269	1	3	1.78	+	1.68	0.268	1
cell migration (GO:0016477)	868	43	37.9	+	1.13	0.398	1	28	34.53	-	0.81	0.286	1	20	7.21	+	2.77	4.49e-05	0.0207	6	6.53	-	0.92	1	1	20	7.71	+	2.59	0.000116	0.0864	3	4.13	-	0.73	0.8	1	17	9.65	+	1.76	0.0297	1	12	9.44	+	1.27	0.4	1
cell migration in diencephalon (GO:0061381)	1	0	0.04	-	< 0.01	1	1	0	0.04	-	< 0.01	1	1	0	0.01	-	< 0.01	1	1	0	0.01	-	< 0.01	1	1	0	0.01	-	< 0.01	1	1	0	0	-	< 0.01	1	1	0	0.01	-	< 0.01	1	1	0	0.01	-	< 0.01	1	1
cell migration in hindbrain (GO:0021535)	17	2	0.74	+	2.69	0.188	1	0	0.68	-	< 0.01	1	1	0	0.14	-	< 0.01	1	1	0	0.13	-	< 0.01	1	1	0	0.15	-	< 0.01	1	1	1	0.08	+	12.36	0.082	1	1	0.19	+	5.29	0.181	1	1	0.18	+	5.41	0.177	1
cell migration involved in coronary angiogenesis (GO:0060981)	1	0	0.04	-	< 0.01	1	1	0	0.04	-	< 0.01	1	1	0	0.01	-	< 0.01	1	1	0	0.01	-	< 0.01	1	1	0	0.01	-	< 0.01	1	1	0	0	-	< 0.01	1	1	0	0.01	-	< 0.01	1	1	0	0.01	-	< 0.01	1	1
cell migration involved in coronary vasculogenesis (GO:0060980)	1	0	0.04	-	< 0.01	1	1	0	0.04	-	< 0.01	1	1	0	0.01	-	< 0.01	1	1	0	0.01	-	< 0.01	1	1	0	0.01	-	< 0.01	1	1	0	0	-	< 0.01	1	1	0	0.01	-	< 0.01	1	1	0	0.01	-	< 0.01	1	1
cell migration involved in endocardial cushion formation (GO:0003273)	4	0	0.17	-	< 0.01	1	1	0	0.16	-	< 0.01	1	1	0	0.03	-	< 0.01	1	1	0	0.03	-	< 0.01	1	1	0	0.04	-	< 0.01	1	1	0	0.02	-	< 0.01	1	1	0	0.04	-	< 0.01	1	1	0	0.04	-	< 0.01	1	1
cell migration involved in gastrulation (GO:0042074)	16	0	0.7	-	< 0.01	1	1	1	0.64	+	1.57	0.485	1	0	0.13	-	< 0.01	1	1	0	0.12	-	< 0.01	1	1	0	0.14	-	< 0.01	1	1	0	0.08	-	< 0.01	1	1	0	0.18	-	< 0.01	1	1	0	0.17	-	< 0.01	1	1
cell migration involved in heart development (GO:0060973)	17	0	0.74	-	< 0.01	1	1	0	0.68	-	< 0.01	1	1	0	0.14	-	< 0.01	1	1	0	0.13	-	< 0.01	1	1	0	0.15	-	< 0.01	1	1	0	0.08	-	< 0.01	1	1	0	0.19	-	< 0.01	1	1	0	0.18	-	< 0.01	1	1
cell migration involved in heart formation (GO:0060974)	2	0	0.09	-	< 0.01	1	1	0	0.08	-	< 0.01	1	1	0	0.02	-	< 0.01	1	1	0	0.02	-	< 0.01	1	1	0	0.02	-	< 0.01	1	1	0	0.01	-	< 0.01	1	1	0	0.02	-	< 0.01	1	1	0	0.02	-	< 0.01	1	1
cell migration involved in kidney development (GO:0035787)	3	0	0.13	-	< 0.01	1	1	1	0.12	+	8.38	0.144	1	0	0.02	-	< 0.01	1	1	0	0.02	-	< 0.01	1	1	0	0.03	-	< 0.01	1	1	0	0.01	-	< 0.01	1	1	0	0.03	-	< 0.01	1	1	0	0.03	-	< 0.01	1	1
cell migration involved in mesendoderm migration (GO:0090134)	2	0	0.09	-	< 0.01	1	1	0	0.08	-	< 0.01	1	1	0	0.02	-	< 0.01	1	1	0	0.02	-	< 0.01	1	1	0	0.02	-	< 0.01	1	1	0	0.01	-	< 0.01	1	1	0	0.02	-	< 0.01	1	1	0	0.02	-	< 0.01	1	1
cell migration involved in metanephros development (GO:0035788)	2	0	0.09	-	< 0.01	1	1	0	0.08	-	< 0.01	1	1	0	0.02	-	< 0.01	1	1	0	0.02	-	< 0.01	1	1	0	0.02	-	< 0.01	1	1	0	0.01	-	< 0.01	1	1	0	0.02	-	< 0.01	1	1	0	0.02	-	< 0.01	1	1
cell migration involved in sprouting angiogenesis (GO:0002042)	21	2	0.92	+	2.18	0.25	1	0	0.84	-	< 0.01	1	1	1	0.17	+	5.73	0.166	1	0	0.16	-	< 0.01	1	1	0	0.19	-	< 0.01	1	1	0	0.1	-	< 0.01	1	1	0	0.23	-	< 0.01	1	1	0	0.23	-	< 0.01	1	1
cell migration involved in vasculogenesis (GO:0035441)	4	0	0.17	-	< 0.01	1	1	0	0.16	-	< 0.01	1	1	0	0.03	-	< 0.01	1	1	0	0.03	-	< 0.01	1	1	0	0.04	-	< 0.01	1	1	0	0.02	-	< 0.01	1	1	0	0.04	-	< 0.01	1	1	0	0.04	-	< 0.01	1	1
cell migration to the midline involved in heart development (GO:0003318)	1	0	0.04	-	< 0.01	1	1	0	0.04	-	< 0.01	1	1	0	0.01	-	< 0.01	1	1	0	0.01	-	< 0.01	1	1	0	0.01	-	< 0.01	1	1	0	0	-	< 0.01	1	1	0	0.01	-	< 0.01	1	1	0	0.01	-	< 0.01	1	1
cell morphogenesis (GO:0000902)	690	51	30.13	+	1.69	0.000504	0.022	25	27.45	-	0.91	0.766	1	13	5.73	+	2.27	0.00827	0.341	6	5.19	+	1.16	0.652	1	15	6.13	+	2.45	0.00149	0.285	2	3.28	-	0.61	0.775	1	12	7.67	+	1.56	0.136	1	7	7.51	-	0.93	1	1
cell morphogenesis involved in differentiation (GO:0000904)	535	40	23.36	+	1.71	0.002	0.0629	17	21.28	-	0.8	0.43	1	10	4.44	+	2.25	0.0151	0.499	5	4.03	+	1.24	0.606	1	14	4.76	+	2.94	0.000378	0.152	1	2.55	-	0.39	0.524	1	9	5.95	+	1.51	0.207	1	4	5.82	-	0.69	0.669	1
cell morphogenesis involved in neuron differentiation (GO:0048667)	423	33	18.47	+	1.79	0.00279	0.0815	15	16.83	-	0.89	0.801	1	7	3.51	+	1.99	0.0932	1	5	3.18	+	1.57	0.256	1	12	3.76	+	3.19	0.000497	0.166	1	2.01	-	0.5	0.726	1	7	4.7	+	1.49	0.245	1	4	4.6	-	0.87	1	1
cell motility (GO:0048870)	1022	53	44.62	+	1.19	0.211	1	34	40.65	-	0.84	0.324	1	20	8.49	+	2.36	0.000525	0.0761	7	7.69	-	0.91	1	1	21	9.08	+	2.31	0.000435	0.159	4	4.86	-	0.82	1	1	18	11.37	+	1.58	0.0643	1	12	11.12	+	1.08	0.756	1
cell motility involved in cerebral cortex radial glia guided migration (GO:0021814)	6	0	0.26	-	< 0.01	1	1	0	0.24	-	< 0.01	1	1	0	0.05	-	< 0.01	1	1	0	0.05	-	< 0.01	1	1	0	0.05	-	< 0.01	1	1	0	0.03	-	< 0.01	1	1	1	0.07	+	14.98	0.0745	1	0	0.07	-	< 0.01	1	1
cell part morphogenesis (GO:0032990)	490	41	21.4	+	1.92	0.000163	0.0088	18	19.49	-	0.92	0.816	1	9	4.07	+	2.21	0.0228	0.602	5	3.69	+	1.36	0.424	1	12	4.36	+	2.76	0.0017	0.278	1	2.33	-	0.43	0.733	1	8	5.45	+	1.47	0.27	1	7	5.33	+	1.31	0.383	1
cell population proliferation (GO:0008283)	503	32	21.96	+	1.46	0.0478	0.568	19	20.01	-	0.95	0.908	1	9	4.18	+	2.15	0.04	0.742	1	3.79	-	0.26	0.191	1	6	4.47	+	1.34	0.464	1	5	2.39	+	2.09	0.0937	1	6	5.59	+	1.07	0.828	1	12	5.47	+	2.19	0.0138	0.44
cell projection assembly (GO:0030031)	418	26	18.25	+	1.42	0.0917	0.755	17	16.63	+	1.02	0.899	1	1	3.47	-	0.29	0.27	1	3	3.15	-	0.95	1	1	4	3.72	+	1.08	0.79	1	1	1.99	-	0.5	0.726	1	7	4.65	+	1.51	0.24	1	2	4.55	-	0.44	0.336	1
cell projection morphogenesis (GO:0048858)	471	38	20.57	+	1.85	0.000666	0.027	16	18.74	-	0.85	0.632	1	8	3.91	+	2.05	0.0634	0.866	5	3.55	+	1.41	0.41	1	12	4.19	+	2.87	0.00123	0.251	1	2.24	-	0.45	0.73	1	8	5.24	+	1.53	0.259	1	7	5.12	+	1.37	0.366	1
cell projection organization (GO:0030030)	1129	72	49.3	+	1.46	0.00226	0.0685	50	44.91	+	1.11	0.435	1	11	9.38	+	1.17	0.611	1	10	8.5	+	1.18	0.593	1	19	10.03	+	1.89	0.0082	0.564	3	5.37	-	0.56	0.377	1	22	12.56	+	1.75	0.0123	0.863	11	12.28	-	0.9	0.882	1
cell proliferation in bone marrow (GO:0071838)	1	0	0.04	-	< 0.01	1	1	0	0.04	-	< 0.01	1	1	0	0.01	-	< 0.01	1	1	0	0.01	-	< 0.01	1	1	0	0.01	-	< 0.01	1	1	0	0	-	< 0.01	1	1	0	0.01	-	< 0.01	1	1	0	0.01	-	< 0.01	1	1
cell proliferation in external granule layer (GO:0021924)	6	0	0.26	-	< 0.01	1	1	0	0.24	-	< 0.01	1	1	0	0.05	-	< 0.01	1	1	0	0.05	-	< 0.01	1	1	0	0.05	-	< 0.01	1	1	1	0.03	+	35.02	0.0327	1	0	0.07	-	< 0.01	1	1	0	0.07	-	< 0.01	1	1
cell proliferation in forebrain (GO:0021846)	23	2	1	+	1.99	0.281	1	0	0.91	-	< 0.01	1	1	1	0.19	+	5.23	0.18	1	0	0.17	-	< 0.01	1	1	0	0.2	-	< 0.01	1	1	0	0.11	-	< 0.01	1	1	1	0.26	+	3.91	0.233	1	0	0.25	-	< 0.01	1	1
cell proliferation in hindbrain (GO:0021534)	6	0	0.26	-	< 0.01	1	1	0	0.24	-	< 0.01	1	1	0	0.05	-	< 0.01	1	1	0	0.05	-	< 0.01	1	1	0	0.05	-	< 0.01	1	1	1	0.03	+	35.02	0.0327	1	0	0.07	-	< 0.01	1	1	0	0.07	-	< 0.01	1	1
cell proliferation in midbrain (GO:0033278)	6	0	0.26	-	< 0.01	1	1	1	0.24	+	4.19	0.239	1	0	0.05	-	< 0.01	1	1	0	0.05	-	< 0.01	1	1	0	0.05	-	< 0.01	1	1	0	0.03	-	< 0.01	1	1	0	0.07	-	< 0.01	1	1	0	0.07	-	< 0.01	1	1
cell proliferation involved in heart morphogenesis (GO:0061323)	2	0	0.09	-	< 0.01	1	1	0	0.08	-	< 0.01	1	1	0	0.02	-	< 0.01	1	1	0	0.02	-	< 0.01	1	1	0	0.02	-	< 0.01	1	1	0	0.01	-	< 0.01	1	1	0	0.02	-	< 0.01	1	1	0	0.02	-	< 0.01	1	1
cell proliferation involved in heart valve development (GO:2000793)	1	0	0.04	-	< 0.01	1	1	0	0.04	-	< 0.01	1	1	0	0.01	-	< 0.01	1	1	0	0.01	-	< 0.01	1	1	0	0.01	-	< 0.01	1	1	0	0	-	< 0.01	1	1	0	0.01	-	< 0.01	1	1	0	0.01	-	< 0.01	1	1
cell proliferation involved in kidney development (GO:0072111)	10	1	0.44	+	2.29	0.375	1	0	0.4	-	< 0.01	1	1	0	0.08	-	< 0.01	1	1	0	0.08	-	< 0.01	1	1	0	0.09	-	< 0.01	1	1	0	0.05	-	< 0.01	1	1	0	0.11	-	< 0.01	1	1	0	0.11	-	< 0.01	1	1
cell proliferation involved in mesonephros development (GO:0061209)	3	0	0.13	-	< 0.01	1	1	0	0.12	-	< 0.01	1	1	0	0.02	-	< 0.01	1	1	0	0.02	-	< 0.01	1	1	0	0.03	-	< 0.01	1	1	0	0.01	-	< 0.01	1	1	0	0.03	-	< 0.01	1	1	0	0.03	-	< 0.01	1	1
cell proliferation involved in metanephros development (GO:0072203)	7	1	0.31	+	3.27	0.29	1	0	0.28	-	< 0.01	1	1	0	0.06	-	< 0.01	1	1	0	0.05	-	< 0.01	1	1	0	0.06	-	< 0.01	1	1	0	0.03	-	< 0.01	1	1	0	0.08	-	< 0.01	1	1	0	0.08	-	< 0.01	1	1
cell proliferation involved in outflow tract morphogenesis (GO:0061325)	2	0	0.09	-	< 0.01	1	1	0	0.08	-	< 0.01	1	1	0	0.02	-	< 0.01	1	1	0	0.02	-	< 0.01	1	1	0	0.02	-	< 0.01	1	1	0	0.01	-	< 0.01	1	1	0	0.02	-	< 0.01	1	1	0	0.02	-	< 0.01	1	1
cell recognition (GO:0008037)	229	5	10	-	0.5	0.138	0.908	6	9.11	-	0.66	0.392	1	5	1.9	+	2.63	0.0447	0.753	2	1.72	+	1.16	0.692	1	4	2.04	+	1.97	0.151	1	0	1.09	-	< 0.01	0.631	1	1	2.55	-	0.39	0.525	1	2	2.49	-	0.8	1	1
cell redox homeostasis (GO:0045454)	38	2	1.66	+	1.21	0.684	1	6	1.51	+	3.97	0.00629	0.284	1	0.32	+	3.17	0.276	1	0	0.29	-	< 0.01	1	1	0	0.34	-	< 0.01	1	1	0	0.18	-	< 0.01	1	1	0	0.42	-	< 0.01	1	1	1	0.41	+	2.42	0.345	1
cell septum assembly (GO:0090529)	1	0	0.04	-	< 0.01	1	1	0	0.04	-	< 0.01	1	1	0	0.01	-	< 0.01	1	1	0	0.01	-	< 0.01	1	1	0	0.01	-	< 0.01	1	1	0	0	-	< 0.01	1	1	0	0.01	-	< 0.01	1	1	0	0.01	-	< 0.01	1	1
cell surface bile acid receptor signaling pathway (GO:0038184)	1	0	0.04	-	< 0.01	1	1	0	0.04	-	< 0.01	1	1	0	0.01	-	< 0.01	1	1	0	0.01	-	< 0.01	1	1	0	0.01	-	< 0.01	1	1	0	0	-	< 0.01	1	1	0	0.01	-	< 0.01	1	1	0	0.01	-	< 0.01	1	1
cell surface pattern recognition receptor signaling pathway (GO:0002752)	6	0	0.26	-	< 0.01	1	1	0	0.24	-	< 0.01	1	1	0	0.05	-	< 0.01	1	1	0	0.05	-	< 0.01	1	1	0	0.05	-	< 0.01	1	1	0	0.03	-	< 0.01	1	1	0	0.07	-	< 0.01	1	1	0	0.07	-	< 0.01	1	1
cell surface receptor signaling pathway (GO:0007166)	2084	88	91	-	0.97	0.778	1	62	82.9	-	0.75	0.0175	0.536	20	17.31	+	1.16	0.523	1	11	15.69	-	0.7	0.282	1	25	18.52	+	1.35	0.138	1	7	9.92	-	0.71	0.402	1	18	23.18	-	0.78	0.32	1	20	22.67	-	0.88	0.655	1
cell surface receptor signaling pathway involved in cell-cell signaling (GO:1905114)	345	21	15.06	+	1.39	0.145	0.933	19	13.72	+	1.38	0.166	1	2	2.87	-	0.7	1	1	1	2.6	-	0.39	0.526	1	6	3.07	+	1.96	0.134	1	2	1.64	+	1.22	0.681	1	1	3.84	-	0.26	0.192	1	2	3.75	-	0.53	0.594	1
cell surface receptor signaling pathway involved in heart development (GO:0061311)	24	2	1.05	+	1.91	0.297	1	0	0.95	-	< 0.01	1	1	0	0.2	-	< 0.01	1	1	0	0.18	-	< 0.01	1	1	0	0.21	-	< 0.01	1	1	0	0.11	-	< 0.01	1	1	0	0.27	-	< 0.01	1	1	0	0.26	-	< 0.01	1	1
cell tip growth (GO:0009932)	1	0	0.04	-	< 0.01	1	1	0	0.04	-	< 0.01	1	1	0	0.01	-	< 0.01	1	1	0	0.01	-	< 0.01	1	1	0	0.01	-	< 0.01	1	1	0	0	-	< 0.01	1	1	0	0.01	-	< 0.01	1	1	0	0.01	-	< 0.01	1	1
cell volume homeostasis (GO:0006884)	32	0	1.4	-	< 0.01	0.644	1	2	1.27	+	1.57	0.376	1	0	0.27	-	< 0.01	1	1	0	0.24	-	< 0.01	1	1	0	0.28	-	< 0.01	1	1	0	0.15	-	< 0.01	1	1	0	0.36	-	< 0.01	1	1	0	0.35	-	< 0.01	1	1
cell wall biogenesis (GO:0042546)	1	0	0.04	-	< 0.01	1	1	0	0.04	-	< 0.01	1	1	0	0.01	-	< 0.01	1	1	0	0.01	-	< 0.01	1	1	0	0.01	-	< 0.01	1	1	0	0	-	< 0.01	1	1	0	0.01	-	< 0.01	1	1	0	0.01	-	< 0.01	1	1
cell wall disruption in other organism (GO:0044278)	4	0	0.17	-	< 0.01	1	1	0	0.16	-	< 0.01	1	1	0	0.03	-	< 0.01	1	1	0	0.03	-	< 0.01	1	1	0	0.04	-	< 0.01	1	1	0	0.02	-	< 0.01	1	1	0	0.04	-	< 0.01	1	1	0	0.04	-	< 0.01	1	1
cell wall glycoprotein biosynthetic process (GO:0031506)	1	0	0.04	-	< 0.01	1	1	0	0.04	-	< 0.01	1	1	0	0.01	-	< 0.01	1	1	0	0.01	-	< 0.01	1	1	0	0.01	-	< 0.01	1	1	0	0	-	< 0.01	1	1	0	0.01	-	< 0.01	1	1	0	0.01	-	< 0.01	1	1
cell wall macromolecule biosynthetic process (GO:0044038)	1	0	0.04	-	< 0.01	1	1	0	0.04	-	< 0.01	1	1	0	0.01	-	< 0.01	1	1	0	0.01	-	< 0.01	1	1	0	0.01	-	< 0.01	1	1	0	0	-	< 0.01	1	1	0	0.01	-	< 0.01	1	1	0	0.01	-	< 0.01	1	1
cell wall macromolecule catabolic process (GO:0016998)	2	0	0.09	-	< 0.01	1	1	0	0.08	-	< 0.01	1	1	0	0.02	-	< 0.01	1	1	0	0.02	-	< 0.01	1	1	0	0.02	-	< 0.01	1	1	0	0.01	-	< 0.01	1	1	0	0.02	-	< 0.01	1	1	0	0.02	-	< 0.01	1	1
cell wall macromolecule metabolic process (GO:0044036)	3	0	0.13	-	< 0.01	1	1	0	0.12	-	< 0.01	1	1	0	0.02	-	< 0.01	1	1	0	0.02	-	< 0.01	1	1	0	0.03	-	< 0.01	1	1	0	0.01	-	< 0.01	1	1	0	0.03	-	< 0.01	1	1	0	0.03	-	< 0.01	1	1
cell wall mannoprotein biosynthetic process (GO:0000032)	1	0	0.04	-	< 0.01	1	1	0	0.04	-	< 0.01	1	1	0	0.01	-	< 0.01	1	1	0	0.01	-	< 0.01	1	1	0	0.01	-	< 0.01	1	1	0	0	-	< 0.01	1	1	0	0.01	-	< 0.01	1	1	0	0.01	-	< 0.01	1	1
cell wall organization or biogenesis (GO:0071554)	3	0	0.13	-	< 0.01	1	1	0	0.12	-	< 0.01	1	1	0	0.02	-	< 0.01	1	1	0	0.02	-	< 0.01	1	1	0	0.03	-	< 0.01	1	1	0	0.01	-	< 0.01	1	1	0	0.03	-	< 0.01	1	1	0	0.03	-	< 0.01	1	1
cell-abiotic substrate adhesion (GO:0036164)	1	0	0.04	-	< 0.01	1	1	0	0.04	-	< 0.01	1	1	0	0.01	-	< 0.01	1	1	0	0.01	-	< 0.01	1	1	0	0.01	-	< 0.01	1	1	0	0	-	< 0.01	1	1	0	0.01	-	< 0.01	1	1	0	0.01	-	< 0.01	1	1
cell-cell adhesion (GO:0098609)	536	23	23.4	-	0.98	1	1	9	21.32	-	0.42	0.00446	0.221	14	4.45	+	3.14	0.000192	0.0425	2	4.04	-	0.5	0.446	1	10	4.76	+	2.1	0.0307	0.925	0	2.55	-	< 0.01	0.187	1	9	5.96	+	1.51	0.207	1	4	5.83	-	0.69	0.669	1
cell-cell adhesion in response to extracellular stimulus (GO:0140039)	2	0	0.09	-	< 0.01	1	1	0	0.08	-	< 0.01	1	1	0	0.02	-	< 0.01	1	1	0	0.02	-	< 0.01	1	1	1	0.02	+	56.25	0.0262	0.903	0	0.01	-	< 0.01	1	1	0	0.02	-	< 0.01	1	1	0	0.02	-	< 0.01	1	1
cell-cell adhesion involved in gastrulation (GO:0070586)	1	0	0.04	-	< 0.01	1	1	0	0.04	-	< 0.01	1	1	0	0.01	-	< 0.01	1	1	0	0.01	-	< 0.01	1	1	0	0.01	-	< 0.01	1	1	0	0	-	< 0.01	1	1	0	0.01	-	< 0.01	1	1	0	0.01	-	< 0.01	1	1
cell-cell adhesion involved in neuronal-glial interactions involved in cerebral cortex radial glia guided migration (GO:0021813)	1	0	0.04	-	< 0.01	1	1	0	0.04	-	< 0.01	1	1	0	0.01	-	< 0.01	1	1	0	0.01	-	< 0.01	1	1	0	0.01	-	< 0.01	1	1	0	0	-	< 0.01	1	1	0	0.01	-	< 0.01	1	1	0	0.01	-	< 0.01	1	1
cell-cell adhesion mediated by cadherin (GO:0044331)	8	1	0.35	+	2.86	0.319	1	0	0.32	-	< 0.01	1	1	1	0.07	+	15.05	0.0718	0.893	0	0.06	-	< 0.01	1	1	0	0.07	-	< 0.01	1	1	0	0.04	-	< 0.01	1	1	0	0.09	-	< 0.01	1	1	0	0.09	-	< 0.01	1	1
cell-cell adhesion mediated by integrin (GO:0033631)	6	0	0.26	-	< 0.01	1	1	0	0.24	-	< 0.01	1	1	0	0.05	-	< 0.01	1	1	0	0.05	-	< 0.01	1	1	1	0.05	+	18.75	0.0601	1	0	0.03	-	< 0.01	1	1	0	0.07	-	< 0.01	1	1	0	0.07	-	< 0.01	1	1
cell-cell adhesion via plasma-membrane adhesion molecules (GO:0098742)	260	8	11.35	-	0.7	0.44	1	2	10.34	-	0.19	0.00503	0.244	7	2.16	+	3.24	0.00677	0.296	1	1.96	-	0.51	1	1	4	2.31	+	1.73	0.3	1	0	1.24	-	< 0.01	0.638	1	2	2.89	-	0.69	1	1	2	2.83	-	0.71	1	1
cell-cell fusion (GO:0140253)	34	0	1.48	-	< 0.01	0.402	1	1	1.35	-	0.74	1	1	0	0.28	-	< 0.01	1	1	0	0.26	-	< 0.01	1	1	1	0.3	+	3.31	0.267	1	0	0.16	-	< 0.01	1	1	0	0.38	-	< 0.01	1	1	0	0.37	-	< 0.01	1	1
cell-cell junction assembly (GO:0007043)	124	14	5.41	+	2.59	0.00196	0.0619	4	4.93	-	0.81	1	1	4	1.03	+	3.88	0.0216	0.579	0	0.93	-	< 0.01	1	1	0	1.1	-	< 0.01	0.631	1	0	0.59	-	< 0.01	1	1	2	1.38	+	1.45	0.404	1	0	1.35	-	< 0.01	0.647	1
cell-cell junction disassembly (GO:0150147)	1	0	0.04	-	< 0.01	1	1	0	0.04	-	< 0.01	1	1	0	0.01	-	< 0.01	1	1	0	0.01	-	< 0.01	1	1	0	0.01	-	< 0.01	1	1	0	0	-	< 0.01	1	1	0	0.01	-	< 0.01	1	1	0	0.01	-	< 0.01	1	1
cell-cell junction maintenance (GO:0045217)	17	2	0.74	+	2.69	0.188	1	1	0.68	+	1.48	0.505	1	0	0.14	-	< 0.01	1	1	1	0.13	+	7.81	0.126	1	0	0.15	-	< 0.01	1	1	0	0.08	-	< 0.01	1	1	1	0.19	+	5.29	0.181	1	0	0.18	-	< 0.01	1	1
cell-cell junction organization (GO:0045216)	175	21	7.64	+	2.75	7.78e-05	0.00476	6	6.96	-	0.86	1	1	8	1.45	+	5.5	0.000142	0.0376	2	1.32	+	1.52	0.382	1	1	1.56	-	0.64	1	1	0	0.83	-	< 0.01	1	1	3	1.95	+	1.54	0.45	1	1	1.9	-	0.53	1	1
cell-cell recognition (GO:0009988)	66	1	2.88	-	0.35	0.531	1	4	2.63	+	1.52	0.344	1	0	0.55	-	< 0.01	1	1	0	0.5	-	< 0.01	1	1	1	0.59	+	1.7	0.448	1	0	0.31	-	< 0.01	1	1	0	0.73	-	< 0.01	1	1	0	0.72	-	< 0.01	1	1
cell-cell signaling (GO:0007267)	1044	44	45.59	-	0.97	0.877	1	35	41.53	-	0.84	0.37	1	8	8.67	-	0.92	1	1	2	7.86	-	0.25	0.0257	1	9	9.28	-	0.97	1	1	4	4.97	-	0.8	0.819	1	11	11.61	-	0.95	1	1	7	11.36	-	0.62	0.22	1
cell-cell signaling by wnt (GO:0198738)	276	18	12.05	+	1.49	0.104	0.819	17	10.98	+	1.55	0.0889	1	2	2.29	-	0.87	1	1	1	2.08	-	0.48	0.727	1	6	2.45	+	2.45	0.0391	0.989	1	1.31	-	0.76	1	1	0	3.07	-	< 0.01	0.0798	1	2	3	-	0.67	0.773	1
cell-cell signaling involved in cardiac conduction (GO:0086019)	27	2	1.18	+	1.7	0.344	1	0	1.07	-	< 0.01	0.625	1	0	0.22	-	< 0.01	1	1	0	0.2	-	< 0.01	1	1	0	0.24	-	< 0.01	1	1	0	0.13	-	< 0.01	1	1	0	0.3	-	< 0.01	1	1	0	0.29	-	< 0.01	1	1
cell-cell signaling involved in cell fate commitment (GO:0045168)	3	0	0.13	-	< 0.01	1	1	0	0.12	-	< 0.01	1	1	0	0.02	-	< 0.01	1	1	0	0.02	-	< 0.01	1	1	0	0.03	-	< 0.01	1	1	0	0.01	-	< 0.01	1	1	0	0.03	-	< 0.01	1	1	0	0.03	-	< 0.01	1	1
cell-cell signaling involved in kidney development (GO:0060995)	2	0	0.09	-	< 0.01	1	1	0	0.08	-	< 0.01	1	1	0	0.02	-	< 0.01	1	1	0	0.02	-	< 0.01	1	1	0	0.02	-	< 0.01	1	1	0	0.01	-	< 0.01	1	1	0	0.02	-	< 0.01	1	1	0	0.02	-	< 0.01	1	1
cell-cell signaling involved in lung development (GO:0060495)	2	0	0.09	-	< 0.01	1	1	0	0.08	-	< 0.01	1	1	0	0.02	-	< 0.01	1	1	0	0.02	-	< 0.01	1	1	0	0.02	-	< 0.01	1	1	0	0.01	-	< 0.01	1	1	0	0.02	-	< 0.01	1	1	0	0.02	-	< 0.01	1	1
cell-cell signaling involved in mammary gland development (GO:0060764)	2	0	0.09	-	< 0.01	1	1	0	0.08	-	< 0.01	1	1	0	0.02	-	< 0.01	1	1	0	0.02	-	< 0.01	1	1	0	0.02	-	< 0.01	1	1	0	0.01	-	< 0.01	1	1	0	0.02	-	< 0.01	1	1	0	0.02	-	< 0.01	1	1
cell-cell signaling involved in metanephros development (GO:0072204)	2	0	0.09	-	< 0.01	1	1	0	0.08	-	< 0.01	1	1	0	0.02	-	< 0.01	1	1	0	0.02	-	< 0.01	1	1	0	0.02	-	< 0.01	1	1	0	0.01	-	< 0.01	1	1	0	0.02	-	< 0.01	1	1	0	0.02	-	< 0.01	1	1
cell-cell signaling via exosome (GO:0099156)	1	0	0.04	-	< 0.01	1	1	0	0.04	-	< 0.01	1	1	0	0.01	-	< 0.01	1	1	0	0.01	-	< 0.01	1	1	0	0.01	-	< 0.01	1	1	0	0	-	< 0.01	1	1	0	0.01	-	< 0.01	1	1	0	0.01	-	< 0.01	1	1
cell-matrix adhesion (GO:0007160)	132	10	5.76	+	1.74	0.0913	0.752	4	5.25	-	0.76	0.821	1	2	1.1	+	1.82	0.303	1	0	0.99	-	< 0.01	0.63	1	5	1.17	+	4.26	0.00737	0.527	1	0.63	+	1.59	0.469	1	2	1.47	+	1.36	0.661	1	2	1.44	+	1.39	0.657	1
cell-matrix adhesion involved in ameboidal cell migration (GO:0003366)	2	0	0.09	-	< 0.01	1	1	0	0.08	-	< 0.01	1	1	0	0.02	-	< 0.01	1	1	0	0.02	-	< 0.01	1	1	1	0.02	+	56.25	0.0262	0.848	0	0.01	-	< 0.01	1	1	0	0.02	-	< 0.01	1	1	0	0.02	-	< 0.01	1	1
cell-substrate adhesion (GO:0031589)	188	13	8.21	+	1.58	0.109	0.851	4	7.48	-	0.53	0.257	1	3	1.56	+	1.92	0.209	1	0	1.42	-	< 0.01	0.409	1	5	1.67	+	2.99	0.0283	0.891	1	0.89	+	1.12	0.594	1	4	2.09	+	1.91	0.162	1	2	2.05	-	0.98	1	1
cell-substrate junction assembly (GO:0007044)	36	7	1.57	+	4.45	0.00189	0.0604	2	1.43	+	1.4	0.657	1	3	0.3	+	10.03	0.00404	0.212	0	0.27	-	< 0.01	1	1	1	0.32	+	3.13	0.279	1	1	0.17	+	5.84	0.161	1	0	0.4	-	< 0.01	1	1	0	0.39	-	< 0.01	1	1
cell-substrate junction organization (GO:0150115)	37	7	1.62	+	4.33	0.00217	0.0676	2	1.47	+	1.36	0.661	1	3	0.31	+	9.76	0.00434	0.221	0	0.28	-	< 0.01	1	1	1	0.33	+	3.04	0.286	1	1	0.18	+	5.68	0.165	1	0	0.41	-	< 0.01	1	1	0	0.4	-	< 0.01	1	1
cellular alcohol biosynthetic process (GO:0044108)	4	0	0.17	-	< 0.01	1	1	0	0.16	-	< 0.01	1	1	0	0.03	-	< 0.01	1	1	0	0.03	-	< 0.01	1	1	0	0.04	-	< 0.01	1	1	0	0.02	-	< 0.01	1	1	0	0.04	-	< 0.01	1	1	0	0.04	-	< 0.01	1	1
cellular alcohol metabolic process (GO:0044107)	4	0	0.17	-	< 0.01	1	1	0	0.16	-	< 0.01	1	1	0	0.03	-	< 0.01	1	1	0	0.03	-	< 0.01	1	1	0	0.04	-	< 0.01	1	1	0	0.02	-	< 0.01	1	1	0	0.04	-	< 0.01	1	1	0	0.04	-	< 0.01	1	1
cellular aldehyde metabolic process (GO:0006081)	59	0	2.58	-	< 0.01	0.18	1	4	2.35	+	1.7	0.306	1	0	0.49	-	< 0.01	1	1	0	0.44	-	< 0.01	1	1	2	0.52	+	3.81	0.101	1	0	0.28	-	< 0.01	1	1	2	0.66	+	3.05	0.145	1	0	0.64	-	< 0.01	1	1
cellular alkene metabolic process (GO:0043449)	2	0	0.09	-	< 0.01	1	1	0	0.08	-	< 0.01	1	1	0	0.02	-	< 0.01	1	1	0	0.02	-	< 0.01	1	1	0	0.02	-	< 0.01	1	1	0	0.01	-	< 0.01	1	1	0	0.02	-	< 0.01	1	1	0	0.02	-	< 0.01	1	1
cellular amide catabolic process (GO:0043605)	3	1	0.13	+	7.63	0.157	0.95	0	0.12	-	< 0.01	1	1	0	0.02	-	< 0.01	1	1	0	0.02	-	< 0.01	1	1	0	0.03	-	< 0.01	1	1	0	0.01	-	< 0.01	1	1	0	0.03	-	< 0.01	1	1	0	0.03	-	< 0.01	1	1
cellular amide metabolic process (GO:0043603)	773	32	33.75	-	0.95	0.857	1	67	30.75	+	2.18	1.25e-08	3.1e-06	8	6.42	+	1.25	0.54	1	8	5.82	+	1.37	0.39	1	13	6.87	+	1.89	0.029	0.896	5	3.68	+	1.36	0.421	1	15	8.6	+	1.74	0.0354	1	15	8.41	+	1.78	0.0321	0.7
cellular amine metabolic process (GO:0044106)	96	2	4.19	-	0.48	0.444	1	8	3.82	+	2.09	0.0632	1	1	0.8	+	1.25	0.553	1	0	0.72	-	< 0.01	1	1	2	0.85	+	2.34	0.214	1	1	0.46	+	2.19	0.37	1	0	1.07	-	< 0.01	0.63	1	3	1.04	+	2.87	0.0913	1
cellular amino acid biosynthetic process (GO:0008652)	71	1	3.1	-	0.32	0.373	1	5	2.82	+	1.77	0.217	1	2	0.59	+	3.39	0.122	1	1	0.53	+	1.87	0.418	1	4	0.63	+	6.34	0.00436	0.429	1	0.34	+	2.96	0.29	1	0	0.79	-	< 0.01	1	1	0	0.77	-	< 0.01	1	1
cellular amino acid catabolic process (GO:0009063)	109	2	4.76	-	0.42	0.335	1	9	4.34	+	2.08	0.0472	0.888	1	0.91	+	1.1	0.598	1	0	0.82	-	< 0.01	1	1	2	0.97	+	2.06	0.256	1	2	0.52	+	3.85	0.0974	1	5	1.21	+	4.12	0.00859	0.816	1	1.19	-	0.84	1	1
cellular amino acid metabolic process (GO:0006520)	279	13	12.18	+	1.07	0.768	1	27	11.1	+	2.43	5.84e-05	0.00603	4	2.32	+	1.73	0.3	1	2	2.1	-	0.95	1	1	8	2.48	+	3.23	0.00403	0.415	3	1.33	+	2.26	0.15	1	9	3.1	+	2.9	0.00475	0.642	2	3.04	-	0.66	0.773	1
cellular ammonium homeostasis (GO:0097275)	1	0	0.04	-	< 0.01	1	1	0	0.04	-	< 0.01	1	1	0	0.01	-	< 0.01	1	1	0	0.01	-	< 0.01	1	1	0	0.01	-	< 0.01	1	1	0	0	-	< 0.01	1	1	0	0.01	-	< 0.01	1	1	0	0.01	-	< 0.01	1	1
cellular anion homeostasis (GO:0030002)	17	0	0.74	-	< 0.01	1	1	0	0.68	-	< 0.01	1	1	0	0.14	-	< 0.01	1	1	0	0.13	-	< 0.01	1	1	0	0.15	-	< 0.01	1	1	0	0.08	-	< 0.01	1	1	0	0.19	-	< 0.01	1	1	0	0.18	-	< 0.01	1	1
cellular biogenic amine biosynthetic process (GO:0042401)	37	1	1.62	-	0.62	1	1	4	1.47	+	2.72	0.0706	1	1	0.31	+	3.25	0.27	1	0	0.28	-	< 0.01	1	1	2	0.33	+	6.08	0.0462	1	0	0.18	-	< 0.01	1	1	0	0.41	-	< 0.01	1	1	2	0.4	+	4.97	0.0659	1
cellular biogenic amine catabolic process (GO:0042402)	29	0	1.27	-	< 0.01	0.633	1	0	1.15	-	< 0.01	0.628	1	0	0.24	-	< 0.01	1	1	0	0.22	-	< 0.01	1	1	1	0.26	+	3.88	0.233	1	0	0.14	-	< 0.01	1	1	0	0.32	-	< 0.01	1	1	0	0.32	-	< 0.01	1	1
cellular biogenic amine metabolic process (GO:0006576)	96	2	4.19	-	0.48	0.444	1	8	3.82	+	2.09	0.0632	1	1	0.8	+	1.25	0.553	1	0	0.72	-	< 0.01	1	1	2	0.85	+	2.34	0.214	1	1	0.46	+	2.19	0.37	1	0	1.07	-	< 0.01	0.63	1	3	1.04	+	2.87	0.0913	1
cellular cadmium ion homeostasis (GO:0006876)	2	0	0.09	-	< 0.01	1	1	0	0.08	-	< 0.01	1	1	0	0.02	-	< 0.01	1	1	0	0.02	-	< 0.01	1	1	0	0.02	-	< 0.01	1	1	0	0.01	-	< 0.01	1	1	0	0.02	-	< 0.01	1	1	0	0.02	-	< 0.01	1	1
cellular calcium ion homeostasis (GO:0006874)	429	13	18.73	-	0.69	0.229	1	7	17.06	-	0.41	0.011	0.399	2	3.56	-	0.56	0.59	1	1	3.23	-	0.31	0.385	1	3	3.81	-	0.79	1	1	0	2.04	-	< 0.01	0.274	1	6	4.77	+	1.26	0.485	1	1	4.67	-	0.21	0.0962	1
cellular carbohydrate biosynthetic process (GO:0034637)	52	2	2.27	-	0.88	1	1	3	2.07	+	1.45	0.469	1	1	0.43	+	2.32	0.355	1	0	0.39	-	< 0.01	1	1	1	0.46	+	2.16	0.375	1	0	0.25	-	< 0.01	1	1	2	0.58	+	3.46	0.119	1	1	0.57	+	1.77	0.437	1
cellular carbohydrate catabolic process (GO:0044275)	31	2	1.35	+	1.48	0.648	1	1	1.23	-	0.81	1	1	0	0.26	-	< 0.01	1	1	0	0.23	-	< 0.01	1	1	0	0.28	-	< 0.01	1	1	0	0.15	-	< 0.01	1	1	0	0.34	-	< 0.01	1	1	0	0.34	-	< 0.01	1	1
cellular carbohydrate metabolic process (GO:0044262)	166	11	7.25	+	1.52	0.183	1	10	6.6	+	1.51	0.23	1	1	1.38	-	0.73	1	1	2	1.25	+	1.6	0.358	1	3	1.48	+	2.03	0.187	1	0	0.79	-	< 0.01	1	1	2	1.85	+	1.08	0.708	1	2	1.81	+	1.11	0.703	1
cellular cation homeostasis (GO:0030003)	629	20	27.46	-	0.73	0.194	0.994	19	25.02	-	0.76	0.253	1	5	5.22	-	0.96	1	1	3	4.74	-	0.63	0.635	1	4	5.59	-	0.72	0.666	1	2	2.99	-	0.67	0.772	1	8	7	+	1.14	0.697	1	2	6.84	-	0.29	0.0732	1
cellular chemical homeostasis (GO:0055082)	743	29	32.44	-	0.89	0.647	1	19	29.56	-	0.64	0.0537	0.928	7	6.17	+	1.13	0.679	1	3	5.59	-	0.54	0.383	1	6	6.6	-	0.91	1	1	3	3.54	-	0.85	1	1	9	8.26	+	1.09	0.721	1	3	8.08	-	0.37	0.0699	1
cellular chloride ion homeostasis (GO:0030644)	8	0	0.35	-	< 0.01	1	1	0	0.32	-	< 0.01	1	1	0	0.07	-	< 0.01	1	1	0	0.06	-	< 0.01	1	1	0	0.07	-	< 0.01	1	1	0	0.04	-	< 0.01	1	1	0	0.09	-	< 0.01	1	1	0	0.09	-	< 0.01	1	1
cellular component assembly (GO:0022607)	2320	174	101.3	+	1.72	6.31e-12	2.11e-09	135	92.29	+	1.46	1.2e-05	0.00146	27	19.27	+	1.4	0.0685	0.88	24	17.47	+	1.37	0.0985	1	35	20.62	+	1.7	0.00208	0.31	15	11.04	+	1.36	0.201	1	40	25.8	+	1.55	0.00605	0.703	47	25.24	+	1.86	2.92e-05	0.00309
cellular component assembly involved in morphogenesis (GO:0010927)	102	8	4.45	+	1.8	0.143	0.927	5	4.06	+	1.23	0.608	1	2	0.85	+	2.36	0.211	1	1	0.77	+	1.3	0.539	1	0	0.91	-	< 0.01	1	1	0	0.49	-	< 0.01	1	1	2	1.13	+	1.76	0.317	1	0	1.11	-	< 0.01	0.631	1
cellular component biogenesis (GO:0044085)	2552	201	111.43	+	1.8	5.85e-16	3.27e-13	154	101.51	+	1.52	3.06e-07	5.78e-05	27	21.2	+	1.27	0.199	1	26	19.21	+	1.35	0.111	1	36	22.68	+	1.59	0.00477	0.45	16	12.15	+	1.32	0.222	1	40	28.38	+	1.41	0.0263	1	57	27.76	+	2.05	1.24e-07	2.74e-05
cellular component disassembly (GO:0022411)	291	27	12.71	+	2.12	0.000548	0.0233	14	11.58	+	1.21	0.451	1	2	2.42	-	0.83	1	1	4	2.19	+	1.83	0.287	1	4	2.59	+	1.55	0.335	1	0	1.39	-	< 0.01	0.651	1	8	3.24	+	2.47	0.018	0.967	9	3.17	+	2.84	0.00537	0.202
cellular component disassembly involved in execution phase of apoptosis (GO:0006921)	21	0	0.92	-	< 0.01	1	1	1	0.84	+	1.2	0.576	1	0	0.17	-	< 0.01	1	1	0	0.16	-	< 0.01	1	1	0	0.19	-	< 0.01	1	1	0	0.1	-	< 0.01	1	1	1	0.23	+	4.28	0.216	1	1	0.23	+	4.38	0.212	1
cellular component macromolecule biosynthetic process (GO:0070589)	1	0	0.04	-	< 0.01	1	1	0	0.04	-	< 0.01	1	1	0	0.01	-	< 0.01	1	1	0	0.01	-	< 0.01	1	1	0	0.01	-	< 0.01	1	1	0	0	-	< 0.01	1	1	0	0.01	-	< 0.01	1	1	0	0.01	-	< 0.01	1	1
cellular component maintenance (GO:0043954)	58	6	2.53	+	2.37	0.0508	0.594	5	2.31	+	2.17	0.0929	1	1	0.48	+	2.08	0.387	1	1	0.44	+	2.29	0.358	1	1	0.52	+	1.94	0.407	1	0	0.28	-	< 0.01	1	1	3	0.65	+	4.65	0.0296	1	0	0.63	-	< 0.01	1	1
cellular component morphogenesis (GO:0032989)	581	47	25.37	+	1.85	0.000152	0.00825	22	23.11	-	0.95	0.914	1	10	4.83	+	2.07	0.0319	0.69	6	4.37	+	1.37	0.457	1	12	5.16	+	2.32	0.00646	0.504	1	2.77	-	0.36	0.531	1	10	6.46	+	1.55	0.159	1	7	6.32	+	1.11	0.685	1
cellular component organization (GO:0016043)	5314	421	232.03	+	1.81	9.86e-40	5.15e-36	274	211.38	+	1.3	1.96e-06	0.000287	64	44.13	+	1.45	0.000832	0.0932	54	40.01	+	1.35	0.0128	1	70	47.23	+	1.48	0.000246	0.113	33	25.29	+	1.3	0.0827	1	85	59.1	+	1.44	0.000188	0.128	100	57.81	+	1.73	1.38e-09	4.81e-07
cellular component organization or biogenesis (GO:0071840)	5517	446	240.89	+	1.85	1.13e-45	8.84e-42	289	219.46	+	1.32	1.75e-07	3.48e-05	64	45.82	+	1.4	0.00238	0.159	56	41.53	+	1.35	0.0108	1	70	49.04	+	1.43	0.00077	0.195	34	26.26	+	1.29	0.0863	1	85	61.36	+	1.39	0.000711	0.259	109	60.02	+	1.82	6.02e-12	3.05e-09
cellular copper ion homeostasis (GO:0006878)	16	2	0.7	+	2.86	0.172	0.982	0	0.64	-	< 0.01	1	1	0	0.13	-	< 0.01	1	1	0	0.12	-	< 0.01	1	1	0	0.14	-	< 0.01	1	1	0	0.08	-	< 0.01	1	1	0	0.18	-	< 0.01	1	1	0	0.17	-	< 0.01	1	1
cellular creatinine homeostasis (GO:0097276)	1	0	0.04	-	< 0.01	1	1	0	0.04	-	< 0.01	1	1	0	0.01	-	< 0.01	1	1	0	0.01	-	< 0.01	1	1	0	0.01	-	< 0.01	1	1	0	0	-	< 0.01	1	1	0	0.01	-	< 0.01	1	1	0	0.01	-	< 0.01	1	1
cellular defense response (GO:0006968)	53	0	2.31	-	< 0.01	0.173	0.979	2	2.11	-	0.95	1	1	0	0.44	-	< 0.01	1	1	0	0.4	-	< 0.01	1	1	0	0.47	-	< 0.01	1	1	0	0.25	-	< 0.01	1	1	0	0.59	-	< 0.01	1	1	1	0.58	+	1.73	0.443	1
cellular detoxification (GO:1990748)	108	7	4.72	+	1.48	0.342	1	3	4.3	-	0.7	0.802	1	7	0.9	+	7.8	4.72e-05	0.0212	0	0.81	-	< 0.01	1	1	2	0.96	+	2.08	0.253	1	0	0.51	-	< 0.01	1	1	2	1.2	+	1.66	0.342	1	1	1.17	-	0.85	1	1
cellular detoxification of aldehyde (GO:0110095)	9	0	0.39	-	< 0.01	1	1	0	0.36	-	< 0.01	1	1	0	0.07	-	< 0.01	1	1	0	0.07	-	< 0.01	1	1	0	0.08	-	< 0.01	1	1	0	0.04	-	< 0.01	1	1	0	0.1	-	< 0.01	1	1	0	0.1	-	< 0.01	1	1
cellular detoxification of cadmium ion (GO:0098849)	1	0	0.04	-	< 0.01	1	1	0	0.04	-	< 0.01	1	1	0	0.01	-	< 0.01	1	1	0	0.01	-	< 0.01	1	1	0	0.01	-	< 0.01	1	1	0	0	-	< 0.01	1	1	0	0.01	-	< 0.01	1	1	0	0.01	-	< 0.01	1	1
cellular detoxification of hydrogen peroxide (GO:0061692)	1	1	0.04	+	22.9	0.0819	0.727	0	0.04	-	< 0.01	1	1	1	0.01	+	> 100	0.0164	0.496	0	0.01	-	< 0.01	1	1	0	0.01	-	< 0.01	1	1	0	0	-	< 0.01	1	1	0	0.01	-	< 0.01	1	1	0	0.01	-	< 0.01	1	1
cellular detoxification of methylglyoxal (GO:0140041)	1	0	0.04	-	< 0.01	1	1	0	0.04	-	< 0.01	1	1	0	0.01	-	< 0.01	1	1	0	0.01	-	< 0.01	1	1	0	0.01	-	< 0.01	1	1	0	0	-	< 0.01	1	1	0	0.01	-	< 0.01	1	1	0	0.01	-	< 0.01	1	1
cellular detoxification of nitrogen compound (GO:0070458)	5	0	0.22	-	< 0.01	1	1	0	0.2	-	< 0.01	1	1	0	0.04	-	< 0.01	1	1	0	0.04	-	< 0.01	1	1	0	0.04	-	< 0.01	1	1	0	0.02	-	< 0.01	1	1	0	0.06	-	< 0.01	1	1	0	0.05	-	< 0.01	1	1
cellular developmental process (GO:0048869)	3547	199	154.88	+	1.28	0.000226	0.0114	141	141.09	-	1	1	1	44	29.46	+	1.49	0.0058	0.265	29	26.7	+	1.09	0.595	1	42	31.53	+	1.33	0.0489	1	13	16.88	-	0.77	0.349	1	53	39.45	+	1.34	0.0221	0.91	47	38.59	+	1.22	0.154	1
cellular divalent inorganic cation homeostasis (GO:0072503)	464	13	20.26	-	0.64	0.131	0.871	8	18.46	-	0.43	0.0105	0.387	2	3.85	-	0.52	0.597	1	1	3.49	-	0.29	0.271	1	3	4.12	-	0.73	0.802	1	0	2.21	-	< 0.01	0.177	1	6	5.16	+	1.16	0.651	1	1	5.05	-	0.2	0.0677	1
cellular extravasation (GO:0045123)	42	0	1.83	-	< 0.01	0.422	1	2	1.67	+	1.2	0.685	1	1	0.35	+	2.87	0.3	1	0	0.32	-	< 0.01	1	1	3	0.37	+	8.04	0.00728	0.528	0	0.2	-	< 0.01	1	1	1	0.47	+	2.14	0.379	1	0	0.46	-	< 0.01	1	1
cellular glucan metabolic process (GO:0006073)	51	4	2.23	+	1.8	0.293	1	2	2.03	-	0.99	1	1	0	0.42	-	< 0.01	1	1	0	0.38	-	< 0.01	1	1	0	0.45	-	< 0.01	1	1	0	0.24	-	< 0.01	1	1	1	0.57	+	1.76	0.438	1	0	0.55	-	< 0.01	1	1
cellular glucose homeostasis (GO:0001678)	94	9	4.1	+	2.19	0.0408	0.522	0	3.74	-	< 0.01	0.0529	0.941	2	0.78	+	2.56	0.187	1	0	0.71	-	< 0.01	1	1	1	0.84	+	1.2	0.569	1	1	0.45	+	2.24	0.364	1	1	1.05	-	0.96	1	1	1	1.02	-	0.98	1	1
cellular glucuronidation (GO:0052695)	19	0	0.83	-	< 0.01	1	1	1	0.76	+	1.32	0.542	1	0	0.16	-	< 0.01	1	1	0	0.14	-	< 0.01	1	1	1	0.17	+	5.92	0.162	1	0	0.09	-	< 0.01	1	1	1	0.21	+	4.73	0.199	1	0	0.21	-	< 0.01	1	1
cellular homeostasis (GO:0019725)	836	38	36.5	+	1.04	0.796	1	27	33.25	-	0.81	0.319	1	8	6.94	+	1.15	0.694	1	3	6.29	-	0.48	0.221	1	7	7.43	-	0.94	1	1	3	3.98	-	0.75	0.8	1	11	9.3	+	1.18	0.502	1	6	9.1	-	0.66	0.392	1
cellular hormone metabolic process (GO:0034754)	128	2	5.59	-	0.36	0.182	1	7	5.09	+	1.37	0.365	1	2	1.06	+	1.88	0.29	1	1	0.96	+	1.04	0.621	1	2	1.14	+	1.76	0.318	1	0	0.61	-	< 0.01	1	1	4	1.42	+	2.81	0.0582	1	2	1.39	+	1.44	0.653	1
cellular hyperosmotic response (GO:0071474)	9	0	0.39	-	< 0.01	1	1	1	0.36	+	2.79	0.323	1	0	0.07	-	< 0.01	1	1	0	0.07	-	< 0.01	1	1	0	0.08	-	< 0.01	1	1	0	0.04	-	< 0.01	1	1	0	0.1	-	< 0.01	1	1	0	0.1	-	< 0.01	1	1
cellular hyperosmotic salinity response (GO:0071475)	2	0	0.09	-	< 0.01	1	1	1	0.08	+	12.57	0.11	1	0	0.02	-	< 0.01	1	1	0	0.02	-	< 0.01	1	1	0	0.02	-	< 0.01	1	1	0	0.01	-	< 0.01	1	1	0	0.02	-	< 0.01	1	1	0	0.02	-	< 0.01	1	1
cellular hypotonic response (GO:0071476)	9	0	0.39	-	< 0.01	1	1	1	0.36	+	2.79	0.323	1	0	0.07	-	< 0.01	1	1	0	0.07	-	< 0.01	1	1	0	0.08	-	< 0.01	1	1	0	0.04	-	< 0.01	1	1	2	0.1	+	19.98	0.00621	0.705	0	0.1	-	< 0.01	1	1
cellular hypotonic salinity response (GO:0071477)	2	0	0.09	-	< 0.01	1	1	0	0.08	-	< 0.01	1	1	0	0.02	-	< 0.01	1	1	0	0.02	-	< 0.01	1	1	0	0.02	-	< 0.01	1	1	0	0.01	-	< 0.01	1	1	0	0.02	-	< 0.01	1	1	0	0.02	-	< 0.01	1	1
cellular ion homeostasis (GO:0006873)	644	20	28.12	-	0.71	0.139	0.912	19	25.62	-	0.74	0.217	1	5	5.35	-	0.93	1	1	3	4.85	-	0.62	0.638	1	4	5.72	-	0.7	0.667	1	2	3.07	-	0.65	0.772	1	8	7.16	+	1.12	0.701	1	2	7.01	-	0.29	0.0515	0.962
cellular iron ion homeostasis (GO:0006879)	63	1	2.75	-	0.36	0.525	1	6	2.51	+	2.39	0.0482	0.891	0	0.52	-	< 0.01	1	1	2	0.47	+	4.22	0.0851	1	1	0.56	+	1.79	0.433	1	1	0.3	+	3.33	0.262	1	0	0.7	-	< 0.01	1	1	1	0.69	+	1.46	0.5	1
cellular ketone body metabolic process (GO:0046950)	9	1	0.39	+	2.54	0.348	1	0	0.36	-	< 0.01	1	1	2	0.07	+	26.76	0.00353	0.201	0	0.07	-	< 0.01	1	1	1	0.08	+	12.5	0.0847	1	1	0.04	+	23.34	0.0464	1	0	0.1	-	< 0.01	1	1	0	0.1	-	< 0.01	1	1
cellular ketone metabolic process (GO:0042180)	84	0	3.67	-	< 0.01	0.0516	0.601	9	3.34	+	2.69	0.00922	0.358	1	0.7	+	1.43	0.506	1	0	0.63	-	< 0.01	1	1	0	0.75	-	< 0.01	1	1	0	0.4	-	< 0.01	1	1	2	0.93	+	2.14	0.244	1	1	0.91	+	1.09	0.602	1
cellular lactam catabolic process (GO:0072340)	1	0	0.04	-	< 0.01	1	1	0	0.04	-	< 0.01	1	1	0	0.01	-	< 0.01	1	1	0	0.01	-	< 0.01	1	1	0	0.01	-	< 0.01	1	1	0	0	-	< 0.01	1	1	0	0.01	-	< 0.01	1	1	0	0.01	-	< 0.01	1	1
cellular lactam metabolic process (GO:0072338)	2	0	0.09	-	< 0.01	1	1	0	0.08	-	< 0.01	1	1	0	0.02	-	< 0.01	1	1	0	0.02	-	< 0.01	1	1	0	0.02	-	< 0.01	1	1	0	0.01	-	< 0.01	1	1	1	0.02	+	44.95	0.0326	1	0	0.02	-	< 0.01	1	1
cellular lipid biosynthetic process (GO:0097384)	11	1	0.48	+	2.08	0.401	1	1	0.44	+	2.29	0.374	1	0	0.09	-	< 0.01	1	1	0	0.08	-	< 0.01	1	1	0	0.1	-	< 0.01	1	1	0	0.05	-	< 0.01	1	1	0	0.12	-	< 0.01	1	1	0	0.12	-	< 0.01	1	1
cellular lipid catabolic process (GO:0044242)	188	9	8.21	+	1.1	0.72	1	17	7.48	+	2.27	0.00269	0.154	6	1.56	+	3.84	0.00549	0.256	2	1.42	+	1.41	0.655	1	2	1.67	+	1.2	0.685	1	3	0.89	+	3.35	0.0624	1	3	2.09	+	1.43	0.471	1	0	2.05	-	< 0.01	0.275	1
cellular lipid metabolic process (GO:0044255)	923	51	40.3	+	1.27	0.101	0.796	62	36.72	+	1.69	0.000117	0.0113	17	7.67	+	2.22	0.00235	0.158	5	6.95	-	0.72	0.561	1	9	8.2	+	1.1	0.719	1	5	4.39	+	1.14	0.628	1	13	10.27	+	1.27	0.338	1	9	10.04	-	0.9	0.871	1
cellular localization (GO:0051641)	2317	198	101.17	+	1.96	3.89e-19	3.59e-16	130	92.17	+	1.41	0.000106	0.0104	39	19.24	+	2.03	1.67e-05	0.0175	10	17.44	-	0.57	0.072	1	32	20.59	+	1.55	0.0131	0.731	14	11.03	+	1.27	0.336	1	40	25.77	+	1.55	0.00602	0.704	37	25.21	+	1.47	0.019	0.562
cellular macromolecule catabolic process (GO:0044265)	833	59	36.37	+	1.62	0.00058	0.0244	69	33.14	+	2.08	4.05e-08	9.47e-06	7	6.92	+	1.01	0.847	1	13	6.27	+	2.07	0.0126	1	12	7.4	+	1.62	0.09	1	9	3.96	+	2.27	0.0184	1	19	9.26	+	2.05	0.00358	0.551	16	9.06	+	1.77	0.0265	0.655
cellular magnesium ion homeostasis (GO:0010961)	5	0	0.22	-	< 0.01	1	1	0	0.2	-	< 0.01	1	1	0	0.04	-	< 0.01	1	1	0	0.04	-	< 0.01	1	1	0	0.04	-	< 0.01	1	1	0	0.02	-	< 0.01	1	1	0	0.06	-	< 0.01	1	1	0	0.05	-	< 0.01	1	1
cellular manganese ion homeostasis (GO:0030026)	2	0	0.09	-	< 0.01	1	1	0	0.08	-	< 0.01	1	1	0	0.02	-	< 0.01	1	1	0	0.02	-	< 0.01	1	1	0	0.02	-	< 0.01	1	1	0	0.01	-	< 0.01	1	1	0	0.02	-	< 0.01	1	1	0	0.02	-	< 0.01	1	1
cellular metal ion homeostasis (GO:0006875)	558	17	24.36	-	0.7	0.168	0.969	15	22.2	-	0.68	0.15	1	2	4.63	-	0.43	0.337	1	3	4.2	-	0.71	0.802	1	3	4.96	-	0.6	0.495	1	1	2.66	-	0.38	0.527	1	6	6.21	-	0.97	1	1	2	6.07	-	0.33	0.139	1
cellular modified amino acid biosynthetic process (GO:0042398)	41	0	1.79	-	< 0.01	0.418	1	4	1.63	+	2.45	0.0924	1	0	0.34	-	< 0.01	1	1	0	0.31	-	< 0.01	1	1	1	0.36	+	2.74	0.311	1	0	0.2	-	< 0.01	1	1	1	0.46	+	2.19	0.372	1	0	0.45	-	< 0.01	1	1
cellular modified amino acid catabolic process (GO:0042219)	32	2	1.4	+	1.43	0.653	1	3	1.27	+	2.36	0.149	1	0	0.27	-	< 0.01	1	1	0	0.24	-	< 0.01	1	1	1	0.28	+	3.52	0.253	1	0	0.15	-	< 0.01	1	1	0	0.36	-	< 0.01	1	1	0	0.35	-	< 0.01	1	1
cellular modified amino acid metabolic process (GO:0006575)	185	9	8.08	+	1.11	0.717	1	19	7.36	+	2.58	0.00033	0.0278	4	1.54	+	2.6	0.0713	0.908	2	1.39	+	1.44	0.408	1	2	1.64	+	1.22	0.682	1	1	0.88	+	1.14	0.588	1	3	2.06	+	1.46	0.466	1	1	2.01	-	0.5	0.727	1
cellular monovalent inorganic anion homeostasis (GO:0030320)	8	0	0.35	-	< 0.01	1	1	0	0.32	-	< 0.01	1	1	0	0.07	-	< 0.01	1	1	0	0.06	-	< 0.01	1	1	0	0.07	-	< 0.01	1	1	0	0.04	-	< 0.01	1	1	0	0.09	-	< 0.01	1	1	0	0.09	-	< 0.01	1	1
cellular monovalent inorganic cation homeostasis (GO:0030004)	109	5	4.76	+	1.05	0.814	1	7	4.34	+	1.61	0.217	1	3	0.91	+	3.31	0.0654	0.85	0	0.82	-	< 0.01	1	1	1	0.97	+	1.03	0.623	1	1	0.52	+	1.93	0.408	1	2	1.21	+	1.65	0.346	1	0	1.19	-	< 0.01	0.635	1
cellular oligosaccharide catabolic process (GO:0051692)	2	0	0.09	-	< 0.01	1	1	0	0.08	-	< 0.01	1	1	0	0.02	-	< 0.01	1	1	0	0.02	-	< 0.01	1	1	0	0.02	-	< 0.01	1	1	0	0.01	-	< 0.01	1	1	0	0.02	-	< 0.01	1	1	0	0.02	-	< 0.01	1	1
cellular oligosaccharide metabolic process (GO:0051691)	2	0	0.09	-	< 0.01	1	1	0	0.08	-	< 0.01	1	1	0	0.02	-	< 0.01	1	1	0	0.02	-	< 0.01	1	1	0	0.02	-	< 0.01	1	1	0	0.01	-	< 0.01	1	1	0	0.02	-	< 0.01	1	1	0	0.02	-	< 0.01	1	1
cellular organofluorine metabolic process (GO:0090346)	1	1	0.04	+	22.9	0.0819	0.765	0	0.04	-	< 0.01	1	1	0	0.01	-	< 0.01	1	1	0	0.01	-	< 0.01	1	1	0	0.01	-	< 0.01	1	1	0	0	-	< 0.01	1	1	0	0.01	-	< 0.01	1	1	0	0.01	-	< 0.01	1	1
cellular organohalogen metabolic process (GO:0090345)	1	1	0.04	+	22.9	0.0819	0.765	0	0.04	-	< 0.01	1	1	0	0.01	-	< 0.01	1	1	0	0.01	-	< 0.01	1	1	0	0.01	-	< 0.01	1	1	0	0	-	< 0.01	1	1	0	0.01	-	< 0.01	1	1	0	0.01	-	< 0.01	1	1
cellular oxidant detoxification (GO:0098869)	93	7	4.06	+	1.72	0.2	1	3	3.7	-	0.81	1	1	7	0.77	+	9.06	1.91e-05	0.0187	0	0.7	-	< 0.01	1	1	2	0.83	+	2.42	0.204	1	0	0.44	-	< 0.01	1	1	2	1.03	+	1.93	0.281	1	1	1.01	-	0.99	1	1
cellular phosphate ion homeostasis (GO:0030643)	10	0	0.44	-	< 0.01	1	1	0	0.4	-	< 0.01	1	1	0	0.08	-	< 0.01	1	1	0	0.08	-	< 0.01	1	1	0	0.09	-	< 0.01	1	1	0	0.05	-	< 0.01	1	1	0	0.11	-	< 0.01	1	1	0	0.11	-	< 0.01	1	1
cellular pigment accumulation (GO:0043482)	12	2	0.52	+	3.82	0.114	0.871	0	0.48	-	< 0.01	1	1	0	0.1	-	< 0.01	1	1	1	0.09	+	11.07	0.0929	1	0	0.11	-	< 0.01	1	1	0	0.06	-	< 0.01	1	1	0	0.13	-	< 0.01	1	1	0	0.13	-	< 0.01	1	1
cellular pigmentation (GO:0033059)	51	2	2.23	-	0.9	1	1	4	2.03	+	1.97	0.159	1	0	0.42	-	< 0.01	1	1	1	0.38	+	2.6	0.323	1	3	0.45	+	6.62	0.012	0.677	0	0.24	-	< 0.01	1	1	0	0.57	-	< 0.01	1	1	0	0.55	-	< 0.01	1	1
cellular polysaccharide biosynthetic process (GO:0033692)	40	1	1.75	-	0.57	1	1	1	1.59	-	0.63	1	1	0	0.33	-	< 0.01	1	1	0	0.3	-	< 0.01	1	1	1	0.36	+	2.81	0.305	1	0	0.19	-	< 0.01	1	1	1	0.44	+	2.25	0.365	1	1	0.44	+	2.3	0.359	1
cellular polysaccharide catabolic process (GO:0044247)	11	2	0.48	+	4.16	0.101	0.802	0	0.44	-	< 0.01	1	1	0	0.09	-	< 0.01	1	1	0	0.08	-	< 0.01	1	1	0	0.1	-	< 0.01	1	1	0	0.05	-	< 0.01	1	1	0	0.12	-	< 0.01	1	1	0	0.12	-	< 0.01	1	1
cellular polysaccharide metabolic process (GO:0044264)	74	4	3.23	+	1.24	0.569	1	3	2.94	+	1.02	0.77	1	0	0.61	-	< 0.01	1	1	0	0.56	-	< 0.01	1	1	1	0.66	+	1.52	0.486	1	0	0.35	-	< 0.01	1	1	1	0.82	+	1.21	0.564	1	1	0.81	+	1.24	0.556	1
cellular potassium ion homeostasis (GO:0030007)	14	1	0.61	+	1.64	0.473	1	0	0.56	-	< 0.01	1	1	0	0.12	-	< 0.01	1	1	0	0.11	-	< 0.01	1	1	0	0.12	-	< 0.01	1	1	0	0.07	-	< 0.01	1	1	0	0.16	-	< 0.01	1	1	0	0.15	-	< 0.01	1	1
cellular process involved in reproduction in multicellular organism (GO:0022412)	393	21	17.16	+	1.22	0.384	1	14	15.63	-	0.9	0.794	1	3	3.26	-	0.92	1	1	2	2.96	-	0.68	1	1	2	3.49	-	0.57	0.59	1	1	1.87	-	0.53	1	1	3	4.37	-	0.69	0.805	1	9	4.28	+	2.1	0.0429	0.829
cellular protein catabolic process (GO:0044257)	643	49	28.08	+	1.75	0.000324	0.0153	49	25.58	+	1.92	4.41e-05	0.00467	7	5.34	+	1.31	0.502	1	8	4.84	+	1.65	0.158	1	10	5.72	+	1.75	0.0837	1	4	3.06	+	1.31	0.552	1	14	7.15	+	1.96	0.0196	1	12	7	+	1.72	0.078	1
cellular protein complex disassembly (GO:0043624)	54	6	2.36	+	2.54	0.0389	0.506	2	2.15	-	0.93	1	1	0	0.45	-	< 0.01	1	1	0	0.41	-	< 0.01	1	1	0	0.48	-	< 0.01	1	1	0	0.26	-	< 0.01	1	1	0	0.6	-	< 0.01	1	1	0	0.59	-	< 0.01	1	1
cellular protein metabolic process (GO:0044267)	3297	218	143.96	+	1.51	5.44e-10	1.2e-07	215	131.15	+	1.64	3.35e-13	2.02e-10	27	27.38	-	0.99	1	1	37	24.82	+	1.49	0.0112	1	36	29.3	+	1.23	0.188	1	24	15.69	+	1.53	0.0272	1	46	36.67	+	1.25	0.103	1	63	35.87	+	1.76	5.83e-06	0.000795
cellular protein modification process (GO:0006464)	2708	181	118.24	+	1.53	1.39e-08	2.36e-06	158	107.72	+	1.47	1.36e-06	0.000208	20	22.49	-	0.89	0.65	1	30	20.39	+	1.47	0.0311	1	28	24.07	+	1.16	0.38	1	21	12.89	+	1.63	0.0234	1	31	30.12	+	1.03	0.844	1	51	29.46	+	1.73	9.34e-05	0.00818
cellular protein-containing complex assembly (GO:0034622)	798	67	34.84	+	1.92	1.36e-06	0.000135	55	31.74	+	1.73	0.000166	0.0153	10	6.63	+	1.51	0.166	1	10	6.01	+	1.66	0.138	1	17	7.09	+	2.4	0.000904	0.215	6	3.8	+	1.58	0.283	1	12	8.88	+	1.35	0.298	1	24	8.68	+	2.76	9.6e-06	0.00124
cellular respiration (GO:0045333)	181	5	7.9	-	0.63	0.458	1	29	7.2	+	4.03	2.23e-09	6.13e-07	3	1.5	+	2	0.194	1	1	1.36	-	0.73	1	1	7	1.61	+	4.35	0.00142	0.275	0	0.86	-	< 0.01	1	1	12	2.01	+	5.96	1.61e-06	0.0063	0	1.97	-	< 0.01	0.272	1
cellular response to 2-O-acetyl-1-O-hexadecyl-sn-glycero-3-phosphocholine (GO:1904317)	1	0	0.04	-	< 0.01	1	1	0	0.04	-	< 0.01	1	1	0	0.01	-	< 0.01	1	1	0	0.01	-	< 0.01	1	1	0	0.01	-	< 0.01	1	1	0	0	-	< 0.01	1	1	0	0.01	-	< 0.01	1	1	0	0.01	-	< 0.01	1	1
cellular response to 2,3,7,8-tetrachlorodibenzodioxine (GO:1904613)	2	0	0.09	-	< 0.01	1	1	0	0.08	-	< 0.01	1	1	0	0.02	-	< 0.01	1	1	0	0.02	-	< 0.01	1	1	0	0.02	-	< 0.01	1	1	0	0.01	-	< 0.01	1	1	1	0.02	+	44.95	0.0326	1	0	0.02	-	< 0.01	1	1
cellular response to 3,3',5-triiodo-L-thyronine (GO:1905243)	2	0	0.09	-	< 0.01	1	1	0	0.08	-	< 0.01	1	1	0	0.02	-	< 0.01	1	1	0	0.02	-	< 0.01	1	1	0	0.02	-	< 0.01	1	1	0	0.01	-	< 0.01	1	1	0	0.02	-	< 0.01	1	1	0	0.02	-	< 0.01	1	1
cellular response to abiotic stimulus (GO:0071214)	312	22	13.62	+	1.61	0.0371	0.489	14	12.41	+	1.13	0.661	1	5	2.59	+	1.93	0.193	1	3	2.35	+	1.28	0.512	1	3	2.77	+	1.08	0.758	1	3	1.49	+	2.02	0.188	1	7	3.47	+	2.02	0.092	1	4	3.39	+	1.18	0.586	1
cellular response to absence of light (GO:0071485)	3	0	0.13	-	< 0.01	1	1	1	0.12	+	8.38	0.144	1	0	0.02	-	< 0.01	1	1	0	0.02	-	< 0.01	1	1	0	0.03	-	< 0.01	1	1	0	0.01	-	< 0.01	1	1	0	0.03	-	< 0.01	1	1	0	0.03	-	< 0.01	1	1
cellular response to acetylcholine (GO:1905145)	32	0	1.4	-	< 0.01	0.644	1	0	1.27	-	< 0.01	0.634	1	1	0.27	+	3.76	0.239	1	0	0.24	-	< 0.01	1	1	0	0.28	-	< 0.01	1	1	0	0.15	-	< 0.01	1	1	0	0.36	-	< 0.01	1	1	0	0.35	-	< 0.01	1	1
cellular response to acid chemical (GO:0071229)	81	4	3.54	+	1.13	0.782	1	4	3.22	+	1.24	0.569	1	5	0.67	+	7.43	0.000727	0.087	2	0.61	+	3.28	0.128	1	0	0.72	-	< 0.01	1	1	1	0.39	+	2.59	0.323	1	0	0.9	-	< 0.01	1	1	2	0.88	+	2.27	0.225	1
cellular response to acidic pH (GO:0071468)	16	1	0.7	+	1.43	0.517	1	1	0.64	+	1.57	0.485	1	1	0.13	+	7.53	0.131	1	0	0.12	-	< 0.01	1	1	0	0.14	-	< 0.01	1	1	0	0.08	-	< 0.01	1	1	0	0.18	-	< 0.01	1	1	0	0.17	-	< 0.01	1	1
cellular response to actinomycin D (GO:0072717)	4	0	0.17	-	< 0.01	1	1	0	0.16	-	< 0.01	1	1	0	0.03	-	< 0.01	1	1	0	0.03	-	< 0.01	1	1	0	0.04	-	< 0.01	1	1	0	0.02	-	< 0.01	1	1	0	0.04	-	< 0.01	1	1	0	0.04	-	< 0.01	1	1
cellular response to alcohol (GO:0097306)	88	7	3.84	+	1.82	0.12	0.897	5	3.5	+	1.43	0.408	1	0	0.73	-	< 0.01	1	1	2	0.66	+	3.02	0.146	1	1	0.78	+	1.28	0.546	1	0	0.42	-	< 0.01	1	1	5	0.98	+	5.11	0.00366	0.556	2	0.96	+	2.09	0.253	1
cellular response to aldehyde (GO:0110096)	13	1	0.57	+	1.76	0.45	1	1	0.52	+	1.93	0.421	1	0	0.11	-	< 0.01	1	1	0	0.1	-	< 0.01	1	1	0	0.12	-	< 0.01	1	1	0	0.06	-	< 0.01	1	1	0	0.14	-	< 0.01	1	1	0	0.14	-	< 0.01	1	1
cellular response to aldosterone (GO:1904045)	4	1	0.17	+	5.73	0.192	0.993	1	0.16	+	6.28	0.177	1	0	0.03	-	< 0.01	1	1	0	0.03	-	< 0.01	1	1	0	0.04	-	< 0.01	1	1	0	0.02	-	< 0.01	1	1	0	0.04	-	< 0.01	1	1	0	0.04	-	< 0.01	1	1
cellular response to alkaline pH (GO:0071469)	2	0	0.09	-	< 0.01	1	1	0	0.08	-	< 0.01	1	1	0	0.02	-	< 0.01	1	1	0	0.02	-	< 0.01	1	1	0	0.02	-	< 0.01	1	1	0	0.01	-	< 0.01	1	1	0	0.02	-	< 0.01	1	1	0	0.02	-	< 0.01	1	1
cellular response to alkaloid (GO:0071312)	36	2	1.57	+	1.27	0.673	1	1	1.43	-	0.7	1	1	0	0.3	-	< 0.01	1	1	0	0.27	-	< 0.01	1	1	0	0.32	-	< 0.01	1	1	1	0.17	+	5.84	0.161	1	1	0.4	+	2.5	0.336	1	0	0.39	-	< 0.01	1	1
cellular response to aluminum ion (GO:0071275)	1	0	0.04	-	< 0.01	1	1	0	0.04	-	< 0.01	1	1	0	0.01	-	< 0.01	1	1	0	0.01	-	< 0.01	1	1	0	0.01	-	< 0.01	1	1	0	0	-	< 0.01	1	1	0	0.01	-	< 0.01	1	1	0	0.01	-	< 0.01	1	1
cellular response to amiloride (GO:0036254)	4	0	0.17	-	< 0.01	1	1	0	0.16	-	< 0.01	1	1	0	0.03	-	< 0.01	1	1	0	0.03	-	< 0.01	1	1	0	0.04	-	< 0.01	1	1	0	0.02	-	< 0.01	1	1	0	0.04	-	< 0.01	1	1	0	0.04	-	< 0.01	1	1
cellular response to amine stimulus (GO:0071418)	2	0	0.09	-	< 0.01	1	1	0	0.08	-	< 0.01	1	1	1	0.02	+	60.2	0.0245	0.625	0	0.02	-	< 0.01	1	1	0	0.02	-	< 0.01	1	1	0	0.01	-	< 0.01	1	1	0	0.02	-	< 0.01	1	1	0	0.02	-	< 0.01	1	1
cellular response to amino acid starvation (GO:0034198)	47	2	2.05	-	0.97	1	1	3	1.87	+	1.6	0.441	1	0	0.39	-	< 0.01	1	1	0	0.35	-	< 0.01	1	1	0	0.42	-	< 0.01	1	1	1	0.22	+	4.47	0.204	1	1	0.52	+	1.91	0.412	1	0	0.51	-	< 0.01	1	1
cellular response to amino acid stimulus (GO:0071230)	72	3	3.14	-	0.95	1	1	4	2.86	+	1.4	0.539	1	4	0.6	+	6.69	0.0036	0.203	2	0.54	+	3.69	0.106	1	0	0.64	-	< 0.01	1	1	1	0.34	+	2.92	0.293	1	0	0.8	-	< 0.01	1	1	2	0.78	+	2.55	0.189	1
cellular response to ammonium ion (GO:0071242)	5	0	0.22	-	< 0.01	1	1	0	0.2	-	< 0.01	1	1	1	0.04	+	24.08	0.0484	0.777	0	0.04	-	< 0.01	1	1	0	0.04	-	< 0.01	1	1	0	0.02	-	< 0.01	1	1	0	0.06	-	< 0.01	1	1	0	0.05	-	< 0.01	1	1
cellular response to amyloid-beta (GO:1904646)	40	5	1.75	+	2.86	0.0389	0.505	0	1.59	-	< 0.01	0.406	1	1	0.33	+	3.01	0.288	1	0	0.3	-	< 0.01	1	1	2	0.36	+	5.63	0.0528	1	1	0.19	+	5.25	0.177	1	0	0.44	-	< 0.01	1	1	0	0.44	-	< 0.01	1	1
cellular response to angiotensin (GO:1904385)	24	6	1.05	+	5.73	0.00132	0.0455	2	0.95	+	2.09	0.262	1	2	0.2	+	10.03	0.0193	0.537	0	0.18	-	< 0.01	1	1	0	0.21	-	< 0.01	1	1	1	0.11	+	8.75	0.112	1	0	0.27	-	< 0.01	1	1	0	0.26	-	< 0.01	1	1
cellular response to anisomycin (GO:0072740)	3	0	0.13	-	< 0.01	1	1	0	0.12	-	< 0.01	1	1	0	0.02	-	< 0.01	1	1	0	0.02	-	< 0.01	1	1	0	0.03	-	< 0.01	1	1	0	0.01	-	< 0.01	1	1	0	0.03	-	< 0.01	1	1	1	0.03	+	30.64	0.0424	0.822
cellular response to anoxia (GO:0071454)	1	0	0.04	-	< 0.01	1	1	0	0.04	-	< 0.01	1	1	0	0.01	-	< 0.01	1	1	0	0.01	-	< 0.01	1	1	0	0.01	-	< 0.01	1	1	0	0	-	< 0.01	1	1	0	0.01	-	< 0.01	1	1	0	0.01	-	< 0.01	1	1
cellular response to antibiotic (GO:0071236)	14	0	0.61	-	< 0.01	1	1	1	0.56	+	1.8	0.443	1	0	0.12	-	< 0.01	1	1	0	0.11	-	< 0.01	1	1	0	0.12	-	< 0.01	1	1	0	0.07	-	< 0.01	1	1	0	0.16	-	< 0.01	1	1	0	0.15	-	< 0.01	1	1
cellular response to arsenic-containing substance (GO:0071243)	21	2	0.92	+	2.18	0.25	1	2	0.84	+	2.39	0.219	1	1	0.17	+	5.73	0.166	1	0	0.16	-	< 0.01	1	1	0	0.19	-	< 0.01	1	1	1	0.1	+	10	0.0992	1	1	0.23	+	4.28	0.216	1	0	0.23	-	< 0.01	1	1
cellular response to arsenite ion (GO:1903843)	5	1	0.22	+	4.58	0.226	1	1	0.2	+	5.03	0.209	1	0	0.04	-	< 0.01	1	1	0	0.04	-	< 0.01	1	1	0	0.04	-	< 0.01	1	1	0	0.02	-	< 0.01	1	1	1	0.06	+	17.98	0.0642	1	0	0.05	-	< 0.01	1	1
cellular response to arsenite(3-) (GO:1903841)	2	0	0.09	-	< 0.01	1	1	1	0.08	+	12.57	0.11	1	0	0.02	-	< 0.01	1	1	0	0.02	-	< 0.01	1	1	0	0.02	-	< 0.01	1	1	0	0.01	-	< 0.01	1	1	0	0.02	-	< 0.01	1	1	0	0.02	-	< 0.01	1	1
cellular response to ATP (GO:0071318)	18	2	0.79	+	2.54	0.203	1	1	0.72	+	1.4	0.524	1	1	0.15	+	6.69	0.145	1	0	0.14	-	< 0.01	1	1	0	0.16	-	< 0.01	1	1	0	0.09	-	< 0.01	1	1	0	0.2	-	< 0.01	1	1	0	0.2	-	< 0.01	1	1
cellular response to azide (GO:0097185)	1	0	0.04	-	< 0.01	1	1	0	0.04	-	< 0.01	1	1	0	0.01	-	< 0.01	1	1	0	0.01	-	< 0.01	1	1	0	0.01	-	< 0.01	1	1	0	0	-	< 0.01	1	1	0	0.01	-	< 0.01	1	1	0	0.01	-	< 0.01	1	1
cellular response to bacterial lipopeptide (GO:0071221)	6	0	0.26	-	< 0.01	1	1	0	0.24	-	< 0.01	1	1	0	0.05	-	< 0.01	1	1	0	0.05	-	< 0.01	1	1	0	0.05	-	< 0.01	1	1	0	0.03	-	< 0.01	1	1	0	0.07	-	< 0.01	1	1	0	0.07	-	< 0.01	1	1
cellular response to bacterial lipoprotein (GO:0071220)	6	0	0.26	-	< 0.01	1	1	0	0.24	-	< 0.01	1	1	0	0.05	-	< 0.01	1	1	0	0.05	-	< 0.01	1	1	0	0.05	-	< 0.01	1	1	0	0.03	-	< 0.01	1	1	0	0.07	-	< 0.01	1	1	0	0.07	-	< 0.01	1	1
cellular response to benomyl (GO:0072755)	1	0	0.04	-	< 0.01	1	1	0	0.04	-	< 0.01	1	1	0	0.01	-	< 0.01	1	1	0	0.01	-	< 0.01	1	1	0	0.01	-	< 0.01	1	1	0	0	-	< 0.01	1	1	0	0.01	-	< 0.01	1	1	0	0.01	-	< 0.01	1	1
cellular response to bile acid (GO:1903413)	5	0	0.22	-	< 0.01	1	1	0	0.2	-	< 0.01	1	1	0	0.04	-	< 0.01	1	1	0	0.04	-	< 0.01	1	1	0	0.04	-	< 0.01	1	1	0	0.02	-	< 0.01	1	1	0	0.06	-	< 0.01	1	1	0	0.05	-	< 0.01	1	1
cellular response to biotic stimulus (GO:0071216)	227	6	9.91	-	0.61	0.32	1	1	9.03	-	0.11	0.00261	0.152	4	1.89	+	2.12	0.124	1	1	1.71	-	0.59	1	1	0	2.02	-	< 0.01	0.274	1	2	1.08	+	1.85	0.296	1	3	2.52	+	1.19	0.743	1	6	2.47	+	2.43	0.0407	0.844
cellular response to bleomycin (GO:1904976)	2	1	0.09	+	11.45	0.12	0.855	0	0.08	-	< 0.01	1	1	0	0.02	-	< 0.01	1	1	0	0.02	-	< 0.01	1	1	0	0.02	-	< 0.01	1	1	0	0.01	-	< 0.01	1	1	0	0.02	-	< 0.01	1	1	0	0.02	-	< 0.01	1	1
cellular response to blue light (GO:0071483)	2	0	0.09	-	< 0.01	1	1	0	0.08	-	< 0.01	1	1	0	0.02	-	< 0.01	1	1	0	0.02	-	< 0.01	1	1	0	0.02	-	< 0.01	1	1	0	0.01	-	< 0.01	1	1	0	0.02	-	< 0.01	1	1	0	0.02	-	< 0.01	1	1
cellular response to BMP stimulus (GO:0071773)	94	2	4.1	-	0.49	0.443	1	4	3.74	+	1.07	0.79	1	3	0.78	+	3.84	0.0462	0.764	1	0.71	+	1.41	0.51	1	2	0.84	+	2.39	0.207	1	0	0.45	-	< 0.01	1	1	1	1.05	-	0.96	1	1	0	1.02	-	< 0.01	0.629	1
cellular response to brain-derived neurotrophic factor stimulus (GO:1990416)	8	1	0.35	+	2.86	0.319	1	0	0.32	-	< 0.01	1	1	1	0.07	+	15.05	0.0718	0.894	0	0.06	-	< 0.01	1	1	0	0.07	-	< 0.01	1	1	0	0.04	-	< 0.01	1	1	0	0.09	-	< 0.01	1	1	0	0.09	-	< 0.01	1	1
cellular response to butyrate (GO:1903545)	1	0	0.04	-	< 0.01	1	1	0	0.04	-	< 0.01	1	1	0	0.01	-	< 0.01	1	1	0	0.01	-	< 0.01	1	1	0	0.01	-	< 0.01	1	1	0	0	-	< 0.01	1	1	0	0.01	-	< 0.01	1	1	0	0.01	-	< 0.01	1	1
cellular response to cadmium ion (GO:0071276)	38	1	1.66	-	0.6	1	1	1	1.51	-	0.66	1	1	0	0.32	-	< 0.01	1	1	0	0.29	-	< 0.01	1	1	0	0.34	-	< 0.01	1	1	1	0.18	+	5.53	0.169	1	0	0.42	-	< 0.01	1	1	1	0.41	+	2.42	0.345	1
cellular response to caffeine (GO:0071313)	10	0	0.44	-	< 0.01	1	1	0	0.4	-	< 0.01	1	1	0	0.08	-	< 0.01	1	1	0	0.08	-	< 0.01	1	1	0	0.09	-	< 0.01	1	1	0	0.05	-	< 0.01	1	1	0	0.11	-	< 0.01	1	1	0	0.11	-	< 0.01	1	1
cellular response to calcium ion (GO:0071277)	86	5	3.76	+	1.33	0.434	1	1	3.42	-	0.29	0.265	1	1	0.71	+	1.4	0.514	1	0	0.65	-	< 0.01	1	1	0	0.76	-	< 0.01	1	1	1	0.41	+	2.44	0.339	1	1	0.96	+	1.05	0.619	1	1	0.94	+	1.07	0.611	1
cellular response to caloric restriction (GO:0061433)	1	0	0.04	-	< 0.01	1	1	0	0.04	-	< 0.01	1	1	0	0.01	-	< 0.01	1	1	0	0.01	-	< 0.01	1	1	0	0.01	-	< 0.01	1	1	0	0	-	< 0.01	1	1	0	0.01	-	< 0.01	1	1	0	0.01	-	< 0.01	1	1
cellular response to cAMP (GO:0071320)	56	3	2.45	+	1.23	0.738	1	1	2.23	-	0.45	0.726	1	1	0.47	+	2.15	0.376	1	0	0.42	-	< 0.01	1	1	1	0.5	+	2.01	0.397	1	0	0.27	-	< 0.01	1	1	5	0.62	+	8.03	0.000556	0.235	0	0.61	-	< 0.01	1	1
cellular response to camptothecin (GO:0072757)	4	0	0.17	-	< 0.01	1	1	0	0.16	-	< 0.01	1	1	0	0.03	-	< 0.01	1	1	0	0.03	-	< 0.01	1	1	0	0.04	-	< 0.01	1	1	0	0.02	-	< 0.01	1	1	0	0.04	-	< 0.01	1	1	0	0.04	-	< 0.01	1	1
cellular response to carbohydrate stimulus (GO:0071322)	84	8	3.67	+	2.18	0.0582	0.649	0	3.34	-	< 0.01	0.0793	1	3	0.7	+	4.3	0.0352	0.684	0	0.63	-	< 0.01	1	1	1	0.75	+	1.34	0.529	1	1	0.4	+	2.5	0.333	1	4	0.93	+	4.28	0.0162	0.955	1	0.91	+	1.09	0.602	1
cellular response to carbon monoxide (GO:0071245)	1	0	0.04	-	< 0.01	1	1	0	0.04	-	< 0.01	1	1	0	0.01	-	< 0.01	1	1	0	0.01	-	< 0.01	1	1	0	0.01	-	< 0.01	1	1	0	0	-	< 0.01	1	1	0	0.01	-	< 0.01	1	1	0	0.01	-	< 0.01	1	1
cellular response to catecholamine stimulus (GO:0071870)	97	4	4.24	-	0.94	1	1	2	3.86	-	0.52	0.593	1	0	0.81	-	< 0.01	1	1	0	0.73	-	< 0.01	1	1	0	0.86	-	< 0.01	1	1	0	0.46	-	< 0.01	1	1	1	1.08	-	0.93	1	1	1	1.06	-	0.95	1	1
cellular response to cGMP (GO:0071321)	6	0	0.26	-	< 0.01	1	1	0	0.24	-	< 0.01	1	1	0	0.05	-	< 0.01	1	1	0	0.05	-	< 0.01	1	1	0	0.05	-	< 0.01	1	1	0	0.03	-	< 0.01	1	1	0	0.07	-	< 0.01	1	1	0	0.07	-	< 0.01	1	1
cellular response to chemical stimulus (GO:0070887)	2567	146	112.09	+	1.3	0.00121	0.0428	95	102.11	-	0.93	0.483	1	37	21.32	+	1.74	0.00102	0.1	15	19.33	-	0.78	0.33	1	26	22.82	+	1.14	0.499	1	20	12.22	+	1.64	0.0302	1	43	28.55	+	1.51	0.00646	0.694	38	27.93	+	1.36	0.0529	0.927
cellular response to chemical stress (GO:0062197)	261	23	11.4	+	2.02	0.00247	0.0737	20	10.38	+	1.93	0.0072	0.31	7	2.17	+	3.23	0.0069	0.301	1	1.96	-	0.51	1	1	4	2.32	+	1.72	0.301	1	3	1.24	+	2.41	0.13	1	8	2.9	+	2.76	0.0101	0.823	3	2.84	+	1.06	0.763	1
cellular response to chemokine (GO:1990869)	90	1	3.93	-	0.25	0.188	1	1	3.58	-	0.28	0.268	1	0	0.75	-	< 0.01	1	1	0	0.68	-	< 0.01	1	1	2	0.8	+	2.5	0.195	1	0	0.43	-	< 0.01	1	1	2	1	+	2	0.269	1	0	0.98	-	< 0.01	1	1
cellular response to cholesterol (GO:0071397)	16	1	0.7	+	1.43	0.517	1	1	0.64	+	1.57	0.485	1	0	0.13	-	< 0.01	1	1	0	0.12	-	< 0.01	1	1	0	0.14	-	< 0.01	1	1	0	0.08	-	< 0.01	1	1	2	0.18	+	11.24	0.0164	0.942	0	0.17	-	< 0.01	1	1
cellular response to chromate (GO:0071247)	1	0	0.04	-	< 0.01	1	1	0	0.04	-	< 0.01	1	1	0	0.01	-	< 0.01	1	1	0	0.01	-	< 0.01	1	1	0	0.01	-	< 0.01	1	1	0	0	-	< 0.01	1	1	0	0.01	-	< 0.01	1	1	0	0.01	-	< 0.01	1	1
cellular response to cisplatin (GO:0072719)	4	1	0.17	+	5.73	0.192	0.991	0	0.16	-	< 0.01	1	1	0	0.03	-	< 0.01	1	1	0	0.03	-	< 0.01	1	1	0	0.04	-	< 0.01	1	1	0	0.02	-	< 0.01	1	1	0	0.04	-	< 0.01	1	1	0	0.04	-	< 0.01	1	1
cellular response to cobalt ion (GO:0071279)	4	0	0.17	-	< 0.01	1	1	0	0.16	-	< 0.01	1	1	0	0.03	-	< 0.01	1	1	0	0.03	-	< 0.01	1	1	0	0.04	-	< 0.01	1	1	0	0.02	-	< 0.01	1	1	0	0.04	-	< 0.01	1	1	0	0.04	-	< 0.01	1	1
cellular response to cocaine (GO:0071314)	8	1	0.35	+	2.86	0.319	1	1	0.32	+	3.14	0.296	1	0	0.07	-	< 0.01	1	1	0	0.06	-	< 0.01	1	1	0	0.07	-	< 0.01	1	1	1	0.04	+	26.26	0.0418	1	1	0.09	+	11.24	0.0948	1	0	0.09	-	< 0.01	1	1
cellular response to cold (GO:0070417)	12	0	0.52	-	< 0.01	1	1	2	0.48	+	4.19	0.0982	1	1	0.1	+	10.03	0.102	1	0	0.09	-	< 0.01	1	1	0	0.11	-	< 0.01	1	1	0	0.06	-	< 0.01	1	1	0	0.13	-	< 0.01	1	1	0	0.13	-	< 0.01	1	1
cellular response to copper ion (GO:0071280)	28	1	1.22	-	0.82	1	1	3	1.11	+	2.69	0.114	1	0	0.23	-	< 0.01	1	1	0	0.21	-	< 0.01	1	1	0	0.25	-	< 0.01	1	1	1	0.13	+	7.5	0.129	1	0	0.31	-	< 0.01	1	1	0	0.3	-	< 0.01	1	1
cellular response to copper ion starvation (GO:0035874)	1	0	0.04	-	< 0.01	1	1	0	0.04	-	< 0.01	1	1	0	0.01	-	< 0.01	1	1	0	0.01	-	< 0.01	1	1	0	0.01	-	< 0.01	1	1	0	0	-	< 0.01	1	1	0	0.01	-	< 0.01	1	1	0	0.01	-	< 0.01	1	1
cellular response to corticosteroid stimulus (GO:0071384)	60	4	2.62	+	1.53	0.344	1	2	2.39	-	0.84	1	1	2	0.5	+	4.01	0.0926	1	0	0.45	-	< 0.01	1	1	1	0.53	+	1.88	0.418	1	0	0.29	-	< 0.01	1	1	3	0.67	+	4.5	0.0322	1	1	0.65	+	1.53	0.484	1
cellular response to corticosterone stimulus (GO:0071386)	3	1	0.13	+	7.63	0.157	0.972	0	0.12	-	< 0.01	1	1	0	0.02	-	< 0.01	1	1	0	0.02	-	< 0.01	1	1	0	0.03	-	< 0.01	1	1	0	0.01	-	< 0.01	1	1	0	0.03	-	< 0.01	1	1	0	0.03	-	< 0.01	1	1
cellular response to corticotropin-releasing hormone stimulus (GO:0071376)	5	0	0.22	-	< 0.01	1	1	0	0.2	-	< 0.01	1	1	0	0.04	-	< 0.01	1	1	0	0.04	-	< 0.01	1	1	0	0.04	-	< 0.01	1	1	0	0.02	-	< 0.01	1	1	0	0.06	-	< 0.01	1	1	0	0.05	-	< 0.01	1	1
cellular response to cortisol stimulus (GO:0071387)	2	0	0.09	-	< 0.01	1	1	0	0.08	-	< 0.01	1	1	0	0.02	-	< 0.01	1	1	0	0.02	-	< 0.01	1	1	1	0.02	+	56.25	0.0262	0.913	0	0.01	-	< 0.01	1	1	1	0.02	+	44.95	0.0326	1	0	0.02	-	< 0.01	1	1
cellular response to cycloheximide (GO:0071409)	3	0	0.13	-	< 0.01	1	1	0	0.12	-	< 0.01	1	1	0	0.02	-	< 0.01	1	1	0	0.02	-	< 0.01	1	1	0	0.03	-	< 0.01	1	1	0	0.01	-	< 0.01	1	1	0	0.03	-	< 0.01	1	1	0	0.03	-	< 0.01	1	1
cellular response to cytochalasin B (GO:0072749)	1	0	0.04	-	< 0.01	1	1	0	0.04	-	< 0.01	1	1	0	0.01	-	< 0.01	1	1	0	0.01	-	< 0.01	1	1	0	0.01	-	< 0.01	1	1	0	0	-	< 0.01	1	1	0	0.01	-	< 0.01	1	1	0	0.01	-	< 0.01	1	1
cellular response to cytokine stimulus (GO:0071345)	717	44	31.31	+	1.41	0.0332	0.447	28	28.52	-	0.98	1	1	8	5.95	+	1.34	0.397	1	3	5.4	-	0.56	0.381	1	11	6.37	+	1.73	0.0689	1	6	3.41	+	1.76	0.159	1	13	7.97	+	1.63	0.0991	1	14	7.8	+	1.79	0.0409	0.848
cellular response to decreased oxygen levels (GO:0036294)	144	11	6.29	+	1.75	0.101	0.799	13	5.73	+	2.27	0.00955	0.362	4	1.2	+	3.34	0.0342	0.671	3	1.08	+	2.77	0.0979	1	2	1.28	+	1.56	0.369	1	3	0.69	+	4.38	0.0328	1	1	1.6	-	0.62	1	1	1	1.57	-	0.64	1	1
cellular response to dehydroepiandrosterone (GO:1903495)	1	0	0.04	-	< 0.01	1	1	0	0.04	-	< 0.01	1	1	0	0.01	-	< 0.01	1	1	0	0.01	-	< 0.01	1	1	0	0.01	-	< 0.01	1	1	0	0	-	< 0.01	1	1	0	0.01	-	< 0.01	1	1	0	0.01	-	< 0.01	1	1
[truncated: 13,933 more rows]
