# Supplementary material for: Decoding protein methylation function with thermal stability analysis
Source: Nat Commun. 2023 May 25;14:3016. doi: 10.1038/s41467-023-38863-1 (PMC10212966; doi:10.1038/s41467-023-38863-1)
Supplement: Supplementary file 13 — Supplementary Data 10 [file 41467_2023_38863_MOESM13_ESM.xlsx]

## Sheet: S10 Legend
Supplementary Data 10. Analysis of Ezh2 interacting proteins in mESCs. S10 Interactors Analysis: Results from the statistical analysis (limma) using Prostar showing the enrichment ratios, and p-values compared to negative controls (IgG) for all the identified proteins in mESCs treated with DMSO or GSK126. S10 GSK126 vs DMSO Analysis: Results from the statistical analysis (limma) comparing the lev…

## Sheet: S10 Interactors Analysis
Custom_ID	Protein_Group	Protein_Ids	Protein_Names	Gene	logFC (GSK126_ezh2_vs_GSK126-igg)	P_Value (GSK126_ezh2_vs_GSK126-igg)	GSK126_interactor	logFC (dmso-ezh2_vs_dmso-igg)	P_Value (dmso-ezh2_vs_dmso-igg)	dmso_interactor	EZH2_GSK126_1_Ab_mzML_NORM	EZH2_GSK126_1_Ab_rep2_mzML_NORM	EZH2_GSK126_2_Ab_mzML_NORM	EZH2_GSK126_2_Ab_rep2_mzML_NORM	EZH2_GSK126_3_Ab_mzML_NORM	EZH2_GSK126_3_Ab_rep2_mzML_NORM	EZH2_GSK126_1_IgG_mzML	EZH2_GSK126_1_IgG_rep2_mzML	EZH2_GSK126_2_IgG_mzML	EZH2_GSK126_2_IgG_rep2_mzML	EZH2_GSK126_3_IgG_mzML	EZH2_GSK126_3_IgG_rep2_mzML	EZH2_DMSO_1_Ab_mzML_NORM	EZH2_DMSO_1_Ab_rep2_mzML_NORM	EZH2_DMSO_2_Ab_mzML_NORM	EZH2_DMSO_2_Ab_rep2_mzML_NORM	EZH2_DMSO_3_Ab_mzML_NORM	EZH2_DMSO_3_Ab_rep2_mzML_NORM	EZH2_DMSO_1_IgG_mzML	EZH2_DMSO_1_IgG_rep2_mzML	EZH2_DMSO_2_IgG_mzML	EZH2_DMSO_2_IgG_rep2_mzML	EZH2_DMSO_3_IgG_mzML	EZH2_DMSO_3_IgG_rep2_mzML
863	P28738;P33175;Q61768	P28738;P33175;Q61768	KIF5A_MOUSE;KIF5C_MOUSE;KINH_MOUSE	Kif5a	11.3702	1.55295e-18	GSK126 interactor	9.47459	1.94717e-17	dmso interactor	26.604	26.5507	26.524	26.425	26.5898	26.5754	16.268	15.4139	15.6189	14.9039	14.2015	14.6419	26.4877	26.5075	26.8504	27.0711	26.4218	26.673	16.9885	16.7578	17.1692	17.717	17.4982	17.0334
1354	P70362	P70362	UFD1_MOUSE	Ufd1	10.4205	5.41952e-22	GSK126 interactor	11.4093	1.53632e-22	dmso interactor	24.0772	24.1946	24.7441	24.6595	24.6865	24.7543	14.1544	14.3191	14.0597	14.186	13.8497	14.024	24.632	24.6595	24.6971	24.7895	24.2244	24.3031	13.2809	13.2276	13.1155	12.936	13.193	13.059
1352	P70351;Q61188	P70351;Q61188	EZH1_MOUSE;EZH2_MOUSE	Ezh1	10.395	6.26057e-16	GSK126 interactor	10.3025	7.08324e-16	dmso interactor	24.3645	24.3239	24.7846	24.4923	24.5869	24.4105	14.1544	14.3191	14.0597	14.186	13.8497	14.024	23.6971	23.7895	24.0609	23.867	23.6865	21.5638	13.2809	13.2276	13.1155	12.936	13.193	13.059
450	O88448	O88448	KLC2_MOUSE	Klc2	10.2457	3.18879e-15	GSK126 interactor	9.36669	1.09678e-14	dmso interactor	24.2891	24.4234	24.3031	24.3031	24.3376	24.4105	14.1544	14.3191	14.0597	14.186	13.8497	14.024	24.217	24.0854	24.5463	24.6703	24.1871	24.2679	16.2797	15.1089	15.5819	13.4766	14.5243	14.8023
1900	Q61768	Q61768	KINH_MOUSE	Kif5b	10.0547	1.39716e-18	GSK126 interactor	9.91366	1.69975e-18	dmso interactor	26.7895	26.7517	26.8019	26.6998	26.8142	26.8741	16.9771	18.0054	16.8387	17.2461	15.7502	15.5855	26.673	26.726	27.1214	27.2891	26.7771	26.8974	17.1539	16.9937	17.0963	16.8369	17.124	16.7972
2252	Q7TNS8	Q7TNS8	EPOP_MOUSE	Epop	9.92066	1.30571e-21	GSK126 interactor	9.60647	2.04252e-21	dmso interactor	23.9406	23.895	24.019	24.1488	24.0526	24.0609	14.1544	14.3191	14.0597	14.186	13.8497	14.024	22.538	22.6736	22.9707	23.0393	22.5638	22.7035	13.2809	13.2276	13.1155	12.936	13.193	13.059
4087	Q9Z248	Q9Z248	AEBP2_MOUSE	Aebp2	9.61592	9.40593e-21	GSK126 interactor	9.7973	7.25438e-21	dmso interactor	23.6971	23.5638	23.7995	23.8288	23.7895	23.6096	14.1544	14.3191	14.0597	14.186	13.8497	14.024	23.5638	23.2821	23.8858	23.867	23.2961	23.3511	13.1613	13.436	13.8848	14.1431	13.9734	13.8636
864	P28738;Q61768	P28738;Q61768	KIF5C_MOUSE;KINH_MOUSE	Kif5b	9.43453	8.74971e-18	GSK126 interactor	9.13205	1.37451e-17	dmso interactor	23.6431	23.5754	23.5983	23.2679	23.5869	23.5285	14.1544	14.3191	14.0597	14.186	13.8497	14.024	23.8093	23.7077	23.9225	23.9316	23.5404	23.7594	14.7847	14.327	14.8222	14.6867	15.2075	14.0505
137	D3YXK2;Q80YR5	D3YXK2;Q80YR5	SAFB1_MOUSE;SAFB2_MOUSE	Safb	9.34046	8.18912e-15	GSK126 interactor	9.43273	7.15254e-15	dmso interactor	25.0105	25.1946	25.0105	24.8385	24.8904	24.7543	14.4037	15.7378	15.3296	15.6047	15.3912	17.1891	24.7286	24.7796	25.1604	25.2021	24.8764	25.1527	16.3401	16.0381	15.1715	14.7545	15.7184	15.2807
448	O88447;O88448	O88447;O88448	KLC1_MOUSE;KLC2_MOUSE	Klc1	9.31707	1.15976e-18	GSK126 interactor	8.98437	1.92081e-18	dmso interactor	23.3511	23.3511	23.417	23.4676	23.4041	23.5045	14.1544	14.3191	14.0597	14.186	13.8497	14.024	23.3376	23.4676	23.4923	23.7389	23.0292	23.1795	14.2635	13.76	14.1422	14.6884	14.802	14.5027
3697	Q9DBS5	Q9DBS5	KLC4_MOUSE	Klc4	9.21872	2.7156e-10	GSK126 interactor	8.71544	5.69614e-10	dmso interactor	23.3101	23.3645	23.3101	23.2184	23.3376	23.3645	14.1544	14.3191	14.0597	14.186	13.8497	14.024	22.9933	23.0476	23.3376	23.5045	22.9225	23.0173	13.9663	17.4145	11.8761	12.4895	13.4304	17.3534
1145	P59242	P59242	CING_MOUSE	Cgn	9.04378	8.11114e-16	GSK126 interactor	7.20265	1.86787e-14	dmso interactor	25.8858	25.902	26.1015	26.0526	26.1095	26.1273	17.1273	17.2012	17.7282	15.9773	16.6157	17.2661	25.7895	25.8215	26.0813	26.1738	25.5105	25.6237	18.8294	18.6242	18.5577	18.5643	18.7456	18.4632
1163	P60670	P60670	NPL4_MOUSE	Nploc4	9.03515	7.23612e-16	GSK126 interactor	8.54127	1.57224e-15	dmso interactor	22.7286	22.6606	23.4298	23.2961	23.3376	23.3511	14.1544	14.3191	14.0597	14.186	13.8497	14.024	23.3778	23.3239	23.3101	23.48	23.0805	23.1206	15.3892	15.0102	14.4469	12.6404	15.5628	15.3958
136	D3YXK2	D3YXK2	SAFB1_MOUSE	Safb	8.93962	3.63496e-18	GSK126 interactor	9.35072	1.94825e-18	dmso interactor	26.2114	26.1795	26.3992	26.3222	26.2481	26.2353	18.0443	17.5636	16.2505	16.93	17.2936	17.876	25.7363	25.6703	26.4645	26.574	26.0813	26.2408	16.9112	16.8146	16.3304	16.4784	17.2916	16.8367
449	O88447;O88448;Q9DBS5	O88447;O88448;Q9DBS5	KLC1_MOUSE;KLC2_MOUSE;KLC4_MOUSE	Klc1	8.49943	2.64386e-20	GSK126 interactor	9.31228	7.43012e-21	dmso interactor	22.5189	22.5333	22.6141	22.7471	22.5754	22.6006	14.1544	14.3191	14.0597	14.186	13.8497	14.024	22.1976	22.391	22.6298	22.8073	22.2155	22.4825	13.2809	13.2276	13.1155	12.936	13.193	13.059
3348	Q9CQF3	Q9CQF3	CPSF5_MOUSE	Nudt21	8.48595	1.22859e-16	GSK126 interactor	10.1494	1.02992e-17	dmso interactor	23.5754	23.5404	23.976	23.9043	23.7695	23.7389	15.9545	15.7315	15.4181	14.3848	14.9393	15.1606	26.3959	26.3695	26.3578	26.4846	26.1814	26.2891	16.1057	16.0148	16.3588	16.0924	16.7985	15.8119
817	P24547;P50096	P24547;P50096	IMDH1_MOUSE;IMDH2_MOUSE	Impdh1	8.46123	2.9727e-14	GSK126 interactor	5.63443	7.60344e-12	dmso interactor	24.4234	24.7389	25.1449	25.1604	24.848	24.8811	17.0106	17.4312	16.392	16.4309	16.5824	14.5824	23.2096	23.1991	22.4775	22.6164	22.3184	22.6209	17.4855	17.3783	16.0845	17.1898	17.1772	17.3199
3153	Q922R0	P49138;Q3UMW7;Q922R0;Q9D2E1	PRKX_MOUSE	Prkx	8.44844	5.60389e-07	GSK126 interactor	9.49609	1.36735e-07	dmso interactor	21.0643	23.5754	23.8093	23.6096	23.8576	19.4788	14.1544	14.3191	14.0597	14.186	13.8497	14.024	24.002	23.9495	16.6382	23.9225	23.5754	23.7389	13.2809	13.2276	13.1155	12.936	13.193	13.059
1826	Q60972	Q60972	RBBP4_MOUSE	Rbbp4	8.42116	7.06708e-13	GSK126 interactor	6.57251	2.02814e-11	dmso interactor	25.1642	25.2535	25.2463	25.228	25.1449	25.2426	17.8181	17.5297	17.5908	16.5313	17.0015	14.2811	24.5869	24.6703	24.8093	24.9977	24.4738	24.6096	18.5164	18.402	18.1663	17.845	18.2091	17.5739
1024	P49025	P49025	CTRO_MOUSE	Cit	8.34813	4.61117e-12	GSK126 interactor	8.88376	1.98433e-12	dmso interactor	24.4362	24.48	24.6703	24.6486	24.5869	24.6811	17.2052	16.4242	15.3879	15.6137	14.8519	17.9314	24.6209	24.6375	24.824	24.9977	24.3778	24.5165	16.2598	15.5435	16.0275	16.0687	15.9712	14.8012
1471	Q02395	Q02395	MTF2_MOUSE	Mtf2	8.17155	6.76484e-07	GSK126 interactor	8.67722	3.30631e-07	dmso interactor	24.2096	24.141	24.3031	24.1795	24.2607	24.1488	20.265	15.1892	14.8899	14.5132	13.1641	18.192	23.1596	23.0509	23.417	23.5404	23.0772	23.1285	14.2028	14.2676	13.6656	13.0407	13.5898	18.5437
1827	Q60972;Q60973	Q60972;Q60973	RBBP4_MOUSE;RBBP7_MOUSE	Rbbp4	8.12679	7.17588e-16	GSK126 interactor	5.7621	8.15419e-14	dmso interactor	25.9672	25.9955	25.9912	25.8858	25.9803	25.9825	18.5345	18.0012	18.4789	17.2491	17.8538	16.9244	25.2463	25.0813	25.6292	25.6703	25.2207	25.2096	19.7589	19.5602	19.5638	19.3941	19.631	19.5767
816	P24547	P24547	IMDH2_MOUSE	Impdh2	8.11605	4.55618e-19	GSK126 interactor	5.94333	3.42838e-17	dmso interactor	25.9225	25.9361	26.673	26.5754	26.2961	26.2643	18.3333	18.6249	18.1649	18.1707	18.0053	17.6721	24.4488	24.417	23.8764	23.976	23.7995	23.8093	17.6531	18.211	18.2737	18.155	18.2928	18.0814
1943	Q62315	Q62315	JARD2_MOUSE	Jarid2	8.10513	1.61415e-12	GSK126 interactor	9.43656	2.02913e-13	dmso interactor	25.1719	25.2021	25.3745	25.3975	25.3135	25.3239	16.6971	17.2752	16.6317	18.3284	16.0282	18.192	24.4923	24.5165	24.945	25.1095	24.6375	24.7077	15.2465	14.9024	15.0412	16.2712	15.316	15.0118
3082	Q91YK2	Q91YK2	RRP1B_MOUSE	Rrp1b	8.07173	6.58702e-13	GSK126 interactor	7.14355	3.46593e-12	dmso interactor	24.8717	24.7543	25.065	24.9716	25.0935	25.0567	17.975	16.3028	17.5028	15.3013	16.7898	17.5107	24.3444	24.4234	24.6811	24.7543	24.3645	24.4738	17.6601	17.4912	17.1453	17.4064	17.1823	17.2951
1592	Q3TVI8	Q3TVI8	PBIP1_MOUSE	Pbxip1	7.94976	2.12473e-20	GSK126 interactor	8.12127	1.57937e-20	dmso interactor	21.9316	21.85	22.0886	22.1581	22.1395	22.1238	14.1544	14.3191	14.0597	14.186	13.8497	14.024	21.2477	21.1946	21.4576	21.5731	21.0224	21.0821	13.2809	13.2276	13.1155	12.936	13.193	13.059
1848	Q61188	Q61188	EZH2_MOUSE	Ezh2	7.93445	1.2501e-10	GSK126 interactor	11.1353	1.30212e-12	dmso interactor	26.1135	26.1738	26.2996	26.3066	26.2643	26.2445	19.5194	19.3369	18.0943	18.4059	16.2471	18.192	25.0609	25.0813	25.7441	25.8552	25.2785	25.3612	14.0323	15.6797	13.7093	14.8657	15.2327	12.05
3521	Q9D0B0	Q9D0B0	SRSF9_MOUSE	Srsf9	7.81369	1.37313e-13	GSK126 interactor	6.3222	2.4649e-12	dmso interactor	23.3645	23.417	23.4425	23.3645	23.3239	23.2821	16.0258	14.8392	17.1929	15.8159	15.1729	14.2657	23.0772	22.9864	23.9134	24.0691	23.6096	23.5869	17.9335	16.6764	16.9084	17.2535	17.4832	17.0546
223	G3UZ78	G3UZ78	ADGB_MOUSE	Adgb	7.78315	1.94321e-10	GSK126 interactor	5.01854	5.59994e-08	dmso interactor	20.5766	21.9388	22.8132	21.5777	22.5638	21.7265	14.1544	14.3191	14.0597	14.186	13.8497	14.024	21.8727	21.7389	22.3321	20.0951	21.1946	21.5731	16.4255	15.7337	15.9532	14.9868	18.9247	15.9161
3025	Q91VM5	A0A2I3BRL8;Q91VM5	RMXL1_MOUSE	Rbmxl1	7.66322	9.78444e-15	GSK126 interactor	6.34338	1.31063e-13	dmso interactor	25.8858	25.8069	25.5667	25.6348	25.6096	25.3745	19.1084	18.6587	18.0116	16.339	18.2225	17.5587	25.4138	25.2607	25.9825	25.9271	25.7594	25.4984	20.0559	20.3211	18.6406	18.437	19.2818	19.0451
1828	Q60973	Q60973	RBBP7_MOUSE	Rbbp7	7.64675	5.40318e-14	GSK126 interactor	5.49124	4.93681e-12	dmso interactor	24.2891	24.2244	24.3376	24.3101	24.3031	24.275	17.4453	17.1268	17.0163	15.2005	17.0418	16.028	23.5983	23.5522	23.7077	23.8764	23.4551	23.5522	18.2771	18.8054	18.2069	18.3514	17.7981	17.3555
2795	Q8K298	Q8K298	ANLN_MOUSE	Anln	7.49309	1.94119e-18	GSK126 interactor	4.99065	5.39942e-16	dmso interactor	22.1174	22.0691	22.3376	22.2933	22.3266	22.3239	15.7422	15.481	14.2928	14.034	14.1321	14.8273	22.7735	22.7715	22.8689	22.9298	22.4451	22.5475	17.8754	17.9686	17.5771	17.577	17.6945	17.6997
2181	Q6ZPI0	Q6ZPI0	JADE1_MOUSE	Jade1	7.48513	5.53328e-17	GSK126 interactor	6.03044	1.09785e-15	dmso interactor	22.3484	22.3376	22.9882	22.9882	22.7119	22.6822	15.3914	15.6924	15.5484	15.369	15.1134	14.031	21.9566	21.9243	22.5475	22.6006	21.8876	21.8913	16.2255	16.3725	16.0549	15.9699	15.8753	16.1272
2146	Q6PFR5	Q6PFR5	TRA2A_MOUSE	Tra2a	7.41132	4.61961e-07	GSK126 interactor	7.10211	7.65719e-07	dmso interactor	23.6865	23.8576	24.0935	24.1488	24.0275	23.9672	15.6882	15.3253	14.9136	22.2905	14.6132	16.4822	23.5404	23.5285	24.4923	24.6096	24.217	24.4614	16.7743	16.831	17.4397	17.0376	17.3608	16.793
4018	Q9WV02	A0A2I3BRL8;Q91VM5;Q9WV02	RBMX_MOUSE	Rbmx	7.35374	3.79188e-19	GSK126 interactor	6.21832	3.88625e-18	dmso interactor	27.0296	26.965	26.9977	26.8741	26.9428	26.9316	20.002	20.0426	19.306	18.8337	19.7823	19.6517	26.3118	26.3324	26.976	27.141	26.7389	26.9316	21.0088	20.9882	19.9247	19.9149	20.5545	20.7307
1146	P59242;Q6AW69	P59242;Q6AW69	CGNL1_MOUSE;CING_MOUSE	Cgn	7.35267	5.53045e-11	GSK126 interactor	5.91194	9.93024e-10	dmso interactor	21.6671	21.3376	21.3156	21.2764	21.3857	21.7265	14.1544	14.3191	14.0597	14.186	13.8497	14.024	21.1946	20.6006	20.7056	21.4118	20.6186	21.0426	15.2963	14.7021	14.4248	14.4289	13.8967	17.3534
1396	P84104;Q8BL97	P84104;Q8BL97	SRSF3_MOUSE;SRSF7_MOUSE	Srsf3	7.34269	3.97349e-14	GSK126 interactor	4.65158	1.98067e-11	dmso interactor	22.6164	22.5754	22.3266	22.6141	22.5141	22.5961	15.4923	16.4175	15.7103	14.0098	15.0326	14.5242	22.6779	22.6992	23.4298	23.417	23.1719	23.3778	18.4579	18.4652	18.0452	18.0935	18.6946	19.1078
3659	Q9DAE2	Q9DAE2	Q9DAE2_MOUSE	Rbmxl2	7.29571	5.21113e-16	GSK126 interactor	5.95887	8.49799e-15	dmso interactor	25.3975	25.48	25.4105	25.4041	25.3745	25.4041	19.0532	17.8852	18.0438	17.3949	18.3449	17.9744	24.3031	24.2535	24.8336	24.976	24.632	24.6486	19.1928	19.1206	18.2794	18.1289	18.6622	18.5097
1275	P62996	P62996	TRA2B_MOUSE	Tra2b	7.13393	3.43557e-18	GSK126 interactor	6.60764	9.94201e-18	dmso interactor	25.3066	25.3745	25.4614	25.6944	25.3376	25.5551	19.181	19.3979	18.1128	18.1641	17.7409	17.3293	25.3844	25.4862	26.0813	26.3239	25.8764	26.1293	19.4801	19.2658	19.1034	18.8396	19.3587	19.5881
2723	Q8CH25	Q8CH25	SLTM_MOUSE	Sltm	7.0222	1.66412e-09	GSK126 interactor	7.70587	4.92632e-10	dmso interactor	22.9933	22.9495	23.0886	23.0156	23.0088	23.0071	16.1769	18.1162	15.1455	18.3284	14.5225	13.6404	22.3266	22.2155	22.9459	22.9777	22.7856	22.7776	15.559	13.996	15.1835	15.5126	15.755	13.7877
3964	Q9R0U0	Q9R0U0	SRS10_MOUSE	Srsf10	7.02173	7.67024e-15	GSK126 interactor	6.26411	3.68576e-14	dmso interactor	24.5105	24.5696	24.8717	24.6865	24.6209	24.8385	17.5982	18.7718	17.193	16.3328	17.9161	18.1554	24.3031	24.1871	24.9495	25.0233	24.5812	24.7543	18.5708	18.4126	18.0903	17.9923	18.9628	18.1851
3039	Q91W40;Q9DBS5	Q91W40;Q9DBS5	KLC3_MOUSE;KLC4_MOUSE	Klc3	6.87874	8.51251e-08	GSK126 interactor	9.50245	1.39002e-09	dmso interactor	22.823	22.9352	23.0002	22.9777	23.1174	23.2961	16.222	18.2044	12.825	18.3284	14.8224	16.4751	23.1127	22.9548	22.9864	23.3511	22.8249	22.7816	13.7753	14.2733	12.0414	12.8123	14.1585	13.9361
2068	Q6NVF9	Q6NVF9	CPSF6_MOUSE	Cpsf6	6.86613	1.73468e-15	GSK126 interactor	10.1451	7.82916e-18	dmso interactor	24.0443	23.9933	24.3975	24.3975	24.2891	24.3511	18.2969	18.179	17.6548	16.5631	16.8502	16.7322	26.7895	26.7517	26.8504	26.976	26.6181	26.726	16.7683	16.1779	16.527	17.0698	16.8965	16.4014
447	O88447	O88447	KLC1_MOUSE	Klc1	6.77804	1.29356e-10	GSK126 interactor	8.55499	5.68405e-12	dmso interactor	23.1269	23.1519	23.0854	22.9654	23.1206	23.1031	16.9485	15.1413	16.7705	17.6664	15.6456	15.7127	22.9619	22.9152	23.2273	23.2405	22.8519	22.8764	16.375	14.4466	16.0661	13.9315	12.5222	13.4018
2307	Q80U70	Q80U70	SUZ12_MOUSE	Suz12	6.74482	0.000797062	GSK126 interactor	8.00664	0.00017681	dmso interactor	25.6096	25.6703	25.8361	25.792	25.7363	25.7129	21.7307	18.5869	18.623	23.0902	15.1678	20.85	24.6096	24.6486	25.0894	25.3101	24.7338	24.8528	15.6609	14.2402	15.3881	16.3286	13.0943	25.2133
451	O88448;Q9DBS5	O88448;Q9DBS5	KLC2_MOUSE;KLC4_MOUSE	Klc2	6.67723	1.5399e-18	GSK126 interactor	7.78293	1.83546e-19	dmso interactor	20.8191	20.9882	20.7223	20.68	20.6276	20.8191	14.1544	14.3191	14.0597	14.186	13.8497	14.024	20.8802	21.1269	21.0821	21.0088	20.5545	20.895	13.2809	13.2276	13.1155	12.936	13.193	13.059
1285	P63087	P63087	PP1G_MOUSE	Ppp1cc	6.58995	7.79147e-17	GSK126 interactor	4.32814	2.57386e-14	dmso interactor	20.4375	20.6628	20.5261	20.7389	20.9098	20.8576	14.1544	14.3191	14.0597	14.186	13.8497	14.024	20.8269	21.3376	21.2066	21.3645	21.2764	21.5309	17.2154	16.6287	17.0482	17.2199	16.9131	16.5487
3470	Q9CY57	Q9CY57	CHTOP_MOUSE	Chtop	6.57521	2.34251e-14	GSK126 interactor	4.89804	1.31456e-12	dmso interactor	22.1642	22.1363	22.4247	22.2821	22.3725	22.2821	16.1745	15.3193	16.1003	15.3291	16.1342	15.1532	21.5869	20.8651	22.3511	22.4324	21.9388	22.2302	16.6872	16.6569	17.5019	17.412	17.0515	16.7066
48	A2AG58	A2AG58	BCLA3_MOUSE	Bclaf3	6.55485	1.2177e-15	GSK126 interactor	3.87616	1.63875e-12	dmso interactor	20.5915	20.5545	20.8727	20.7307	20.6276	20.5451	14.1544	14.3191	14.0597	14.186	13.8497	14.024	18.9992	18.9686	20.3101	20.0426	19.8361	19.734	15.3095	16.1426	16.3508	15.0319	15.8683	16.0053
1143	P59235	P59235	NUP43_MOUSE	Nup43	6.53982	9.61176e-15	GSK126 interactor	5.82028	4.76945e-14	dmso interactor	20.7715	20.5356	20.4676	20.4676	20.8423	20.7471	14.1544	14.3191	14.0597	14.186	13.8497	14.024	21.0224	21.0292	21.4425	21.3752	21.2066	21.1519	15.8447	15.9353	15.8559	14.558	15.4879	14.6242
180	E9Q5K9	E9Q5K9	YTDC1_MOUSE	Ythdc1	6.49956	4.53677e-13	GSK126 interactor	8.70684	8.23696e-15	dmso interactor	23.1519	23.0967	23.3778	23.2535	23.0821	23.0592	16.5583	16.614	16.9646	16.2846	16.5342	17.068	22.0325	21.8876	23.0241	23.0542	22.5427	22.6006	12.5645	14.1888	13.4952	13.905	14.9413	13.8059
1276	P62996;Q6PFR5	P62996;Q6PFR5	TRA2A_MOUSE;TRA2B_MOUSE	Tra2a	6.45429	3.10342e-15	GSK126 interactor	7.1742	7.2133e-16	dmso interactor	20.4273	20.1581	20.8576	20.5823	20.5545	20.7389	14.1544	14.3191	14.0597	14.186	13.8497	14.024	21.2477	21.1269	21.0951	21.3376	21.2877	21.7836	14.2004	15.0776	14.1308	13.5498	14.2362	13.6386
3098	Q91Z49	Q91Z49	UIF_MOUSE	Fyttd1	6.43946	6.73571e-13	GSK126 interactor	4.6782	5.05984e-11	dmso interactor	20.4273	20.2989	20.6886	20.5069	20.6628	20.6453	14.1544	14.3191	14.0597	14.186	13.8497	14.024	19.2741	19.3079	20.1332	19.8697	19.6852	19.4696	15.4831	17.4145	13.8032	13.262	15.3137	14.394
683	P12813	P12813	NR4A1_MOUSE	Nr4a1	6.41805	3.83142e-18	GSK126 interactor	5.72996	1.84547e-17	dmso interactor	20.343	20.1332	20.5545	20.7715	20.6276	20.6714	14.1544	14.3191	14.0597	14.186	13.8497	14.024	18.7731	18.5842	19.3516	18.9431	18.7602	18.8175	13.2809	13.2276	13.1155	12.936	13.193	13.059
3038	Q91W40	Q91W40	KLC3_MOUSE	Klc3	6.41386	6.70933e-08	GSK126 interactor	9.70106	3.28228e-10	dmso interactor	24.019	24.0772	23.9672	23.9672	24.002	24.0772	15.5383	19.4653	16.2194	20.0951	16.9716	17.337	23.976	24.019	24.2821	24.4362	23.8764	24.0526	14.7184	14.5348	14.6863	13.6585	14.4583	14.3795
3115	Q921E6	Q921E6	EED_MOUSE	Eed	6.23484	1.61733e-07	GSK126 interactor	9.95587	4.12124e-10	dmso interactor	26.4218	26.4969	26.5075	26.4707	26.4488	26.518	22.4972	17.1081	21.2477	19.9371	20.217	20.4476	25.7995	25.8093	25.9998	26.1661	25.7645	25.8811	16.7438	14.959	15.8237	15.9914	16.4613	15.7059
2324	Q80UY2	Q80UY2	KCMF1_MOUSE	Kcmf1	6.19473	4.87367e-10	GSK126 interactor	5.47958	2.42481e-09	dmso interactor	21.7348	21.4526	22.002	22.3073	22.1916	22.1457	14.9489	15.3814	16.5025	14.186	15.4548	18.192	21.3101	21.4526	21.8576	21.8727	21.1581	21.265	15.3102	15.2286	16.4927	16.4385	16.4847	16.0838
2653	Q8C796;Q9WV02	A0A2I3BRL8;Q8C796;Q91VM5;Q9WV02	RBMX_MOUSE;RCOR2_MOUSE	Rbmx	6.15461	5.80573e-08	GSK126 interactor	5.62424	1.7614e-07	dmso interactor	22.6971	19.2764	20.9098	19.1079	20.6886	18.4456	14.1544	14.3191	14.0597	14.186	13.8497	14.024	19.5204	16.6024	20.3101	19.9742	18.6835	17.5049	13.2809	13.2276	13.1155	12.936	13.193	13.059
3811	Q9JI99	Q9JI99	SGPP1_MOUSE	Sgpp1	6.07762	7.21122e-18	GSK126 interactor	6.89236	1.25955e-18	dmso interactor	19.83	20.2066	20.3645	20.1457	20.1581	20.3538	14.1544	14.3191	14.0597	14.186	13.8497	14.024	20.3101	20.0951	20.0821	20.1581	19.8003	19.7586	13.2809	13.2276	13.1155	12.936	13.193	13.059
2361	Q80YR5	Q80YR5	SAFB2_MOUSE	Safb2	5.95391	0.000375064	GSK126 interactor	7.53572	3.99187e-05	dmso interactor	23.2961	23.2961	23.3511	23.3645	23.2961	23.4041	16.1812	15.0238	14.0596	24.654	14.8592	19.5069	22.848	22.8519	23.5165	23.7389	23.3645	23.4298	16.0103	16.5062	14.5755	15.2097	16.069	16.1647
1595	Q3TWW8	Q3TWW8	SRSF6_MOUSE	Srsf6	5.93812	6.92525e-14	GSK126 interactor	4.19606	7.84075e-12	dmso interactor	21.6497	21.8307	21.6231	21.6886	21.6006	21.7182	16.8568	15.3918	15.3183	15.3152	15.6993	15.9008	22.1079	22.2448	22.3184	22.4996	22.3725	22.6141	18.417	17.7961	18.0493	17.6558	18.5762	18.4865
1770	Q5SVQ0	Q5SVQ0	KAT7_MOUSE	Kat7	5.85663	1.51654e-15	GSK126 interactor	5.45248	4.06523e-15	dmso interactor	20.2419	20.2184	21.0756	21.1332	20.5823	20.6006	13.9515	14.6897	15.2354	15.0502	14.9643	14.8212	19.6488	19.6006	20.6453	20.7553	19.9229	19.9459	14.8953	14.1442	14.0993	14.1675	15.4616	15.036
442	O88291	O88291	ZN326_MOUSE	Znf326	5.66174	2.52936e-14	GSK126 interactor	5.25268	7.07933e-14	dmso interactor	19.9459	19.9229	19.6971	19.3752	19.8817	19.7406	14.1544	14.3191	14.0597	14.186	13.8497	14.024	19.7089	19.5694	20.1581	20.0426	20.1079	19.8081	15.6629	14.9092	13.3324	14.2957	14.5493	15.1295
2498	Q8BL97	Q8BL97	SRSF7_MOUSE	Srsf7	5.66038	5.38555e-18	GSK126 interactor	5.45341	9.02642e-18	dmso interactor	23.5045	23.5522	23.7796	23.6649	23.5404	23.6865	18.3894	18.3064	17.8771	17.7616	17.8093	17.6218	24.5285	24.5463	24.9847	25.065	24.989	25.0732	19.7049	19.4366	19.0995	18.8588	19.6676	19.6987
1517	Q0VBL3	Q0VBL3	RBM15_MOUSE	Rbm15	5.57413	3.8909e-13	GSK126 interactor	5.4852	4.8459e-13	dmso interactor	21.5915	21.5404	21.8385	21.714	21.6971	21.6231	16.3272	16.7976	16.5558	15.9232	16.0028	14.9532	21.265	21.3266	22.0459	22.1079	21.7836	21.8538	16.2992	15.3122	16.6965	16.3394	16.059	16.7653
1351	P70351	P70351	EZH1_MOUSE	Ezh1	5.5473	3.46507e-16	GSK126 interactor	5.05444	1.25271e-15	dmso interactor	19.5127	19.3516	19.9243	19.68	19.8331	19.575	14.1544	14.3191	14.0597	14.186	13.8497	14.024	18.2832	18.0743	18.6628	18.0691	18.2512	17.8361	13.2809	13.2276	13.1155	12.936	13.193	13.059
2994	Q8VHM5	Q8VHM5	Q8VHM5_MOUSE	Hnrnpr	5.48393	1.77283e-12	GSK126 interactor	3.9257	1.58969e-10	dmso interactor	20.2877	20.0426	20.0691	20.0951	20.4273	20.2877	15.036	15.3631	14.0591	14.1828	15.1151	14.5497	20.1457	20.2302	20.1825	20.2989	20.5638	20.3962	17.3893	17.3344	13.9395	15.8384	16.8692	16.8924
3452	Q9CXG9	Q9CXG9	PHF19_MOUSE	Phf19	5.48359	1.05184e-13	GSK126 interactor	1.88099	1.40888e-07		19.4415	19.6024	19.724	19.5127	19.6096	19.6042	14.1544	14.3191	14.0597	14.186	13.8497	14.024	17.8484	16.9316	18.2184	17.9258	17.805	17.6382	15.7007	15.5581	16.3829	15.4985	16.6167	16.1039
1544	Q2VPQ9	Q2VPQ9	EAF6_MOUSE	Meaf6	5.45076	1.306e-13	GSK126 interactor	5.08401	3.38519e-13	dmso interactor	19.1407	18.9287	19.895	20.0821	19.4334	19.8175	14.1544	14.3191	14.0597	14.186	13.8497	14.024	18.9992	19.1231	19.7073	19.7569	19.1994	18.9826	14.4305	15.0636	14.2383	12.905	14.4637	14.1634
2136	Q6PDM2;Q9D0B0	Q6PDM2;Q9D0B0	SRSF1_MOUSE;SRSF9_MOUSE	Srsf1	5.37441	4.29495e-12	GSK126 interactor	4.90959	1.4572e-11	dmso interactor	19.5713	19.0346	19.9601	19.3255	19.6311	19.3167	14.1544	14.3191	14.0597	14.186	13.8497	14.024	17.0847	17.6593	20.0426	20.1332	19.2673	19.4656	13.9094	14.8329	13.4061	14.6424	13.2009	14.2035
3530	Q9D0I8	Q9D0I8	MRT4_MOUSE	Mrto4	5.37269	6.42447e-17	GSK126 interactor	1.75418	2.74073e-10		19.668	19.4893	19.2042	19.5185	19.4835	19.4656	14.1544	14.3191	14.0597	14.186	13.8497	14.024	18.9714	18.8817	19.68	19.7373	19.4191	19.3731	17.0454	16.6538	17.3624	17.6114	18.5241	18.3404
78	A2ASS6	A2ASS6	TITIN_MOUSE	Ttn	5.33449	1.12879e-10	GSK126 interactor	2.08758	1.19154e-05	dmso interactor	20.4676	20.5165	20.2764	20.5261	20.2302	20.8423	15.7627	15.9021	15.3134	15.4522	14.4466	13.9753	19.8175	19.3815	19.5657	20.6628	19.1332	19.9601	18.3277	18.0951	18.1262	17.9579	17.8503	15.6381
3403	Q9CRB2	Q9CRB2	NHP2_MOUSE	Nhp2	5.32514	1.55122e-14	GSK126 interactor	2.70298	1.53462e-10	dmso interactor	19.6886	19.4596	19.1155	19.1898	19.5451	19.5451	14.1544	14.3191	14.0597	14.186	13.8497	14.024	19.4087	19.4516	19.343	19.586	19.2604	19.3815	16.8422	17.4677	16.3345	15.5596	17.3498	16.6596
193	E9Q784	E9Q784	ZC3HD_MOUSE	Zc3h13	5.25701	1.46246e-15	GSK126 interactor	5.38371	1.05275e-15	dmso interactor	21.9847	21.823	22.0756	21.9459	21.9916	21.9777	17.3348	16.9548	17.0356	16.4558	16.0791	16.3963	21.743	21.714	22.4898	22.5045	22.3017	22.2764	16.8112	17.1072	16.9276	16.4425	16.6234	16.8153
1261	P62869	P62869	ELOB_MOUSE	Elob	5.25148	6.13127e-11	GSK126 interactor	2.45412	9.65314e-07	dmso interactor	20.714	20.6006	20.6628	20.6364	20.7471	20.8191	16.9799	14.7494	16.3324	15.2181	15.0039	14.3875	20.0156	20.1581	20.2184	20.0821	19.9601	20.0559	18.0265	18.0911	17.9162	17.7583	17.145	16.8286
3454	Q9CXL3	Q9CXL3	CG050_MOUSE	MGI:1920462	5.23994	5.83601e-13	GSK126 interactor	3.34429	2.46736e-10	dmso interactor	19.4874	19.4636	18.7569	19.2922	19.6382	19.3941	14.1544	14.3191	14.0597	14.186	13.8497	14.024	19.2922	19.2113	19.714	19.597	19.6382	19.5165	17.1295	16.2233	14.8368	15.9082	16.8186	15.9871
1456	Q00PI9	Q00PI9	HNRL2_MOUSE	Hnrnpul2	5.22825	1.60424e-09	GSK126 interactor	3.39786	3.61972e-07	dmso interactor	20.8269	20.7715	20.9098	20.8269	21.1581	20.953	16.3744	14.7546	16.177	13.7493	16.3545	16.6668	21.0691	20.9601	20.8269	20.6364	20.9951	20.9171	18.6413	18.7254	16.5133	14.9202	18.2817	17.9356
3594	Q9D4H4	Q9D4H4	AMOL1_MOUSE	Amotl1	5.20893	3.70091e-14	GSK126 interactor	5.28867	3.00409e-14	dmso interactor	19.0821	19.1777	19.5713	19.3189	19.5261	19.1704	14.1544	14.3191	14.0597	14.186	13.8497	14.024	19.2512	19.1482	19.417	19.1898	19.0129	18.265	14.3016	14.1571	13.8035	12.8571	13.598	13.8347
1465	Q01853	Q01853	TERA_MOUSE	Vcp	5.15699	4.36905e-15	GSK126 interactor	4.36464	4.33261e-14	dmso interactor	21.5592	21.3592	22.1047	21.9243	22.3239	22.2448	17.4656	17.2713	17.5924	17.0105	16.0375	15.197	23.1063	23.1519	22.5592	22.6209	22.8442	22.8346	17.9013	18.0092	18.2205	18.2787	19.2749	19.2446
1740	Q5DW34	Q5DW34	EHMT1_MOUSE	Ehmt1	5.14644	2.37147e-11	GSK126 interactor	4.0761	5.28142e-10	dmso interactor	19.2558	19.0821	19.3645	19.2302	19.3299	19.209	14.1544	14.3191	14.0597	14.186	13.8497	14.024	17.6453	17.4004	18.7537	18.6971	18.5204	18.265	14.3607	14.5423	14.5613	13.9317	12.6108	14.8185
3097	Q91Z31	Q91Z31	PTBP2_MOUSE	Ptbp2	5.11233	9.59785e-10	GSK126 interactor	2.46584	7.14268e-06	dmso interactor	19.9024	18.8898	19.0612	17.7537	20.0559	19.3624	14.1544	14.3191	14.0597	14.186	13.8497	14.024	19.7586	20.3101	19.597	19.2989	19.9459	19.1655	17.7421	15.4091	16.8713	16.1079	18.7426	18.4079
3833	Q9JJ80	Q9JJ80	RPF2_MOUSE	Rpf2	5.10984	2.78732e-16	GSK126 interactor	2.87325	7.61012e-13	dmso interactor	19.0951	19.1282	19.356	19.2396	19.29	19.1432	14.1544	14.3191	14.0597	14.186	13.8497	14.024	19.2989	19.417	19.6766	19.1507	19.6903	19.7106	16.2818	16.4602	16.8186	16.4488	16.9172	16.778
3330	Q9CQ49	Q9CQ49	NCBP2_MOUSE	Ncbp2	5.10352	2.04203e-08	GSK126 interactor	3.50674	1.92603e-06	dmso interactor	19.8175	19.9068	19.9142	20.4273	20.0559	20.002	14.2281	14.6308	14.5119	18.3284	13.6898	14.1135	19.9112	20.2989	20.3538	20.1581	20.2877	20.3857	17.767	16.8344	15.7063	15.6654	17.032	17.35
3146	Q922K7	Q922K7	NOP2_MOUSE	Nop2	5.06003	9.99501e-10	GSK126 interactor	2.43595	7.54644e-06	dmso interactor	20.9882	20.953	20.8423	20.8576	20.8576	21.0292	17.1103	16.8347	16.2426	13.3502	15.3175	16.3123	20.5069	20.4676	21.0088	21.0951	20.9459	20.9459	18.3084	18.6299	18.4316	17.9807	18.6339	18.3701
1527	Q14AX6	Q14AX6;Q69ZA1	CDK12_MOUSE	Cdk12	5.0451	4.0241e-11	GSK126 interactor	2.98547	3.74296e-08	dmso interactor	19.2184	19.3581	19.1777	18.9742	18.977	19.1581	14.1544	14.3191	14.0597	14.186	13.8497	14.024	18.1655	17.9714	18.9054	18.7439	18.8113	19.0074	14.5346	15.563	16.0293	16.4476	16.5968	14.5207
3652	Q9D937	Q9D937	CK098_MOUSE	MGI:1913526	4.98389	9.44689e-15	GSK126 interactor	2.64141	5.33588e-11	dmso interactor	18.9798	19.1432	18.9909	18.8757	19.3709	19.1357	14.1544	14.3191	14.0597	14.186	13.8497	14.024	19.3857	19.1922	19.5432	19.4854	19.3167	19.209	16.7769	17.0529	17.0823	16.2705	16.8267	16.2745
2830	Q8K3Y3	Q8K3Y3	LN28A_MOUSE	Lin28a	4.93687	1.57084e-14	GSK126 interactor	2.77742	3.93622e-11	dmso interactor	21.5069	21.4221	21.417	21.4626	21.6096	21.6409	17.4946	16.5684	16.2088	15.7455	16.6291	16.7916	21.5451	21.5869	21.9637	22.0559	21.8034	21.8538	19.1697	19.3565	18.5156	18.9331	19.1757	18.9936
1861	Q61315	Q61315	APC_MOUSE	Apc	4.93534	1.17534e-09	GSK126 interactor	3.08811	4.28551e-07	dmso interactor	19.4516	19.3941	20.0426	20.0691	19.8438	19.8097	15.3375	14.1728	15.3645	14.7899	14.9815	14.3527	19.3343	19.2673	19.5897	19.5299	19.0638	18.7796	16.6908	16.5866	17.0518	16.7266	13.6394	16.3406
39	A2A9J5	A2A9J5;A2AWF2	A2A9J5_MOUSE	Zfp980	4.93519	2.48432e-13	GSK126 interactor	3.39955	3.87837e-11	dmso interactor	19.1407	18.6835	19.3731	19.0532	19.1581	18.7955	14.1544	14.3191	14.0597	14.186	13.8497	14.024	17.5951	17.786	17.9258	18.3794	17.4415	16.8727	14.3697	14.5731	14.0952	13.7569	13.879	13.7043
1518	Q0VBL3;Q6PHZ5	Q0VBL3;Q6PHZ5	RB15B_MOUSE;RBM15_MOUSE	Rbm15	4.92376	8.51934e-07	GSK126 interactor	5.96352	8.4381e-08	dmso interactor	20.6453	20.8034	20.654	20.7223	20.6006	20.6006	15.7161	15.0354	15.1976	18.3284	16.1503	14.0559	20.5165	20.4375	21.265	21.0224	20.8802	20.8346	15.2794	14.5105	13.7068	14.4994	13.8255	17.3534
1802	Q60749	Q60749	KHDR1_MOUSE	Khdrbs1	4.88755	1.53294e-14	GSK126 interactor	3.05113	9.48674e-12	dmso interactor	22.3017	22.3239	22.2764	22.3565	22.2184	22.3805	17.2995	18.0496	17.3382	16.6436	17.508	17.6932	22.2036	22.3988	22.4221	22.4996	22.3672	22.5213	19.8573	20.0292	18.6594	18.8782	19.217	19.4649
114	B2RRF6	B2RRF6	Z518A_MOUSE	Znf518a	4.88447	2.67392e-13	GSK126 interactor	1.63807	4.22619e-07		19.343	18.8113	18.9992	18.9826	19.1079	18.6558	14.1544	14.3191	14.0597	14.186	13.8497	14.024	17.3667	17.3667	18.4656	18.5011	18.3233	17.8545	16.3628	17.1046	16.69	17.3545	16.9805	17.1865
1697	Q3UYV9	Q3UYV9	NCBP1_MOUSE	Ncbp1	4.86305	4.23598e-13	GSK126 interactor	3.42991	4.77023e-11	dmso interactor	19.7667	19.7488	20.0426	19.9272	20.0691	20.0156	15.2784	14.7668	15.5134	15.369	15.2573	14.2069	19.8846	19.9459	20.4476	20.343	20.3101	20.3101	16.7418	17.1519	16.3493	16.746	16.4128	17.26
3763	Q9ER69	Q9ER69	FL2D_MOUSE	Wtap	4.84666	3.54511e-13	GSK126 interactor	5.58282	5.11684e-14	dmso interactor	21.4874	21.4972	21.6671	21.5823	21.6231	21.6714	16.6732	16.9964	16.8955	16.5296	16.2278	17.126	21.5309	21.5309	22.0156	22.155	21.823	21.9388	16.513	15.4601	16.4865	16.3493	16.5363	16.1519
54	A2AJI0	A2AJI0	MA7D1_MOUSE	Map7d1	4.82694	6.07864e-12	GSK126 interactor	4.49275	1.60037e-11	dmso interactor	18.9937	18.7828	18.8576	18.8113	19.1155	18.9937	14.1544	14.3191	14.0597	14.186	13.8497	14.024	18.7039	18.562	19.2718	19.0847	19.1053	18.7273	14.7094	14.7036	13.701	15.4258	14.3457	13.6131
3478	Q9CYH6	Q9CYH6	RRS1_MOUSE	Rrs1	4.80754	1.24566e-16	GSK126 interactor	2.54838	7.6901e-13	dmso interactor	18.9024	18.8207	18.8269	18.8545	18.9965	19.0372	14.1544	14.3191	14.0597	14.186	13.8497	14.024	19.1752	19.1079	19.265	19.3709	19.209	19.2302	16.7326	16.65	16.884	16.5915	16.8009	16.4089
3545	Q9D0R8	Q9D0R8	LSM12_MOUSE	Lsm12	4.79622	3.40386e-11	GSK126 interactor	3.29882	4.71723e-09	dmso interactor	22.3538	22.4849	22.0393	21.8727	22.1795	22.3239	18.5373	16.9646	17.3847	16.934	16.621	18.0351	21.7675	21.8113	22.0756	22.343	21.9777	22.2361	19.5341	19.278	18.7334	18.8107	18.1912	17.8708
1868	Q61409	Q61409	PDE3B_MOUSE	Pde3b	4.78305	1.41765e-09	GSK126 interactor	3.18886	2.37376e-07	dmso interactor	19.0717	18.1946	18.9601	18.8144	19.265	18.9854	14.1544	14.3191	14.0597	14.186	13.8497	14.024	19.6523	19.6749	19.9882	19.9882	19.5768	18.9992	16.0031	17.0832	16.4523	16.5205	17.2862	18.074
1348	P70333	P70333	HNRH2_MOUSE	Hnrnph2	4.76883	1.82629e-12	GSK126 interactor	3.44406	1.45541e-10	dmso interactor	19.3709	18.3365	19.0769	18.2372	19.2967	18.8876	14.1544	14.3191	14.0597	14.186	13.8497	14.024	19.562	18.9402	19.5049	19.3962	19.5915	19.3581	15.6842	16.0872	15.4954	15.7537	16.6265	16.0416
325	O35492	O35492	CLK3_MOUSE	Clk3	4.72816	4.85075e-10	GSK126 interactor	4.99479	2.34994e-10	dmso interactor	18.805	18.5915	19.0156	18.8238	19.002	18.724	14.1544	14.3191	14.0597	14.186	13.8497	14.024	20.1206	20.0292	20.3211	20.2184	19.9742	20.1079	14.8496	17.4145	14.3794	14.2635	14.5242	15.3714
67	A2AN08	A2AN08	UBR4_MOUSE	Ubr4	4.71172	2.77796e-06	GSK126 interactor	4.39757	6.01945e-06	dmso interactor	21.2244	21.1581	21.6886	21.68	21.6409	21.6096	16.6166	15.5993	16.3382	17.523	14.6117	20.0426	20.9812	20.9951	21.4576	21.4576	21.0292	21.0426	16.7072	16.5907	16.9188	16.9619	16.8006	16.5987
2846	Q8QZV7	Q8QZV7	INT13_MOUSE	IntS13	4.70737	1		3.02743	0.000698465	dmso interactor	17.3872	19.9882	17.7779	19.0976	19.5805	19.0057	14.1544	14.3191	14.0597	14.186	13.8497	14.024	18.8018	14.8386	19.4067	16.1032	17.2066	18.9402	14.9002	14.8517	13.7063	14.8414	14.0983	14.7347
3847	Q9JKB3	Q9JKB3	YBOX3_MOUSE	Ybx3	4.70544	1.14208e-07	GSK126 interactor	2.73498	5.20921e-05	dmso interactor	21.5498	21.2125	21.4972	21.4626	21.6006	21.3101	17.6315	18.2287	17.3486	15.1888	17.7771	14.2254	21.6276	21.7056	21.9388	21.9882	21.8385	21.7955	19.0009	19.6001	18.8685	18.6742	18.9803	19.3602
1342	P70279	P70279	SURF6_MOUSE	Surf6	4.69112	2.05482e-14	GSK126 interactor	3.00947	8.75356e-12	dmso interactor	19.002	18.8269	18.8636	18.0047	19.0795	18.963	14.1544	14.3191	14.0597	14.186	13.8497	14.024	18.7273	18.9516	19.1752	19.0821	19.1002	18.977	16.2602	15.8187	15.9747	16.0104	16.1203	15.7725
926	P35922	P35922	FMR1_MOUSE	Fmr1	4.68764	7.10649e-11	GSK126 interactor	3.04643	1.96477e-08	dmso interactor	20.0951	19.9316	20.3321	20.1457	20.3962	20.3321	16.7603	15.2157	16.2456	14.8491	15.0734	14.9628	19.1874	19.1079	19.8144	19.5676	19.4991	19.4756	16.8259	16.3815	16.5602	16.2782	16.5732	15.7544
4036	Q9WVR4	Q9WVR4	FXR2_MOUSE	Fxr2	4.6805	1.99686e-12	GSK126 interactor	2.95511	9.35909e-10	dmso interactor	19.8438	19.6852	19.7907	19.7586	19.9601	19.6749	15.7181	14.2951	16.1799	16.8785	13.8798	13.6789	19.7173	19.692	20.1704	20.1079	19.9882	19.8469	17.0505	17.0725	16.545	16.9729	17.2213	16.9299
312	O35326	O35326	SRSF5_MOUSE	Srsf5	4.66808	7.4742e-09	GSK126 interactor	2.73449	4.79672e-06	dmso interactor	20.0426	19.9459	20.1206	19.9127	20.1079	20.1206	14.698	17.9759	15.3045	16.0107	14.3333	13.9194	19.6869	19.7764	20.343	20.3538	20.1946	20.0691	17.2948	17.2354	17.2518	17.4172	17.4178	17.3998
2654	Q8C7Q4	Q8C7Q4	RBM4_MOUSE	Rbm4	4.66665	2.05227e-07	GSK126 interactor	1.77457	0.00303605		17.6662	20.002	17.2232	19.853	17.7406	20.1079	14.1544	14.3191	14.0597	14.186	13.8497	14.024	17.2137	17.1357	17.3408	17.7602	17.2604	17.6662	17.0689	17.0005	14.8247	13.6279	15.7764	15.4312
1395	P84104	P84104	SRSF3_MOUSE	Srsf3	4.65965	2.40864e-15	GSK126 interactor	3.73971	4.9642e-14	dmso interactor	23.4041	23.6865	23.6757	23.8093	23.4923	23.7077	18.6716	18.7974	19.0921	19.3842	18.8225	19.05	22.821	22.6606	23.7995	23.8576	23.4425	23.5522	19.494	19.0361	19.453	19.0545	20.2302	20.4273
2135	Q6PDM2	Q6PDM2	SRSF1_MOUSE	Srsf1	4.65148	2.25703e-13	GSK126 interactor	3.63606	6.43094e-12	dmso interactor	21.1143	20.8576	20.9098	20.8576	20.953	20.7553	17.1019	16.7738	16.5419	15.7349	15.2188	16.1673	21.0224	21.3101	21.8034	21.8191	21.6843	21.654	17.8737	17.9845	17.6534	17.6034	18.3351	18.027
2818	Q8K363	Q8K363	DDX18_MOUSE	Ddx18	4.65101	7.02385e-14	GSK126 interactor	2.31848	8.32568e-10	dmso interactor	20.6628	20.5356	20.2764	20.3857	20.4676	20.4273	15.926	16.7583	15.9498	15.9477	14.7167	15.5508	20.3752	20.343	20.7471	20.8113	20.5069	20.6276	18.195	18.2153	18.3093	18.2456	18.4421	18.0928
2737	Q8CI59	Q8CI59	STEA3_MOUSE	Steap3	4.6384	8.34337e-08	GSK126 interactor	2.33881	0.000161657	dmso interactor	19.1282	18.2832	19.0047	18.8576	18.8175	18.3321	14.1544	14.3191	14.0597	14.186	13.8497	14.024	19.2967	18.4375	19.1581	18.3836	19.1307	18.6835	15.6768	16.1526	15.4566	19.0076	15.6309	16.2905
3826	Q9JIY2	Q9JIY2	HAKAI_MOUSE	Cbll1	4.62245	3.97019e-09	GSK126 interactor	6.08366	1.07741e-10	dmso interactor	20.265	19.816	20.4676	20.343	20.2989	20.265	15.0068	15.5701	16.4566	18.3284	13.7751	14.5838	20.2535	20.2066	20.895	20.9171	20.6886	20.8802	15.2285	15.1004	15.5546	13.2695	14.3204	13.8655
1742	Q5F2E7	Q5F2E7	NUFP2_MOUSE	Nufip2	4.62094	2.37746e-16	GSK126 interactor	3.48881	1.14794e-14	dmso interactor	21.9388	21.9243	21.8651	21.7512	22.1238	22.0592	17.7195	17.4274	17.8054	17.5226	16.8018	16.6601	21.6757	21.6364	22.019	21.9388	21.823	21.9207	18.7397	18.8438	18.23	17.9726	18.2703	18.0244
885	P32067	P32067	LA_MOUSE	Ssb	4.61031	6.30754e-09	GSK126 interactor	2.07573	6.69737e-05	dmso interactor	20.3645	20.2535	20.1825	20.0691	20.3962	20.343	17.3836	16.4162	16.1058	12.9857	15.6844	15.3713	20.4775	20.3962	20.5731	20.714	20.2877	20.5069	18.4499	18.5609	18.0948	18.215	18.6605	18.5199
2099	Q6P5B0	Q6P5B0	RRP12_MOUSE	Rrp12	4.61006	6.81651e-13	GSK126 interactor	2.61379	1.35984e-09	dmso interactor	20.3752	20.1581	20.0156	20.2184	20.3538	20.2066	15.7534	16.2904	16.2631	15.835	14.1666	15.3588	20.0951	20.0156	20.3857	20.417	20.265	20.2066	17.8098	17.5156	17.628	17.3675	17.9042	17.4771
3649	Q9D8Y8	Q9D8Y8	ING5_MOUSE	Ing5	4.60252	4.44056e-12	GSK126 interactor	4.66425	3.70741e-12	dmso interactor	18.2922	17.7537	19.4149	19.2066	18.83	18.7106	14.1544	14.3191	14.0597	14.186	13.8497	14.024	17.8423	18.3836	18.7207	18.6347	18.2696	17.734	13.3213	13.9168	13.7443	13.9238	12.6632	14.0298
2733	Q8CI11	Q8CI11	GNL3_MOUSE	Gnl3	4.60043	6.83239e-11	GSK126 interactor	2.31361	4.45902e-07	dmso interactor	20.4676	20.3962	20.1704	20.2764	20.3538	20.343	16.8548	16.7356	16.0761	13.8301	15.5576	15.3507	20.0426	20.0292	20.3321	20.4775	20.2184	20.1825	18.0515	18.0709	17.7836	17.6161	17.9764	17.9022
1334	P68510	P68510	1433F_MOUSE	Ywhah	4.59618	1.59794e-13	GSK126 interactor	2.33789	1.40162e-09	dmso interactor	19.3667	18.9024	19.1825	19.1407	19.5805	19.6132	15.0841	15.2357	14.6259	14.2119	14.5017	14.5497	20.2302	20.0156	20.1946	20.2066	19.9601	19.5676	16.9721	17.6616	17.6058	17.7412	18.4926	17.674
3717	Q9DCA5	Q9DCA5	BRX1_MOUSE	Brix1	4.58254	2.87852e-10	GSK126 interactor	2.64556	3.12004e-07	dmso interactor	20.0691	20.0292	19.9601	20.0821	20.2066	20.0821	15.0319	16.5591	15.4602	14.8951	14.5903	16.3975	19.4129	19.417	20.0691	20.1704	19.8682	19.5165	16.9394	17.57	17.1697	17.1099	16.8253	16.9664
2206	Q6ZWV3	Q6ZWV3	RL10_MOUSE	Rpl10	4.57537	1.4819e-10	GSK126 interactor	2.16999	1.7543e-06	dmso interactor	22.1395	21.9847	21.9847	21.8307	22.0088	21.7955	18.8907	18.2915	17.6376	16.9928	17.3388	15.1405	21.5961	21.823	22.0756	22.1976	21.8876	21.8113	19.9601	19.8984	19.4678	19.5603	19.8234	19.6612
928	P35922;Q9WVR4	P35922;Q9WVR4	FMR1_MOUSE;FXR2_MOUSE	Fmr1	4.53101	1.3936e-11	GSK126 interactor	2.68714	1.34394e-08	dmso interactor	20.3321	20.2877	20.1946	19.3602	20.4676	20.2877	16.0903	14.8667	15.4584	15.4091	15.522	16.3975	19.2787	19.5165	20.1206	20.2764	19.9229	19.6852	17.5539	17.0308	17.1268	17.3735	16.4961	17.0964
34	A2A7I1	A2A799;A2A7I1;A2A8V7	A2A7I1_MOUSE	Zfp978	4.5291	1.65655e-13	GSK126 interactor	3.37223	9.14297e-12	dmso interactor	18.6731	18.3495	18.7173	18.5951	18.6593	18.7731	14.1544	14.3191	14.0597	14.186	13.8497	14.024	17.7273	16.92	17.8906	17.9714	17.1053	17.4893	14.316	14.162	14.3033	14.1586	14.3736	13.557
3096	Q91YU8	Q91YU8	SSF1_MOUSE	Ppan	4.4669	1.81256e-13	GSK126 interactor	2.94071	5.22358e-11	dmso interactor	18.5878	18.5915	18.5088	18.3056	18.8423	18.5582	14.1544	14.3191	14.0597	14.186	13.8497	14.024	18.5356	18.0585	18.9909	18.714	18.8361	18.624	16.5064	15.5939	15.1751	14.696	16.2162	15.9273
3463	Q9CXY6	Q9CXY6	ILF2_MOUSE	Ilf2	4.45212	2.78863e-14	GSK126 interactor	3.16251	2.97856e-12	dmso interactor	21.85	21.6671	21.8802	21.8423	21.9388	21.9134	17.8248	17.4793	16.7708	17.5896	17.4259	17.2886	22.019	22.0258	21.9316	22.1916	22.0625	22.1426	19.4525	19.294	18.4171	18.1709	19.2171	18.8464
1273	P62960;Q9JKB3	P62960;Q9JKB3;Q9Z2C8	YBOX1_MOUSE;YBOX3_MOUSE	Ybx1	4.44361	2.34161e-14	GSK126 interactor	2.64595	2.71382e-11	dmso interactor	22.9899	23.0342	23.0854	23.1127	23.2535	23.1488	19.2022	19.5114	18.5287	18.8829	18.2924	17.5452	22.8987	22.9298	23.1991	23.0805	22.9152	23.1143	20.5915	20.6186	20.1079	20.4476	20.0691	20.4273
1452	P99027	A0A5F8MPY2;P99027	RLA2_MOUSE	Rplp2	4.43409	1.5893e-16	GSK126 interactor	2.2549	1.7185e-12	dmso interactor	23.0674	23.1991	23.1886	23.1581	23.0967	23.1825	19.4901	19.2738	18.496	18.6576	18.2836	18.0867	23.1031	23.0625	23.3239	23.5285	23.2096	23.3101	21.0292	21.1581	20.9171	21.0224	20.8727	21.0088
3651	Q9D903	Q9D903	EBP2_MOUSE	Ebna1bp2	4.42997	4.92941e-12	GSK126 interactor	2.78573	2.3525e-09	dmso interactor	19.692	19.185	19.5356	19.4375	19.7747	19.6347	14.7365	15.2958	15.0415	15.7022	14.3015	15.6021	19.4616	19.1801	19.8113	19.4415	19.6766	19.4952	16.79	16.9423	16.5376	16.5244	16.8753	16.6824
1027	P49312;Q8BG05	P49312;Q8BG05;V9GX38	ROA1_MOUSE;ROA3_MOUSE	Hnrnpa1	4.42602	6.27402e-13	GSK126 interactor	2.626	6.92919e-10	dmso interactor	22.1581	20.9388	22.0951	22.1976	22.4701	22.5498	18.3336	18.3548	16.399	16.2352	18.5175	18.0132	22.5165	22.1976	22.7182	22.7223	22.6736	22.8385	20.68	20.5356	18.82	19.2016	20.2877	20.3857
3037	Q91W39	Q91W39	NCOA5_MOUSE	Ncoa5	4.42012	5.97622e-14	GSK126 interactor	3.53793	1.25137e-12	dmso interactor	21.5404	21.3592	21.5165	21.3156	21.4526	21.417	17.5518	17.4923	17.0387	16.6344	17.1584	16.205	20.6186	20.6453	20.9951	20.9024	21.0292	21.0088	17.947	17.8692	16.9717	16.9269	17.3194	16.9376
2981	Q8VE97	Q8VE97	SRSF4_MOUSE	Srsf4	4.40035	8.33848e-15	GSK126 interactor	4.29336	1.17002e-14	dmso interactor	18.6628	18.4211	18.3538	18.7537	18.5805	18.2232	14.1544	14.3191	14.0597	14.186	13.8497	14.024	18.8606	18.977	19.3034	19.4334	19.4232	19.3365	14.2923	14.1309	15.0517	14.6057	15.9414	15.5518
3267	Q99ME9	Q99ME9	NOG1_MOUSE	Gtpbp4	4.39401	4.04101e-14	GSK126 interactor	2.51225	7.95659e-11	dmso interactor	20.3211	20.1457	20.0156	20.1457	20.2877	20.1581	15.9874	15.672	16.5701	15.5994	15.3703	15.5106	19.9112	19.8742	20.5165	20.4067	20.3211	20.1704	17.7632	17.6971	17.7006	17.657	17.7263	17.5824
1713	Q4FZF3	Q4FZF3	DDX49_MOUSE	Ddx49	4.3913	8.63794e-09	GSK126 interactor	2.45547	9.06844e-06	dmso interactor	19.661	19.4129	19.0129	19.0238	19.5638	19.1556	15.6833	15.0022	15.9791	14.1585	13.5045	15.1547	19.0559	18.9287	19.3731	19.3878	19.1655	18.68	16.5929	17.279	16.8654	15.4208	17.3075	16.3927
1213	P62137;P63087	P62137;P63087	PP1A_MOUSE;PP1G_MOUSE	Ppp1ca	4.37317	6.21553e-12	GSK126 interactor	3.17235	4.53947e-10	dmso interactor	19.6628	19.3794	20.0156	19.9316	20.1581	20.1825	14.6606	14.023	16.2926	16.0831	16.621	15.4107	20.5823	20.1704	20.8651	20.5823	20.5165	20.7471	16.9477	17.0097	17.1889	18.059	17.6101	17.6143
2132	Q6PD31	Q6PD31	TRAK1_MOUSE	Trak1	4.37204	1.20269e-12	GSK126 interactor	0.520595	0.0136899		18.6662	18.1457	18.5165	18.3794	18.624	18.4933	14.1544	14.3191	14.0597	14.186	13.8497	14.024	16.2841	16.5908	17.1655	16.5507	16.8727	16.3819	17.107	16.5605	15.9009	15.0622	16.8075	17.0536
2607	Q8BZQ7	Q8BZQ7	ANC2_MOUSE	Anapc2	4.36902	1.82472e-10	GSK126 interactor	3.15423	1.27089e-08	dmso interactor	18.6397	18.528	18.4264	18.2967	18.6558	18.2604	14.1544	14.3191	14.0597	14.186	13.8497	14.024	17.6096	17.805	17.1957	17.4576	17.8906	16.6937	14.8758	15.0081	14.4885	12.6321	14.1876	14.3255
1036	P50096	P50096	IMDH1_MOUSE	Impdh1	4.3616	1.47013e-05	GSK126 interactor	2.74103	0.00114383	dmso interactor	19.9229	20.343	21.417	20.5545	20.8727	20.6186	15.3006	16.8014	14.9927	18.3284	13.9439	18.192	20.7715	20.5823	19.5204	19.5823	19.856	19.3688	18.2457	17.3368	16.9383	15.3748	17.3423	17.7775
1920	Q62029;Q6PHQ9	G5E8X2;Q62029;Q6PHQ9	Q62029_MOUSE;Q6PHQ9_MOUSE	Pabpc2	4.36102	1.72341e-08	GSK126 interactor	4.18375	2.91052e-08	dmso interactor	20.6971	21.002	20.9882	21.0625	20.7471	21.1143	17.5445	15.6275	17.5145	16.162	15.8569	16.7396	20.8802	20.7796	20.9601	21.1015	20.7223	21.0224	17.5736	17.2367	17.1687	16.2969	17.0379	15.0499
1577	Q3TJZ6;Q80VD1	Q3TJZ6;Q80VD1	FA98A_MOUSE;FA98B_MOUSE	Fam98a	4.35799	2.63071e-11	GSK126 interactor	3.08455	2.54061e-09	dmso interactor	20.3645	20.0292	20.5545	20.4067	20.4375	20.4476	16.8198	15.7513	16.3671	15.9323	15.501	15.7204	19.5933	19.2989	20.3752	20.3752	20.0156	19.8636	17.1534	15.7478	17.7474	17.2549	16.6788	16.4323
1390	P83940	P83940	ELOC_MOUSE	Eloc	4.3535	2.83808e-10	GSK126 interactor	2.53125	2.82722e-07	dmso interactor	20.7715	20.6364	20.4676	20.2419	20.7223	20.3645	16.9007	16.8063	16.0964	16.0151	15.3894	15.8754	20.1079	19.0156	20.5165	20.417	20.0821	19.8651	17.635	17.4745	17.8064	17.8391	18.0404	16.0214
2396	Q8BG05	Q8BG05	ROA3_MOUSE	Hnrnpa3	4.34633	4.6056e-16	GSK126 interactor	3.08504	5.17244e-14	dmso interactor	24.8191	24.945	24.989	24.945	25.065	25.0813	21.1395	20.8576	20.002	19.709	21.1269	20.9316	24.7745	24.8764	25.0526	25.1604	25.0732	25.317	22.4015	22.5141	21.0156	21.1015	22.3045	22.4067
1921	Q62036	Q62036	CP131_MOUSE	Cep131	4.34134	2.41351e-15	GSK126 interactor	4.65825	9.12879e-16	dmso interactor	20.4273	20.3645	21.0426	20.9812	20.9388	20.8576	17.0153	16.3534	16.8068	16.8795	15.6489	15.8599	21.2593	21.2593	21.1704	21.0821	20.5451	20.4375	15.8704	15.7957	16.8128	16.7782	16.3795	16.1674
2182	Q6ZPI3	Q6ZPI3	LCOR_MOUSE	Lcor	4.31937	3.00496e-13	GSK126 interactor	3.93862	1.05761e-12	dmso interactor	18.6937	18.0319	18.2137	18.3365	18.8081	18.4252	14.1544	14.3191	14.0597	14.186	13.8497	14.024	16.6662	16.0447	17.9431	17.7667	17.4087	16.6523	13.2809	13.2276	13.1155	12.936	13.193	13.059
914	P35550;Q80WS3	P35550;Q80WS3	FBLL1_MOUSE;FBRL_MOUSE	Fbl	4.31651	3.68804e-12	GSK126 interactor	1.88568	1.78091e-07		20.9024	20.5261	20.4874	20.265	20.5261	20.343	17.3908	16.6219	17.0165	15.9724	14.963	15.1864	19.5878	19.6505	20.4067	20.5165	20.3645	19.8861	18.55	18.0526	18.3466	17.8339	18.1489	18.1662
2493	Q8BKS9	Q8BKS9	PUM3_MOUSE	Pum3	4.30957	2.33439e-07	GSK126 interactor	2.73346	3.89497e-05	dmso interactor	19.8361	19.4676	19.5375	19.5564	19.7796	19.4576	14.8402	15.4639	14.4808	14.5555	14.2451	18.192	19.6488	19.4854	19.7796	19.8891	19.9009	19.7602	17.2086	17.3768	16.6976	16.9291	17.4142	16.4369
4041	Q9Z0N1	Q9Z0N1	IF2G_MOUSE	Eif2s3x	4.30703	1.97634e-09	GSK126 interactor	1.19993	0.00200815		19.3189	19.0426	18.6593	18.7173	19.4252	19.503	16.0754	16.0104	15.3982	13.2579	14.9188	13.1634	19.2558	19.2581	19.7389	19.6488	19.5088	19.3079	18.0435	18.0236	18.1405	18.2238	18.5679	18.5193
3300	Q99PU8	Q99PU8	DHX30_MOUSE	Dhx30	4.28601	1.42158e-11	GSK126 interactor	3.22066	6.3966e-10	dmso interactor	20.1206	19.9601	20.0426	19.9258	20.2535	19.9301	15.4964	15.0812	15.7787	14.5836	17.3213	16.2554	19.729	19.7586	20.3101	20.1457	20.002	19.8802	17.4043	16.9078	16.2118	16.6502	16.7274	16.6
456	O88477;Q9CPN8	O88477;Q9CPN8	IF2B1_MOUSE;IF2B3_MOUSE	Igf2bp1	4.28496	5.61451e-09	GSK126 interactor	2.6612	1.92308e-06	dmso interactor	21.1143	20.9243	20.9672	20.8876	21.1206	19.5805	18.0008	17.8493	15.3978	14.8254	17.2555	15.556	20.6714	20.4874	21.3645	20.654	20.9601	20.85	18.598	18.6007	18.2675	16.7555	18.8136	17.985
313	O35326;Q3TWW8;Q8VE97	O35326;Q3TWW8;Q8VE97	SRSF4_MOUSE;SRSF5_MOUSE;SRSF6_MOUSE	Srsf4	4.28176	6.97102e-14	GSK126 interactor	3.34591	2.0198e-12	dmso interactor	23.4676	23.6971	23.5638	23.5869	23.2535	23.5869	19.9314	19.9742	19.224	18.9991	18.9527	18.3839	23.6865	23.7389	23.9584	24.1332	23.7796	24.217	20.5069	20.8651	20.0292	20.5545	20.6096	20.8727
1976	Q640M1	Q640M1	UT14A_MOUSE	Utp14a	4.27392	3.47057e-15	GSK126 interactor	2.42871	7.86344e-12	dmso interactor	18.7569	18.2326	18.209	18.1357	18.4893	18.4129	14.1544	14.3191	14.0597	14.186	13.8497	14.024	19.1482	19.1994	19.4149	19.3941	19.2696	19.0612	17.24	17.2246	16.2836	16.2835	17.1606	16.7229
2660	Q8C854	Q8C854	MYEF2_MOUSE	Myef2	4.27206	1.86105e-08	GSK126 interactor	2.10817	6.25609e-05	dmso interactor	21.0625	21.0493	20.7471	20.7389	20.9812	20.8423	17.3642	17.5873	17.4241	14.2137	17.0136	16.1862	20.4972	20.4972	20.9171	21.0821	20.8651	20.8651	18.811	18.8427	18.5149	18.5144	18.6115	18.7802
1015	P48453	P48453;P48455;P63328	PP2BB_MOUSE	Ppp3cb	4.26586	4.42011e-13	GSK126 interactor	1.52898	2.95896e-07		18.3495	17.7005	18.3145	18.5915	18.8697	18.3624	14.1544	14.3191	14.0597	14.186	13.8497	14.024	20.1079	20.417	19.6903	20.3211	20.1946	20.4476	18.6989	18.4454	18.2221	18.7037	19.1224	18.8121
1265	P62889	P62889	RL30_MOUSE	Rpl30	4.26547	1.99263e-13	GSK126 interactor	2.30706	7.75154e-10	dmso interactor	23.8385	23.8385	23.7995	23.7077	23.8764	23.8858	20.3857	19.723	20.1457	19.3121	18.9476	18.8393	22.5309	22.7307	23.8093	24.0359	23.3101	23.48	20.5731	21.0088	21.2764	21.5117	20.8576	20.8269
2992	Q8VHG2;Q9D4H4	Q8VHG2;Q9D4H4	AMOL1_MOUSE;AMOT_MOUSE	Amot	4.26276	3.50578e-12	GSK126 interactor	5.4303	1.2948e-13	dmso interactor	18.734	17.392	18.9854	18.562	18.2967	18.1994	14.1544	14.3191	14.0597	14.186	13.8497	14.024	18.6903	18.0211	18.805	18.6024	18.7106	18.6024	13.2809	13.2276	13.1155	12.936	13.193	13.059
2829	Q8K3W3	Q8K3W3	CASC3_MOUSE	Casc3	4.2525	1.84749e-09	GSK126 interactor	3.69888	1.11502e-08	dmso interactor	18.5088	17.9488	18.6132	17.977	18.6024	18.4576	14.1544	14.3191	14.0597	14.186	13.8497	14.024	17.83	18.0479	18.9229	18.4696	18.3233	17.7207	14.9264	15.5986	13.5906	13.4256	13.6059	15.974
1415	P97379	P97379	G3BP2_MOUSE	G3bp2	4.25056	1.10027e-13	GSK126 interactor	2.44673	1.92217e-10	dmso interactor	22.4092	22.2877	22.2448	22.0886	22.4923	22.3321	18.8263	18.744	18.4009	18.1785	17.6393	16.5623	22.3857	22.3321	22.8073	22.8093	22.6051	22.5846	20.2535	20.3857	19.9742	20.1206	20.1079	20.002
2264	Q7TQH0	Q7TQH0	ATX2L_MOUSE	Atxn2l	4.24725	3.12182e-14	GSK126 interactor	3.3043	9.6761e-13	dmso interactor	23.0426	23.0641	22.9707	22.9225	23.2155	23.1441	19.2319	19.2766	19.203	18.9414	18.5518	17.6715	22.7776	22.8093	23.1143	23.1901	22.9707	23.0409	20.1079	20.1946	19.5283	19.4645	19.5761	19.2056
2039	Q6DID5	Q6DID5	PWP3A_MOUSE	Pwwp3a	4.24604	1.45048e-05	GSK126 interactor	6.08128	2.37469e-07	dmso interactor	20.3211	20.1581	20.5165	20.3962	20.4375	20.3538	16.2818	12.3219	17.2808	17.4136	16.797	16.6118	19.5011	19.5988	19.9882	20.0691	19.6971	19.668	13.6188	13.535	10.8834	14.5289	13.5067	15.9617
892	P33175;Q61768	P33175;Q61768	KIF5A_MOUSE;KINH_MOUSE	Kif5a	4.23848	6.46692e-06	GSK126 interactor	2.83726	0.000356668	dmso interactor	18.6382	16.8361	18.0156	18.2463	19.0691	19.2184	14.1544	14.3191	14.0597	14.186	13.8497	14.024	14.8517	19.8454	14.9106	16.1477	14.8523	15.2659	13.2809	13.2276	13.1155	12.936	13.193	13.059
1685	Q3URR7	Q3URR7	ZSC10_MOUSE	Zscan10	4.22389	1.98818e-12	GSK126 interactor	3.92285	5.41632e-12	dmso interactor	19.3277	18.6903	19.1231	19.29	19.4415	19.2489	14.4833	14.9308	15.3343	15.3601	15.2103	14.4594	19.6293	19.5204	20.1581	20.0691	19.3516	19.392	16.057	15.1079	16.1089	15.7793	15.6744	15.856
3055	Q91WM1;Q9Z1X4	Q91WM1;Q9Z1X4	ILF3_MOUSE;STRBP_MOUSE	Ilf3	4.21709	2.69256e-10	GSK126 interactor	3.04562	1.83669e-08	dmso interactor	20.2764	20.1704	20.2877	20.1079	20.4375	20.2989	16.5046	15.9871	17.0338	15.3227	16.4076	15.0206	20.5731	20.5545	20.5165	20.654	20.68	20.6276	17.8378	17.976	17.3594	16.9874	17.6007	17.5707
4081	Q9Z1X4	Q9Z1X4	ILF3_MOUSE	Ilf3	4.2071	8.99686e-16	GSK126 interactor	3.41443	1.59781e-14	dmso interactor	21.6006	21.5592	21.5498	21.4324	21.7512	21.6671	17.9407	17.5955	17.0381	16.7253	17.5819	17.4363	21.7675	21.6929	21.8385	21.8034	21.8461	21.8191	18.7947	18.7398	17.6467	17.6553	18.873	18.5714
2471	Q8BJH1	Q8BJH1	ZC21A_MOUSE	Zc2hc1a	4.20351	2.78777e-11	GSK126 interactor	1.81403	1.23038e-06		19.2945	18.9798	18.8331	18.7504	19.1825	19.1457	15.3826	14.6262	13.9459	15.5057	14.5853	14.9192	18.4211	18.6869	19.3516	18.92	18.9516	18.7039	17.0593	17.0487	17.0058	16.879	17.2107	16.9475
2289	Q80SY4	Q80SY4	MIB1_MOUSE	Mib1	4.20011	1.81531e-12	GSK126 interactor	3.94243	4.28453e-12	dmso interactor	18.606	18.5049	19.2042	19.0102	19.2018	19.1898	14.66	14.452	15.0128	15.7786	14.1759	14.4369	19.4067	19.3645	19.2466	19.2442	18.7667	18.68	14.4077	15.2928	15.517	15.8477	14.6129	15.3759
1931	Q62167	Q62167	DDX3X_MOUSE	Ddx3x	4.19166	1.03491e-11	GSK126 interactor	3.39897	1.71357e-10	dmso interactor	23.6209	23.6096	23.5869	23.4041	23.5754	23.6096	20.0821	19.9882	19.9742	18.4387	19.2633	18.5101	23.9316	23.867	24.558	24.6595	24.4923	24.4614	20.85	21.002	20.8034	20.9388	21.0359	20.9459
2452	Q8BHN5	Q8BHN5	RBM45_MOUSE	Rbm45	4.18846	1.29445e-14	GSK126 interactor	3.29557	3.46371e-13	dmso interactor	18.3365	18.1257	18.2184	18.0532	18.4656	18.5242	14.1544	14.3191	14.0597	14.186	13.8497	14.024	18.4252	18.3145	18.7504	18.5988	18.7373	18.3709	14.5292	15.0735	15.8975	16.0596	15.1229	14.7409
3057	Q91WN1	Q91WN1	DNJC9_MOUSE	Dnajc9	4.17173	2.36803e-07	GSK126 interactor	2.30141	0.000154708	dmso interactor	19.39	18.9402	19.3365	19.0319	19.4046	19.1002	14.2515	14.8441	14.6443	18.3284	13.8012	14.3035	18.7987	18.265	19.2396	18.8697	19.0585	18.7273	16.6323	15.8221	16.7721	16.4981	17.0277	16.398
1596	Q3TWW8;Q8VE97	Q3TWW8;Q8VE97	SRSF4_MOUSE;SRSF6_MOUSE	Srsf4	4.15936	7.00356e-10	GSK126 interactor	3.08972	3.21335e-08	dmso interactor	18.1357	18.143	17.7731	18.4334	18.3365	18.7273	14.1544	14.3191	14.0597	14.186	13.8497	14.024	17.2232	18.417	18.5432	19.2396	18.7987	17.8545	15.3991	14.5019	15.3058	14.2196	16.1157	16.2927
344	O35690	O35690	PHX2B_MOUSE	Phox2b	4.15835	8.98884e-07	GSK126 interactor	2.24747	0.000508583	dmso interactor	19.5676	19.8066	19.6662	19.5185	19.4435	19.624	14.9558	16.4026	15.0763	18.3284	14.9852	12.9279	18.6096	18.5915	19.4795	19.3667	18.977	19.1181	17.0155	16.743	17.0821	17.264	17.1628	15.3902
1389	P83917	P83917	CBX1_MOUSE	Cbx1	4.1421	2.29345e-09	GSK126 interactor	2.0763	9.72753e-06	dmso interactor	18.1407	17.5878	18.2326	18.2832	18.606	18.5951	14.1544	14.3191	14.0597	14.186	13.8497	14.024	17.8846	16.275	18.1655	18.4576	17.7796	17.4087	16.5134	15.6912	15.1351	14.1431	16.6291	15.9242
3980	Q9R226	Q9R226	KHDR3_MOUSE	Khdrbs3	4.14067	2.84399e-06	GSK126 interactor	5.07071	2.64023e-07	dmso interactor	20.3752	20.265	20.3962	20.2877	20.3857	20.2419	14.4193	15.7604	15.3768	18.3284	15.0307	18.192	20.2989	20.002	20.4972	20.5069	20.4775	20.4273	16.5884	16.4316	14.7982	14.2837	15.811	13.8726
2161	Q6PHQ9	Q6PHQ9	Q6PHQ9_MOUSE	Pabpc4	4.11537	4.73443e-16	GSK126 interactor	3.60591	2.93406e-15	dmso interactor	23.4298	23.3645	23.4298	23.417	23.5869	23.5522	19.8829	19.8012	19.1637	19.3858	18.9795	18.8749	22.9459	22.9548	23.5754	23.632	23.3239	23.391	19.7424	19.9601	19.5417	19.8517	19.6172	19.4745
1761	Q5SSI6	Q5SSI6	UTP18_MOUSE	Utp18	4.11306	1.70706e-12	GSK126 interactor	2.41249	2.10461e-09	dmso interactor	18.3836	18.0585	18.1307	18.0426	18.4854	18.1704	14.1544	14.3191	14.0597	14.186	13.8497	14.024	17.9992	18.3581	18.5842	18.2967	18.392	18.3878	16.0899	16.0515	16.2304	15.0619	15.8166	16.2929
799	P23198;P83917	P23198;P83917	CBX1_MOUSE;CBX3_MOUSE	Cbx1	4.10975	1.83199e-12	GSK126 interactor	1.7358	1.43242e-07		19.3962	19.2302	19.3836	19.265	19.4756	19.2396	15.1364	16.0846	14.8351	15.5898	14.8095	14.8763	18.8965	19.0612	19.5146	19.7812	19.1752	19.4191	18.0144	17.5542	17.0042	17.3804	17.6485	17.8313
2568	Q8BVY0	Q8BVY0	RL1D1_MOUSE	Rsl1d1	4.09954	1.16043e-15	GSK126 interactor	1.88665	4.60842e-11		21.1886	21.265	21.0426	21.0292	21.1825	21.2244	17.4434	17.173	17.1942	17.3732	16.7394	16.4118	20.8802	20.6714	21.2593	21.1015	21.0292	21.1143	19.2425	19.2111	18.834	19.0604	19.2055	19.1824
1655	Q3UJV1	Q3UJV1	CCD61_MOUSE	Ccdc61	4.09273	6.47963e-08	GSK126 interactor	4.88486	6.93338e-09	dmso interactor	19.2372	19.2466	19.7828	19.6662	19.7618	19.6096	14.8564	16.0461	16.9498	14.1544	15.8973	14.8439	19.2396	19.3299	19.1282	19.2184	18.547	18.5049	15.6989	14.5435	13.4355	13.507	14.1794	13.2945
1529	Q14C51	Q14C51	PTCD3_MOUSE	Ptcd3	4.09027	6.50787e-15	GSK126 interactor	3.66424	2.95389e-14	dmso interactor	18.5842	18.2372	18.0479	17.8361	18.3495	18.0795	14.1544	14.3191	14.0597	14.186	13.8497	14.024	17.9431	18.0691	18.4293	18.1946	18.0047	17.7005	13.7696	13.8521	14.3226	14.6495	14.9384	14.8237
3303	Q9CPN8	Q9CPN8	IF2B3_MOUSE	Igf2bp3	4.08018	1.63023e-12	GSK126 interactor	3.11536	6.20089e-11	dmso interactor	20.9098	20.8269	20.9024	20.7876	21.0292	21.0756	17.0434	17.5672	16.0202	16.8643	17.2604	16.2948	21.1704	21.0951	21.3484	21.3376	21.2244	21.1946	18.5121	18.3624	17.8037	17.7914	18.2275	17.981
652	P10853;P10854;Q64475;Q64478;Q64524;Q64525;Q6ZWY9;Q8CGP0;Q8CGP1;Q8CGP2;Q9D2U9	P10853;P10854;Q64475;Q64478;Q64524;Q64525;Q6ZWY9;Q8CGP0;Q8CGP1;Q8CGP2;Q9D2U9	H2B1B_MOUSE;H2B1C_MOUSE;H2B1F_MOUSE;H2B1H_MOUSE;H2B1K_MOUSE;H2B1M_MOUSE;H2B1P_MOUSE;H2B2B_MOUSE;H2B2E_MOUSE;H2B3A_MOUSE;H2B3B_MOUSE	H2bc12	4.07092	6.80863e-14	GSK126 interactor	0.901774	1.50497e-05		23.1795	23.2821	22.1856	22.0821	22.6886	22.9654	19.2665	18.956	19.025	18.9201	17.538	18.2521	19.5933	19.1801	22.2764	22.2419	21.5117	21.5117	20.2535	20.6628	19.407	19.3351	20.6186	20.6276
2843	Q8K4R9	Q8K4R9	DLGP5_MOUSE	Dlgap5	4.0638	7.43474e-13	GSK126 interactor	2.11869	4.38705e-09	dmso interactor	20.2419	20.2066	20.1079	19.8787	20.0292	20.1704	16.6159	16.3475	15.9448	15.7101	16.3217	15.3118	19.6749	19.7634	20.1457	20.1581	19.6488	19.7323	18.1223	18.0897	17.7263	17.0236	17.7204	17.7288
628	P09405	P09405	NUCL_MOUSE	Ncl	4.05544	1.67854e-15	GSK126 interactor	2.17351	8.51225e-12	dmso interactor	23.3511	23.3645	23.5165	23.4676	23.6209	23.654	20.3101	20.2989	19.2651	18.7215	19.0656	18.9808	23.4923	23.5165	23.8093	24.019	23.6096	23.7389	21.6231	21.6453	21.3266	21.3321	21.5592	21.6584
1204	P61982	P61982	1433G_MOUSE	Ywhag	4.04309	1.80025e-12	GSK126 interactor	2.81597	2.32179e-10	dmso interactor	20.2066	20.7796	20.7223	20.8191	20.9812	21.2361	17.627	17.4702	16.6244	16.9892	15.4907	16.2848	21.0821	21.3156	21.0559	21.2361	20.7955	21.1015	18.1916	18.3929	18.7767	18.6038	18.2438	17.4822
2387	Q8BFT2	Q8BFT2	HAUS4_MOUSE	Haus4	4.04199	1		2.00505	0.0143039		19.7923	22.4576	22.5638	19.2093	16.6008	17.1729	17.0096	14.8233	15.0722	12.8345	15.6132	18.192	17.8846	18.1206	18.9431	19.0951	17.8545	18.7955	17.6108	17.6031	15.3306	16.3434	17.0302	14.745
3627	Q9D7Z3	Q9D7Z3	NOL7_MOUSE	Nol7	4.03565	2.07962e-07	GSK126 interactor	2.98473	6.90182e-06	dmso interactor	18.7106	16.8846	18.6347	16.6523	19.4314	18.4933	14.1544	14.3191	14.0597	14.186	13.8497	14.024	17.83	17.3495	18.7307	18.8392	18.5011	18.5049	16.8402	14.4859	14.8042	15.7019	15.0408	14.9739
2337	Q80WS3	Q80WS3	FBLL1_MOUSE	Fbll1	4.03239	9.63722e-06	GSK126 interactor	1.87866	0.00722537		22.58	22.8152	21.9777	20.5259	22.3266	22.4015	16.4655	19.3031	18.9199	16.4999	19.8739	17.4173	22.1612	22.3184	22.2036	22.4775	19.8953	19.7581	18.8434	19.222	20.3857	20.4576	20.2877	18.7271
3376	Q9CQV5	Q9CQV5	RT24_MOUSE	Mrps24	4.00106	3.87526e-09	GSK126 interactor	3.4596	2.48082e-08	dmso interactor	18.7106	18.6276	18.0585	17.2232	18.1556	17.8238	14.1544	14.3191	14.0597	14.186	13.8497	14.024	18.1457	17.185	18.7796	18.4211	18.6697	17.9316	15.3879	13.3902	14.4153	15.0394	14.6872	15.455
323	O35491	O35491	CLK2_MOUSE	Clk2	3.99558	1.7458e-11	GSK126 interactor	5.1149	6.14459e-13	dmso interactor	19.3581	19.4775	19.1053	19.0129	19.3731	19.1605	16.1866	15.8919	15.0777	15.6183	15.0991	13.6404	20.0559	20.0426	20.1206	20.2302	20.0691	19.9459	15.401	15.5884	14.8509	14.4431	14.7946	15.2597
3795	Q9ESX5	Q9ESX5	DKC1_MOUSE	Dkc1	3.99448	1.52417e-07	GSK126 interactor	2.67573	1.53022e-05	dmso interactor	19.4835	19.2989	19.185	19.0426	19.4354	19.1704	14.8526	15.1704	14.9709	13.695	14.768	18.192	19.1825	19.265	19.2255	19.1946	19.3731	19.4067	16.9363	16.8669	16.2206	15.8209	16.8909	16.8573
2234	Q7TMK9	Q7TMK9	HNRPQ_MOUSE	Syncrip	3.99033	1.23526e-10	GSK126 interactor	2.68807	2.10807e-08	dmso interactor	21.3752	21.3156	21.3266	21.3376	21.5261	21.4972	17.976	18.116	17.5382	15.6463	17.7474	17.4124	21.5404	21.4972	21.5731	21.5731	21.7389	21.6671	18.9563	19.542	18.3065	18.4666	19.2212	18.9687
3227	Q99L45	Q99L45	IF2B_MOUSE	Eif2s2	3.98753	7.63251e-12	GSK126 interactor	1.24833	1.51453e-05		20.2302	19.816	19.7602	19.6697	20.5915	20.5356	17.1772	16.9087	16.3395	15.5337	15.9946	14.7245	20.2066	20.2184	20.5451	20.5731	20.2066	20.3645	19.0718	19.1327	18.8677	18.8309	19.3545	19.3667
869	P29341	A2A5N3;P29341	PABP1_MOUSE	Pabpc1	3.97946	3.30261e-16	GSK126 interactor	3.3618	3.38889e-15	dmso interactor	25.228	25.2856	25.3204	25.228	25.3612	25.3745	21.9098	21.7098	21.2302	21.1457	21.0756	20.85	25.065	25.0233	25.654	25.8215	25.4769	25.5105	22.1395	22.2506	21.9916	21.9777	22.0054	22.0156
801	P23249	P23249	MOV10_MOUSE	Mov10	3.97775	4.1605e-11	GSK126 interactor	3.44196	2.8559e-10	dmso interactor	20.7471	20.6276	20.68	20.6276	20.8034	20.6886	17.804	17.0397	17.0992	15.6868	16.6594	16.0187	18.963	18.9798	19.4516	19.3962	19.3452	19.0074	15.7993	16.0512	15.4892	15.9274	15.6955	15.5288
2517	Q8BP48	Q8BP48	MAP11_MOUSE	Metap1	3.97245	1.95414e-11	GSK126 interactor	2.69289	3.33671e-09	dmso interactor	18.5545	18.2372	17.9601	17.7406	18.2279	17.7073	14.1544	14.3191	14.0597	14.186	13.8497	14.024	18.0795	17.9601	18.6204	18.3145	18.5805	18.1752	15.6516	14.4914	15.8526	14.949	16.4357	16.1927
1925	Q62095;Q62167	P16381;Q62095;Q62167	DDX3X_MOUSE;DDX3Y_MOUSE	Ddx3x	3.96589	1.65175e-15	GSK126 interactor	3.32302	1.88721e-14	dmso interactor	23.3511	23.3778	23.3239	23.3239	23.3101	23.3376	19.816	19.5381	19.5297	19.1497	19.2103	18.9853	23.5754	23.5869	24.317	24.4488	24.0359	24.1332	20.5823	20.68	20.5261	20.6714	20.8191	20.8802
120	B2RX88	B2RX88	CSPP1_MOUSE	Cspp1	3.96214	1.95927e-15	GSK126 interactor	5.28838	3.61925e-17	dmso interactor	17.5432	17.2512	18.6168	18.3836	18.3667	18.2042	14.1544	14.3191	14.0597	14.186	13.8497	14.024	18.6662	18.624	18.6453	18.6697	18.1206	17.8545	13.2809	13.2276	13.1155	12.936	13.193	13.059
4098	Q9Z2Q2	Q9Z2Q2	KNOP1_MOUSE	Knop1	3.9568	6.19588e-10	GSK126 interactor	2.67457	9.26413e-08	dmso interactor	18.6132	17.9142	18.3624	18.265	18.606	18.209	13.0645	14.4167	15.199	15.0011	14.7698	13.7779	18.6593	18.3581	19.0769	19.2279	18.6453	18.5731	16.52	16.1844	16.0408	16.1384	16.4388	15.1708
327	O35493;P22518	O35493;P22518	CLK1_MOUSE;CLK4_MOUSE	Clk1	3.94871	6.81361e-12	GSK126 interactor	5.51347	7.22069e-14	dmso interactor	18.5204	17.714	18.4252	17.5507	18.3277	17.7471	14.1544	14.3191	14.0597	14.186	13.8497	14.024	18.6628	18.1407	19.0925	18.6276	18.8454	18.562	13.2809	13.2276	13.1155	12.936	13.193	13.059
1576	Q3TJZ6	Q3TJZ6	FA98A_MOUSE	Fam98a	3.94846	1.5316e-11	GSK126 interactor	3.43542	9.88627e-11	dmso interactor	20.9882	20.8423	20.8727	20.7876	20.9243	21.0292	16.9152	15.8625	17.737	17.6569	17.2158	16.366	20.7471	20.6628	20.8269	20.7389	20.68	20.6276	17.6012	17.4719	17.1528	17.4881	17.4247	16.5321
3319	Q9CPX7	Q9CPX7	RT16_MOUSE	Mrps16	3.94799	8.86807e-10	GSK126 interactor	2.74156	9.30395e-08	dmso interactor	18.3408	17.9882	18.2877	17.7987	18.0479	17.8175	14.1544	14.3191	14.0597	14.186	13.8497	14.024	17.3752	17.5204	18.0795	18.3408	17.6662	16.1377	15.2024	14.6562	15.4481	14.202	15.1417	14.37
3313	Q9CPT5	Q9CPT5	NOP16_MOUSE	Nop16	3.93798	1.77065e-07	GSK126 interactor	2.41341	4.38248e-05	dmso interactor	19.8238	19.7039	19.4716	19.7764	19.7731	19.729	15.4882	15.5974	15.9834	14.567	14.8219	18.192	19.5489	19.4656	19.9316	19.9882	19.7056	19.8712	17.314	17.4946	17.2507	17.4735	17.3996	17.0981
1272	P62960	P62960	YBOX1_MOUSE	Ybx1	3.93078	9.1203e-14	GSK126 interactor	2.41217	6.83384e-11	dmso interactor	23.0071	23.2961	23.391	23.2125	23.3376	23.6096	19.8962	19.4427	19.3462	18.9858	19.3551	19.2432	22.9316	23.1316	23.1795	23.3778	23.1519	23.4041	20.8651	20.953	20.7056	20.6364	20.4874	21.0559
1661	Q3ULA2;Q5SRY7	Q3ULA2;Q5SRY7	FBW1A_MOUSE;FBW1B_MOUSE	Btrc	3.9254	5.756e-10	GSK126 interactor	2.82907	3.89367e-08	dmso interactor	17.7273	16.7207	18.5582	18.4456	18.3878	18.3056	14.1544	14.3191	14.0597	14.186	13.8497	14.024	17.9142	17.2787	17.5356	17.3581	17.6523	16.7987	14.5149	15.0921	14.7268	13.1407	14.9039	15.1847
2642	Q8C5L7	Q8C5L7	RBM34_MOUSE	Rbm34	3.92504	3.99661e-12	GSK126 interactor	3.11618	8.89953e-11	dmso interactor	18.209	17.7987	18.0047	17.5657	18.4496	18.1155	14.1544	14.3191	14.0597	14.186	13.8497	14.024	18.1704	17.9658	18.1053	17.9545	18.185	18.2466	15.2779	15.6995	14.1826	14.5904	15.642	14.5381
1206	P61982;P68510	P61982;P68510	1433F_MOUSE;1433G_MOUSE	Ywhag	3.9076	1		2.2508	0.000902409	dmso interactor	19.2967	15.7736	18.2877	18.2872	18.2512	18.142	14.1544	14.3191	14.0597	14.186	13.8497	14.024	19.4696	17.1264	19.4314	17.5127	19.2184	18.8352	16.4226	15.9115	16.3383	15.3781	17.3001	17.2261
3484	Q9CYX7	Q9CYX7	RRP15_MOUSE	Rrp15	3.90541	1.55429e-10	GSK126 interactor	2.51752	4.55547e-08	dmso interactor	18.2042	17.8545	17.7667	17.8238	18.2967	18.0795	14.1544	14.3191	14.0597	14.186	13.8497	14.024	17.8423	17.9826	18.209	18.3452	18.0899	18.1357	15.8005	16.4516	14.3547	14.4223	14.8968	16.1833
3609	Q9D6Z1	Q9D6Z1	NOP56_MOUSE	Nop56	3.90383	1.34272e-11	GSK126 interactor	2.18741	2.66259e-08	dmso interactor	21.3101	21.265	21.002	20.7056	21.1581	21.1015	17.7759	17.7609	17.181	17.3978	17.2793	15.7243	20.9459	20.7307	21.0559	20.9316	21.2066	21.0292	18.9876	19.0794	18.6825	18.5486	18.7607	18.7166
798	P23198	P23198	CBX3_MOUSE	Cbx3	3.90175	9.41989e-09	GSK126 interactor	2.07044	1.71186e-05	dmso interactor	19.1432	18.7667	18.9345	18.9083	19.1531	19.1053	14.1719	15.6981	15.4569	14.3848	14.4915	16.3975	19.2809	19.4314	19.4004	19.6042	19.3145	19.1457	17.5602	18.0209	16.8711	16.2985	17.2268	17.7771
2574	Q8BWW4	Q8BWW4	LARP4_MOUSE	Larp4	3.88065	1.63783e-13	GSK126 interactor	1.9588	1.58639e-09		19.4067	19.3343	19.1704	19.1257	19.4108	18.9287	15.9766	15.808	15.2205	15.5805	15.0867	14.4202	19.9316	19.9601	20.3752	20.3962	20.0691	19.9882	18.6191	18.1409	17.9853	17.922	18.2381	18.0621
2757	Q8CJG0	Q8CJG0	AGO2_MOUSE	Ago2	3.87788	6.97315e-06	GSK126 interactor	2.25126	0.00124251	dmso interactor	19.3189	18.6835	19.1407	18.9516	19.185	19.0238	17.0443	12.2773	16.5425	15.7573	15.208	14.2069	19.2604	18.9992	19.7039	19.4736	19.5413	19.3211	17.0678	17.5577	17.3394	17.0069	17.0766	16.7436
1012	P47964	P47964	RL36_MOUSE	Rpl36	3.8718	1.37163e-13	GSK126 interactor	2.3088	1.48941e-10	dmso interactor	23.6096	23.6971	23.6865	23.1095	23.5285	23.5285	20.2419	20.2535	19.829	19.5113	19.3249	18.7684	22.5045	22.3619	23.4425	23.6431	23.2302	22.9548	20.68	20.417	20.9316	20.6276	20.8727	20.7553
3201	Q99K43	Q99K43	PRC1_MOUSE	Prc1	3.87033	4.41788e-09	GSK126 interactor	2.74831	3.19258e-07	dmso interactor	19.4375	19.2466	19.4835	18.7273	19.4775	18.9459	16.1091	16.1975	15.0319	14.556	16.0308	14.171	19.4656	19.5582	19.6258	19.4516	19.6417	19.4972	17.1717	16.6169	17.1019	16.477	17.3531	16.0297
408	O70305	O70305	ATX2_MOUSE	Atxn2	3.86867	2.45018e-12	GSK126 interactor	3.4679	1.07601e-11	dmso interactor	18.1155	17.3056	18.1507	17.8906	18.2787	18.0638	14.1544	14.3191	14.0597	14.186	13.8497	14.024	18.9965	18.7699	19.3941	19.3343	19.1922	19.1053	16.0851	15.6816	15.409	15.4486	16.1397	15.2211
685	P12970	P12970	RL7A_MOUSE	Rpl7a	3.85732	1.77933e-15	GSK126 interactor	2.14279	5.55165e-12	dmso interactor	24.4425	24.4425	24.4362	24.3376	24.4234	24.4234	21.2066	20.8727	20.6886	20.4067	20.0292	20.1581	23.9933	23.848	24.4923	24.5983	24.1871	24.239	22.1765	22.3321	21.9777	22.0821	22.0122	21.9207
3194	Q99JX3	Q99JX3	GORS2_MOUSE	Gorasp2	3.85567	2.5507e-07	GSK126 interactor	2.0351	0.000246376	dmso interactor	21.002	21.4626	20.9388	20.8269	20.68	21.1457	17.7124	15.9032	18.1286	17.5687	17.159	16.4501	20.8651	20.9171	20.7553	18.3012	20.7056	20.8113	19.3952	19.5945	18.0923	17.6933	18.5775	16.7923
53	A2AIV2	A2AIV2	VIR_MOUSE	Virma	3.85462	4.4182e-06	GSK126 interactor	5.82993	3.16497e-08	dmso interactor	22.1734	22.1174	22.1734	22.1238	22.1642	22.1301	18.1853	18.1465	17.4987	17.7287	16.7528	21.4425	21.9134	21.9637	22.5892	22.6584	22.4221	22.5685	16.2466	15.9418	16.8052	17.2961	16.8359	16.0103
1916	Q61937	Q61937	NPM_MOUSE	Npm1	3.84581	7.62148e-14	GSK126 interactor	1.3584	7.35284e-08		23.6096	23.4425	23.2375	23.0258	23.3239	23.2317	20.1079	20.1825	18.9911	19.6789	19.1844	18.6515	23.7077	23.6971	24.0691	24.217	23.6649	23.8288	22.6907	22.6186	22.3565	22.2621	22.58	22.5261
725	P15864	P15864	H12_MOUSE	H1-2	3.84499	1.82764e-11	GSK126 interactor	1.57577	1.55583e-06		23.2961	23.3239	23.0275	22.9388	23.141	23.1946	19.2646	18.986	18.393	19.9119	19.8442	19.4522	23.3511	23.2679	23.417	23.4425	23.1174	23.3778	22.0789	22.002	21.5261	21.2764	21.9134	21.7223
2060	Q6NS46	Q6NS46	RRP5_MOUSE	Pdcd11	3.83697	6.60731e-10	GSK126 interactor	2.48726	1.6441e-07	dmso interactor	19.4636	19.4395	19.2673	19.2558	19.5261	19.4636	14.8791	15.8122	15.2783	15.0256	15.2098	17.1891	19.417	19.2877	19.5564	19.4933	19.6435	19.4676	17.2112	17.3225	16.6841	16.9386	17.0274	16.7581
1214	P62141	P62141	PP1B_MOUSE	Ppp1cb	3.83687	7.23441e-09	GSK126 interactor	1.22966	0.00148649		20.9388	20.9672	21.0292	21.002	21.3156	21.1704	17.8303	15.8685	17.9724	16.9231	16.6221	18.1853	22.6253	22.5093	22.5938	22.7492	22.9742	22.7077	21.1269	21.0493	21.5915	21.5451	21.6497	21.8191
468	O88569	O88569	ROA2_MOUSE	Hnrnpa2b1	3.83282	1.55232e-14	GSK126 interactor	2.46511	6.42058e-12	dmso interactor	23.4298	23.5869	23.8093	23.7695	24.1253	24.1795	20.4874	20.4273	19.0316	18.8426	20.8727	20.2419	24.0854	24.1488	23.7492	23.9225	24.0935	24.317	22.1976	22.3129	20.1332	20.2302	22.2477	22.4041
9	A0A1L1SQU7	A0A1L1SQU7	A0A1L1SQU7_MOUSE	Fat1	3.83063	2.71624e-12	GSK126 interactor	3.1285	4.16642e-11	dmso interactor	19.9024	19.7406	19.6417	19.4893	19.8003	19.7056	16.4187	16.9059	15.788	15.3087	14.8777	15.9972	19.4232	19.3516	20.0426	19.9301	19.7764	19.4596	16.524	16.5648	16.7152	16.6525	16.3792	16.3768
1271	P62918	P62918	RL8_MOUSE	Rpl8	3.83007	9.19792e-16	GSK126 interactor	1.94701	9.64929e-12		24.5345	24.558	24.3975	24.3844	24.4234	24.4676	21.1269	21.2821	20.6971	20.3752	20.1457	20.1581	24.1015	24.0443	24.48	24.6209	24.2244	24.4041	22.4701	22.4451	22.2877	22.3884	22.2506	22.3511
3820	Q9JIK5	Q9JIK5	DDX21_MOUSE	Ddx21	3.82913	3.37391e-15	GSK126 interactor	2.01824	2.10846e-11	dmso interactor	21.9601	21.9637	21.5685	21.6006	21.7056	21.632	18.7134	18.5509	18.0324	17.8912	17.3962	16.8715	21.2764	21.1946	21.7675	21.7955	21.4676	21.4324	19.4872	19.4704	19.5297	19.4073	19.5227	19.4073
1090	P54823	P54823	DDX6_MOUSE	Ddx6	3.82069	2.27837e-14	GSK126 interactor	3.00203	6.18678e-13	dmso interactor	20.9388	21.0625	20.9024	20.7056	21.1581	21.0156	17.7632	17.5344	17.2985	17.0552	16.891	16.3166	21.2477	21.1825	21.6141	21.7223	21.6843	21.5823	18.5398	18.3105	18.4037	18.5325	18.7234	18.5112
1256	P62843	P62843	RS15_MOUSE	Rps15	3.81398	3.76586e-13	GSK126 interactor	2.21674	5.55485e-10	dmso interactor	23.5165	23.8764	23.4425	23.3101	23.4923	23.2375	20.3645	20.1825	19.9882	19.4651	19.1675	18.8237	23.3778	23.239	23.7182	23.7796	23.4298	23.632	21.4923	21.5261	21.4476	20.6971	21.343	21.3699
3746	Q9EPU0	Q9EPU0	RENT1_MOUSE	Upf1	3.80278	6.04858e-15	GSK126 interactor	3.17047	7.36186e-14	dmso interactor	21.4972	21.2989	21.5261	21.4775	21.6231	21.4775	17.8582	17.8703	17.8588	18.0386	17.3142	17.1436	21.2361	21.3592	22.0559	22.1143	21.7389	21.7594	18.6774	18.7331	18.4855	18.5376	18.6702	18.137
2976	Q8VE22	Q8VE22	RT23_MOUSE	Mrps23	3.80232	1.50929e-10	GSK126 interactor	4.10747	5.39245e-11	dmso interactor	18.1457	17.6311	17.8606	17.9826	17.9142	17.8727	14.1544	14.3191	14.0597	14.186	13.8497	14.024	17.2326	16.977	17.9083	18.1801	17.3145	17.1357	12.9732	13.1065	13.6138	13.2326	14.4779	12.6994
1212	P62137;P62141;P63087	P62137;P62141;P63087	PP1A_MOUSE;PP1B_MOUSE;PP1G_MOUSE	Ppp1ca	3.80023	1.30157e-12	GSK126 interactor	1.76183	3.30214e-08		20.8727	20.8269	20.7223	20.8576	21.002	20.9812	17.3965	17.134	17.5962	16.5499	17.1152	16.6695	22.2933	22.1047	22.0918	22.0756	22.2155	22.3017	20.0292	20.3211	20.5823	20.3211	20.7223	20.5356
2366	Q80ZK0	Q80ZK0	RT10_MOUSE	Mrps10	3.79411	2.58279e-07	GSK126 interactor	3.94148	1.62571e-07	dmso interactor	18.3012	17.9488	17.3495	17.6523	18.1457	17.9601	14.1544	14.3191	14.0597	14.186	13.8497	14.024	17.7207	18.0265	17.1946	17.8965	17.7471	17.3321	15.0473	12.7062	12.6598	15.0167	14.012	12.8266
1007	P47915	P47915;W4VSN7	RL29_MOUSE	Rpl29	3.79068	2.19361e-12	GSK126 interactor	1.93538	1.58676e-08		23.5983	23.1174	23.417	23.4551	23.6209	23.3101	20.4067	20.5356	19.8306	19.3816	19.3388	18.2815	22.5093	22.6387	23.7077	23.4551	23.3239	23.2258	21.0493	21.1332	21.3101	21.3211	21.2764	21.1581
455	O88477	O88477	IF2B1_MOUSE	Igf2bp1	3.78213	3.74979e-15	GSK126 interactor	2.57731	7.21593e-13	dmso interactor	24.019	24.002	24.0526	24.0275	24.1795	24.2607	20.9672	20.9601	19.8819	19.5026	20.4676	20.0691	23.9672	23.9406	24.2535	24.4362	24.0609	24.1565	21.8034	21.8461	21.2125	21.1765	21.6628	21.6497
1755	Q5SF07;Q9CPN8	Q5SF07;Q9CPN8	IF2B2_MOUSE;IF2B3_MOUSE	Igf2bp2	3.7755	7.68416e-09	GSK126 interactor	2.66757	5.6714e-07	dmso interactor	20.6628	20.6096	20.8269	20.0292	21.0756	20.8269	17.3171	17.2392	17.1607	14.7573	17.6332	17.2706	20.9171	20.3962	21.2989	20.7223	21.1825	20.895	18.5034	18.482	18.0608	18.1396	17.9779	18.2429
1468	Q02248	Q02248	CTNB1_MOUSE	Ctnnb1	3.77423	3.10172e-11	GSK126 interactor	1.55126	2.36519e-06		20.4067	19.9601	20.8576	20.7223	20.6186	20.5451	17.3756	16.8691	16.8802	16.6569	15.613	17.0702	20.1206	20.4476	20.2989	20.5915	19.9601	19.9882	18.6389	18.7295	18.569	18.6494	18.7086	18.804
1508	Q08288	Q08288	LYAR_MOUSE	Lyar	3.77302	2.48394e-11	GSK126 interactor	1.96504	1.16858e-07		20.6096	20.2535	20.0691	20.265	20.5165	20.2302	16.0377	17.1824	16.7458	17.0246	16.6615	15.6538	20.5069	20.4576	20.9024	20.9024	20.654	20.4375	18.5943	18.6943	18.7891	18.7821	18.7124	18.4984
394	O55142	O55142	RL35A_MOUSE	Rpl35a	3.7616	3.72855e-15	GSK126 interactor	2.10679	1.026e-11	dmso interactor	24.6096	24.5225	24.6209	24.4676	24.6865	24.6703	21.3805	20.953	21.0426	20.8191	20.3752	20.4375	23.3376	23.3376	24.4488	24.5045	24.1565	24.0935	21.7876	21.7836	22.0054	21.8614	21.7876	22.0122
3293	Q99PL5	Q99PL5	RRBP1_MOUSE	Rrbp1	3.76159	4.38768e-11	GSK126 interactor	1.52006	3.84194e-06		20.1946	20.0559	19.6731	19.528	19.7923	19.6628	17.2033	15.9974	16.4079	15.3117	15.9385	15.4784	19.7955	19.7955	20.2535	20.2184	20.0292	20.002	18.8504	18.8713	18.4211	18.1548	18.4248	18.2512
3441	Q9CWZ3	A0A0N4SUH6;Q9CWZ3	RBM8A_MOUSE	Rbm8a	3.75972	8.0368e-08	GSK126 interactor	2.8065	2.61248e-06	dmso interactor	19.5507	19.4854	19.7022	19.5299	19.668	19.5713	14.8042	15.8468	15.7672	18.3284	15.8906	14.312	19.8832	19.816	19.8144	19.4991	19.8727	19.6971	17.1987	17.4659	16.4969	16.8541	17.1596	16.5682
1721	Q501J6	Q501J6	DDX17_MOUSE	Ddx17	3.75761	6.87549e-15	GSK126 interactor	2.64121	8.61583e-13	dmso interactor	20.9882	20.9672	20.9812	20.9024	20.9882	20.9672	17.5688	17.233	17.178	17.2706	16.8386	17.1597	20.654	20.4676	20.9601	21.1015	20.8651	20.9601	18.3817	18.158	18.1297	18.0044	18.3735	18.1141
3269	Q99MJ9	Q99MJ9	DDX50_MOUSE	Ddx50	3.75729	2.33052e-11	GSK126 interactor	3.00451	4.57646e-10	dmso interactor	17.8175	17.5204	17.9142	17.9488	18.2558	17.68	14.1544	14.3191	14.0597	14.186	13.8497	14.024	16.8606	16.734	17.4576	17.1155	17.2232	16.435	14.1053	14.5183	14.6937	13.7888	13.6853	13.0075
2784	Q8K1N4	Q8K1N4	SPAS2_MOUSE	Spats2	3.75722	1.09256e-11	GSK126 interactor	2.55637	1.81667e-09	dmso interactor	17.9714	18.0047	17.7537	17.9545	17.8423	17.6096	14.1544	14.3191	14.0597	14.186	13.8497	14.024	18.0585	17.8667	18.4375	18.417	18.0211	17.9658	15.8218	15.0878	15.6974	14.6825	15.7371	16.4469
2980	Q8VE80	Q8VE80	THOC3_MOUSE	Thoc3	3.74661	5.27763e-11	GSK126 interactor	2.84536	1.9979e-09	dmso interactor	17.4576	17.392	17.5507	17.734	18.5545	18.3836	14.1544	14.3191	14.0597	14.186	13.8497	14.024	18.8144	17.9545	19.1257	19.2989	19.0346	18.9854	16.0013	16.1117	15.7256	16.6077	16.4383	15.2566
3673	Q9DB85	Q9DB85	RRP8_MOUSE	Rrp8	3.74125	1.12351e-09	GSK126 interactor	2.50781	1.79077e-07	dmso interactor	18.4004	17.1752	17.7731	17.7471	18.2922	17.6523	14.1544	14.3191	14.0597	14.186	13.8497	14.024	18.209	17.8667	18.6697	18.1053	18.2326	17.8423	17.2478	15.3872	14.4703	14.2376	16.1192	16.0934
824	P25976	P25976	UBF1_MOUSE	Ubtf	3.73947	8.89168e-11	GSK126 interactor	2.48322	1.84957e-08	dmso interactor	19.0899	18.9258	19.6749	19.8377	19.7157	19.6258	17.2184	16.2932	16.1504	15.6285	13.8652	15.2771	19.8995	19.9287	19.5223	19.3516	19.7389	19.6835	17.8997	18.0415	16.437	16.2057	17.1695	17.4717
1803	Q60749;Q9R226	Q60749;Q9R226;Q9WU01	KHDR1_MOUSE;KHDR3_MOUSE	Khdrbs1	3.73799	1.07748e-10	GSK126 interactor	2.67739	8.47863e-09	dmso interactor	22.0526	21.8385	21.6971	21.9459	21.4626	21.8385	18.444	18.1193	17.869	16.7521	18.6894	18.5333	20.9812	21.9459	21.9388	21.7307	22.0789	22.1765	19.1429	19.8249	18.6428	19.1664	18.8153	19.1952
1245	P62717	P62717	RL18A_MOUSE	Rpl18a	3.73112	2.44705e-14	GSK126 interactor	2.17745	3.71062e-11	dmso interactor	24.4551	24.6486	24.4105	24.1488	24.3376	24.0935	21.0559	21.2125	20.6096	20.8034	20.1946	19.8312	23.976	24.019	24.3645	24.2244	23.8093	24.1565	22.1332	22.1111	21.9985	21.6671	21.7836	21.7915
1892	Q61686	Q61686	CBX5_MOUSE	Cbx5	3.72899	5.97528e-07	GSK126 interactor	2.15413	0.000206727	dmso interactor	19.2372	19.1002	18.9854	19.2161	19.9229	19.7764	15.4926	15.318	15.734	14.5836	14.5439	18.192	19.2764	19.3255	18.9742	18.9459	19.3731	19.2279	17.4325	17.6663	16.2309	16.5002	17.3972	16.9711
3576	Q9D1R9	Q9D1R9	RL34_MOUSE	Rpl34	3.72643	1.645e-13	GSK126 interactor	2.05999	4.83881e-10	dmso interactor	24.1642	24.1253	23.976	23.9584	24.0359	24.0772	21.0886	20.417	20.4775	20.2302	20.1704	19.5947	23.417	23.1871	24.1719	24.0935	23.7077	23.6865	21.6971	21.6843	21.7512	21.5731	21.7056	21.4923
1558	Q3TDN2	Q3TDN2	FAF2_MOUSE	Faf2	3.71257	5.90571e-10	GSK126 interactor	3.55238	1.05333e-09	dmso interactor	18.734	18.6417	19.3277	19.2673	19.6222	19.5768	16.7504	14.9174	16.0245	15.3681	15.2761	14.5579	19.9243	19.9601	19.7005	19.6382	19.6697	19.5088	16.5383	16.1195	16.1265	16.2817	15.8889	16.1324
112	B2RRE4	B2RRE4	Z518B_MOUSE	Znf518b	3.71163	8.03963e-09	GSK126 interactor	1.6496	9.15588e-05		17.8906	17.5356	18.0426	17.7667	18.1457	17.4815	14.1544	14.3191	14.0597	14.186	13.8497	14.024	16.1297	17.1053	17.3145	16.0276	17.0638	17.0211	14.796	15.1832	14.2622	15.8768	14.8029	15.8433
1184	P61255	P61255	RL26_MOUSE	Rpl26	3.71131	2.78475e-15	GSK126 interactor	2.21868	3.1901e-12	dmso interactor	24.9316	25.0105	24.6811	24.7286	24.9628	25.0105	21.7265	21.5309	21.2302	20.8876	21.002	20.68	24.5285	24.5165	25.1055	25.1095	24.7338	24.8093	22.5754	22.5823	22.5356	22.4775	22.6992	22.6209
1973	Q64012	Q64012	RALY_MOUSE	Raly	3.71073	6.9642e-15	GSK126 interactor	2.33875	3.8391e-12	dmso interactor	22.0292	22.0951	21.8839	21.8987	22.0459	22.0359	18.9099	18.8754	17.6898	17.2153	18.465	18.5689	21.7223	21.6628	21.7056	21.7836	21.6843	21.7836	19.9882	19.7508	18.8683	18.6245	19.4545	19.6233
2368	Q80ZM5	Q80ZM5	Q80ZM5_MOUSE	H1f10	3.70806	1.43587e-09	GSK126 interactor	3.55886	2.45031e-09	dmso interactor	18.1507	17.7667	17.6168	17.6593	18.1507	17.4972	14.1544	14.3191	14.0597	14.186	13.8497	14.024	17.4004	17.3836	18.0847	18.392	17.8545	17.3667	13.3247	13.6349	15.5917	13.6152	14.7822	14.1802
748	P17710	P17710	HXK1_MOUSE	Hk1	3.70785	0.000119991	GSK126 interactor	1.09089	1		17.8448	18.83	18.8697	19.0074	16.8209	15.4672	14.1544	14.3191	14.0597	14.186	13.8497	14.024	15.4802	14.9017	15.0668	15.4668	15.464	14.6097	15.3319	15.6767	14.4875	8.45165	15.1255	15.3705
2758	Q8CJG0;Q8CJG1	Q8CJF9;Q8CJG0;Q8CJG1	AGO1_MOUSE;AGO2_MOUSE	Ago1	3.70772	1.44166e-08	GSK126 interactor	2.99611	2.04401e-07	dmso interactor	18.4972	18.4616	18.5394	18.4972	18.4972	18.714	15.228	14.0373	15.6722	14.4921	14.9898	14.5409	18.4334	18.5204	18.9854	18.8995	18.734	18.5204	15.9202	15.3088	16.4001	16.3095	16.1358	14.0419
2116	Q6P9R1	Q6P9R1	DDX51_MOUSE	Ddx51	3.70377	3.65682e-11	GSK126 interactor	2.6402	3.18483e-09	dmso interactor	18.3012	17.6523	17.5805	17.6096	18.0479	17.624	14.1544	14.3191	14.0597	14.186	13.8497	14.024	17.4815	17.2419	18.1155	17.83	18.0479	17.3408	15.674	14.988	14.5637	14.1934	15.8739	14.9234
2202	Q6ZWN5	Q6ZWN5	RS9_MOUSE	Rps9	3.69934	2.45356e-15	GSK126 interactor	2.13028	4.67712e-12	dmso interactor	25.4583	25.5463	25.3066	25.2679	25.3511	25.417	22.2621	22.1047	21.8651	21.5731	21.3101	21.0359	24.9847	25.0359	25.3778	25.5463	25.1332	25.2207	23.1111	23.1222	23.0526	23.0359	23.0156	23.1795
3751	Q9EQ61	Q9EQ61	PESC_MOUSE	Pes1	3.69915	1.83863e-10	GSK126 interactor	1.54895	8.51816e-06		19.3343	19.3056	18.83	18.8576	19.3277	19.3299	16.8318	16.6446	15.8017	15.0219	15.108	13.3822	19.0976	18.9287	19.7892	19.8757	19.3752	19.3645	17.7989	18.0321	17.6174	17.7629	18.0048	17.921
1394	P84099	P84099	RL19_MOUSE	Rpl19	3.69722	2.08334e-14	GSK126 interactor	1.86687	2.18678e-10		25.2463	25.1095	25.1795	25.1174	25.2021	25.0935	21.9707	21.953	21.7634	21.3592	21.0821	20.6364	24.8433	24.8858	25.1871	25.3101	24.867	24.945	23.1642	23.184	23.1174	22.8054	23.391	23.1749
3722	Q9DCE5	Q9DCE5	PK1IP_MOUSE	Pak1ip1	3.69556	7.43222e-06	GSK126 interactor	2.48605	0.000381791	dmso interactor	19.2042	19.0899	19.1457	18.9316	19.1531	19.2764	16.8315	15.6008	14.9989	12.8345	14.1697	18.192	19.1155	19.0184	19.4795	19.3473	19.4716	19.3794	16.9694	16.9731	17.0067	16.6829	17.0605	16.2027
1430	P97473	P97473	TRBP2_MOUSE	Tarbp2	3.68477	2.08599e-11	GSK126 interactor	1.82336	1.86367e-07		18.0319	17.7406	17.7005	17.1946	18.0795	17.9545	14.1544	14.3191	14.0597	14.186	13.8497	14.024	17.6523	17.805	18.5011	18.1946	17.8423	17.4576	15.7307	16.0654	15.9709	15.5354	15.9877	17.2226
1247	P62751	P62751	RL23A_MOUSE	Rpl23a	3.67757	2.77918e-15	GSK126 interactor	2.02505	9.67706e-12	dmso interactor	24.4425	24.4234	24.2463	24.1642	24.3239	24.3844	21.2244	21.1143	20.7955	20.5261	20.2989	19.9601	24.0359	23.9043	24.5165	24.6486	24.1871	24.2535	22.2961	22.1734	22.1673	22.2066	22.2448	22.3073
1646	Q3UHX9	Q3UHX9	CI114_MOUSE	Spout1	3.67687	5.72158e-09	GSK126 interactor	4.2711	8.17052e-10	dmso interactor	17.9142	17.92	17.977	17.3667	17.8667	17.6096	14.1544	14.3191	14.0597	14.186	13.8497	14.024	17.5049	17.1946	18.0211	17.4972	17.8113	17.5127	12.9593	13.459	13.644	13.2373	14.4527	12.1629
701	P14148	P14148	RL7_MOUSE	Rpl7	3.67672	1.30951e-14	GSK126 interactor	1.96308	6.63881e-11		24.8288	24.8288	24.5754	24.5696	24.7077	24.7441	21.6051	21.5117	21.2184	20.9171	20.7471	20.1946	24.4614	24.4738	24.8528	24.9672	24.5045	24.6703	22.7223	22.7876	22.6431	22.6584	22.5869	22.7533
2570	Q8BW10	Q8BW10	NOB1_MOUSE	Nob1	3.67074	6.156e-10	GSK126 interactor	1.9547	1.59809e-06		20.5915	20.4775	20.265	20.1206	20.5545	20.3538	17.4028	17.5565	17.1804	15.9753	16.9447	15.2788	20.6186	20.4676	21.0559	21.0691	20.7796	20.6453	19.0897	18.7114	18.9275	18.8339	18.6266	18.7188
1535	Q1PSW8	Q1PSW8	LIN41_MOUSE	Trim71	3.65912	5.24998e-14	GSK126 interactor	2.25252	3.82284e-11	dmso interactor	19.9742	19.7089	19.4656	19.4129	19.7157	19.586	15.9915	16.0183	16.3426	16.0657	16.0461	15.4443	19.6186	19.5768	19.7207	19.7667	19.5564	19.6954	17.6171	17.5026	17.4096	17.2056	17.1902	17.4944
4105	Q9Z2X1	Q9Z2X1	HNRPF_MOUSE	Hnrnpf	3.65525	8.24061e-15	GSK126 interactor	2.06471	1.98708e-11	dmso interactor	23.867	23.8093	23.9316	23.8385	23.8764	23.9584	20.6714	20.3101	20.4375	20.1581	20.0821	19.6905	23.3645	23.3645	23.7389	23.8191	23.48	23.5165	21.6757	21.6364	21.4425	21.3538	21.417	21.3699
1977	Q640M1;Q6EJB6	Q640M1;Q6EJB6	UT14A_MOUSE;UT14B_MOUSE	Utp14a	3.65097	1.90708e-11	GSK126 interactor	2.17009	1.75583e-08	dmso interactor	17.9992	18.1257	17.5507	17.2787	17.7207	17.8238	14.1544	14.3191	14.0597	14.186	13.8497	14.024	18.1457	18.4696	18.8606	18.8207	18.7923	18.209	16.9097	16.0204	16.426	15.4314	16.6671	16.8226
1268	P62900	P62900	RL31_MOUSE	Rpl31	3.65059	1.18442e-15	GSK126 interactor	2.03247	3.61345e-12	dmso interactor	24.9716	25.019	24.7846	24.7945	24.8528	24.8093	21.8073	21.8423	21.0625	20.9601	20.9171	20.7389	24.7077	24.632	25.1174	25.1946	24.7077	24.8764	23.0409	22.8727	22.6843	22.5938	22.8269	23.0224
2851	Q8QZY9	Q8QZY9	SF3B4_MOUSE	Sf3b4	3.64869	2.30668e-06	GSK126 interactor	1.59662	0.00473392		18.4375	18.0743	18.1704	18.1655	18.6347	18.0585	15.6543	14.1022	13.5513	14.8708	12.9536	16.5165	18.5318	18.3962	18.6347	18.6731	18.4129	18.5805	17.3063	17.2391	17.0796	16.1244	17.0744	16.8258
2647	Q8C6B9	Q8C6B9	AROS_MOUSE	Rps19bp1	3.64854	2.83206e-11	GSK126 interactor	2.2396	1.6954e-08	dmso interactor	18.1104	18.0156	17.5951	17.2419	18.1206	17.4004	14.1544	14.3191	14.0597	14.186	13.8497	14.024	18.1898	18.0638	18.3365	17.2696	18.185	17.417	16.0947	16.1808	15.1031	15.4041	15.7132	15.5281
936	P37913	P37913	DNLI1_MOUSE	Lig1	3.64385	3.93651e-05	GSK126 interactor	0.881328	0.175386		19.2604	18.8965	19.1382	18.9798	19.1874	18.7537	13.0237	17.3693	15.1175	12.8345	15.8158	18.192	17.5951	17.3836	18.1898	17.8175	17.7073	16.8361	16.4416	16.3904	16.8484	17.1041	16.9291	16.528
2192	Q6ZQ58	Q6ZQ58	LARP1_MOUSE	Larp1	3.64366	6.09087e-06	GSK126 interactor	3.54014	8.35968e-06	dmso interactor	21.2877	20.8876	21.2477	21.1332	21.3101	21.2244	18.2487	19.084	15.0213	19.3409	17.5037	16.0302	21.9316	21.9243	22.2244	22.1488	22.1612	22.0756	18.8403	18.7254	18.1338	18.4526	18.54	18.5328
3001	Q8VI84	Q8VI84	NOC3L_MOUSE	Noc3l	3.64287	5.531e-11	GSK126 interactor	2.34087	1.78762e-08	dmso interactor	17.9024	17.8238	17.3752	17.6024	17.9992	17.7471	14.1544	14.3191	14.0597	14.186	13.8497	14.024	17.786	17.7796	18.4736	17.8545	18.4004	17.83	16.1017	16.2588	15.6237	15.611	15.9481	14.5356
845	P27659	P27659	RL3_MOUSE	Rpl3	3.63896	2.05993e-14	GSK126 interactor	2.11448	3.3244e-11	dmso interactor	23.6757	23.6757	23.3239	23.2821	23.48	23.3778	20.3962	20.2535	19.8355	19.6454	19.6676	19.1832	23.1457	22.8727	23.7286	23.632	23.2821	23.2492	21.3045	21.2125	21.2764	21.0156	21.3321	21.0821
1006	P47911	P47911	RL6_MOUSE	Rpl6	3.63664	1.62396e-15	GSK126 interactor	2.12426	2.57003e-12	dmso interactor	25.1174	25.0275	24.9134	24.8385	24.9628	24.945	21.8764	21.8073	21.3211	21.0886	20.9742	20.9171	24.8433	24.8336	25.0894	25.1253	24.8433	24.976	22.9513	23.0756	22.6364	22.7389	22.6497	22.9134
1652	Q3UJB0	Q3UJB0	Q3UJB0_MOUSE	Sf3b2	3.62154	1.76239e-10	GSK126 interactor	1.55407	6.28577e-06		20.3101	20.1457	20.2764	20.1079	20.4375	20.3321	17.8119	17.2809	16.9385	17.0921	16.2518	14.5052	20.2419	20.1704	20.6364	20.6453	20.4476	20.2419	19.0456	18.8806	18.6661	18.7479	18.9507	18.7682
2880	Q8R1K1	Q8R1K1	UBAC2_MOUSE	Ubac2	3.61831	1.92154e-06	GSK126 interactor	4.57663	1.17159e-07	dmso interactor	16.9431	17.1752	18.1457	17.6453	18.2232	18.1704	14.1544	14.3191	14.0597	14.186	13.8497	14.024	19.0847	18.8995	18.786	18.3836	18.6697	18.2696	14.6155	14.0867	14.7127	10.7801	15.7082	14.73
293	O09167	O09167	RL21_MOUSE	Rpl21	3.61666	1.6102e-15	GSK126 interactor	1.9704	6.54869e-12		23.48	23.4551	23.2679	23.2021	23.3511	23.2679	20.4476	20.2535	19.9459	19.7039	19.0329	18.9403	22.9777	22.9423	23.4425	23.4551	22.9864	22.8689	21.1642	21.0224	21.1519	21.1946	21.2419	21.0756
1883	Q61584	Q61584	FXR1_MOUSE	Fxr1	3.616	1.21195e-14	GSK126 interactor	2.54611	1.47356e-12	dmso interactor	22.0459	21.9601	21.9777	21.9637	22.0658	22.0359	18.8731	18.5959	18.8138	18.302	17.8671	17.9012	21.4425	21.5451	21.7836	21.9061	21.7056	21.7307	19.4087	19.3385	19.0499	19.2374	18.9704	18.8319
1406	P97351	P97351	RS3A_MOUSE	Rps3a	3.61231	1.33064e-14	GSK126 interactor	1.94622	5.97486e-11		24.6209	24.6096	24.4362	24.3645	24.5045	24.5225	21.4775	21.4273	21.0756	20.6453	20.6006	20.1581	24.2535	24.2535	24.6595	24.6971	24.3307	24.5285	22.5475	22.6342	22.3348	22.4247	22.5475	22.5568
1895	Q61733	Q61733	RT31_MOUSE	Mrps31	3.61146	9.51942e-12	GSK126 interactor	3.2805	3.46869e-11	dmso interactor	17.68	17.6523	17.392	17.8787	17.786	17.8727	14.1544	14.3191	14.0597	14.186	13.8497	14.024	17.4736	17.4656	17.92	17.9024	17.5432	17.2419	14.3939	14.9575	14.2591	13.1206	14.6791	14.4535
4059	Q9Z148	Q9Z148	EHMT2_MOUSE	Ehmt2	3.61137	1.21847e-09	GSK126 interactor	4.27012	1.33675e-10	dmso interactor	19.4129	19.3145	19.5394	19.2535	19.5413	19.3645	15.4905	16.5033	16.6399	15.3208	15.2568	15.5465	17.8667	17.392	19.185	18.8018	18.6417	18.2696	15.5407	16.2364	14.4738	14.4561	13.3577	13.4174
3893	Q9QWT9	Q9QWT9	KIFC1_MOUSE	Kifc1	3.60286	1.35526e-11	GSK126 interactor	2.06532	2.01433e-08	dmso interactor	19.6417	19.5299	19.6869	19.4556	19.6364	19.4496	16.093	16.599	15.8618	15.1712	15.5107	16.5473	19.4913	19.2184	19.597	19.2967	19.2349	19.1457	17.2769	17.2373	17.1244	17.2243	17.1983	17.531
1026	P49312	P49312	ROA1_MOUSE	Hnrnpa1	3.59982	4.46116e-15	GSK126 interactor	2.27184	2.43258e-12	dmso interactor	23.654	23.7286	23.9495	23.8858	24.1095	24.275	20.7876	20.7715	19.3892	19.1178	21.0951	20.8423	24.4488	24.5463	24.417	24.5983	24.7543	24.8528	22.8152	22.8132	21.2821	21.3321	22.7471	22.9968
3148	Q922P9	Q922P9	GLYR1_MOUSE	Glyr1	3.59872	1.53947e-07	GSK126 interactor	2.53327	9.04598e-06	dmso interactor	19.5601	19.2673	19.2558	19.39	19.586	19.3773	15.717	15.2018	15.7307	18.3284	14.2735	15.5926	19.4395	19.2442	19.856	19.8576	19.6903	19.3731	16.7546	17.3549	17.0371	16.9541	16.4344	17.7261
3638	Q9D8E6	Q9D8E6	RL4_MOUSE	Rpl4	3.59841	2.67717e-15	GSK126 interactor	1.97691	9.62259e-12		24.7945	24.8093	24.6096	24.5754	24.6375	24.6375	21.6584	21.5498	21.1946	20.8876	20.7056	20.4775	24.1565	24.217	24.6971	24.8623	24.317	24.4614	22.5731	22.6364	22.4144	22.48	22.3211	22.4247
3821	Q9JIK9	Q9JIK9	RT34_MOUSE	Mrps34	3.59636	4.10969e-09	GSK126 interactor	2.86352	7.36234e-08	dmso interactor	18.3752	16.6662	17.7923	17.6731	18.3321	17.3321	14.1544	14.3191	14.0597	14.186	13.8497	14.024	17.2232	16.9316	18.2184	18.1946	17.7273	17.3667	14.0315	14.8038	15.0075	15.3015	15.1848	14.1516
4085	Q9Z204	Q9Z204	HNRPC_MOUSE	Hnrnpc	3.59226	3.50855e-15	GSK126 interactor	2.37338	1.02962e-12	dmso interactor	24.1795	24.2607	23.9847	23.9225	24.1642	24.1946	21.2535	21.1765	19.8137	19.4859	20.85	20.5731	23.9584	23.9672	23.8576	24.0359	23.9043	24.002	22.1673	22.2564	20.8423	20.9243	21.6276	21.6671
1602	Q3TZX8	Q3TZX8	NOL9_MOUSE	Nol9	3.58653	1.749e-09	GSK126 interactor	1.56122	3.4638e-05		19.3365	18.9882	18.7307	18.7373	19.0899	18.6731	14.6024	14.6161	15.0921	14.9851	15.4381	17.3027	18.4375	18.68	19.1104	19.2855	18.9573	18.9112	17.0176	17.9124	17.3152	17.5096	17.455	16.8048
3309	Q9CPR4	Q9CPR4	RL17_MOUSE	Rpl17	3.5825	1.04341e-14	GSK126 interactor	2.02828	2.42589e-11	dmso interactor	24.4362	24.5105	24.2891	24.3031	24.2891	24.4105	21.3156	21.2707	20.9882	20.6714	20.3645	20.1332	24.0854	24.1488	24.2821	24.5812	24.0854	24.317	22.2821	22.4015	22.1111	22.2506	22.0459	22.239
1226	P62301	P62301	RS13_MOUSE	Rps13	3.58245	5.79666e-15	GSK126 interactor	2.15699	5.95164e-12	dmso interactor	25.6757	25.7695	25.5255	25.6096	25.5841	25.6153	22.4898	22.58	22.0886	21.895	21.5731	21.6584	25.4202	25.3376	25.5841	25.8264	25.3778	25.4645	23.3376	23.5983	23.1565	23.3511	23.1825	23.4425
1872	Q61464	Q61464	ZN638_MOUSE	Znf638	3.58021	4.57703e-09	GSK126 interactor	4.19653	5.77909e-10	dmso interactor	20.265	20.0426	20.3211	20.3211	20.343	20.2419	16.4765	18.7147	17.7422	17.3037	15.2662	14.5503	20.654	20.5731	20.8802	20.8269	20.8346	20.6714	17.1271	17.21	16.0459	15.8915	16.7078	16.2788
3095	Q91YU6	Q91YU6	LZTS2_MOUSE	Lzts2	3.57594	1.17902e-09	GSK126 interactor	5.67287	2.4829e-12	dmso interactor	20.3538	20.343	20.7471	20.7876	20.5915	20.68	17.0711	16.475	16.9644	18.0206	16.8985	16.6178	20.9812	20.9459	21.0224	21.0292	20.4067	20.3857	14.2547	15.9708	15.0401	15.1555	14.9059	15.407
4042	Q9Z0N1;Q9Z0N2	Q9Z0N1;Q9Z0N2	IF2G_MOUSE;IF2H_MOUSE	Eif2s3x	3.57519	2.58673e-11	GSK126 interactor	1.29169	8.58117e-06		19.7987	19.6417	19.5185	19.3123	20.4972	20.3321	16.7156	16.5255	16.5999	15.2843	16.0598	16.4641	20.1079	19.8621	20.4476	20.343	20.2419	20.0156	18.7605	18.7525	18.7586	18.8086	19.3611	18.8267
1257	P62849	P62849	RS24_MOUSE	Rps24	3.57156	3.37783e-11	GSK126 interactor	2.07536	3.99226e-08	dmso interactor	24.1015	23.8858	23.9495	23.7995	23.9672	23.8764	21.1206	20.68	20.7634	20.265	20.3645	18.9569	23.7995	23.7594	24.1015	24.2021	23.9134	23.8764	22.019	21.9352	21.85	21.6971	21.8876	21.8113
3394	Q9CR57	Q9CR57	RL14_MOUSE	Rpl14	3.57039	2.62695e-15	GSK126 interactor	1.95569	9.83304e-12		25.48	25.5463	25.4394	25.3745	25.3135	25.391	22.3725	22.4775	21.8576	21.6453	21.5451	21.2244	24.5463	24.5165	25.4298	25.3975	25.0233	25.0732	23.1673	22.9882	23.0173	23.0105	22.9968	23.0723
930	P35980	P35980	RL18_MOUSE	Rpl18	3.57026	2.12165e-15	GSK126 interactor	2.11846	2.702e-12	dmso interactor	25.9803	26.0711	25.7695	25.797	25.8409	25.9428	22.8802	22.8576	22.4849	22.2155	21.8576	21.6843	25.5783	25.5898	25.8974	25.9998	25.6209	25.7645	23.7077	23.8288	23.5045	23.5404	23.5045	23.654
2097	Q6P542	Q6P542	ABCF1_MOUSE	Abcf1	3.56981	5.20069e-10	GSK126 interactor	1.62602	8.0224e-06		18.624	18.2042	18.528	18.1994	19.5318	19.4815	15.0957	16.0275	16.1672	14.5809	14.4722	14.8064	19.2832	18.9854	19.4232	19.4415	19.4025	19.0925	17.5226	17.5125	17.4215	17.7168	17.9851	17.7137
1035	P49962	P49962	SRP09_MOUSE	Srp9	3.56551	9.66887e-09	GSK126 interactor	2.84072	1.65774e-07	dmso interactor	17.9937	16.8846	18.1155	18.0795	17.9024	17.0102	14.1544	14.3191	14.0597	14.186	13.8497	14.024	17.3321	15.8213	17.6869	17.5127	17.4415	17.0638	14.6154	14.5993	13.8738	14.2813	14.939	13.5053
369	O54781;O70551	O54781;O70551;Q9Z0G2	SRPK1_MOUSE;SRPK2_MOUSE	Srpk1	3.56055	1.46209e-14	GSK126 interactor	1.73688	2.45562e-10		19.0559	18.9431	18.7699	18.528	18.9854	18.7828	15.2336	15.3044	15.3751	15.5536	15.0745	15.1606	19.1946	19.265	19.39	19.3752	19.2113	18.8238	17.1081	17.215	17.5149	17.3301	17.7004	17.97
2838	Q8K4L0	Q8K4L0	DDX54_MOUSE	Ddx54	3.55778	9.76462e-11	GSK126 interactor	2.33055	2.40165e-08	dmso interactor	18.6697	18.6024	18.8817	18.8667	18.8817	18.547	14.7881	15.7438	14.943	15.3821	14.6433	15.6021	18.4696	18.3581	18.7569	18.8238	18.8113	18.5545	16.2126	16.5132	15.9596	16.3228	16.782	16.0005
1270	P62911	P62911	RL32_MOUSE	Rpl32	3.5566	8.6722e-16	GSK126 interactor	2.07306	1.42717e-12	dmso interactor	24.3645	24.1946	24.1253	24.0443	24.1095	24.1095	20.9024	20.8269	20.7307	20.6886	20.1946	20.265	23.9406	23.8858	24.3031	24.2891	23.9225	24.1015	22.0918	22.0526	22.0088	21.9061	21.9812	21.9637
3128	Q921N6	Q921N6	DDX27_MOUSE	Ddx27	3.55596	1.43591e-05	GSK126 interactor	2.4273	0.000569296	dmso interactor	19.197	18.8207	18.562	18.4415	18.9402	18.734	15.9107	15.2594	14.4658	14.0864	13.4453	18.192	18.4616	18.5657	18.9516	18.7273	18.9373	18.9488	16.8466	16.158	16.4055	15.661	16.5657	16.3918
421	O70475	O70475	UGDH_MOUSE	Ugdh	3.55003	1.16592e-12	GSK126 interactor	3.00354	1.1227e-11	dmso interactor	17.7406	17.5356	17.8965	17.2042	17.9882	17.528	14.1544	14.3191	14.0597	14.186	13.8497	14.024	18.2419	18.0047	18.4375	18.1155	17.9937	17.8727	14.662	15.2008	15.6169	15.7197	14.6432	14.8022
1443	P97855	P97855	G3BP1_MOUSE	G3bp1	3.54973	2.08556e-13	GSK126 interactor	1.51882	1.66995e-08		22.1976	22.0658	21.8913	21.9134	22.1795	22.1795	19.0539	18.7718	18.8668	18.8724	18.2225	17.3413	22.155	22.1206	22.6164	22.6886	22.2736	22.3239	21.002	20.9601	20.6453	20.5731	20.953	20.9316
3623	Q9D7N3	Q9D7N3	RT09_MOUSE	Mrps9	3.54709	1.3377e-11	GSK126 interactor	2.82397	2.81283e-10	dmso interactor	17.4736	18.0479	17.6593	17.5356	17.7923	17.3667	14.1544	14.3191	14.0597	14.186	13.8497	14.024	16.7602	17.1946	17.3321	18.1994	17.2419	17.0532	14.0788	13.5698	14.6016	15.0888	14.6489	14.8498
713	P14869	P14869	RLA0_MOUSE	Rplp0	3.54597	1.59466e-15	GSK126 interactor	2.06323	2.66178e-12	dmso interactor	23.2448	23.2821	23.391	23.3645	23.4298	23.3778	20.4476	20.2302	19.8852	19.8493	19.219	19.1829	23.2125	23.2006	23.7077	23.7796	23.5165	23.632	21.2821	21.5069	21.391	21.4324	21.4476	21.6096
345	O35691	O35691	PININ_MOUSE	Pnn	3.53762	5.42406e-10	GSK126 interactor	2.46402	5.63615e-08	dmso interactor	19.5356	19.3538	19.6835	19.8222	19.8253	19.8408	15.6869	16.9599	16.2844	15.7302	16.7937	15.3804	19.9287	19.8965	19.7273	19.8034	19.6505	19.7389	18.0803	17.8644	16.4317	16.5296	17.4469	17.6083
3347	Q9CQF0	Q9CQF0	RM11_MOUSE	Mrpl11	3.53526	1.46422e-06	GSK126 interactor	2.93701	1.16578e-05	dmso interactor	19.0585	18.7955	19.1777	18.7569	19.0506	18.9171	14.0576	15.4375	14.7847	18.3284	15.2242	14.7125	17.9024	17.9258	18.8965	18.5768	18.2604	18.3667	15.2459	15.0859	15.7476	15.3334	15.8113	15.0825
3586	Q9D2R8	Q9D2R8	RT33_MOUSE	Mrps33	3.53422	1.98706e-05	GSK126 interactor	0.95818	0.109512		17.8113	17.7667	17.5127	17.5127	17.6593	17.5356	14.1544	14.3191	14.0597	14.186	13.8497	14.024	14.0189	13.7765	17.4087	16.1615	16.5432	14.7366	15.4697	14.5423	14.1872	13.3689	12.4747	16.8536
3502	Q9CZM2	Q9CZM2	RL15_MOUSE	Rpl15	3.53254	9.81077e-15	GSK126 interactor	1.9626	2.94332e-11		24.5045	24.3101	24.2607	24.2096	24.4676	24.275	21.2707	21.4476	20.9882	20.6453	20.3101	20.1704	24.019	23.7286	24.4738	24.4362	24.1719	24.0935	22.3184	22.2792	22.2214	22.2764	21.9601	22.0918
3176	Q99020	Q99020	ROAA_MOUSE	Hnrnpab	3.52098	6.6302e-13	GSK126 interactor	1.81145	4.67225e-09		20.5165	20.1457	20.6276	20.6628	21.4425	21.265	17.8592	18.1668	15.8331	15.1463	18.5579	17.971	22.5638	22.7348	21.5404	21.6141	22.2096	22.2821	20.7955	20.8576	19.3453	19.3107	20.9171	20.85
727	P15864;P43274;P43277;Q07133	P15864;P43274;P43277;Q07133	H12_MOUSE;H13_MOUSE;H14_MOUSE;H1T_MOUSE	H1-2	3.50719	5.77434e-13	GSK126 interactor	1.48196	4.99412e-08		25.0275	25.2463	24.8717	24.5345	24.848	25.0567	21.8651	21.4324	21.4923	21.2361	21.0088	21.5069	24.2535	23.867	25.0443	25.2426	24.558	24.632	23.0241	23.2521	22.9334	23.2821	23.1565	23.0576
2155	Q6PGF5	Q6PGF5	Q6PGF5_MOUSE	Bms1	3.50336	3.6062e-11	GSK126 interactor	2.95161	3.52979e-10	dmso interactor	17.8906	17.5356	17.5878	17.4972	17.8787	17.2232	14.1544	14.3191	14.0597	14.186	13.8497	14.024	17.7731	17.8484	18.2184	17.9882	18.265	18.2184	15.1508	15.1899	15.2331	14.0908	15.807	15.1303
1387	P83882	A0A0A6YW33;A0A2I3BPG9;P83882	RL36A_MOUSE	Rpl36a	3.49355	5.24798e-08	GSK126 interactor	1.82198	8.18341e-05		23.2821	23.0409	22.0393	22.0821	22.3184	22.343	19.9459	19.0524	19.6728	18.0637	19.4617	17.9479	22.7451	22.0393	23.0476	21.8651	22.4092	22.2036	20.8651	20.4676	20.9882	20.0951	20.5451	20.417
1559	Q3TDQ1	Q3TDQ1	STT3B_MOUSE	Stt3b	3.48615	3.63727e-07	GSK126 interactor	2.20705	5.7523e-05	dmso interactor	18.0047	17.6096	17.2042	17.5049	17.7207	17.4656	14.1544	14.3191	14.0597	14.186	13.8497	14.024	17.1257	17.0847	17.4815	17.3233	17.4893	16.624	15.6063	14.5373	15.6443	15.5329	15.8407	12.7247
2518	Q8BP67	Q8BP67	RL24_MOUSE	Rpl24	3.47891	1.11519e-14	GSK126 interactor	2.08921	1.17119e-11	dmso interactor	23.895	24.0105	23.6096	23.6431	23.7995	23.8858	20.8113	20.714	20.2066	20.4375	19.7057	20.0951	23.5165	23.5983	23.848	24.0772	23.5165	23.6096	21.7796	21.7715	21.502	21.6231	21.391	21.5638
1924	Q62093	Q62093	SRSF2_MOUSE	Srsf2	3.47405	9.80398e-07	GSK126 interactor	2.65107	1.9966e-05	dmso interactor	18.6523	18.6276	18.8423	18.8965	18.7731	18.8361	15.7738	15.604	15.7024	13.5276	14.4363	16.7396	19.7488	19.6937	19.1898	19.7651	19.647	19.4556	16.7767	16.6376	15.276	17.1598	17.6462	18.0973
1248	P62754	P62754	RS6_MOUSE	Rps6	3.46117	1.401e-14	GSK126 interactor	2.12193	1.1087e-11	dmso interactor	25.4583	25.275	25.3877	25.0567	25.391	25.2996	22.4676	22.1111	21.7223	21.7265	21.6671	21.4067	24.9584	24.9088	25.4362	25.3975	25.0894	25.1174	23.2096	23.0789	22.9864	22.9672	22.9495	22.9847
324	O35491;O35493;P22518	O35491;O35493;P22518	CLK1_MOUSE;CLK2_MOUSE;CLK4_MOUSE	Clk1	3.46038	1.16893e-10	GSK126 interactor	4.8668	1.18067e-12	dmso interactor	18.2696	17.3752	17.5805	17.2874	17.528	17.3145	14.1544	14.3191	14.0597	14.186	13.8497	14.024	17.6523	18.392	18.1801	18.6168	17.0638	18.1457	13.2809	13.2276	13.1155	12.936	13.193	13.059
1735	Q587J6	Q587J6	LITD1_MOUSE	L1td1	3.45698	7.79361e-15	GSK126 interactor	2.39898	1.16099e-12	dmso interactor	23.3778	23.3778	23.4041	23.3778	23.4425	23.4298	20.265	20.0292	20.3538	20.0156	19.6453	19.359	23.5045	23.48	23.6971	23.7895	23.654	23.7182	21.7715	21.8802	20.7471	20.7307	21.1015	21.2184
1416	P97379;P97855	P97379;P97855	G3BP1_MOUSE;G3BP2_MOUSE	G3bp1	3.45113	5.79656e-09	GSK126 interactor	2.2433	1.1681e-06	dmso interactor	22.239	21.5915	21.7056	21.4626	21.9459	21.9916	19.0672	18.989	18.9501	18.2747	18.501	16.4475	22.019	21.8576	22.6141	22.4601	22.3511	22.2821	20.2989	19.9459	19.2399	19.8757	20.4874	20.2764
1243	P62702	P62702;V9GWY0	RS4X_MOUSE	Rps4x	3.44718	1.58259e-15	GSK126 interactor	1.97489	3.26003e-12		24.9628	24.8528	24.7745	24.7286	24.8623	24.7846	21.8876	21.8689	21.5069	21.4526	20.895	20.6714	24.7338	24.6375	24.9495	25.0443	24.6971	24.6595	22.7715	22.867	22.7098	22.8014	22.8442	22.8783
3792	Q9ESV0	Q9ESV0	DDX24_MOUSE	Ddx24	3.44548	7.71195e-05	GSK126 interactor	2.89991	0.000383834	dmso interactor	19.0795	18.6523	18.6453	18.6276	18.9287	18.8757	14.7197	18.1162	14.012	18.3284	12.9894	13.9704	19.0319	18.6558	19.2558	19.1257	19.0638	18.8484	16.2036	15.7217	16.0396	16.2886	16.3699	15.9585
1814	Q60865	Q60865	CAPR1_MOUSE	Caprin1	3.44481	3.47677e-11	GSK126 interactor	1.60289	6.16503e-07		21.3156	21.2244	21.0156	21.0493	21.3592	21.2535	18.6304	18.098	18.1265	16.7282	17.5876	17.3778	21.5961	21.4221	21.953	21.9207	21.5961	21.6364	20.4576	20.3645	19.8448	19.8089	20.0156	20.0156
770	P19253	P19253	RL13A_MOUSE	Rpl13a	3.4352	3.61716e-14	GSK126 interactor	1.95526	7.58509e-11		24.8811	24.8717	24.6811	24.632	24.7745	24.7543	21.9098	21.8307	21.502	21.1946	21.0493	20.4972	24.4362	24.3031	24.8336	24.945	24.4488	24.6096	22.7327	22.8034	22.5069	22.502	22.7244	22.5754
3226	Q99L28	Q99L28	RLP24_MOUSE	Rsl24d1	3.43272	3.26146e-08	GSK126 interactor	2.53239	1.30212e-06	dmso interactor	17.9142	17.4496	17.9083	16.9658	18.1655	16.786	14.1544	14.3191	14.0597	14.186	13.8497	14.024	17.2232	17.1556	18.0638	17.8965	18.2696	17.4815	15.6973	14.0726	15.2914	15.4143	15.7786	14.6416
461	O88509	O88509	DNM3B_MOUSE	Dnmt3b	3.43201	3.13681e-07	GSK126 interactor	2.23675	3.78992e-05	dmso interactor	17.83	17.4252	18.3056	17.8175	18.4536	18.2832	14.2549	14.5421	13.602	16.839	13.9817	14.3035	20.0559	20.002	19.3581	19.528	19.7323	19.8081	18.0153	18.3891	16.7159	16.9649	17.4521	17.5267
349	O35737;P70333	O35737;P70333	HNRH1_MOUSE;HNRH2_MOUSE	Hnrnph1	3.42631	2.93252e-14	GSK126 interactor	2.32714	5.74438e-12	dmso interactor	22.6364	22.6342	22.7286	22.7796	22.5754	22.6164	19.8573	19.8111	18.5284	19.1056	19.1705	18.9399	22.4451	22.4874	22.821	22.8442	22.6779	22.7955	20.6006	20.6453	20.1457	19.9459	20.3538	20.417
4054	Q9Z108	Q9Z108	STAU1_MOUSE	Stau1	3.42561	1.52294e-10	GSK126 interactor	2.7866	2.29847e-09	dmso interactor	19.1257	18.5657	18.7602	18.7602	18.9909	18.5951	15.9343	15.6734	15.4629	14.7982	15.1795	15.196	18.3321	18.1801	18.7602	18.7406	18.4415	18.265	15.2175	16.0567	15.9584	15.6712	16.0967	14.9993
1010	P47962	P47962	RL5_MOUSE	Rpl5	3.41909	1.57594e-14	GSK126 interactor	1.06583	8.33752e-08		21.1457	20.9388	21.0292	20.5823	21.0625	20.953	17.6268	17.8372	17.4869	17.5271	17.3169	17.402	21.0292	21.0691	21.3962	21.2244	20.9459	21.0559	19.9882	20.0821	19.7945	19.8519	20.3101	20.2989
1754	Q5SF07	Q5SF07	IF2B2_MOUSE	Igf2bp2	3.41886	4.63395e-09	GSK126 interactor	3.36524	5.67956e-09	dmso interactor	18.6096	18.392	18.6662	18.6276	18.786	18.7796	14.8474	15.4709	15.2416	15.2555	14.9949	15.5378	18.3101	18.2042	18.4415	18.265	18.3452	18.2512	14.4767	16.2238	14.8933	14.4966	15.3723	14.1629
1796	Q60668;Q9Z130	Q60668;Q9D3U4;Q9Z130	HNRDL_MOUSE;HNRPD_MOUSE	Hnrnpd	3.41787	9.37591e-13	GSK126 interactor	2.02402	1.0456e-09	dmso interactor	20.8423	20.8727	20.8727	20.4775	21.3484	21.1581	17.9399	17.7879	17.1133	16.8926	17.5606	17.7701	21.3376	21.4067	20.7471	20.6186	21.2989	21.2989	19.2201	19.721	18.0994	17.9473	20.1457	19.4303
3983	Q9WTJ4	Q9WTJ4	FIZ1_MOUSE	Fiz1	3.4111	1.72446e-06	GSK126 interactor	2.98141	7.83448e-06	dmso interactor	17.4972	17.2512	17.5432	17.5356	17.7667	17.4656	14.1544	14.3191	14.0597	14.186	13.8497	14.024	16.8484	17.4004	18.0047	18.1155	17.3145	17.8667	14.2554	17.4145	14.8763	15.5488	11.8011	13.7656
2993	Q8VHK9	Q8VHK9	DHX36_MOUSE	Dhx36	3.40975	1.66127e-12	GSK126 interactor	2.37572	2.13649e-10	dmso interactor	17.2512	17.2137	17.4576	17.5127	18.0211	17.5951	14.1544	14.3191	14.0597	14.186	13.8497	14.024	17.6168	17.4252	18.1752	18.2042	18.2137	18.0532	15.3285	14.9024	15.6931	16.3516	15.2978	15.8608
2029	Q6A0A9	Q6A0A9	F120A_MOUSE	FAM120A	3.40531	1.19507e-13	GSK126 interactor	3.2601	2.16948e-13	dmso interactor	18.3709	18.1994	18.3794	18.3624	18.724	18.5318	15.8014	15.2963	15.0236	15.4894	14.1433	14.3821	18.3189	18.2512	18.5657	18.4736	18.5842	18.4456	16.2324	16.316	14.0212	14.1456	15.2522	15.1112
2411	Q8BGD9	Q8BGD9	IF4B_MOUSE	Eif4b	3.40279	1.16171e-06	GSK126 interactor	2.80233	1.03321e-05	dmso interactor	19.3365	19.3538	19.2604	19.4375	19.4676	19.1581	16.2025	15.5761	16.2652	15.0229	14.5542	17.9761	20.6276	20.6096	21.2989	21.1269	21.2361	20.9812	18.4993	18.2076	17.9884	17.9217	18.3611	18.0881
2591	Q8BY02	Q8BY02	NKRF_MOUSE	Nkrf	3.40145	3.80326e-08	GSK126 interactor	2.76353	4.83081e-07	dmso interactor	17.8484	17.4334	17.6096	16.9882	18.0372	17.0847	14.1544	14.3191	14.0597	14.186	13.8497	14.024	17.8175	17.7987	18.5011	18.0847	18.2042	17.5049	15.6374	13.3763	15.6211	14.9753	15.874	15.8458
3701	Q9DBY8	Q9DBY8	NVL_MOUSE	Nvl	3.40079	3.40605e-13	GSK126 interactor	1.90238	8.33717e-10		18.6347	18.4456	18.0102	17.9431	18.3836	18.1002	14.9974	15.1554	14.7942	15.2743	14.4233	14.4679	18.4933	18.392	18.9402	18.9601	18.7634	18.6766	17.0567	16.6274	16.9576	16.5937	16.9863	16.5896
1397	P86048;Q6ZWV3	P86048;Q6ZWV3	RL10L_MOUSE;RL10_MOUSE	Rpl10	3.39678	9.37564e-15	GSK126 interactor	1.93724	1.98076e-11		24.2096	24.0691	24.141	23.9584	24.0935	23.8764	21.2477	21.5117	20.5165	20.654	20.1079	19.9293	23.4298	23.4923	24.0935	24.0854	23.7796	23.9225	21.85	21.9061	21.9601	21.7836	21.8764	21.8034
3343	Q9CQE3	Q9CQE3	RT17_MOUSE	Mrps17	3.38682	5.22779e-09	GSK126 interactor	3.88092	8.91072e-10	dmso interactor	17.528	17.5657	17.8423	17.4087	17.4334	17.1357	14.1544	14.3191	14.0597	14.186	13.8497	14.024	16.9545	16.7602	17.7406	17.5049	17.3321	17.2419	13.6605	13.8682	12.5716	12.8064	12.5637	14.7783
2101	Q6P5D3;Q8VHK9	Q6P5D3;Q8VHK9	DHX36_MOUSE;DHX57_MOUSE	Dhx36	3.3844	4.25498e-09	GSK126 interactor	2.0379	2.14182e-06	dmso interactor	17.3667	17.4004	18.1078	17.7265	17.4252	16.8727	14.1544	14.3191	14.0597	14.186	13.8497	14.024	16.2895	16.1987	17.1752	16.3373	17.0951	16.5981	13.7794	15.1768	14.5854	14.5784	15.3483	13.9983
3346	Q9CQE8	Q9CQE8	RTRAF_MOUSE	RTRAF	3.37702	2.45098e-12	GSK126 interactor	2.70848	4.79906e-11	dmso interactor	21.8576	21.7265	21.7348	21.7182	21.85	21.7796	19.1756	18.7113	18.8057	18.0061	18.1115	17.5942	21.8191	21.743	21.823	21.7955	21.5869	21.6671	19.3253	19.1855	18.898	19.1341	18.9718	18.6691
1582	Q3TLH4	Q3TLH4	PRC2C_MOUSE	Prrc2c	3.37702	2.72449e-12	GSK126 interactor	1.8458	8.15864e-09		20.6628	20.6006	20.3857	20.4576	20.6971	20.6886	17.185	17.8599	17.4519	17.3797	17.0601	16.2935	20.4972	20.4576	20.9459	20.8269	20.654	20.1704	18.9044	18.8147	18.7133	18.5234	18.7894	18.732
2487	Q8BK72	Q8BK72	RT27_MOUSE	Mrps27	3.37504	4.30344e-10	GSK126 interactor	2.29203	6.20567e-08	dmso interactor	16.9545	17.7667	17.4656	17.7406	17.7406	17.1752	14.1544	14.3191	14.0597	14.186	13.8497	14.024	17.0638	16.9992	17.6523	17.714	17.0319	16.472	14.3869	14.2335	15.4609	14.6074	14.6737	15.8185
3063	Q91WV0	Q91WV0	NC2B_MOUSE	Dr1	3.37401	1.97053e-08	GSK126 interactor	2.29279	2.11762e-06	dmso interactor	19.163	19.1801	20.1946	19.9272	20.0426	20.3321	16.9402	16.9934	15.8945	16.8512	14.7718	17.1446	21.0426	21.0292	20.3101	20.4273	20.3962	20.4972	19.0754	19.1179	17.9228	17.7648	17.9391	18.1257
2412	Q8BGE7	Q8BGE7	TRIM6_MOUSE	Trim6	3.36653	1.50421e-06	GSK126 interactor	3.67641	5.35394e-07	dmso interactor	18.5731	18.4252	16.6096	18.417	17.7273	17.8667	14.6698	13.8733	15.5605	14.0601	15.2323	14.0238	17.9373	17.3145	17.7923	18.3667	17.2137	18.0743	13.3428	15.6083	14.1811	13.8976	13.6963	13.9142
2335	Q80WJ7	Q80WJ7	LYRIC_MOUSE	Mtdh	3.36198	6.78106e-10	GSK126 interactor	1.73093	2.55928e-06		19.2535	18.9287	18.6593	18.5507	19.1728	19.2018	16.065	15.9909	15.5608	15.7868	16.0204	14.171	19.3277	19.1482	19.3941	19.1432	19.2945	19.3255	17.9071	17.9921	17.2189	17.0027	17.6423	17.4845
741	P17225	P17225	PTBP1_MOUSE	Ptbp1	3.36007	3.80062e-14	GSK126 interactor	1.70173	3.74978e-10		22.1111	22.2448	22.1795	22.1642	22.4626	22.5141	19.505	19.6443	18.0996	17.5598	19.369	19.3382	22.5592	22.6992	22.2244	22.2736	22.3511	22.5938	21.002	21.1143	20.0426	20.1946	21.0359	21.1015
2928	Q8VBV3	Q8VBV3	EXOS2_MOUSE	Exosc2	3.3599	2.22e-08	GSK126 interactor	1.79907	3.15366e-05		18.0372	16.624	17.3581	17.7987	17.9024	17.0319	14.1544	14.3191	14.0597	14.186	13.8497	14.024	17.1946	17.4972	18.4087	16.9545	18.3538	17.4496	16.2907	15.5735	15.9217	15.4003	16.0317	15.846
2789	Q8K224	Q8K224	NAT10_MOUSE	Nat10	3.35836	1.06581e-08	GSK126 interactor	2.17154	2.14976e-06	dmso interactor	19.6096	19.4046	19.2989	19.1155	19.4716	19.2741	15.8443	16.6519	16.181	15.2571	15.0601	17.0299	19.4273	19.5242	19.8018	19.3878	19.786	19.6453	17.5832	17.722	17.3704	16.9331	17.6535	17.2809
821	P25444	P25444	RS2_MOUSE	Rps2	3.35466	2.98062e-14	GSK126 interactor	1.94061	5.05944e-11		24.8904	24.989	24.8191	24.7945	24.8093	24.848	22.1886	21.9098	21.7995	21.3045	21.0088	20.8113	24.7286	24.7338	24.945	25.1055	24.6971	24.7995	23.0509	23.0376	22.8307	22.8327	22.7715	22.8423
952	P41105	P41105	RL28_MOUSE	Rpl28	3.3525	1.47867e-13	GSK126 interactor	1.85056	4.45195e-10		24.4923	24.3101	24.3101	24.0275	24.3511	24.3712	21.6141	21.2006	21.2184	20.7876	20.6276	20.2989	24.2891	24.239	24.4041	24.4362	24.217	24.2021	22.6409	22.6164	22.4651	22.2593	22.2448	22.4576
3715	Q9DC71	Q9DC71	RT15_MOUSE	Mrps15	3.35247	8.31387e-08	GSK126 interactor	2.30262	6.84002e-06	dmso interactor	19.805	19.6347	19.7699	19.4314	19.8222	19.7073	15.7135	15.3914	15.508	18.1565	16.8382	16.448	19.0925	18.4252	19.7602	19.3145	19.2137	19.3299	16.6595	15.9638	17.5593	17.5057	16.8413	16.7908
428	O70551	O70551	SRPK1_MOUSE	Srpk1	3.34918	8.95428e-10	GSK126 interactor	1.87147	1.27314e-06		20.2764	19.9459	20.0691	19.5242	20.3321	20.1581	16.2246	16.1014	16.4146	18.0206	16.8742	16.5753	20.4874	20.5638	21.0691	21.0292	21.0088	20.8651	19.4095	19.0223	19.0072	18.2306	19.1367	18.9883
3400	Q9CR88	Q9CR88	RT14_MOUSE	Mrps14	3.34667	1.19384e-10	GSK126 interactor	2.84183	1.03425e-09	dmso interactor	17.5582	17.3836	16.7987	17.6937	17.4087	17.83	14.1544	14.3191	14.0597	14.186	13.8497	14.024	17.3408	16.5716	17.8787	17.6662	16.417	16.4186	14.7351	14.1889	14.4458	13.6842	13.9057	14.2823
1068	P53026	P53026	RL10A_MOUSE	Rpl10a	3.34247	3.57864e-15	GSK126 interactor	2.15409	1.47269e-12	dmso interactor	24.7286	24.6971	24.5983	24.5345	24.6375	24.6096	21.7715	21.7223	21.5213	21.2933	20.7796	20.6628	24.5345	24.4234	24.7182	24.8433	24.5045	24.6096	22.58	22.4476	22.343	22.44	22.3962	22.502
1187	P61358	P61358	RL27_MOUSE	Rpl27	3.34045	1.19254e-14	GSK126 interactor	2.00415	1.26695e-11	dmso interactor	25.6292	25.7312	25.4738	25.452	25.5255	25.6153	22.8576	22.743	22.3619	22.1704	21.8191	21.4324	24.8191	24.824	25.6209	25.7895	25.1871	25.3307	23.3239	23.3645	23.2679	23.3645	23.0691	23.1565
4033	Q9WVM1	Q9WVM1	RGAP1_MOUSE	Racgap1	3.33935	1.51803e-08	GSK126 interactor	1.6171	6.43227e-05		19.3233	19.0211	19.0821	18.9345	19.5069	19.2627	15.9271	16.0206	17.1538	14.9322	16.0352	15.0255	18.9573	18.9171	19.547	19.4616	19.3624	19.0951	17.9136	17.9107	17.6658	17.4187	17.4979	17.231
3606	Q9D6N5	Q9D6N5	NC2A_MOUSE	Drap1	3.33797	7.7436e-10	GSK126 interactor	2.94624	3.9343e-09	dmso interactor	19.4415	18.8697	20.002	19.7223	19.9882	19.8876	16.5236	15.5705	16.3712	16.3128	16.354	16.7512	20.5545	20.4775	20.0292	19.9258	19.8651	20.1206	17.9786	18.2151	15.6325	17.1066	17.1879	17.1745
3196	Q99JX7	Q99JX7	NXF1_MOUSE	Nxf1	3.3306	1.09704e-07	GSK126 interactor	3.25968	1.42856e-07	dmso interactor	20.0156	19.6731	19.9459	19.786	19.92	19.8253	16.1003	17.1	16.2792	15.9349	15.5758	18.192	20.1581	20.1704	20.3538	20.5261	20.4273	20.3645	17.5485	17.5473	16.7744	16.5154	17.4329	16.6235
1630	Q3UFB2	Q3UFB2	BCD1_MOUSE	Znhit6	3.32615	2.77699e-09	GSK126 interactor	2.58299	6.89335e-08	dmso interactor	17.7667	16.786	17.5805	16.786	18.0211	17.6096	14.1544	14.3191	14.0597	14.186	13.8497	14.024	17.9083	17.5657	18.3145	18.0156	18.185	17.528	16.2206	14.8408	15.2734	15.8123	15.0259	14.8462
865	P28740	P28740	KIF2A_MOUSE	Kif2a	3.32265	3.5344e-11	GSK126 interactor	2.12704	1.22641e-08	dmso interactor	18.3408	18.5432	17.9545	17.9373	18.83	18.5204	15.2181	15.6316	15.3408	14.1953	14.9833	14.8213	18.547	18.7828	19.3079	19.1531	19.1704	19.0559	16.6417	17.259	16.7865	16.8377	16.7817	16.9481
967	P43274	P43274	H14_MOUSE	H1-4	3.32251	8.84792e-14	GSK126 interactor	1.65755	1.02737e-09		23.9225	24.0526	23.7077	23.6971	23.7995	23.8576	21.2707	21.0493	20.6886	20.0691	19.9036	20.1206	23.9495	23.9316	24.1015	24.217	23.8093	23.9672	22.4775	22.5777	21.9495	22.0088	22.4626	22.5545
3036	Q91W18	Q91W18	TDRD3_MOUSE	Tdrd3	3.3205	4.67291e-10	GSK126 interactor	2.6887	7.27835e-09	dmso interactor	17.7207	16.9992	17.3752	17.2877	17.7923	17.3408	14.1544	14.3191	14.0597	14.186	13.8497	14.024	17.1457	16.7602	17.8175	17.4893	17.4415	17.2967	14.1875	14.7317	14.2562	14.5706	15.7353	14.3375
969	P43275	P43275	H11_MOUSE	H1-1	3.31846	9.08185e-13	GSK126 interactor	1.62104	1.22014e-08		22.2933	22.7013	21.9985	22.0393	22.3725	22.4849	19.6027	19.7537	19.1702	18.6184	18.5831	18.251	22.7594	22.7915	22.6929	22.8171	22.5522	22.6649	21.2302	21.4375	20.68	20.9098	20.8876	21.4067
1633	Q3UFM5	Q3UFM5	NOM1_MOUSE	Nom1	3.31355	1.59549e-09	GSK126 interactor	2.49637	5.91544e-08	dmso interactor	17.417	17.4334	17.6382	16.8113	17.6311	17.5432	14.1544	14.3191	14.0597	14.186	13.8497	14.024	17.4252	16.92	17.6096	17.5356	17.7207	17.3836	13.9528	14.7719	14.5909	15.1516	14.8486	16.3008
2859	Q8R081	Q8R081	HNRPL_MOUSE	Hnrnpl	3.31187	5.08403e-14	GSK126 interactor	2.15633	1.74468e-11	dmso interactor	22.0821	21.8987	22.1976	22.0821	22.2564	22.1795	19.255	19.0005	18.4948	18.0497	19.1674	18.8579	22.3484	22.2361	22.3376	22.2821	22.6209	22.5638	20.7634	20.5823	19.5315	19.5699	20.5261	20.4775
84	A2BE28	A2BE28	LAS1L_MOUSE	Las1l	3.30703	7.55479e-13	GSK126 interactor	1.58635	1.29475e-08		19.4252	19.3794	19.1605	19.2967	19.3233	19.1581	16.0822	16.635	16.2866	15.82	15.3067	15.7706	19.0129	18.9573	19.2764	19.1801	19.185	19.0612	17.6682	17.4252	17.5563	17.5703	17.6145	17.3202
1218	P62242	P62242	RS8_MOUSE	Rps8	3.30048	3.96959e-15	GSK126 interactor	2.01339	3.43667e-12	dmso interactor	25.1871	25.2607	24.989	25.0359	25.0359	25.1719	22.1269	22.1916	21.8764	21.7182	21.5069	21.4576	24.9584	24.867	25.1757	25.2353	24.8858	24.9271	23.1285	23.1719	22.9043	22.9619	22.7715	23.0309
3472	Q9CY66	Q9CY66	GAR1_MOUSE	Gar1	3.29821	2.94482e-09	GSK126 interactor	2.23944	3.75085e-07	dmso interactor	20.4067	20.1825	19.6258	19.8891	19.898	20.2419	16.6299	16.981	16.5805	16.0954	16.0873	18.0807	20.1704	20.1581	20.0821	20.1457	20.343	20.343	18.0988	17.9794	17.7943	17.8927	17.8965	18.1439
2156	Q6PGG6	Q6PGG6	GNL3L_MOUSE	Gnl3l	3.29133	8.25499e-10	GSK126 interactor	2.40767	4.55598e-08	dmso interactor	19.4004	19.3645	18.9965	19.0372	19.2627	18.9826	16.5767	16.1441	16.0577	14.9456	15.476	16.0959	19.0184	18.9316	19.5261	19.2042	19.2066	19.1825	17.4131	16.7005	17.0448	16.4246	16.9737	16.0667
4064	Q9Z1B8	Q9Z1B8	PHF1_MOUSE	Phf1	3.28969	5.64704e-05	GSK126 interactor	0.272439	0.644434		17.2877	17.5356	17.4972	17.1053	17.5731	17.3321	14.1544	14.3191	14.0597	14.186	13.8497	14.024	14.726	14.5024	15.0405	15.6937	15.0701	15.7936	14.4342	19.417	13.2605	14.2007	14.1842	13.695
3525	Q9D0E1	Q9D0E1	HNRPM_MOUSE	Hnrnpm	3.28734	8.18144e-15	GSK126 interactor	1.94096	1.08683e-11		22.9777	22.9423	22.8152	22.7492	22.9061	22.8858	20.0426	19.9228	19.5647	19.3052	19.5092	19.2077	22.3184	22.3619	22.6141	22.6342	22.4874	22.5754	20.9243	20.7715	20.2419	20.2989	20.5638	20.5451
2153	Q6PGB8;Q91ZW3	Q6PGB8;Q91ZW3	SMCA1_MOUSE;SMCA5_MOUSE	Smarca1	3.26937	4.87956e-11	GSK126 interactor	1.49378	1.0291e-06		19.1994	19.1079	19.0691	18.8965	19.615	19.3321	16.8938	16.037	15.4433	14.3848	16.4474	16.3975	19.4293	19.2535	19.4736	19.4972	19.5878	19.2372	18.0853	17.9354	17.9409	17.7615	17.9442	17.8487
2636	Q8C4J7	Q8C4J7	TBL3_MOUSE	Tbl3	3.26152	6.08434e-13	GSK126 interactor	2.17242	1.45812e-10	dmso interactor	17.7073	17.7005	16.5265	16.7471	17.7667	17.714	14.1544	14.3191	14.0597	14.186	13.8497	14.024	18.0372	17.9488	18.3452	18.0691	18.5088	18.4293	15.8511	16.1273	16.1193	15.9416	16.5028	15.7618
3523	Q9D0D4	Q9D0D4	DIM1_MOUSE	Dimt1	3.25122	3.70316e-06	GSK126 interactor	2.41704	8.43205e-05	dmso interactor	18.8269	18.6971	18.5242	18.3581	18.8238	18.7987	15.6039	14.1022	15.537	14.1947	14.8916	18.192	18.4046	18.3794	19.0479	18.8606	18.7307	18.5432	16.433	16.2357	16.3632	15.7757	16.6022	16.0543
1061	P52479	P52479	UBP10_MOUSE	Usp10	3.2455	5.34652e-11	GSK126 interactor	2.14416	1.21711e-08	dmso interactor	20.265	20.3538	20.0691	19.9601	20.2877	20.3962	16.7409	17.8338	17.1105	17.0265	16.1363	17.0109	20.4476	20.1704	20.85	20.895	20.6096	20.4676	18.7446	18.8571	18.18	18.0978	18.4842	18.2115
726	P15864;P43274;P43275;P43277	P15864;P43274;P43275;P43277	H11_MOUSE;H12_MOUSE;H13_MOUSE;H14_MOUSE	H1-1	3.24472	1.27385e-12	GSK126 interactor	1.52207	2.79252e-08		24.3975	24.5105	23.9495	24.002	24.1946	24.3844	21.6096	21.7098	21.0359	20.7471	20.7471	20.1206	23.7492	23.9134	24.0105	24.4041	23.8576	24.1488	22.4726	22.5662	21.9882	22.391	22.6606	22.8727
138	D3YYU8	D3YYU8	OBSL1_MOUSE	Obsl1	3.24244	4.95156e-11	GSK126 interactor	1.69682	2.0664e-07		17.4252	17.5582	17.0102	17.5432	17.2326	17.2781	14.1544	14.3191	14.0597	14.186	13.8497	14.024	17.2696	16.786	17.5356	17.3581	16.9316	17.0102	15.6462	15.3735	15.9957	15.2834	15.6862	14.7251
3453	Q9CXK8	Q9CXK8	NIP7_MOUSE	Nip7	3.2384	1.48627e-06	GSK126 interactor	2.70536	1.11345e-05	dmso interactor	18.9142	18.7273	18.7892	18.9516	18.8392	18.6697	14.8139	15.0757	15.6301	14.9792	14.7698	18.192	18.5694	18.5988	18.8238	19.0585	18.7955	18.724	16.4093	15.7444	16.3811	16.3695	16.0452	15.3881
2084	Q6NZL1	Q6NZL1	Q6NZL1_MOUSE	Dhx37	3.2382	7.25895e-05	GSK126 interactor	2.36584	0.00118877	dmso interactor	19.0399	18.8606	18.786	18.624	18.9083	18.6766	15.1429	18.1162	13.8658	14.2561	13.8933	18.192	18.5507	18.3189	18.9171	18.8454	18.6971	18.5988	16.4561	16.6803	16.1891	15.9689	16.3629	16.0757
927	P35922;Q61584;Q9WVR4	P35922;Q61584;Q9WVR4	FMR1_MOUSE;FXR1_MOUSE;FXR2_MOUSE	Fmr1	3.23004	1.32576e-13	GSK126 interactor	2.10985	4.27202e-11	dmso interactor	23.1143	23.2288	23.2125	23.1285	23.2244	23.2258	20.5545	20.2989	20.4775	20.1704	19.3421	18.9106	22.5545	22.4947	22.8034	22.9298	22.6606	22.741	20.8113	20.7307	20.5545	20.7634	20.1581	20.5069
3016	Q91VC3	A0A0N4SVP8;Q91VC3	IF4A3_MOUSE	Eif4a3	3.22537	3.52744e-12	GSK126 interactor	1.98252	2.29473e-09		20.7955	20.7553	20.7471	20.7223	20.8191	20.8423	17.9816	17.851	17.8843	17.1291	17.6279	16.8556	21.0292	20.9601	21.0426	21.0292	20.9672	21.0292	19.0932	19.0317	18.6501	18.8722	19.296	19.2192
348	O35737	O35737	HNRH1_MOUSE	Hnrnph1	3.21801	1.1028e-09	GSK126 interactor	2.50999	2.68918e-08	dmso interactor	21.0292	20.68	21.2361	21.1015	20.9882	20.9672	18.8845	17.965	17.5239	17.6356	17.9908	16.6943	20.9601	21.1825	21.4425	21.4221	21.3266	21.3266	18.5285	19.4369	18.8275	18.6698	18.3863	18.7517
3639	Q9D8M4	Q9D8M4	RL7L_MOUSE	Rpl7l1	3.21448	6.0606e-10	GSK126 interactor	2.19909	7.82089e-08	dmso interactor	19.0184	18.8965	18.786	18.6835	19.0292	18.4893	16.0072	15.1448	16.6161	15.3208	15.2605	15.2666	18.4854	18.0585	19.1155	19.0102	18.9258	18.8545	16.8902	16.5002	16.5257	16.276	16.7438	16.3195
1427	P97452	P97452	BOP1_MOUSE	Bop1	3.21379	4.29277e-11	GSK126 interactor	2.06433	1.41275e-08	dmso interactor	17.6662	17.3145	17.2967	16.9431	17.3495	17.3056	14.1544	14.3191	14.0597	14.186	13.8497	14.024	17.6024	17.2877	17.9545	17.8787	18.2232	17.7987	16.0021	15.0727	15.1833	15.7349	16.4443	15.9218
2945	Q8VCG3	Q8VCG3	WDR74_MOUSE	Wdr74	3.21161	1.27897e-09	GSK126 interactor	2.85934	5.76613e-09	dmso interactor	17.4736	17.6869	16.387	17.4893	17.6311	17.1946	14.1544	14.3191	14.0597	14.186	13.8497	14.024	18.0585	17.9316	18.2372	17.1556	18.3408	18.0156	14.2966	15.3819	15.3427	15.6167	14.9558	15.0708
1210	P62082	P62082	RS7_MOUSE	Rps7	3.20756	9.03183e-12	GSK126 interactor	1.63039	6.23809e-08		23.3511	23.0772	22.6409	22.7492	23.2679	23.1488	20.68	20.5261	20.1457	19.7032	19.4843	18.4504	23.6096	23.5869	23.9672	23.976	23.6865	23.9406	22.3239	22.1488	22.0951	21.9742	22.2448	22.1976
3429	Q9CWR8	Q9CWR8	DNM3L_MOUSE	Dnmt3l	3.20726	6.40816e-09	GSK126 interactor	2.26469	4.82743e-07	dmso interactor	18.8846	18.4456	18.6417	18.7173	19.1104	19.1777	15.6784	15.6374	16.389	14.8083	15.6561	15.5645	19.4775	19.5049	19.4476	19.4314	19.4232	19.2184	17.9367	17.8616	17.017	15.5177	17.2946	17.2874
2262	Q7TPV4	Q7TPV4	MBB1A_MOUSE	Mybbp1a	3.20405	8.16213e-14	GSK126 interactor	1.55344	1.38188e-09		22.538	22.5498	22.4349	22.4144	22.4476	22.4972	19.7378	19.4291	19.8478	19.4623	18.8096	18.371	22.155	22.2036	22.3511	22.4501	22.2155	22.3321	20.8802	20.8651	20.654	20.6628	20.6276	20.6971
1649	Q3UIK4	Q3UIK4	MET14_MOUSE	Mettl14	3.20334	2.44893e-10	GSK126 interactor	4.75355	1.21419e-12	dmso interactor	17.4496	17.3056	17.7602	16.8238	17.2042	17.2696	14.1544	14.3191	14.0597	14.186	13.8497	14.024	18.1507	17.5582	18.5394	18.0047	18.7439	18.3667	14.3815	13.4937	13.5773	13.8622	12.8657	12.9865
1356	P70372	P70372	ELAV1_MOUSE	Elavl1	3.19509	9.46836e-15	GSK126 interactor	2.35218	6.29569e-13	dmso interactor	22.3805	22.4425	22.4015	22.3017	22.5498	22.6006	19.7674	19.5372	18.5792	18.5994	19.6319	19.3909	22.4451	22.3752	22.5961	22.6736	22.6298	22.7675	20.7056	20.6186	19.5224	19.673	20.417	20.4375
1386	P83870	P83870	PHF5A_MOUSE	Phf5a	3.18675	4.41243e-07	GSK126 interactor	0.973631	0.017331		17.9431	18.2419	18.1002	17.9083	18.3962	18.0479	14.2568	14.1707	14.4954	17.4596	14.4366	14.6981	17.9601	18.2326	18.4972	17.6937	18.0743	18.0691	17.2044	17.1982	16.7305	17.1549	16.9286	17.4685
913	P35550	P35550	FBRL_MOUSE	Fbl	3.18457	1.55367e-14	GSK126 interactor	1.87107	2.175e-11		22.5069	22.6342	22.3565	22.1976	22.3538	22.4349	19.6498	19.4308	19.2761	19.2073	18.9798	18.8327	22.2736	22.2736	22.2096	22.155	22.2564	22.3376	20.6886	20.7715	20.1825	19.9239	20.4476	20.265
918	P35601	P35601	RFC1_MOUSE	Rfc1	3.17754	3.50518e-05	GSK126 interactor	2.22337	0.000940656	dmso interactor	18.6168	18.0532	18.3538	18.3408	18.6971	18.0638	15.0143	15.5701	13.7886	18.3284	13.7751	14.5838	18.4696	18.5394	18.9601	18.6168	18.8667	18.4129	16.7927	16.2029	16.3362	16.2315	16.6499	16.3121
3471	Q9CY58	Q9CY58	PAIRB_MOUSE	Serbp1	3.17749	3.71967e-12	GSK126 interactor	2.03516	1.41298e-09	dmso interactor	20.0951	20.002	20.2535	20.2764	20.3101	20.2535	17.7631	17.9766	16.8498	15.8871	17.0462	16.6027	21.2764	21.3592	21.4676	21.4324	21.1395	21.1015	19.288	19.4386	18.9607	18.9702	19.4379	19.4702
2649	Q8C6P8	Q8C6P8	ZFP57_MOUSE	Zfp57	3.16692	1.39828e-08	GSK126 interactor	0.996367	0.00251355		17.3667	17.5507	16.8846	17.4893	17.0426	17.2604	14.1544	14.3191	14.0597	14.186	13.8497	14.024	15.1713	14.7987	15.1397	15.4799	15.3127	15.8672	14.7076	14.1786	13.9863	14.5664	13.1919	15.1605
3109	Q920B9	Q920B9	SP16H_MOUSE	Supt16h	3.16167	2.82937e-10	GSK126 interactor	1.90008	1.88858e-07		19.3299	18.9882	19.6954	19.7123	20.3211	20.2184	16.4549	15.3155	16.3903	17.4597	17.0247	16.6502	20.1332	20.0821	19.8576	19.8484	19.7764	19.6417	18.567	18.629	17.3958	17.1538	18.1102	18.0832
2043	Q6GQT6	Q6GQT6	SCAP_MOUSE	Scap	3.15542	1.2593e-12	GSK126 interactor	4.17582	2.72944e-14	dmso interactor	17.1946	16.8846	17.6593	17.3495	17.3321	17.1053	14.1544	14.3191	14.0597	14.186	13.8497	14.024	17.4252	17.5582	17.5878	17.1556	17.392	16.786	13.2809	13.2276	13.1155	12.936	13.193	13.059
32	A2A7A1;B1AVN5;H3BLB0	A2A7A1;B1AVN5;H3BLB0	A2A7A1_MOUSE;B1AVN5_MOUSE;H3BLB0_MOUSE	Zfp534	3.15319	1.02559e-06	GSK126 interactor	2.382	2.31189e-05	dmso interactor	18.209	18.3667	14.9431	16.4366	17.3336	18.2232	14.1544	14.3191	14.0597	14.186	13.8497	14.024	16.4656	17.2787	13.9106	16.4203	15.8435	15.5173	13.1592	11.9681	14.18	14.4797	13.7284	13.6287
3042	Q91W50	Q91W50	CSDE1_MOUSE	Csde1	3.14888	9.68149e-08	GSK126 interactor	1.85906	3.88319e-05		20.1581	19.9258	19.7553	19.5676	19.8742	19.606	17.046	14.877	16.1118	16.9284	18.2409	16.7896	20.2302	20.1704	20.6453	20.5823	20.3857	20.2419	18.6048	18.6165	18.5871	18.4073	18.4295	18.4563
2120	Q6PAC3	Q6PAC3	DCA13_MOUSE	Dcaf13	3.14786	1.27663e-10	GSK126 interactor	2.62281	1.41519e-09	dmso interactor	17.6096	16.9431	17.392	17.1752	17.68	16.68	14.1544	14.3191	14.0597	14.186	13.8497	14.024	17.8545	18.0047	18.4576	18.0847	18.1946	17.7207	15.4101	15.1494	15.588	15.1433	15.8401	15.5234
3544	Q9D0R4	Q9D0R4	DDX56_MOUSE	Ddx56	3.14652	3.55735e-05	GSK126 interactor	2.21596	0.000902998	dmso interactor	18.562	18.4496	18.2741	18.3581	18.5318	18.4456	15.7307	18.7865	15.2518	12.2326	13.996	15.7444	18.5204	18.4854	18.7892	18.6869	18.8757	18.4004	16.8022	16.5442	16.1568	15.9419	16.9592	16.0578
83	A2BDX3	A2BDX3	MOCS3_MOUSE	Mocs3	3.14583	3.36026e-13	GSK126 interactor	1.96616	1.90508e-10		24.5105	24.5754	24.4676	24.3376	24.4923	24.5754	21.6036	21.9207	20.8576	20.3962	21.7796	21.5261	24.4923	24.6486	24.1174	24.3031	24.317	24.5045	23.1395	23.4041	21.502	21.4324	22.4067	22.7013
1634	Q3UFY0	Q3UFY0	RRP36_MOUSE	Rrp36	3.13613	1.70196e-05	GSK126 interactor	4.01943	1.06518e-06	dmso interactor	19.895	20.0951	18.4656	20.0292	19.1581	19.9882	15.3757	14.8691	16.1419	18.3284	15.9072	18.192	19.4496	19.9882	18.4536	19.8817	19.9459	20.0156	15.8244	15.0049	15.1277	15.7689	16.7601	15.1321
187	E9Q6J5	E9Q6J5	BD1L1_MOUSE	Bod1l	3.12819	5.44246e-05	GSK126 interactor	3.19585	4.38726e-05	dmso interactor	17.0638	17.0102	17.3145	17.3581	17.5204	17.0951	14.1544	14.3191	14.0597	14.186	13.8497	14.024	17.6869	17.5049	18.1457	17.9882	17.83	17.4656	13.497	15.1246	14.5365	14.1882	12.7464	17.3534
3942	Q9QZQ8	Q9QZQ8	H2AY_MOUSE	H2afy	3.1259	1.82499e-06	GSK126 interactor	2.37617	3.62359e-05	dmso interactor	19.1507	18.4616	18.5657	17.9545	19.4273	19.5049	16.9033	15.2906	15.4436	15.6975	16.8049	14.1694	18.5507	18.9287	18.1257	16.977	18.1507	18.5657	17.4424	17.4903	14.3668	13.7863	16.2577	15.698
1215	P62141;P63087	P62141;P63087	PP1B_MOUSE;PP1G_MOUSE	Ppp1cb	3.12513	9.86119e-08	GSK126 interactor	1.52707	0.000244799		19.7651	20.0691	19.8361	20.1704	20.1946	20.2535	16.2329	15.9961	16.3647	18.3284	16.4239	18.192	20.2989	20.1946	21.1519	21.2125	21.0292	21.0559	18.1083	18.6158	19.7751	19.9102	19.5604	19.8108
794	P22518	P22518	CLK1_MOUSE	Clk1	3.1212	3.27843e-11	GSK126 interactor	4.7533	1.08701e-13	dmso interactor	17.4334	17.3408	16.6662	17.3321	17.3056	17.2419	14.1544	14.3191	14.0597	14.186	13.8497	14.024	18.0951	17.7537	18.4456	18.3538	18.2137	17.7207	13.2795	13.9683	13.6851	13.7423	12.366	13.0215
2622	Q8C0T5	Q8C0T5	SI1L1_MOUSE	Sipa1l1	3.1158	3.64849e-11	GSK126 interactor	2.79485	1.55686e-10	dmso interactor	17.1457	16.5065	17.2877	17.5049	17.7273	17.1155	14.1544	14.3191	14.0597	14.186	13.8497	14.024	18.3189	18.1257	18.3581	17.9373	18.0265	17.2696	15.3234	15.2062	15.0276	15.2929	15.0863	15.3305
929	P35979	P35979	RL12_MOUSE	Rpl12	3.10498	1.61897e-13	GSK126 interactor	2.06075	4.19624e-11	dmso interactor	23.6209	23.7389	23.7695	23.8576	23.8858	23.8385	20.9098	20.9601	20.343	20.85	20.2877	20.7307	23.8288	23.8576	24.019	24.1015	23.9316	23.9672	21.7915	21.9352	21.8346	21.8385	21.9707	21.9707
1473	Q03141;Q05512	Q03141;Q05512;Q8CIP4;Q8VHJ5	MARK2_MOUSE;MARK3_MOUSE	Mark2	3.10426	1.73653e-08	GSK126 interactor	2.2333	9.7449e-07	dmso interactor	17.4893	16.9564	16.5961	17.9142	17.2967	16.9658	14.1544	14.3191	14.0597	14.186	13.8497	14.024	17.5657	17.9373	17.786	17.9488	17.6731	18.0265	14.9462	15.1855	16.6049	14.9186	16.1309	15.7514
3018	Q91VE6	Q91VE6	MK67I_MOUSE	Nifk	3.10157	7.03443e-05	GSK126 interactor	2.27655	0.00111715	dmso interactor	20.1206	19.7618	19.4556	19.3773	19.7634	19.3752	16.9437	14.7023	16.4286	18.3284	14.6495	18.192	19.4211	19.8003	19.6783	19.3079	19.7223	19.597	17.8556	16.1319	17.5101	17.3264	17.15	17.8934
2684	Q8CD15	Q8CD15	RIOX2_MOUSE	Riox2	3.10039	2.40515e-08	GSK126 interactor	2.41596	5.14507e-07	dmso interactor	17.5805	17.0319	17.0426	17.2967	17.4576	16.786	14.1544	14.3191	14.0597	14.186	13.8497	14.024	17.8667	17.3752	17.7731	17.5878	17.2512	17.1752	15.2862	15.1192	15.6897	15.344	15.6109	13.4835
1783	Q5XG71	Q5XG71	UTP20_MOUSE	Utp20	3.09971	1.34026e-06	GSK126 interactor	1.72061	0.000542499		20.2877	19.9009	20.0292	19.8408	20.2877	20.002	19.0199	16.0761	17.7865	17.0714	16.641	15.1551	20.1704	20.0691	20.5069	20.3752	20.4476	20.1825	18.6139	18.6513	18.7117	18.5812	18.5774	18.2923
2501	Q8BMA6	Q8BMA6	SRP68_MOUSE	Srp68	3.09318	8.32534e-11	GSK126 interactor	0.163392	0.376417		17.4736	17.5204	16.7471	16.7207	17.3581	17.3321	14.1544	14.3191	14.0597	14.186	13.8497	14.024	16.1674	16.7602	17.1257	16.786	16.7602	16.392	15.897	16.7793	16.2471	16.7009	17.0274	16.3594
1011	P47963	P47963	RL13_MOUSE	Rpl13	3.09198	1.34324e-14	GSK126 interactor	1.83828	1.60898e-11		25.1527	25.3066	25.0854	25.0401	25.0854	25.1253	22.343	22.4015	22.0258	22.019	21.6628	21.7915	24.6811	24.7645	25.141	25.3066	24.7895	24.9584	23.3511	23.391	22.8365	23.019	22.9171	23.0967
2447	Q8BHJ9	Q8BHJ9	SLU7_MOUSE	Slu7	3.09196	7.83886e-08	GSK126 interactor	1.61043	0.000113331		17.9373	17.3056	17.2512	16.2895	16.7731	17.5878	14.1544	14.3191	14.0597	14.186	13.8497	14.024	17.0102	17.4972	16.7987	16.7731	17.68	16.2382	16.5858	15.0924	13.9535	14.6768	16.0491	15.9772
731	P16254	P16254	SRP14_MOUSE	Srp14	3.08721	4.2295e-10	GSK126 interactor	3.24048	2.22885e-10	dmso interactor	17.4415	16.1155	17.1556	17.3495	17.4087	17.6453	14.1544	14.3191	14.0597	14.186	13.8497	14.024	16.0701	15.412	17.7005	17.5356	16.1074	15.4672	13.2809	13.2276	13.1155	12.936	13.193	13.059
1817	Q60899	Q60899	ELAV2_MOUSE	Elavl2	3.08588	1.15964e-08	GSK126 interactor	2.88068	2.7726e-08	dmso interactor	16.8846	16.9882	17.2326	17.2696	17.0951	17.6382	14.1544	14.3191	14.0597	14.186	13.8497	14.024	17.8423	17.7987	17.8846	17.1752	18.2787	17.5049	16.6874	14.8087	13.8673	13.5879	15.0956	15.1535
3460	Q9CXW2	Q9CXW2	RT22_MOUSE	Mrps22	3.08223	2.14679e-09	GSK126 interactor	3.10988	1.91141e-09	dmso interactor	17.4334	16.8846	16.8238	17.0319	17.5805	17.3321	14.1544	14.3191	14.0597	14.186	13.8497	14.024	17.1457	17.0951	17.4252	16.9658	16.786	16.4592	13.4396	14.1275	13.2075	13.5551	15.2166	13.6714
1207	P61982;Q9CQV8	P61982;Q9CQV8	1433B_MOUSE;1433G_MOUSE	Ywhab	3.0801	6.87218e-05	GSK126 interactor	2.34559	0.000813578	dmso interactor	19.0559	18.2279	18.8727	18.2696	19.1155	18.185	14.779	14.9831	14.186	15.7936	15.3123	18.192	19.4004	19.1457	19.2042	18.1357	19.209	19.0506	17.0458	16.7695	17.2427	13.9809	17.6424	17.3908
2082	Q6NZK5	Q6NZK5	K1328_MOUSE	Kiaa1328	3.07876	1.60729e-10	GSK126 interactor	3.55504	2.35147e-11	dmso interactor	16.8965	17.1752	17.0426	17.2877	17.2967	17.3667	14.1544	14.3191	14.0597	14.186	13.8497	14.024	16.601	16.7731	17.2137	17.4415	16.786	15.365	13.2809	13.2276	13.1155	12.936	13.193	13.059
3158	Q922V4	Q922V4	PLRG1_MOUSE	Plrg1	3.07848	3.54337e-09	GSK126 interactor	1.65814	6.39641e-06		17.9488	17.2877	17.8906	17.734	18.0691	17.4815	14.9444	15.0723	14.0317	15.0407	14.8742	13.9774	17.8361	17.5204	17.9826	17.714	17.7923	17.8423	16.6682	16.3075	15.8234	15.9876	16.5104	15.4417
2850	Q8QZY3	Q8QZY3	DPPA3_MOUSE	Dppa3	3.07477	3.61045e-10	GSK126 interactor	2.49558	5.49365e-09	dmso interactor	17.5356	17.7005	16.7987	16.2475	17.7273	17.0319	14.1544	14.3191	14.0597	14.186	13.8497	14.024	17.2877	17.4334	17.6937	17.7406	18.7207	18.6628	15.9708	15.7855	15.2636	14.6306	16.0449	14.8697
1186	P61327;Q9CQL1	P61327;Q9CQL1	MGN2_MOUSE;MGN_MOUSE	Magoh	3.06784	9.89528e-07	GSK126 interactor	2.79946	2.84289e-06	dmso interactor	20.0292	19.7406	20.0292	19.4933	20.2066	19.6453	18.2941	16.6131	16.2239	16.7539	15.234	17.6179	20.4375	20.3752	20.654	20.3321	20.4375	20.0292	18.5009	17.7325	16.732	17.3089	17.874	17.3204
2683	Q8CCS6	Q8CCS6	PABP2_MOUSE	Pabpn1	3.06555	7.38828e-13	GSK126 interactor	2.27108	4.26451e-11	dmso interactor	20.7471	20.953	21.2125	21.2125	21.3376	21.2361	18.1667	18.2855	17.7164	18.0133	18.1599	17.9637	20.7389	20.6364	20.7056	20.9601	20.8113	20.8269	18.3524	18.8084	18.0651	17.7655	18.8214	19.2399
2931	Q8VBW5	Q8VBW5	BBX_MOUSE	Bbx	3.06543	4.65907e-10	GSK126 interactor	2.1362	4.85058e-08	dmso interactor	16.6523	17.8238	17.0532	16.9545	17.417	17.0847	14.1544	14.3191	14.0597	14.186	13.8497	14.024	16.3701	16.1752	16.1176	15.7783	15.6964	15.5893	13.7899	14.2801	14.4065	14.6552	13.7306	14.4669
1717	Q4VA53	Q4VA53	PDS5B_MOUSE	Pds5b	3.06185	3.08159e-08	GSK126 interactor	2.04849	3.779e-06	dmso interactor	17.4496	16.786	17.0319	17.2604	17.185	17.2512	14.1544	14.3191	14.0597	14.186	13.8497	14.024	15.3339	16.7471	16.5567	17.5432	16.5893	16.734	14.4878	14.2684	15.4088	14.1787	14.886	13.9836
3825	Q9JIX8	Q9JIX8	ACINU_MOUSE	Acin1	3.06179	1.26559e-12	GSK126 interactor	2.58141	1.27654e-11	dmso interactor	19.8995	19.7553	20.1079	20.3211	20.3211	20.265	17.3155	16.7036	17.0048	17.306	16.8386	17.1308	20.6714	20.7223	20.5638	20.4972	20.6971	20.6096	18.6363	18.3647	17.2528	17.4041	18.4767	18.1386
350	O35737;P70333;Q9Z2X1	O35737;P70333;Q9Z2X1	HNRH1_MOUSE;HNRH2_MOUSE;HNRPF_MOUSE	Hnrnpf	3.06141	6.66422e-13	GSK126 interactor	1.88769	4.42443e-10		22.8519	22.8132	22.7307	22.5333	22.6693	22.5846	20.2184	19.9882	19.6559	19.2462	19.6215	19.0842	22.7735	22.7735	22.5685	22.7035	22.6209	22.8987	21.002	21.0292	20.6186	20.6886	20.714	20.9601
1259	P62855	P62855	RS26_MOUSE	Rps26	3.05519	1.55734e-12	GSK126 interactor	1.76249	2.3919e-09		25.604	25.0813	25.4457	25.002	25.3307	25.0854	22.7895	22.6992	22.2764	22.1015	21.6584	21.6929	25.0732	24.9847	25.4138	25.3844	25.3844	25.228	23.6865	23.976	23.2961	23.4041	23.0509	23.48
99	B1AQJ2	B1AQJ2	UBP36_MOUSE	Usp36	3.05294	2.94542e-08	GSK126 interactor	2.70201	1.34204e-07	dmso interactor	17.1655	17.4496	17.3752	16.786	17.4004	16.734	14.1544	14.3191	14.0597	14.186	13.8497	14.024	17.0951	17.0743	17.4972	17.7207	17.7923	17.2232	15.5024	15.2686	14.8008	12.793	15.2476	14.5783
4058	Q9Z130	Q9Z130	HNRDL_MOUSE	Hnrnpdl	3.05222	2.28741e-08	GSK126 interactor	1.75997	1.4869e-05		19.5242	19.3667	19.3815	18.6453	19.9068	19.5394	17.36	15.8359	15.8901	14.9028	17.3564	16.7054	20.4972	20.4476	19.6749	19.6293	20.2764	20.2535	18.2989	18.8071	16.8751	17.8231	19.1501	19.2648
3134	Q921Y2	Q921Y2	IMP3_MOUSE	Imp3	3.05184	2.32016e-07	GSK126 interactor	2.82977	5.7422e-07	dmso interactor	17.4252	16.977	16.4688	17.2696	17.8787	16.8846	14.1544	14.3191	14.0597	14.186	13.8497	14.024	18.265	17.9431	18.1357	18.4252	18.4893	17.8361	15.7062	16.5143	14.9808	13.0352	16.5387	15.3407
2034	Q6DFW4	Q6DFW4	NOP58_MOUSE	Nop58	3.0508	5.00267e-06	GSK126 interactor	1.35365	0.00675121		19.856	19.417	19.3602	18.9937	19.8651	19.6575	17.6102	17.4681	17.6969	16.4887	16.5627	13.0182	19.9068	19.8003	19.9024	19.9601	20.0292	19.9742	18.8589	18.5088	18.4298	18.5105	18.6629	18.4802
3592	Q9D4E6	Q9D4E6	Q9D4E6_MOUSE	Pabpc6	3.05078	2.59873e-05	GSK126 interactor	4.62105	2.35558e-07	dmso interactor	19.0559	16.6382	18.3836	19.0925	19.3167	18.9316	15.5401	14.2966	14.5386	15.0093	15.5372	18.192	18.6311	18.1946	19.7764	19.2673	19.1704	19.1994	14.1999	15.6129	14.735	13.5658	14.6712	13.7281
1969	Q63871	Q63871	RPAB4_MOUSE	Polr2k	3.04772	1		2.4917	1.31913e-05	dmso interactor	16.4723	18.0951	17.1155	17.3825	16.3403	17.4736	14.1544	14.3191	14.0597	14.186	13.8497	14.024	19.5564	18.7602	19.816	18.1546	19.4556	18.4252	17.4872	17.4303	16.8454	17.4191	16.46	17.4772
971	P43277	P43277	H13_MOUSE	H1-3	3.04373	6.05929e-13	GSK126 interactor	1.45136	1.13682e-08		23.4425	23.7286	23.1143	23.2346	23.2214	23.4298	20.9459	20.7634	20.265	19.8238	20.0951	20.0156	23.3778	23.5165	23.2521	23.4923	23.1379	23.4041	22.155	22.265	21.4775	21.6843	21.7796	22.1111
402	O70133	O70133	DHX9_MOUSE	Dhx9	3.0413	2.35114e-14	GSK126 interactor	2.17738	2.26244e-12	dmso interactor	22.7533	22.7533	22.6342	22.6006	22.8093	22.8014	20.2535	20.1457	19.1856	18.8272	19.922	19.7704	22.7035	22.7369	22.5117	22.6298	22.6141	22.7533	20.7955	20.8727	20.0426	19.9459	20.6096	20.6186
3739	Q9EP97	Q9EP97	SENP3_MOUSE	Senp3	3.03511	7.56694e-09	GSK126 interactor	1.6158	1.3781e-05		19.1874	18.9798	18.7307	18.6523	19.1181	18.68	16.8637	15.8852	16.4022	15.8956	15.8555	14.2353	19.2718	18.8636	19.5657	19.2855	19.4087	19.1777	17.4228	17.8342	17.7802	17.7881	17.5741	17.4789
1220	P62259	P62259	1433E_MOUSE	Ywhae	3.02954	4.56232e-13	GSK126 interactor	1.32199	2.68712e-08		20.1457	19.9882	20.2184	20.1581	20.3962	20.3752	17.5465	17.4919	17.9359	17.2701	16.5017	16.3585	20.68	20.9024	20.8113	20.7307	20.5165	20.5545	19.3992	19.6176	19.1725	19.1873	19.3665	19.5203
2480	Q8BJZ4	Q8BJZ4	RT35_MOUSE	Mrps35	3.02618	5.16698e-08	GSK126 interactor	2.94229	7.32778e-08	dmso interactor	16.7471	18.0899	16.7602	16.6662	17.1457	17.3408	14.1544	14.3191	14.0597	14.186	13.8497	14.024	17.2419	17.1946	18.0899	17.2696	17.2042	16.9658	12.7303	14.4048	14.2827	14.5765	14.7152	15.6028
3162	Q923D4	Q923D4	SF3B5_MOUSE	Sf3b5	3.02039	2.76304e-07	GSK126 interactor	2.11704	1.59079e-05	dmso interactor	17.1357	16.9431	17.7602	16.8846	17.4334	16.5582	14.1544	14.3191	14.0597	14.186	13.8497	14.024	17.7987	17.6869	18.1357	18.0372	18.3709	16.8484	16.2637	14.378	15.5638	15.633	16.6484	15.6887
3449	Q9CX86	Q9CX86	ROA0_MOUSE	Hnrnpa0	3.02025	1.91288e-05	GSK126 interactor	1.61657	0.00445333		21.0156	21.1015	21.0756	20.8423	21.4425	21.1704	18.8741	16.6042	19.1789	15.9214	19.7557	18.192	21.6364	21.5545	22.0088	22.3129	21.953	21.9707	20.4273	20.4775	19.8591	19.7915	20.6364	20.5451
1723	Q501J6;Q61656;Q62095;Q62167	P16381;Q501J6;Q61656;Q62095;Q62167	DDX17_MOUSE;DDX3X_MOUSE;DDX3Y_MOUSE;DDX5_MOUSE	Ddx17	3.01896	6.64604e-13	GSK126 interactor	2.69546	3.10295e-12	dmso interactor	22.9882	23.2679	22.6006	22.7056	22.5141	22.7244	20.4067	20.0426	19.9125	20.0426	19.2657	19.0169	23.1127	23.2096	23.5869	23.632	23.5045	23.4298	20.5069	20.8576	20.654	20.3857	21.1269	20.7715
2841	Q8K4P0	Q8K4P0	WDR33_MOUSE	Wdr33	3.01704	1.77023e-10	GSK126 interactor	4.20641	2.03202e-12	dmso interactor	18.8727	18.7471	19.0612	18.5356	18.963	18.724	15.7791	15.4166	16.4975	15.644	15.4497	16.0144	20.3101	20.3211	20.4676	20.3752	20.4576	20.265	16.1072	16.3052	16.3815	15.8355	16.4702	15.8586
3125	Q921M3	Q921M3	SF3B3_MOUSE	Sf3b3	3.01162	3.75697e-11	GSK126 interactor	1.1678	5.35199e-06		19.1457	18.92	19.163	19.0102	19.6435	19.2184	16.2901	16.6962	16.5984	15.6331	16.0872	15.7261	19.4211	19.3688	19.9316	19.7586	19.4874	19.2349	18.2123	18.0516	18.4507	18.3425	18.7023	18.4362
1393	P84091	P84091	AP2M1_MOUSE	Ap2m1	3.01055	2.50477e-07	GSK126 interactor	1.23074	0.00202122		19.8128	19.6505	19.0506	19.3145	19.6593	19.6006	17.2194	17.1926	17.3952	16.2488	16.7501	14.219	18.8423	18.5049	18.9083	18.7667	19.0559	18.5988	17.0907	17.3453	17.682	17.6048	17.8674	17.7021
1753	Q5RJG1	Q5RJG1	NOL10_MOUSE	Nol10	3.0103	5.55304e-06	GSK126 interactor	2.26887	0.000104938	dmso interactor	17.8484	17.9488	17.5731	17.1655	18.0211	17.5582	15.0247	13.1948	13.5747	16.3065	14.6009	15.3516	18.1655	17.5805	18.392	18.3233	18.1002	18.1307	16.3465	16.2256	15.8757	14.3602	16.024	16.2469
460	O88508;O88509	O88508;O88509;P0DOY1	DNM3A_MOUSE;DNM3B_MOUSE	Dnmt3a	3.00856	5.60447e-09	GSK126 interactor	1.97575	1.00521e-06		18.5204	18.6628	18.8936	18.1155	19.2627	18.786	16.2498	15.606	15.7863	15.0626	15.6899	15.795	20.9316	20.7796	20.3321	19.8636	20.5165	19.9601	19.3609	18.5197	18.2399	17.6006	18.8421	17.9659
1118	P57784	P57784	RU2A_MOUSE	Snrpa1	3.00267	4.59079e-09	GSK126 interactor	1.54754	1.28588e-05		19.2042	19.163	18.9229	18.9742	19.1752	19.1282	16.5647	17.1809	16.4173	14.5313	16.0188	15.8386	19.3752	19.2419	19.654	19.6835	19.4025	19.2535	17.8358	17.646	17.7476	17.6328	18.1873	18.2759
1225	P62281	P62281	RS11_MOUSE	Rps11	3.00213	5.56211e-14	GSK126 interactor	1.65897	1.70694e-10		24.4551	24.3844	24.1642	24.1253	24.3101	24.2463	21.7995	21.5915	21.5869	21.2125	20.8727	20.6096	24.317	24.2244	24.4488	24.5696	24.2021	24.2821	22.8987	22.9243	22.6051	22.6029	22.5093	22.5498
199	E9Q8D0	E9Q8D0	DJC21_MOUSE	Dnajc21	2.99808	4.53249e-09	GSK126 interactor	2.1415	3.04598e-07	dmso interactor	17.4252	17.2042	17.0951	16.6382	16.8606	17.3581	14.1544	14.3191	14.0597	14.186	13.8497	14.024	16.7602	16.5864	17.714	17.3495	17.6523	16.8965	14.5172	14.5154	14.8608	14.3136	15.1707	16.7322
1571	Q3TIX6	Q3TIX6	Q3TIX6_MOUSE	Fubp3	2.99472	1.6996e-10	GSK126 interactor	0.611976	0.00479475		17.8606	17.5204	17.4496	17.528	18.0532	17.5049	15.0622	15.8905	13.7324	14.2119	14.5017	14.5497	18.1556	18.0102	18.3145	18.1704	18.2372	17.6024	17.9337	17.5768	17.377	16.9095	17.6642	17.3571
1664	Q3UM18	Q3UM18	LSG1_MOUSE	Lsg1	2.99358	1.40587e-06	GSK126 interactor	1.94603	0.000135629		18.8144	18.5242	18.4656	18.2326	18.606	18.4616	16.2005	15.1686	15.2429	15.2575	14.0843	17.1891	18.7764	18.8787	19.5107	19.2741	19.1825	19.1079	17.373	17.0489	16.9926	17.0971	17.1509	17.3917
3263	Q99M87	Q99M87	DNJA3_MOUSE	Dnaja3	2.99268	4.6789e-11	GSK126 interactor	0.660263	0.00137105		17.4415	17.4004	16.5775	16.816	17.417	16.8965	14.1544	14.3191	14.0597	14.186	13.8497	14.024	17.8965	17.4736	17.7073	16.9992	17.2877	17.0211	16.6109	16.5595	16.3696	17.1278	16.8935	16.8624
2080	Q6NZJ6	Q6NZJ6	IF4G1_MOUSE	Eif4g1	2.99147	1.17121e-07	GSK126 interactor	1.01317	0.00490268		18.7439	18.2279	18.2042	18.265	18.5127	18.4972	16.9795	14.8433	16.2089	14.7942	15.0099	14.6662	19.1655	19.1231	19.6114	19.6168	19.2279	18.9601	18.2956	18.3517	18.2127	17.9218	18.4827	18.3613
728	P15864;P43277	P15864;P43277	H12_MOUSE;H13_MOUSE	H1-2	2.98525	6.2786e-13	GSK126 interactor	1.43791	1.03338e-08		24.0609	24.1946	23.7895	23.6971	23.9225	24.002	21.5213	21.4015	21.1519	20.5731	20.68	20.4273	23.6096	23.8191	23.7695	23.9316	23.6096	23.6971	22.3752	22.6475	21.9171	22.0459	22.3239	22.4996
3612	Q9D753	Q9D753	EXOS8_MOUSE	Exosc8	2.9841	0.000104544	GSK126 interactor	1.78004	0.00657556		18.3012	17.9083	18.1752	17.9258	18.1946	17.8846	14.6039	15.9927	13.2932	14.7685	13.6349	18.192	17.734	18.1053	18.1994	18.1002	18.6132	18.4736	16.6728	16.5362	16.3969	16.3648	16.4048	16.1701
3029	Q91VR5	Q91VR5	DDX1_MOUSE	Ddx1	2.98393	2.67794e-13	GSK126 interactor	2.42566	4.48505e-12	dmso interactor	21.7265	21.6671	21.632	21.6584	21.7056	21.6886	19.1463	18.8369	19.1442	18.5912	18.3444	18.1116	21.5309	21.5731	21.5869	21.6364	21.3266	21.4221	19.2048	19.2694	19.0986	18.946	18.9805	19.023
1203	P61979	P61979	HNRPK_MOUSE	Hnrnpk	2.98251	8.50734e-13	GSK126 interactor	1.94406	2.69223e-10		22.4849	22.4923	22.3962	22.3129	22.58	22.5545	20.1457	19.793	19.4034	18.8231	19.5858	19.1747	23.1931	23.2679	23.0951	23.239	23.2405	23.3511	21.5451	21.5404	20.6886	20.8034	21.5261	21.6186
2455	Q8BHY2	Q8BHY2	NOC4L_MOUSE	Noc4l	2.97987	5.02218e-09	GSK126 interactor	0.912361	0.00169706		17.2604	16.7073	16.977	16.7731	17.9431	16.8113	14.1544	14.3191	14.0597	14.186	13.8497	14.024	16.5642	17.8965	17.3752	17.5657	17.6024	18.2604	16.6045	16.7711	16.1855	16.4905	16.8821	16.8565
699	P14115	P14115	RL27A_MOUSE	Rpl27a	2.97679	5.23701e-14	GSK126 interactor	1.80084	4.81517e-11		26.2077	26.1946	26.0505	25.9517	26.1015	26.1155	23.5045	23.2535	23.2679	23.178	22.7634	22.7935	25.4266	25.4984	26.17	26.2481	25.7771	26.0296	24.1719	24.1871	23.9933	24.0854	23.7895	24.1174
3767	Q9ER88	Q9ER88	RT29_MOUSE	Dap3	2.96803	1.90993e-08	GSK126 interactor	3.05186	1.34131e-08	dmso interactor	17.5432	16.3819	17.3145	16.624	17.0638	17.4736	14.1544	14.3191	14.0597	14.186	13.8497	14.024	15.9725	17.3145	17.6096	17.1655	17.3321	16.8606	14.4759	13.7346	13.8441	13.3321	14.2673	14.2898
3798	Q9JHI7	Q9JHI7	EXOS9_MOUSE	Exosc9	2.96595	2.26158e-10	GSK126 interactor	2.02989	3.0657e-08	dmso interactor	17.6869	17.0426	17.0102	16.624	17.4415	16.5834	14.1544	14.3191	14.0597	14.186	13.8497	14.024	17.4815	17.1155	17.7667	17.1946	17.7273	17.0847	14.9967	15.2079	15.3795	15.3756	15.606	15.6254
2910	Q8R3N6	Q8R3N6	THOC1_MOUSE	Thoc1	2.96571	3.21868e-09	GSK126 interactor	3.36013	6.3127e-10	dmso interactor	18.1104	17.9431	18.6168	18.8269	19.8269	19.4067	15.566	16.3436	16.7568	15.5831	15.5	15.187	19.7373	19.9742	20.0821	20.1079	20.2419	20.265	16.9965	16.7476	16.9803	16.4944	17.0229	16.006
2858	Q8R080	Q8R080	GTSE1_MOUSE	Gtse1	2.95756	2.52945e-07	GSK126 interactor	1.58293	0.000215599		18.9992	18.7537	18.6382	18.6628	19.0426	18.8995	16.1295	18.1162	15.4533	14.3848	14.7693	16.3975	19.0426	19.0506	19.1655	19.1382	19.1556	19.0691	17.8082	17.6474	17.3894	17.4295	17.5913	17.2582
856	P28659	P28659	CELF1_MOUSE	Celf1	2.95393	3.67427e-09	GSK126 interactor	0.907827	0.0013679		17.4004	16.681	17.1946	16.977	17.2877	16.7757	14.1544	14.3191	14.0597	14.186	13.8497	14.024	18.2604	17.5204	17.8906	16.4815	18.0585	17.8727	16.8591	16.7855	16.7039	16.7634	17.0343	16.491
1944	Q62318	Q62318	TIF1B_MOUSE	Trim28	2.95388	5.07111e-14	GSK126 interactor	0.825514	8.69887e-07		23.2051	23.2155	22.9423	22.8307	22.969	22.9619	20.5731	20.4775	20.2184	19.8373	19.7218	19.573	23.002	22.9225	23.2679	23.3645	22.7675	22.9477	22.3156	22.3101	22.1946	22.0559	22.2273	22.2155
3680	Q9DBE9	Q9DBE9	SPB1_MOUSE	Ftsj3	2.94648	0.00019196	GSK126 interactor	2.12771	0.00279559	dmso interactor	19.1104	18.9488	18.6971	18.6628	19.1432	18.8697	14.1531	15.6981	14.8997	18.3284	14.4818	18.192	18.7273	18.6903	19.2535	19.3056	19.0399	18.7439	16.7848	16.9691	16.4934	16.8101	17.0317	16.9052
87	A2RSY6	A2RSY6	TRM1L_MOUSE	Trmt1l	2.94032	5.08723e-12	GSK126 interactor	2.22081	2.18911e-10	dmso interactor	17.1752	16.8238	17.2137	16.8238	17.2326	16.9658	14.1544	14.3191	14.0597	14.186	13.8497	14.024	16.4878	16.3735	17.2326	16.8361	16.8965	16.8113	14.2256	14.6186	13.9969	13.8132	15.0815	15.577
2720	Q8CGY8	Q8CGY8	OGT1_MOUSE	Ogt	2.93793	1.29124e-11	GSK126 interactor	1.31687	4.00158e-07		20.0156	19.7683	19.8787	19.7022	19.9127	19.6204	17.1936	17.3236	17.4253	17.0594	16.5043	15.7642	18.4893	18.3056	18.8697	18.8207	18.6096	18.3962	17.2809	17.1818	17.6025	17.575	17.2466	16.7032
3579	Q9D287	Q9D287	SPF27_MOUSE	Bcas2	2.93768	1.96425e-06	GSK126 interactor	1.80569	0.000297066		18.8697	18.3408	18.2326	17.977	18.8238	18.3408	16.8619	14.1536	15.6137	14.7875	15.5824	15.9596	18.3056	18.0899	18.724	18.1307	18.547	18.0265	16.4764	16.7934	17.0055	15.6738	16.6504	16.39
2755	Q8CJ67;Q9Z108	Q8CJ67;Q9Z108	STAU1_MOUSE;STAU2_MOUSE	Stau1	2.93704	9.80259e-12	GSK126 interactor	2.45677	1.07466e-10	dmso interactor	16.92	16.9092	16.5966	17.1357	17.1257	17.528	14.1544	14.3191	14.0597	14.186	13.8497	14.024	16.6024	17.0319	17.3408	17.0743	16.9083	16.92	13.9742	14.1074	13.8706	14.1416	14.6829	14.3717
2124	Q6PAQ4	Q6PAQ4	REXO4_MOUSE	Rexo4	2.93483	1.0013e-05	GSK126 interactor	2.26266	0.000141216	dmso interactor	17.2604	17.2232	16.4576	17.1655	16.92	17.1752	14.1544	14.3191	14.0597	14.186	13.8497	14.024	17.1357	16.6662	17.5432	16.8238	17.2512	17.0951	13.8475	14.9284	13.6488	17.1112	15.1466	14.2567
3258	Q99M28	Q99M28	RNPS1_MOUSE	Rnps1	2.92771	7.28904e-11	GSK126 interactor	2.30968	1.66755e-09	dmso interactor	21.0156	20.6886	21.1825	21.0886	21.3645	21.0493	18.2717	17.4932	18.4447	18.1731	18.6106	17.8297	21.4874	21.4067	21.5309	21.2989	21.3266	21.3484	19.6608	19.2793	18.7536	18.6305	19.2293	18.9874
310	O35286	O35286	DHX15_MOUSE	Dhx15	2.92631	6.54753e-13	GSK126 interactor	1.53825	3.49757e-09		20.8876	20.953	20.6364	20.5638	20.8423	20.8423	18.4033	18.3911	17.9087	17.4979	17.8004	17.1664	20.9171	20.8802	21.1581	21.1269	21.0426	20.9812	19.5056	19.4453	19.4566	19.3929	19.4852	19.591
866	P28740;Q922S8	P28740;Q922S8	KIF2A_MOUSE;KIF2C_MOUSE	Kif2a	2.92263	1.03529e-08	GSK126 interactor	1.46231	3.41515e-05		17.8667	18.1994	17.8667	17.9658	17.8175	18.2922	15.6678	14.7381	14.978	15.5613	14.047	15.4803	18.2137	18.5951	18.4456	18.3581	18.5165	18.2279	17.0124	17.2354	16.4588	17.1884	16.8377	16.8504
1123	P58059	P58059	RT21_MOUSE	Mrps21	2.89507	1.24305e-06	GSK126 interactor	2.86729	1.39032e-06	dmso interactor	17.805	16.4576	17.4004	15.9385	17.7667	16.5951	14.1544	14.3191	14.0597	14.186	13.8497	14.024	17.1556	17.734	17.9658	16.9083	17.624	17.3056	14.5538	14.7882	13.6859	15.0528	15.2634	14.1456
108	B1B0V2	B1B0V2	B1B0V2_MOUSE	AU022751	2.89384	2.02587e-12	GSK126 interactor	5.62736	2.19288e-16	dmso interactor	17.1357	17.624	17.0319	16.4071	16.8727	16.8846	14.1544	14.3191	14.0597	14.186	13.8497	14.024	18.5731	18.7073	18.8545	18.9545	18.8175	18.7073	13.2809	13.2276	13.1155	12.936	13.193	13.059
2800	Q8K2H1	Q8K2H1	PPHLN_MOUSE	Pphln1	2.89161	0.00191301	GSK126 interactor	3.53347	0.00037248	dmso interactor	18.0047	17.9142	17.8423	17.392	17.9992	17.7731	15.5126	16.4747	15.0881	10.3068	14.0017	18.192	17.9024	17.5204	18.6204	18.2558	18.4375	18.4696	15.6218	14.3318	15.0166	13.8389	15.3872	13.8092
2554	Q8BU03	Q8BU03	PWP2_MOUSE	Pwp2	2.88384	2.90779e-08	GSK126 interactor	2.13979	1.09463e-06	dmso interactor	17.2696	17.3145	16.1927	16.8361	17.2512	17.0319	14.1544	14.3191	14.0597	14.186	13.8497	14.024	17.5204	16.8361	17.8906	17.4656	18.0899	17.805	15.2417	15.152	15.3552	17.0183	15.5275	14.4742
2998	Q8VHZ7	Q8VHZ7	IMP4_MOUSE	Imp4	2.88379	2.91724e-08	GSK126 interactor	2.47217	1.96256e-07	dmso interactor	17.0743	16.8727	17.0951	16.3443	17.3836	17.1257	14.1544	14.3191	14.0597	14.186	13.8497	14.024	18.0585	17.624	18.0319	17.5049	18.3408	18.4211	16.1886	14.6164	15.5955	14.8706	16.4232	15.4541
2926	Q8R5K4	Q8R5K4	NOL6_MOUSE	Nol6	2.87683	1.22735e-06	GSK126 interactor	2.66158	2.99772e-06	dmso interactor	19.2018	18.9083	18.9142	18.7005	19.0585	18.8392	16.1504	16.5305	15.1971	15.0256	15.2659	18.192	18.4933	18.5432	18.8331	18.786	18.8144	18.9658	16.3764	16.5212	15.7316	15.8613	16.4845	15.4911
1472	Q03141	Q03141	MARK3_MOUSE	Mark3	2.87675	1.60195e-09	GSK126 interactor	2.38551	1.78059e-08	dmso interactor	17.0211	17.392	16.92	16.3074	17.2137	16.9992	14.1544	14.3191	14.0597	14.186	13.8497	14.024	17.8787	17.4252	18.0265	17.714	17.7602	17.3667	15.2767	15.2333	15.6008	15.6582	15.8484	15.7345
1459	Q01405	Q01405	SC23A_MOUSE	Sec23a	2.87277	6.68697e-09	GSK126 interactor	2.14739	2.53535e-07	dmso interactor	19.1946	19.3581	19.2764	19.5204	19.1257	19.0372	16.3727	16.6509	16.7658	18.3284	14.9709	15.187	17.9601	18.2419	19.2208	19.2372	18.7634	18.7273	16.5064	16.2924	17.1753	16.5693	16.8841	16.9245
2088	Q6P1F6	Q6P1F6	2ABA_MOUSE	Ppp2r2a	2.86914	2.69017e-09	GSK126 interactor	1.04204	0.000273982		19.0047	18.6835	18.8392	18.68	18.8018	18.7406	16.5426	16.2048	16.2394	14.7812	15.5284	16.2386	18.6204	18.5507	19.0184	18.9229	18.7796	18.5731	17.6937	17.1875	18.0528	17.6804	17.839	17.7595
311	O35295	O35295	PURB_MOUSE	Purb	2.85895	3.69256e-06	GSK126 interactor	3.42805	4.48971e-07	dmso interactor	17.5657	14.8188	17.5582	17.0951	17.5731	17.1357	14.1544	14.3191	14.0597	14.186	13.8497	14.024	16.3819	17.0319	17.4496	16.1115	17.3667	17.0426	14.7619	14.1154	13.7454	12.8723	12.2993	13.0215
1890	Q61656	Q61656	DDX5_MOUSE	Ddx5	2.85858	1.31855e-13	GSK126 interactor	2.03819	1.30951e-11	dmso interactor	22.0592	22.0658	21.9316	21.8987	22.0526	21.9637	19.5667	19.3899	19.2675	18.8622	19.0102	18.7236	22.6387	22.6453	22.9513	22.9477	22.7634	22.7995	20.6971	20.8269	20.5545	20.6276	20.8576	20.953
1070	P53569	P53569	CEBPZ_MOUSE	Cebpz	2.85629	1.24085e-05	GSK126 interactor	3.03758	6.34753e-06	dmso interactor	18.8269	18.3962	18.6558	18.2372	18.9573	18.4375	15.4993	15.1489	15.7714	14.567	15.1946	18.192	18.6662	18.6204	18.6628	18.8018	19.0821	19.1531	16.5125	15.3351	15.763	15.534	16.5938	15.0227
2288	Q80SW1	Q80SW1	SAHH2_MOUSE	Ahcyl1	2.85475	7.24188e-06	GSK126 interactor	2.31819	6.40405e-05	dmso interactor	17.9937	16.0297	17.8846	17.8727	17.6937	17.3233	15.2735	13.3413	15.136	16.839	13.3016	13.7779	16.9658	17.4496	17.2512	16.7207	17.1053	16.8965	13.5434	14.6328	14.6986	15.6887	15.0654	14.8511
2089	Q6P1F6;Q925E7	Q6P1F6;Q6ZWR4;Q8BG02;Q925E7	2ABA_MOUSE;2ABD_MOUSE	Ppp2r2a	2.85147	1.36164e-06	GSK126 interactor	0.923386	0.0210346		18.2466	18.1801	18.0319	18.4293	18.0319	17.8606	13.0697	15.1139	16.1081	18.3284	14.7698	14.2815	17.5657	17.7602	18.2512	18.2787	17.7731	17.6869	16.4744	17.0643	17.2037	17.2876	16.9599	16.7857
3106	Q91ZW3	Q91ZW3	SMCA5_MOUSE	Smarca5	2.84902	7.6668e-10	GSK126 interactor	1.6604	6.76722e-07		18.9937	18.4933	18.8545	18.6937	19.3983	19.3299	16.5114	15.9362	16.4991	15.1217	16.4225	16.1783	19.7683	19.6731	19.4293	19.3211	19.5049	19.4273	18.1289	18.2087	17.5194	17.5917	17.8406	17.8724
1722	Q501J6;Q61656	Q501J6;Q61656	DDX17_MOUSE;DDX5_MOUSE	Ddx17	2.84636	2.74407e-13	GSK126 interactor	2.27405	5.80995e-12	dmso interactor	23.5869	23.6096	23.5754	23.3376	23.6971	23.5983	20.9171	21.0359	20.4874	20.7715	20.6276	20.4874	24.2679	24.217	24.2244	24.5285	24.1565	24.1332	22.1765	21.9098	21.7013	21.4775	22.2535	22.3645
3240	Q99LF4	Q99LF4	RTCB_MOUSE	Rtcb	2.84423	4.40271e-10	GSK126 interactor	2.53404	1.99795e-09	dmso interactor	21.4067	21.3592	21.3376	21.2477	21.4425	21.3645	19.0777	18.8697	18.9238	18.7028	18.4977	17.0211	21.2244	21.1581	21.2764	21.3376	21.0951	21.0951	18.897	18.8493	18.7638	18.5817	18.4939	18.3965
2208	Q6ZWX6	Q6ZWX6	IF2A_MOUSE	Eif2s1	2.83034	1.9624e-12	GSK126 interactor	1.08763	4.77027e-07		19.9601	19.5676	19.4087	19.4496	20.5638	20.3857	17.5543	17.494	17.282	16.8892	16.4984	16.6356	20.0292	20.0156	20.5356	20.3645	20.3101	19.9459	19.0671	18.697	19.0321	18.8906	19.5914	19.3969
970	P43276	P43276	H15_MOUSE	H1-5	2.82849	7.50983e-14	GSK126 interactor	1.5527	2.49132e-10		23.3239	23.3511	22.8307	22.8346	23.141	23.1269	20.7876	20.6006	20.2877	20.1946	20.0559	19.711	23.391	23.4041	23.4425	23.5869	23.214	23.3101	22.0325	22.1642	21.4324	21.3752	21.9459	22.0821
3597	Q9D4J7	Q9D4J7	PHF6_MOUSE	Phf6	2.82277	1.64984e-07	GSK126 interactor	2.62751	3.92519e-07	dmso interactor	17.3233	16.7207	17.0102	16.4252	17.1655	16.8846	14.1544	14.3191	14.0597	14.186	13.8497	14.024	17.3233	16.8113	17.6168	17.5657	17.3752	17.1155	14.7933	14.8802	15.3794	13.3297	15.3961	14.264
3855	Q9JKX4	Q9JKX4	AATF_MOUSE	Aatf	2.82049	4.4648e-07	GSK126 interactor	2.20048	7.70378e-06	dmso interactor	17.3408	16.7207	16.6662	16.528	17.3056	16.9545	14.1544	14.3191	14.0597	14.186	13.8497	14.024	17.2419	17.1457	17.2877	16.183	17.5731	17.2877	15.2496	13.9319	15.2668	14.1625	14.5728	16.3327
2397	Q8BG17	Q8BG17	NOL12_MOUSE	Nol12	2.81962	3.60321e-05	GSK126 interactor	2.12365	0.000520861	dmso interactor	16.8846	16.5997	17.0211	16.9431	17.2137	16.8484	14.1544	14.3191	14.0597	14.186	13.8497	14.024	16.9545	16.8484	17.9258	17.3145	17.6168	16.92	16.2225	14.124	15.2015	15.0117	16.9113	13.3672
3035	Q91VY9	Q91VY9	ZN622_MOUSE	Znf622	2.81609	3.06605e-08	GSK126 interactor	1.51529	3.8997e-05		17.1752	18.4293	16.0426	16.4464	16.4301	16.9658	14.1544	14.3191	14.0597	14.186	13.8497	14.024	17.3752	17.5356	18.1898	17.3495	17.8545	17.3752	16.3979	15.7908	16.0653	17.0259	16.0358	15.5557
3637	Q9D8C3	Q9D8C3	ALG13_MOUSE	Alg13	2.81389	7.55304e-05	GSK126 interactor	3.09458	2.89362e-05	dmso interactor	17.9714	17.6593	17.7731	17.7923	17.8423	17.3667	14.091	14.8164	13.9743	18.3284	13.9702	14.3414	18.3794	18.2877	18.7667	18.724	18.8113	18.1946	15.3148	14.6467	16.0255	15.5283	15.6175	15.4635
2024	Q6A026	Q6A026	PDS5A_MOUSE	Pds5a	2.81373	4.24354e-10	GSK126 interactor	1.41972	2.14594e-06		17.2512	16.2677	17.2512	16.977	17.1655	16.5627	14.1544	14.3191	14.0597	14.186	13.8497	14.024	17.185	16.977	18.0951	17.6662	17.185	17.2042	15.7513	15.0342	16.3903	16.2703	16.0887	16.2592
2343	Q80X85	Q80X85	RT07_MOUSE	Mrps7	2.81244	4.40818e-08	GSK126 interactor	2.59131	1.21578e-07	dmso interactor	17.0743	16.1556	17.2877	17.1655	17.0638	16.7207	14.1544	14.3191	14.0597	14.186	13.8497	14.024	16.5612	16.7731	17.5657	16.734	17.0102	15.9177	14.76	15.5223	12.9964	14.2348	13.9435	13.557
3187	Q99JH1	Q99JH1	RP25L_MOUSE	Rpp25l	2.81223	3.04314e-09	GSK126 interactor	2.10888	1.15801e-07	dmso interactor	17.4252	16.8727	17.0319	16.2512	16.977	16.9083	14.1544	14.3191	14.0597	14.186	13.8497	14.024	17.0532	17.0743	17.734	17.6168	17.3495	16.9992	14.8909	16.29	14.7433	15.1171	14.9844	15.1481
1703	Q3V1H1	Q3V1H1	CKAP2_MOUSE	Ckap2	2.80896	2.36844e-10	GSK126 interactor	1.51281	6.00074e-07		17.5432	17.3667	16.0909	16.4878	17.185	16.7731	14.1544	14.3191	14.0597	14.186	13.8497	14.024	16.7207	16.8727	16.977	16.4925	17.1752	16.9316	15.9222	14.8762	14.9166	15.3143	15.4695	15.594
1707	Q3ZBS7_CONT	Q3ZBS7_CONT	CONT_Q3ZBS7_BOVIN	VTN	2.79841	1.94337e-09	GSK126 interactor	1.62403	1.63291e-06		19.4496	19.1104	18.7273	18.8144	19.3581	18.9854	16.9284	16.4934	16.5292	15.3527	16.6132	15.7378	18.1457	17.8965	17.8423	17.5127	18.2042	17.8175	16.0773	16.1809	15.886	15.9116	16.898	16.7209
1600	Q3TYA6	Q3TYA6	MPP8_MOUSE	Mphosph8	2.79338	1.04774e-08	GSK126 interactor	4.02942	8.69371e-11	dmso interactor	17.9142	17.9024	17.8846	18.2922	18.4736	18.0047	15.7073	14.8683	15.407	14.3848	16.1835	15.1606	18.2832	18.0899	18.6697	18.4087	18.6937	18.7207	14.1348	14.0551	14.7974	14.0707	15.0272	14.6041
3077	Q91YE7	Q91YE7	RBM5_MOUSE	Rbm5	2.78603	6.25449e-07	GSK126 interactor	2.05035	1.9566e-05	dmso interactor	17.4087	16.9658	16.5326	16.4878	17.1155	16.7987	14.1544	14.3191	14.0597	14.186	13.8497	14.024	17.3233	17.1155	17.9024	16.5049	17.392	16.412	13.6135	15.8027	15.025	15.2391	15.1964	15.4715
107	B1AZI6	B1AZI6;E9Q5E2	THOC2_MOUSE	Thoc2	2.78543	2.60416e-08	GSK126 interactor	2.58621	6.58848e-08	dmso interactor	18.7537	18.5088	19.5545	19.3836	20.1079	19.9882	17.4172	16.886	16.4927	16.3543	17.2207	15.2132	20.265	20.2302	20.4676	20.2066	20.68	20.5261	17.7972	18.0264	17.6029	17.8309	17.904	17.6969
3500	Q9CZI9	Q9CZI9	AEN_MOUSE	Aen	2.78145	1.81975e-08	GSK126 interactor	2.56358	5.07303e-08	dmso interactor	16.5864	16.68	17.0847	16.7073	17.5432	16.68	14.1544	14.3191	14.0597	14.186	13.8497	14.024	16.977	16.6053	17.3581	17.3581	17.3056	17.2326	13.049	14.2271	14.5145	15.0228	14.686	15.9559
1222	P62267	P62267	RS23_MOUSE	Rps23	2.77438	1.2167e-10	GSK126 interactor	1.824	2.82498e-08		24.3975	23.5045	24.1488	23.976	24.1795	23.895	21.8689	21.1886	21.3156	21.3699	21.0756	20.6364	23.7077	23.654	24.217	24.2821	23.7492	24.0275	22.2184	22.1795	22.2036	22.1642	22.0854	21.8423
2454	Q8BHX3	Q8BHX3	BOREA_MOUSE	Cdca8	2.75953	2.31199e-10	GSK126 interactor	2.79406	1.9606e-10	dmso interactor	17.0951	16.849	16.4087	16.786	16.8361	17.1752	14.1544	14.3191	14.0597	14.186	13.8497	14.024	17.1556	17.3321	16.8361	16.3836	16.92	17.3752	14.3872	13.4112	14.3103	13.8925	14.4477	14.3363
3499	Q9CZH8	Q9CZH8	CCD77_MOUSE	Ccdc77	2.75717	4.62178e-06	GSK126 interactor	3.73568	1.30399e-07	dmso interactor	19.0821	18.8846	19.3941	19.4129	19.5356	19.29	16.8608	16.3813	16.3711	15.4399	15.8112	18.192	19.3709	19.4191	19.356	19.2967	18.8269	18.4854	14.755	14.5562	15.0638	17.2036	15.2854	15.4769
374	O54826	O54826	AF10_MOUSE	Mllt10	2.75706	2.06648e-09	GSK126 interactor	2.68465	2.91902e-09	dmso interactor	16.1984	17.2419	16.92	16.68	17.0847	17.0102	14.1544	14.3191	14.0597	14.186	13.8497	14.024	15.0659	15.508	16.4399	16.3987	16.3701	15.1752	13.2809	13.2276	13.1155	12.936	13.193	13.059
2330	Q80VY9	Q80VY9	DHX33_MOUSE	Dhx33	2.7561	4.15332e-09	GSK126 interactor	2.26731	4.95637e-08	dmso interactor	17.1655	16.0722	16.734	16.9992	17.2042	16.9545	14.1544	14.3191	14.0597	14.186	13.8497	14.024	17.3667	16.977	17.8113	17.3667	17.83	17.1752	15.2967	14.4274	15.4731	15.0694	15.1129	15.5435
1490	Q05CL8	Q05CL8	LARP7_MOUSE	Larp7	2.74542	8.23947e-09	GSK126 interactor	2.30386	7.50882e-08	dmso interactor	18.1257	17.7207	17.6937	17.8175	18.1801	18.0211	14.9886	15.5811	14.862	15.589	14.5992	15.4663	18.2967	18.2696	18.7987	18.6168	18.3836	18.0899	16.4075	16.0506	16.4966	15.5879	16.4846	15.6049
3242	Q99LH1	Q99LH1	NOG2_MOUSE	Gnl2	2.73942	1.06384e-05	GSK126 interactor	2.73999	1.06149e-05	dmso interactor	19.1874	18.6731	18.9054	18.8515	19.0426	18.7005	14.7188	16.3305	18.0809	18.4595	13.1584	16.1758	18.8175	18.6382	19.528	19.4435	18.9992	19.0346	16.8459	16.6476	16.0597	15.6824	16.8944	15.8911
2986	Q8VEK3	Q8VEK3	HNRPU_MOUSE	Hnrnpu	2.73279	6.34847e-13	GSK126 interactor	1.76828	2.23202e-10		24.4362	24.3975	24.3645	24.3239	24.5463	24.6209	22.4247	21.9847	21.2361	20.8191	21.9742	21.8538	25.0233	25.0148	24.558	24.6811	24.6865	24.7796	23.6865	23.7286	22.0526	22.1143	23.1871	23.3645
1060	P52432	P52432	RPAC1_MOUSE	Polr1c	2.72988	5.19572e-10	GSK126 interactor	1.07935	3.59043e-05		18.2184	17.9083	18.0102	17.5049	18.1655	17.9658	16.5316	16.197	15.6144	14.8085	13.6919	14.5503	18.2604	18.4334	18.9024	18.6869	18.5842	18.5988	17.6479	17.4231	17.1674	17.433	17.8128	17.5059
3345	Q9CQE6;Q9DAP7	Q9CQE6;Q9DAP7	ASF1A_MOUSE;ASF1B_MOUSE	Asf1a	2.72977	2.60636e-05	GSK126 interactor	1.41526	0.00664583		19.0612	18.9054	18.6971	18.0479	18.977	18.7106	16.1255	18.1624	15.0273	12.8345	15.6789	18.192	18.9488	18.7634	19.1332	19.0691	19.0559	18.9965	17.6368	17.7831	17.6316	17.4249	17.5809	17.2522
3304	Q9CPP0	Q9CPP0	NPM3_MOUSE	Npm3	2.72453	9.24549e-06	GSK126 interactor	1.87872	0.000366155		19.4456	19.7971	19.185	19.5582	19.4108	19.2113	15.5267	16.3748	15.9182	18.3284	15.9206	18.192	19.3386	19.3034	20.0156	19.9459	19.6766	19.668	17.6143	18.3598	17.5807	17.8666	17.3448	17.9096
3570	Q9D1N9	Q9D1N9	RM21_MOUSE	Mrpl21	2.72376	4.66835e-07	GSK126 interactor	1.72649	6.99107e-05		17.5204	16.786	16.7987	16.3304	17.0847	16.4153	14.1544	14.3191	14.0597	14.186	13.8497	14.024	16.4269	16.3321	17.5805	16.6662	17.0847	16.4464	15.4432	14.9891	15.5987	13.4292	15.3267	15.3909
3068	Q91XI1	Q91XI1	DUS3L_MOUSE	Dus3l	2.72156	2.08463e-09	GSK126 interactor	2.1834	3.48691e-08	dmso interactor	17.6168	16.7731	15.8213	16.8606	16.9658	16.8846	14.1544	14.3191	14.0597	14.186	13.8497	14.024	17.8423	17.1655	18.4893	18.5127	18.0638	17.6024	15.6912	15.5445	15.9733	15.5544	15.7749	16.0373
3555	Q9D1C9	Q9D1C9	RRP7A_MOUSE	Rrp7a	2.72051	1.05387e-06	GSK126 interactor	3.55632	4.09333e-08	dmso interactor	18.9024	18.6835	19.0074	18.528	18.9826	18.6382	15.8433	15.3145	16.3753	16.8978	16.5364	15.4518	18.5165	18.1655	18.4456	18.4415	18.7537	18.6869	15.6881	14.3474	15.2094	15.2559	15.6531	13.5178
2528	Q8BQZ5	Q8BQZ5	CPSF4_MOUSE	Cpsf4	2.72008	1.14479e-06	GSK126 interactor	5.30688	2.54531e-10	dmso interactor	17.1556	17.4252	17.4972	16.8606	18.0426	17.2326	14.4143	14.8165	14.1115	14.9419	13.5959	16.0132	19.2232	18.7273	18.9854	19.2372	19.2581	18.8144	13.1023	12.5812	14.4362	14.5858	14.0165	13.6824
3275	Q99MS8	Q99MS8	TPGS1_MOUSE	Tpgs1	2.71885	1.1946e-07	GSK126 interactor	3.50422	4.88182e-09	dmso interactor	16.6096	16.8113	16.92	16.4925	17.5507	16.5219	14.1544	14.3191	14.0597	14.186	13.8497	14.024	17.0638	16.8361	17.4496	16.7471	16.8727	14.906	13.2809	13.2276	13.1155	12.936	13.193	13.059
1221	P62264	P62264	RS14_MOUSE	Rps14	2.70675	5.54114e-13	GSK126 interactor	1.78546	1.5147e-10		25.4266	25.452	25.2426	25.1604	25.2926	25.3066	22.5568	23.0409	22.7553	22.8385	22.1332	22.3156	24.8623	24.9672	25.3376	25.6237	25.0526	25.2021	23.4923	23.417	23.4676	23.3778	23.3101	23.2679
2682	Q8CCP0	Q8CCP0	NEMF_MOUSE	Nemf	2.69571	3.39384e-06	GSK126 interactor	2.33595	1.63114e-05	dmso interactor	17.1357	16.528	16.786	16.4956	17.1556	16.6662	14.1544	14.3191	14.0597	14.186	13.8497	14.024	16.1791	16.4831	17.3056	15.6183	17.2326	16.0617	14.8257	14.9581	13.9021	12.5109	15.2626	13.4053
1266	P62892	P62892	RL39_MOUSE	Rpl39	2.68793	1.81533e-08	GSK126 interactor	1.92199	1.09043e-06		21.9207	21.714	21.953	21.5685	22.0951	21.8423	19.4131	19.341	20.0156	19.091	19.3471	17.7582	21.3857	21.1704	21.8576	21.6453	21.4775	21.2877	19.3058	19.459	19.7743	19.278	19.7818	19.6933
659	P11260	P11260	LORF1_MOUSE	Lire1	2.68788	3.65903e-05	GSK126 interactor	4.75847	5.20764e-08	dmso interactor	19.1407	19.1181	19.1728	19.1257	19.3189	19.3667	16.8075	16.1943	16.4879	14.9634	16.4703	18.192	18.5318	18.7106	19.4636	19.4273	19.2113	18.7439	14.9417	13.2989	15.332	12.6952	15.1184	14.1516
1935	Q62189;Q9CQI7	Q62189;Q9CQI7	RU2B_MOUSE;SNRPA_MOUSE	Snrpa	2.68288	1.80047e-07	GSK126 interactor	2.23889	1.54523e-06	dmso interactor	17.5507	15.2288	16.8846	16.7602	17.0426	17.2232	14.1544	14.3191	14.0597	14.186	13.8497	14.024	17.5951	18.0691	17.6096	17.9431	18.0795	17.7537	15.1559	15.3927	15.3994	14.7146	16.1534	15.957
2486	Q8BK67	Q8BK67	RCC2_MOUSE	Rcc2	2.67319	2.79047e-10	GSK126 interactor	1.55615	2.74364e-07		20.9098	20.8876	20.8269	20.7715	20.9388	20.9098	18.9903	18.6702	18.4931	17.1958	17.9424	17.9133	21.3266	21.3376	21.7389	21.7955	21.5545	21.7013	19.8567	19.908	19.8636	19.9601	20.2302	20.2989
3435	Q9CWU9	Q9CWU9	NUP37_MOUSE	Nup37	2.66805	1		3.42592	2.71021e-08	dmso interactor	15.1556	15.3478	16.0902	17.7537	17.9826	18.2713	14.1544	14.3191	14.0597	14.186	13.8497	14.024	16.5597	17.2137	15.7757	15.8533	16.1277	18.1257	13.3563	13.4285	12.9576	13.085	13.1617	13.1113
2076	Q6NXY1	Q6NXY1	TBC31_MOUSE	Tbc1d31	2.66428	7.8911e-07	GSK126 interactor	3.89272	7.31201e-09	dmso interactor	17.714	17.1155	18.3495	18.805	18.3581	18.1257	14.4362	13.9027	15.8092	18.3284	14.6523	15.3533	18.4736	18.5165	18.2326	18.3452	17.68	17.7471	14.4663	14.5435	14.2218	14.0251	14.147	14.235
2702	Q8CFE3	Q8CFE3	RCOR1_MOUSE	Rcor1	2.66132	0.0564683		-2.53917	0.0672453		20.8576	22.3725	19.9601	19.2454	21.68	15.8062	16.8449	17.5482	18.0174	16.4885	17.8612	17.1307	15.1126	15.4099	15.5864	18.7406	15.9943	16.0554	15.6463	19.7306	17.4123	24.6153	15.3174	19.4123
3747	Q9EPU4	Q9EPU4	CPSF1_MOUSE	Cpsf1	2.66114	1.33752e-11	GSK126 interactor	3.40475	4.72705e-13	dmso interactor	19.6276	19.4716	19.5988	19.7406	19.7521	19.615	17.5385	17.2512	17.2792	17.0286	16.7593	15.9819	20.8269	20.6971	21.0821	21.0224	20.9812	20.8346	17.5533	17.6043	17.5474	17.5211	17.5416	17.2483
2962	Q8VDM6	Q8VDM6	HNRL1_MOUSE	Hnrnpul1	2.65739	1.58464e-08	GSK126 interactor	3.49576	4.54197e-10	dmso interactor	16.9882	16.7987	16.7987	16.2659	17.0951	16.5908	14.1544	14.3191	14.0597	14.186	13.8497	14.024	17.392	17.2967	17.6937	17.5951	17.5127	17.5204	14.978	13.4072	13.0144	13.6941	14.7209	14.2216
203	E9QAG4	A0A087WRH0;A0A0J9YUW3;A0A1B0GR71;A0A1B0GRI2;A0A1B0GT13;A0A1Y7VIZ1;A0A338P6D3;A0A338P6F4;A0A571BEN2;A2ANU7;A2AQA0;A2AQA1;A2ART0;A2ARX0;A2AU83;A2AW65;B8JJZ4;D3Z288;D3Z5Y8;E9PZP6;E9QAG4;E9QAG8;F7CWA7;L7N267;Q3TPQ7;Q6PEE4;Q8BZW4;Q9CXH3	E9QAG4_MOUSE	4930522L14Rik	2.65693	0.000530641	GSK126 interactor	2.6246	0.00058891	dmso interactor	18.6382	18.8238	18.5582	18.7955	18.2741	18.4893	13.6684	15.4085	15.9643	18.3284	14.0759	18.192	18.3794	18.5165	18.6903	18.7923	18.4972	18.528	15.7932	16.178	16.5264	15.5531	16.5197	15.0857
3839	Q9JJT0	Q9JJT0	RCL1_MOUSE	Rcl1	2.65535	5.89069e-10	GSK126 interactor	2.5813	8.53983e-10	dmso interactor	17.2877	16.4783	16.5642	16.5908	17.1257	16.4783	14.1544	14.3191	14.0597	14.186	13.8497	14.024	17.5127	17.4415	17.5805	17.1457	17.714	17.83	15.0469	14.6707	15.0247	14.9511	15.4026	14.6404
1229	P62309	P62309	RUXG_MOUSE	Snrpg	2.65323	1.64456e-07	GSK126 interactor	2.27624	1.02765e-06	dmso interactor	16.456	17.1155	16.4318	17.3233	16.8361	16.3495	14.1544	14.3191	14.0597	14.186	13.8497	14.024	17.1357	15.6268	17.9083	18.417	17.7667	17.7923	15.6884	14.5752	15.4119	15.3702	15.331	14.6126
3414	Q9CTH6	Q9CTH6	FCF1_MOUSE	Fcf1	2.6471	3.14747e-09	GSK126 interactor	2.92985	8.38734e-10	dmso interactor	17.3145	16.3478	16.5402	16.049	17.2696	16.9545	14.1544	14.3191	14.0597	14.186	13.8497	14.024	16.9083	16.8965	16.7207	17.0102	16.8113	16.1772	14.1927	13.9132	13.9207	13.4698	14.1487	13.2999
3629	Q9D824	Q9D824	FIP1_MOUSE	Fip1l1	2.64675	1.4117e-09	GSK126 interactor	3.92899	7.35604e-12	dmso interactor	19.7073	19.5988	19.9316	19.8861	19.8081	19.6817	17.6821	17.4057	17.0648	17.669	16.7497	16.1618	21.2125	21.1519	21.265	21.3752	21.1143	21.2244	17.6152	17.5828	17.7759	17.5302	17.2521	16.0131
326	O35493	O35493	CLK4_MOUSE	Clk4	2.64447	4.88119e-10	GSK126 interactor	4.06801	1.5142e-12	dmso interactor	17.0426	16.5887	16.8727	16.3786	17.1357	16.4415	14.1544	14.3191	14.0597	14.186	13.8497	14.024	16.9545	16.0297	17.7796	17.5356	17.5582	17.4004	13.2809	13.2276	13.1155	12.936	13.193	13.059
1059	P52431	P52431	DPOD1_MOUSE	Pold1	2.6439	1		0.451997	0.382253		17.0951	15.9087	15.8827	18.2872	16.018	16.2787	14.1544	14.3191	14.0597	14.186	13.8497	14.024	16.2118	16.7602	15.887	16.2604	16.1655	16.786	14.5666	17.4145	15.3842	17.1399	16.1847	14.669
1877	Q61510	Q61510	TRI25_MOUSE	Trim25	2.64236	1.00546e-07	GSK126 interactor	2.2479	7.08019e-07	dmso interactor	17.8238	17.2877	16.8727	16.8846	17.2787	16.9083	14.9253	13.9439	14.68	14.425	13.8382	15.3893	17.1155	17.1556	17.83	17.6869	17.5582	17.392	15.7098	15.1841	14.8759	15.0928	15.7089	14.6794
1612	Q3U1G5	Q3U1G5	I20L2_MOUSE	Isg20l2	2.63858	2.34252e-05	GSK126 interactor	2.09212	0.000228533	dmso interactor	16.8113	16.7987	16.92	16.5981	17.185	16.1115	14.1544	14.3191	14.0597	14.186	13.8497	14.024	16.5893	17.2877	17.2512	16.68	16.977	16.7073	14.6781	14.4323	14.2685	14.3532	13.8543	17.3534
3268	Q99MI1	Q99MI1	RB6I2_MOUSE	Erc1	2.63846	6.37276e-05	GSK126 interactor	3.12806	1.08946e-05	dmso interactor	16.9992	16.7987	17.7987	17.7273	17.7796	17.4334	16.1507	15.962	14.4327	13.5527	14.0471	14.5609	18.0102	17.9488	18.2558	18.1307	17.5049	17.4576	13.6508	17.4145	13.3731	14.7337	15.0451	14.3226
2377	Q811D0	Q811D0	DLG1_MOUSE	Dlg1	2.63795	2.70087e-08	GSK126 interactor	1.77915	3.06613e-06		16.4137	16.7471	17.1053	16.7602	16.8846	16.5096	14.1544	14.3191	14.0597	14.186	13.8497	14.024	17.2512	16.7207	16.8484	17.1752	16.6937	16.2823	15.3127	15.0001	14.5432	14.5254	14.5826	16.3327
2586	Q8BXH3	Q8BXH3	Q8BXH3_MOUSE	Gucy1b2	2.63305	1		1.96859	0.000109872		16.4879	16	16.6285	16.365	17.7406	17.1692	14.1544	14.3191	14.0597	14.186	13.8497	14.024	18.5318	15.846	17.528	18.8697	15.4526	15.6635	15.0266	15.7203	14.5677	15.0911	14.95	15.3889
1605	Q3U0V1	Q3U0V1	FUBP2_MOUSE	Khsrp	2.63292	1.03641e-09	GSK126 interactor	0.00682318	0.970977		18.1507	17.7923	17.3667	17.1457	17.9083	17.3145	15.7368	15.8385	14.7721	15.12	13.6195	14.7939	18.8515	18.5694	19.3581	19.1728	19.1155	18.7731	19.0235	19.0587	18.7929	18.7944	19.0677	19.0623
1457	Q01320	Q01320	TOP2A_MOUSE	Top2a	2.63267	3.27798e-09	GSK126 interactor	1.38808	7.56971e-06		19.7323	19.4676	19.647	19.6204	20.6364	20.5545	17.7347	17.4857	17.9525	17.163	17.4654	16.0609	20.5451	20.4576	20.2184	20.1825	20.2989	20.2184	19.343	19.2303	18.6283	18.4051	19.0369	18.9489
390	O55128	O55128	SAP18_MOUSE	Sap18	2.63198	2.37312e-09	GSK126 interactor	2.27907	1.50849e-08	dmso interactor	20.5165	20.3962	20.4874	20.1079	20.3211	20.4375	18.2882	17.6919	18.0252	17.1734	18.0165	17.2796	20.9171	20.714	20.6628	20.4972	20.6453	20.2764	18.7289	18.775	18.2573	17.7361	18.5787	17.9623
2893	Q8R2U2	Q8R2U2	NEPRO_MOUSE	Nepro	2.63125	5.97085e-10	GSK126 interactor	1.41895	1.34425e-06		17.0319	17.2419	16.0276	16.6382	16.7471	16.6937	14.1544	14.3191	14.0597	14.186	13.8497	14.024	16.2913	15.4704	16.3836	16.5462	16.448	16.1855	14.6442	14.8116	14.4489	14.2356	14.9157	15.7554
2760	Q8JZM0	Q8JZM0	TFB1M_MOUSE	Tfb1m	2.63094	2.74476e-05	GSK126 interactor	3.65595	7.03675e-07	dmso interactor	16.92	18.562	14.4704	17.3667	15.9748	17.0847	14.1544	14.3191	14.0597	14.186	13.8497	14.024	16.5173	17.1752	16.7207	16.4909	16.2363	17.6453	13.2809	13.2276	13.1155	12.936	13.193	13.059
2417	Q8BGS0	Q8BGS0	MAK16_MOUSE	Mak16	2.63063	0.000123533	GSK126 interactor	2.7878	7.03445e-05	dmso interactor	17.1752	16.3684	16.7731	16.5627	17.1357	16.3615	14.1544	14.3191	14.0597	14.186	13.8497	14.024	16.6382	16.786	16.5834	17.3145	16.9882	17.3145	13.349	17.4145	13.556	13.4353	14.238	12.9051
3992	Q9WTX2	Q9WTX2	PRKRA_MOUSE	Prkra	2.61815	0.000102624	GSK126 interactor	2.87418	4.07004e-05	dmso interactor	17.2696	16.1457	16.7602	16.6039	17.0426	16.4799	14.1544	14.3191	14.0597	14.186	13.8497	14.024	16.8846	16.7731	17.2419	16.9545	17.0847	16.7073	13.5364	12.5865	13.713	17.7786	13.3211	13.4655
2815	Q8K310	Q8K310	MATR3_MOUSE	Matr3	2.6171	6.90121e-12	GSK126 interactor	1.78055	1.16614e-09		21.8987	21.9601	21.7634	21.823	22.0292	22.0224	19.9197	19.6195	18.9668	18.2515	19.508	19.5289	22.4092	22.2736	21.7307	21.6929	22.1825	22.1642	21.0821	21.0088	19.3605	19.0105	20.6364	20.6714
1795	Q60668	Q60668	HNRPD_MOUSE	Hnrnpd	2.61307	2.88077e-09	GSK126 interactor	2.02914	7.14374e-08	dmso interactor	20.1704	19.6006	20.5165	20.3321	20.8876	20.6886	18.3441	17.7437	17.6614	16.6305	18.2243	17.9134	21.3484	21.3752	20.5638	20.5638	21.2477	20.9171	19.5502	19.1845	17.8743	18.0774	19.9316	19.2233
315	O35343;O35344	O35343;O35344	IMA3_MOUSE;IMA4_MOUSE	Kpna3	2.61262	5.51842e-06	GSK126 interactor	1.79577	0.000247459		18.0479	17.6869	18.0847	18.1257	17.9142	18.4576	15.1061	14.2517	14.8478	15.0093	15.2342	18.192	17.9083	17.68	18.2922	18.2832	18.3709	17.8113	15.9471	15.8745	16.1402	16.2827	16.9906	16.3363
2113	Q6P9N8	Q6P9N8	Q6P9N8_MOUSE	Trak2	2.60509	1.28792e-09	GSK126 interactor	2.15286	1.50412e-08	dmso interactor	16.9083	16.5995	16.4783	16.7731	16.9316	16.5326	14.1544	14.3191	14.0597	14.186	13.8497	14.024	15.5111	15.9431	15.0232	13.7419	15.7018	15.846	13.2809	13.2276	13.1155	12.936	13.193	13.059
3740	Q9EPA7	Q9EPA7	NMNA1_MOUSE	Nmnat1	2.60373	2.18614e-08	GSK126 interactor	1.20605	0.000131026		17.3495	16.7731	16.9431	16.3391	16.8606	15.9499	14.1544	14.3191	14.0597	14.186	13.8497	14.024	16.3092	16.3632	17.6382	16.8113	16.0167	15.1115	15.5401	15.5423	14.7251	15.4531	14.625	15.1283
2608	Q8BZR9	Q8BZR9	NCBP3_MOUSE	Ncbp3	2.60315	1.37495e-09	GSK126 interactor	3.44126	3.40879e-11	dmso interactor	16.977	16.4137	16.7073	16.4431	16.977	16.6937	14.1544	14.3191	14.0597	14.186	13.8497	14.024	17.4004	17.4815	17.92	17.8606	17.9316	17.3581	14.1161	14.6452	13.8103	13.7281	13.8698	13.869
654	P10922	P10922	H10_MOUSE	H1-0	2.59707	1.17301e-08	GSK126 interactor	1.72095	1.76889e-06		18.528	18.4293	17.8846	17.8965	17.9714	17.9714	15.3786	16.4772	15.7432	15.5182	14.5572	15.4244	17.7073	17.417	17.9992	18.2922	17.6937	17.9882	16.3656	16.3951	16.0763	16.0016	16.5074	15.4257
3344	Q9CQE6	Q9CQE6	ASF1A_MOUSE	Asf1a	2.59694	1.66944e-08	GSK126 interactor	2.29325	7.93309e-08	dmso interactor	17.0532	16.1012	16.624	16.3971	16.8238	17.1752	14.1544	14.3191	14.0597	14.186	13.8497	14.024	17.5805	16.582	17.3667	17.1457	16.92	17.4736	14.8698	15.2465	15.4266	14.4183	14.7367	14.611
1200	P61965	P61965	WDR5_MOUSE	Wdr5	2.59567	2.34126e-07	GSK126 interactor	2.01432	4.51251e-06	dmso interactor	17.2419	15.9293	16.5204	16.9431	16.9083	16.624	14.1544	14.3191	14.0597	14.186	13.8497	14.024	17.1457	17.3321	17.417	17.2042	17.3752	16.7602	14.0614	15.6008	15.3925	15.5033	15.8024	14.7881
1767	Q5SUF2	Q5SUF2	LC7L3_MOUSE	Luc7l3	2.59493	0.000502398	GSK126 interactor	3.35737	4.49166e-05	dmso interactor	16.3615	15.7099	15.0743	15.3853	16.2456	21.3857	14.1544	14.3191	14.0597	14.186	13.8497	14.024	20.4067	20.4476	20.6186	20.6714	20.6364	20.895	17.0534	17.3195	17.0524	17.1177	17.4708	17.5177
368	O54781	O54781	SRPK2_MOUSE	Srpk2	2.58812	1		3.19203	3.79801e-06	dmso interactor	17.9937	17.7273	16.3339	15.8724	15.6616	16.5327	14.1544	14.3191	14.0597	14.186	13.8497	14.024	15.4544	17.714	15.3786	17.8238	16.68	14.9514	13.2809	13.2276	13.1155	12.936	13.193	13.059
1818	Q60899;Q60900	Q60899;Q60900;Q61701	ELAV2_MOUSE;ELAV3_MOUSE	Elavl2	2.58627	3.84659e-07	GSK126 interactor	2.56455	4.25498e-07	dmso interactor	16.4736	15.92	17.4496	17.0638	17.0638	16.1397	14.1544	14.3191	14.0597	14.186	13.8497	14.024	17.4893	17.83	17.417	17.2326	17.392	17.4004	14.8082	16.9082	14.72	15.0955	14.2156	13.6265
3808	Q9JI13	Q9JI13	SAS10_MOUSE	Utp3	2.58609	3.71992e-06	GSK126 interactor	1.79492	0.000163304		16.8113	17.0638	16.9658	16.4394	17.0847	15.7445	14.1544	14.3191	14.0597	14.186	13.8497	14.024	17.0426	17.1155	16.9992	17.2232	17.4815	15.92	15.8887	13.9666	15.3852	14.7213	16.0069	15.0438
1232	P62315	P62315	SMD1_MOUSE	Snrpd1	2.58423	1.29667e-07	GSK126 interactor	1.39922	0.000115602		17.4252	18.3709	17.9545	18.0951	17.9142	18.0638	16.7915	15.3859	14.4674	14.6926	15.6029	15.378	18.4004	17.8667	18.6347	18.1457	18.3709	18.0532	17.3171	16.3407	16.9348	16.2215	17.339	16.9232
1131	P58468	P58468	F207A_MOUSE	Fam207a	2.57799	4.8323e-07	GSK126 interactor	0.709326	0.0302014		16.9658	17.2967	15.4862	16.8238	15.968	17.5204	14.1544	14.3191	14.0597	14.186	13.8497	14.024	17.2877	17.4736	17.7923	17.3581	16.9992	16.7073	17.1504	16.4993	17.0658	16.5598	16.6106	15.4763
1305	P63276	P63276	RS17_MOUSE	Rps17	2.57672	3.46666e-09	GSK126 interactor	1.29459	1.33835e-05		21.8727	21.7265	21.4874	21.2244	21.68	21.7348	19.2999	19.6051	19.5423	19.621	18.8616	17.3354	21.4526	21.1395	21.9459	22.1332	21.4972	21.5823	20.5069	20.3962	20.1206	19.9459	20.5261	20.4874
3754	Q9EQI8	Q9EQI8	RM46_MOUSE	Mrpl46	2.57036	6.37904e-11	GSK126 interactor	1.99814	1.77353e-09		16.9545	16.6523	16.472	16.1674	16.9083	16.8606	14.1544	14.3191	14.0597	14.186	13.8497	14.024	16.4104	16.2805	16.6937	16.68	16.8965	16.6039	14.7958	14.511	14.5125	14.6553	14.983	14.1185
1512	Q08943	Q08943	SSRP1_MOUSE	Ssrp1	2.56666	2.17317e-12	GSK126 interactor	1.85424	1.71805e-10		19.9009	19.7699	20.2535	20.0156	20.6628	20.68	17.4627	17.9645	17.535	17.3525	17.7715	17.7966	20.5356	20.5638	20.2535	20.5069	20.1581	20.0426	18.9759	18.8214	17.9465	17.7613	18.7725	18.6576
1486	Q04750	Q04750	TOP1_MOUSE	Top1	2.56427	1.06041e-11	GSK126 interactor	1.80422	1.13931e-09		21.417	21.3592	21.1886	21.1581	21.5309	21.4726	19.1453	18.9616	19.1176	18.2932	18.5798	18.6432	21.5545	21.6757	21.7594	21.714	21.5309	21.502	19.7029	19.6122	19.8001	19.6336	20.1332	20.0292
2909	Q8R3N1	Q8R3N1	NOP14_MOUSE	Nop14	2.56372	2.82251e-09	GSK126 interactor	2.05223	4.8009e-08	dmso interactor	18.2787	17.9083	17.9316	17.9142	18.2832	18.1507	15.7981	15.7075	15.3333	15.6047	15.0104	15.6302	18.392	18.4004	18.7039	18.547	18.4496	18.1206	16.7039	16.6171	16.3754	15.5235	17.0611	16.0192
1780	Q5U4D9	Q5U4D9	THOC6_MOUSE	Thoc6	2.55887	4.01824e-09	GSK126 interactor	2.87824	8.69785e-10	dmso interactor	17.6937	16.346	18.4046	18.0847	18.8454	18.8515	15.7314	16.1	15.5425	15.4522	15.147	14.8996	19.0156	18.7987	19.3667	19.1556	19.4129	19.3123	16.1567	16.4723	16.4182	16.2723	16.5485	15.9243
307	O35218	O35218	CPSF2_MOUSE	Cpsf2	2.55857	9.30187e-12	GSK126 interactor	3.23173	3.90026e-13	dmso interactor	18.9024	18.8906	19.2255	19.0559	19.2349	19.0795	16.9419	16.8317	16.6929	16.1171	16.3374	16.1164	20.3321	20.2302	20.5356	20.4576	20.5451	20.3645	17.0645	17.5688	17.0264	17.1148	17.1621	17.1382
1667	Q3UMC0	Q3UMC0	AFG2H_MOUSE	Spata5	2.5563	6.37197e-10	GSK126 interactor	1.38698	1.32622e-06		20.2302	19.9287	19.7892	19.9112	19.8097	19.9316	17.8306	17.4432	17.295	17.2131	17.6926	16.7882	19.8034	19.9171	20.2066	20.1332	20.3211	19.615	18.4047	18.8958	18.7291	18.8504	18.5106	18.2838
1254	P62830	P62830	RL23_MOUSE	Rpl23	2.55129	7.10882e-14	GSK126 interactor	1.70116	1.75935e-11		24.2244	24.1795	23.8858	23.8764	23.976	24.0772	21.8346	21.7796	21.7471	21.6409	20.8802	21.0292	24.0691	24.1174	24.2021	24.3307	24.019	24.0275	22.6141	22.5213	22.4651	22.4576	22.2214	22.2792
2453	Q8BHS3	Q8BHS3	RBM22_MOUSE	Rbm22	2.53971	3.12854e-08	GSK126 interactor	1.81693	1.78741e-06		18.4087	17.7987	17.8361	17.6523	18.3878	18.1053	15.1629	16.0012	16.1637	15.1675	15.1674	15.2881	18.3189	17.977	18.1053	18.1104	18.1206	17.9316	16.8463	16.9906	15.795	16.1543	16.5345	15.3416
314	O35343	O35343	IMA3_MOUSE	Kpna4	2.53709	8.91093e-07	GSK126 interactor	1.77891	4.40101e-05		16.9316	15.8948	16.5966	15.9454	17.0102	17.437	14.1544	14.3191	14.0597	14.186	13.8497	14.024	17.3581	17.1946	17.8484	16.1752	17.2137	16.7987	15.3248	15.562	15.3555	15.0745	15.8404	14.6938
3953	Q9R0L6	Q9R0L6	PCM1_MOUSE	Pcm1	2.53211	3.69782e-12	GSK126 interactor	2.79152	9.83172e-13	dmso interactor	20.9098	20.7876	21.3592	21.2877	21.2989	21.2877	19.1145	18.9852	18.9059	18.4255	18.3197	17.9874	21.714	21.5961	21.4775	21.502	21.0951	21.0426	18.4267	18.3971	18.9333	18.9095	18.7113	18.3002
2144	Q6PFD6	Q6PFD6	KI18B_MOUSE	Kif18b	2.53161	1.04225e-05	GSK126 interactor	2.75497	4.10525e-06	dmso interactor	16.786	15.9499	17.3752	16.0909	17.2419	16.3387	14.1544	14.3191	14.0597	14.186	13.8497	14.024	17.2042	16.5761	17.2877	16.7207	17.2696	16.3251	14.7271	14.5423	14.1872	13.815	12.5311	15.0508
1487	Q05512	Q05512	MARK2_MOUSE	Mark2	2.52713	1.98466e-07	GSK126 interactor	2.34144	4.97259e-07	dmso interactor	16.7987	16.7731	16.4815	16.3954	17.0211	16.2859	14.1544	14.3191	14.0597	14.186	13.8497	14.024	17.6096	17.2137	17.8965	17.624	17.624	16.8361	15.4165	14.4627	15.5992	14.8863	15.9906	14.4
3465	Q9CY16	Q9CY16	RT28_MOUSE	Mrps28	2.52653	2.62371e-07	GSK126 interactor	2.37848	5.41088e-07	dmso interactor	16.5937	17.1457	17.0211	15.3786	17.0638	16.5492	14.1544	14.3191	14.0597	14.186	13.8497	14.024	17.3145	16.7471	17.4736	16.8238	17.0211	16.3529	14.3092	14.1163	15.1179	14.8433	15.2821	14.589
3462	Q9CXW4	Q9CXW4	RL11_MOUSE	Rpl11	2.52612	1.76694e-12	GSK126 interactor	1.87434	9.83431e-11		24.3975	24.5045	24.1174	24.0105	24.3239	24.3975	21.9566	21.7471	22.1704	21.7756	21.68	21.265	24.3778	24.2679	24.5463	24.5696	24.391	24.48	22.6584	22.7182	22.6209	22.5237	22.4849	22.3805
742	P17225;Q8BHD7	P17225;Q8BHD7	PTBP1_MOUSE;PTBP3_MOUSE	Ptbp1	2.52356	0.00023649	GSK126 interactor	1.37863	0.0180521		20.7715	20.343	20.2764	17.8175	20.8576	20.0292	17.1215	17.9562	17.2536	16.383	18.1883	18.0512	21.0426	20.9601	20.8113	17.3321	21.1143	21.1395	19.4794	19.3855	18.3814	17.7811	19.5318	18.5836
2310	Q80U93	Q80U93	NU214_MOUSE	Nup214	2.52335	8.22052e-08	GSK126 interactor	-0.629345	0.0240871		16.9316	18.2042	16.0877	14.726	16.9083	16.8752	14.1544	14.3191	14.0597	14.186	13.8497	14.024	16.5966	16.5597	17.0426	16.734	16.734	15.9926	17.5995	17.12	17.0134	17.1176	17.4985	17.0865
3152	Q922Q8	Q922Q8	LRC59_MOUSE	Lrrc59	2.52221	1.43269e-07	GSK126 interactor	1.23324	0.000320102		18.0585	16.92	18.3624	18.0426	20.4972	20.5915	16.0034	16.1494	17.7786	16.5345	15.9735	14.8996	18.8454	18.5731	19.2967	19.343	18.7307	18.6096	17.3184	16.478	18.1109	17.7448	18.2559	18.0911
406	O70194	O70194	EIF3D_MOUSE	Eif3d	2.52146	2.46677e-10	GSK126 interactor	0.543801	0.00402988		18.7634	18.5394	17.9431	17.5127	18.2137	17.3836	16.2617	15.9321	15.7716	15.6314	14.8928	14.7376	18.9316	18.7987	19.5049	19.0426	18.8846	18.7955	18.5733	18.2168	18.4503	18.337	18.6939	18.4238
3286	Q99NB9	Q99NB9	SF3B1_MOUSE	Sf3b1	2.51105	1.98373e-10	GSK126 interactor	0.890279	5.18037e-05		19.6937	19.6222	19.7521	19.724	19.9316	19.734	18.2242	17.4706	17.3611	17.3512	16.9155	16.0687	19.9156	20.0156	20.1946	20.1946	19.9742	19.729	19.1323	19.0548	19.058	19.1087	19.0692	19.2589
392	O55135	O55135	IF6_MOUSE	Eif6	2.50895	3.34801e-11	GSK126 interactor	1.80196	2.65351e-09		20.0691	19.9185	19.9742	20.0951	19.8965	19.9039	17.5474	17.2964	17.2891	16.7252	17.7534	18.192	19.8651	19.5897	19.9601	19.9882	19.8469	20.0691	17.9772	18.1508	18.0151	18.3429	18.1675	17.8538
2788	Q8K205	Q8K205	Q8K205_MOUSE	Pop1	2.5077	3.35871e-08	GSK126 interactor	2.66025	1.59394e-08	dmso interactor	20.2764	19.7939	19.8361	19.7039	19.9459	19.719	17.6458	16.7268	17.224	18.3284	17.1947	17.1093	20.0559	20.002	20.5451	20.1704	20.3962	20.1946	18.1008	17.8299	17.6401	16.8773	17.8791	17.0754
3402	Q9CRA8	Q9CRA8	EXOS5_MOUSE	Exosc5	2.50371	7.73719e-07	GSK126 interactor	2.27772	2.31881e-06	dmso interactor	17.3145	16.5219	15.9339	15.959	17.1257	16.7602	14.1544	14.3191	14.0597	14.186	13.8497	14.024	17.4004	16.2042	17.7406	17.1655	17.7987	16.786	14.7417	16.1575	15.1236	14.072	14.805	14.5291
1657	Q3UKJ7	Q3UKJ7	SMU1_MOUSE	Smu1	2.5012	3.26087e-07	GSK126 interactor	1.72583	2.171e-05		16.6082	15.8557	16.6523	16.1115	17.2877	17.0847	14.1544	14.3191	14.0597	14.186	13.8497	14.024	16.977	16.9083	17.1655	16.6523	17.0319	17.0951	15.9622	15.5493	15.1287	15.6421	15.6115	13.5813
2207	Q6ZWV7	Q6ZWV7	RL35_MOUSE	Rpl35	2.49948	4.99629e-13	GSK126 interactor	1.67149	1.14111e-10		23.6649	23.9225	23.7389	23.7389	23.8288	23.7492	21.5823	21.7553	21.2764	21.4067	20.895	20.7307	23.5522	23.5165	23.7796	23.8093	23.4551	23.6209	22.0459	22.1269	21.7955	21.8461	21.8113	22.0789
962	P42669	P42669	PURA_MOUSE	Pura	2.49388	4.08998e-07	GSK126 interactor	2.70189	1		16.0036	16.0551	17.9488	16.5065	16.5142	16.528	14.1544	14.3191	14.0597	14.186	13.8497	14.024	15.4358	15.464	16.5834	15.1962	15.5049	16.877	13.2809	13.2276	13.1155	12.936	13.193	13.059
2180	Q6ZPG2	Q6ZPG2	WDR90_MOUSE	Wdr90	2.49327	2.9543e-09	GSK126 interactor	2.79236	6.73676e-10	dmso interactor	17.3752	17.0426	17.9826	17.9601	17.8361	17.5356	15.2862	15.4896	14.8644	15.1364	14.6979	15.2981	17.4415	17.4576	17.6869	17.1357	17.3233	16.4909	13.2807	13.2809	15.4466	14.8399	14.6579	15.2759
458	O88491	O88491	NSD1_MOUSE	Nsd1	2.48926	6.10869e-07	GSK126 interactor	2.26848	1.80767e-06	dmso interactor	18.8576	18.624	19.0184	18.7504	18.4616	17.9992	17.3156	16.5199	15.3546	15.2537	16.1945	16.1373	17.7602	17.9826	18.8817	18.0951	18.4736	18.2042	16.5287	14.7107	15.8083	16.5153	15.6357	16.5877
3282	Q99N93	Q99N93	RM16_MOUSE	Mrpl16	2.48871	1.28973e-09	GSK126 interactor	1.57638	4.03098e-07		16.4752	15.7757	16.9316	16.7471	16.8484	16.7471	14.1544	14.3191	14.0597	14.186	13.8497	14.024	17.5507	17.3145	17.5657	17.2512	17.3056	17.1257	16.0268	15.049	16.0584	15.5357	16.0846	15.9007
4084	Q9Z1Z2	Q9Z1Z2	STRAP_MOUSE	Strap	2.4802	5.90783e-09	GSK126 interactor	1.89236	1.75795e-07		17.8545	17.3408	17.3836	17.3581	17.5127	16.7987	15.303	14.1361	15.4106	15.1329	14.4893	14.8954	18.3189	18.1104	18.83	18.6024	18.5545	18.4129	16.6486	16.7836	16.3911	16.1788	16.9431	16.5298
653	P10853;P10854;Q64475;Q64478;Q64525;Q6ZWY9;Q8CGP1;Q8CGP2	P10853;P10854;Q64475;Q64478;Q64525;Q6ZWY9;Q8CGP1;Q8CGP2	H2B1B_MOUSE;H2B1C_MOUSE;H2B1F_MOUSE;H2B1H_MOUSE;H2B1K_MOUSE;H2B1M_MOUSE;H2B1P_MOUSE;H2B2B_MOUSE	H2bc12	2.47793	1.83976e-12	GSK126 interactor	1.56075	8.92298e-10		25.0732	25.1719	24.6971	24.7441	25.4457	25.4953	22.937	22.7203	22.3017	22.0723	22.9812	22.7471	24.8764	24.9043	24.867	24.7745	24.8336	24.8336	23.9316	24.0443	22.5662	22.7369	23.0037	23.4425
4009	Q9WUK4	Q9WUK4	RFC2_MOUSE	Rfc2	2.4766	3.27339e-11	GSK126 interactor	1.11137	8.96358e-07		17.8606	17.5951	17.3836	17.0426	17.5432	17.6024	15.3633	15.6233	15.3444	14.9929	14.2278	14.6163	18.606	18.5318	18.6311	18.3277	18.3408	18.5356	17.6307	17.4067	17.3971	17.2457	17.5289	17.0959
412	O70318	O70318	E41L2_MOUSE	Epb41l2	2.473	5.21645e-09	GSK126 interactor	0.604364	0.00812463		16.9992	15.9567	16.5908	15.691	17.2967	16.8965	14.1544	14.3191	14.0597	14.186	13.8497	14.024	17.4334	17.5878	17.3836	17.1946	16.9545	16.7073	16.8215	16.8407	16.0814	16.55	16.4614	16.88
3541	Q9D0P7	Q9D0P7	PSRC1_MOUSE	Psrc1	2.47023	0.000119446	GSK126 interactor	2.27585	0.000256261	dmso interactor	19.3452	19.1407	19.265	19.1655	19.4893	19.1946	16.0977	18.9555	15.8537	16.3464	15.3336	18.192	19.5842	19.5223	19.8438	19.7073	19.6714	19.5601	17.4893	17.8125	17.0681	17.828	17.2976	16.7384
522	P02301;P68433;P84228;P84244	P02301;P68433;P84228;P84244	H31_MOUSE;H32_MOUSE;H33_MOUSE;H3C_MOUSE	H3-3b	2.46429	8.72419e-13	GSK126 interactor	1.75329	8.618e-11		25.8409	25.9517	25.5075	25.3511	26.038	26.0691	23.6431	23.417	23.184	22.9334	23.4041	23.391	26.3662	26.3427	25.7129	25.7312	25.7871	25.9825	24.9539	24.9271	23.6865	23.6431	24.2607	23.9316
4035	Q9WVP1	Q9WVP1	AP1M2_MOUSE	Ap1m2	2.46121	2.36448e-08	GSK126 interactor	1.66909	2.55563e-06		16.8727	16.4366	17.1053	17.0319	16.1377	15.7759	14.1544	14.3191	14.0597	14.186	13.8497	14.024	17.3408	17.2604	17.0319	17.2137	17.1155	15.9454	15.3145	15.4959	14.7407	16.0047	15.2489	15.0885
1249	P62806	P62806	H4_MOUSE	H4c9	2.45757	3.10894e-13	GSK126 interactor	1.80707	2.01259e-11		27.3828	27.4154	27.0084	26.9428	27.5826	27.5536	24.9803	25.1135	24.6264	24.5754	25.0401	24.8044	27.4707	27.4938	26.9977	27.1604	27.0505	27.1312	26.0547	26.1527	24.7945	24.8858	25.1833	25.391
3693	Q9DBR1	Q9DBR1	XRN2_MOUSE	Xrn2	2.45336	0.000660328	GSK126 interactor	2.02524	0.0029223	dmso interactor	18.3233	18.1605	18.1104	18.0585	18.3495	17.9714	14.2124	18.1162	15.1304	18.3284	14.2578	14.2085	18.7731	18.5049	19.0129	18.9171	19.0612	18.6937	16.9987	17.0958	16.5786	16.5213	16.8054	16.8117
1547	Q32MB2_CONT	Q32MB2_CONT	CONT_Q32MB2;Q86Y46	-	2.44652	9.73975e-07	GSK126 interactor	0.0615623	0.838269		17.9416	17.2928	19.7537	19.853	17.83	17.7005	16.5914	16.2246	15.9767	16.0456	16.6693	15.1551	16.7731	16.5188	15.5922	14.5204	16.1654	15.5515	16.6183	15.4508	16.1464	15.605	15.9128	15.0189
2157	Q6PGH1	Q6PGH1	BUD31_MOUSE	Bud31	2.4423	1.48049e-09	GSK126 interactor	2.73751	3.30863e-10	dmso interactor	16.8238	16.9545	16.494	16.977	16.508	15.4893	14.1544	14.3191	14.0597	14.186	13.8497	14.024	16.2931	15.755	15.9926	15.5537	16.0189	15.6617	13.2809	13.2276	13.1155	12.936	13.193	13.059
1663	Q3ULL6	Q3ULL6	Q3ULL6_MOUSE	Upf3b	2.44069	2.94319e-05	GSK126 interactor	3.60135	3.73297e-07	dmso interactor	17.5657	15.5296	15.9837	16.7073	17.5878	15.863	14.1544	14.3191	14.0597	14.186	13.8497	14.024	16.9431	16.3478	17.4087	15.6745	17.714	16.3701	13.2809	13.2276	13.1155	12.936	13.193	13.059
4073	Q9Z1N5	Q9Z1N5	DX39B_MOUSE	Ddx39b	2.43513	2.9373e-06	GSK126 interactor	0.682778	0.0538805		16.4383	15.7853	16.318	18.2872	16.3735	16.0014	14.1544	14.3191	14.0597	14.186	13.8497	14.024	16.4219	16.5522	16.977	16.7471	16.24	14.9153	14.782	15.5998	15.5262	14.4209	16.5319	15.778
3960	Q9R0Q4	Q9R0Q4	MO4L2_MOUSE	Morf4l2	2.42705	5.43516e-07	GSK126 interactor	1.30761	0.000360795		17.0319	16.8606	15.4512	15.9904	17.528	16.2931	14.1544	14.3191	14.0597	14.186	13.8497	14.024	17.7207	17.2232	17.9431	17.4736	17.734	17.185	16.821	16.1116	16.3927	14.7416	16.5754	16.7915
990	P46978;Q3TDQ1	P46978;Q3TDQ1	STT3A_MOUSE;STT3B_MOUSE	Stt3a	2.42631	1.26554e-06	GSK126 interactor	0.378322	0.228366		18.4736	18.6347	18.3408	17.9142	18.2184	17.7602	15.9395	15.3795	16.7891	14.357	15.991	16.328	17.8361	17.7073	18.2042	18.0638	18.0047	17.8113	17.6476	17.5067	17.7738	17.5589	17.5656	17.3048
2787	Q8K202	Q8K202	RPA49_MOUSE	Polr1e	2.42273	8.23238e-07	GSK126 interactor	2.11951	3.83355e-06	dmso interactor	17.2967	15.8965	16.1176	16.6523	16.8606	16.3056	14.1544	14.3191	14.0597	14.186	13.8497	14.024	16.8965	16.0743	17.7987	17.1946	17.2137	16.4831	15.6216	14.6679	14.3206	14.8536	15.2444	14.2357
306	O35216	O35216	CENPA_MOUSE	Cenpa	2.41547	2.6336e-07	GSK126 interactor	2.29779	4.79634e-07	dmso interactor	16.8361	15.846	16.5657	16.3286	17.0532	16.456	14.1544	14.3191	14.0597	14.186	13.8497	14.024	15.8799	16.6382	16.8361	16.7073	17.0319	16.4318	14.1208	15.5223	13.6909	13.8057	13.8607	14.7381
634	P0C0S6;Q3THW5	P0C0S6;Q3THW5	H2AV_MOUSE;H2AZ_MOUSE	H2afv	2.41417	2.28625e-11	GSK126 interactor	1.56683	6.79574e-09		21.9601	21.85	21.6671	21.6497	22.1642	22.1047	19.8952	19.6067	19.4383	18.8168	19.7687	19.3851	22.4947	22.4041	21.6453	21.8802	21.9207	22.0691	21.1642	21.1519	19.7804	19.9106	20.3962	20.6096
3356	Q9CQL4	Q9CQL4	RM20_MOUSE	Mrpl20	2.40042	1		1.41204	0.145868		16.1635	15.5326	15.8703	18.2872	12.933	20.2089	14.1544	14.3191	14.0597	14.186	13.8497	14.024	14.7576	15.1674	15.6382	14.4893	16.2288	13.7099	13.7776	14.4093	12.5738	13.8819	13.1146	13.7619
1996	Q64522	Q64522;Q64523;Q6GSS7	H2A2B_MOUSE	Hist2h2ab	2.39878	3.41419e-11	GSK126 interactor	2.01247	3.53645e-10	dmso interactor	26.9088	27.3066	26.8142	26.9203	27.2445	27.5315	24.6431	24.7945	24.317	24.8191	25.1055	24.654	27.9203	27.7389	27.189	27.2445	27.2891	27.1312	26.038	26.0874	24.918	24.7182	25.2856	25.391
132	C0HKE1;C0HKE2;C0HKE3;C0HKE4;C0HKE5;C0HKE6;C0HKE7;C0HKE8;C0HKE9;P0C0S6;Q3THW5;Q64523;Q6GSS7;Q8BFU2;Q8CGP5;Q8CGP6;Q8CGP7;Q8R1M2	C0HKE1;C0HKE2;C0HKE3;C0HKE4;C0HKE5;C0HKE6;C0HKE7;C0HKE8;C0HKE9;P0C0S6;P27661;Q3THW5;Q64523;Q6GSS7;Q8BFU2;Q8CGP4;Q8CGP5;Q8CGP6;Q8CGP7;Q8R1M2	H2A1B_MOUSE;H2A1C_MOUSE;H2A1D_MOUSE;H2A1E_MOUSE;H2A1F_MOUSE;H2A1G_MOUSE;H2A1H_MOUSE;H2A1I_MOUSE;H2A1K_MOUSE;H2A1N_MOUSE;H2A1O_MOUSE;H2A1P_MOUSE;H2A2A_MOUSE;H2A2C_MOUSE;H2A3_MOUSE;H2AJ_MOUSE;H2AV_MOUSE;H2AZ_MOUSE	H2ac11	2.39505	2.66019e-09	GSK126 interactor	1.83358	7.89521e-08		27.0505	27.0401	26.7771	26.8019	27.4314	27.3066	25.0317	24.8385	24.4923	24.2244	24.9043	24.5463	27.4154	27.3324	26.9088	26.8623	26.965	27.2535	26.0874	26.217	24.9225	23.5983	25.3645	25.5463
1431	P97477	P97477	AURKA_MOUSE	Aurka	2.39362	1		1.82586	2.04732e-07		16.785	17.3682	16.2023	16.0107	16.7471	15.8414	14.1544	14.3191	14.0597	14.186	13.8497	14.024	16.8361	16.7073	17.0319	16.9658	16.786	16.8238	14.5506	13.6531	15.8087	16.052	15.3898	14.7414
3501	Q9CZJ1	Q9CZJ1	UTP11_MOUSE	Utp11	2.39269	0.000508648	GSK126 interactor	1.97747	0.00231969		17.0847	15.8918	16.2194	16.734	16.5049	16.5142	14.1544	14.3191	14.0597	14.186	13.8497	14.024	16.7987	16.4399	16.5096	16.2251	17.0319	17.0532	14.2847	17.4145	14.1206	15.5488	11.89	14.9349
696	P13864	P13864	DNMT1_MOUSE	Dnmt1	2.38975	3.49981e-06	GSK126 interactor	1.29173	0.00133858		17.5127	17.0951	17.1655	16.6382	17.9258	17.8113	14.038	15.5754	13.8791	14.8571	16.7479	14.7125	18.1752	18.0102	18.7005	18.5165	18.4616	18.2877	17.1766	17.1686	16.9822	16.9762	17.2384	16.8594
1687	Q3US17	Q3US17	ZNF48_MOUSE	Znf48	2.38475	1.06015e-06	GSK126 interactor	0.85548	0.0107398		16.8846	16.6662	16.5849	16.3701	16.6937	15.7018	14.1544	14.3191	14.0597	14.186	13.8497	14.024	15.4448	14.863	16.5477	14.5326	15.6154	15.5537	14.5422	14.7838	14.7215	13.932	14.8902	13.9527
2837	Q8K4F6	Q8K4F6	NSUN5_MOUSE	Nsun5	2.37984	2.03337e-08	GSK126 interactor	2.35555	2.31476e-08	dmso interactor	16.9431	16.1556	16.4688	16.2859	16.786	16.2326	14.1544	14.3191	14.0597	14.186	13.8497	14.024	16.346	16.0659	16.8238	16.3198	16.5657	15.9635	13.8637	13.5602	14.0966	12.9647	14.6763	14.7901
3116	Q921F2	Q921F2	TADBP_MOUSE	Tardbp	2.37058	1.79691e-08	GSK126 interactor	0.526676	0.0234116		19.9459	19.8454	19.7157	19.8284	20.0156	20.0426	18.6092	18.1206	18.0751	16.5841	17.2323	16.5488	20.4775	20.4476	20.1581	20.265	20.1581	20.1946	19.9601	20.1206	19.4739	19.6263	19.6687	19.6912
3786	Q9ESC8	Q9ESC8	AFF4_MOUSE	Aff4	2.37019	1		-1.67578	0.0178228		15.3844	15.2659	18.7207	18.2872	15.4813	15.6745	14.1544	14.3191	14.0597	14.186	13.8497	14.024	14.7838	16.2859	14.3304	19.6132	13.3304	13.3443	16.2366	17.0969	16.8374	17.473	18.3857	17.691
2441	Q8BHD7	Q8BHD7	PTBP3_MOUSE	Ptbp3	2.3659	8.88347e-08	GSK126 interactor	1.39591	3.63988e-05		17.2787	17.8175	17.4815	17.6593	17.4736	17.68	15.3109	14.8796	15.353	16.4334	15.085	14.1333	17.1053	17.9316	16.6662	17.0532	17.3233	17.2967	15.9793	16.0123	15.7144	15.4845	15.6696	16.3152
2213	Q71FD7	Q71FD7	FBLI1_MOUSE	Fblim1	2.36312	1		-0.546199	0.110862		17.2232	15.896	16.4374	14.6607	16.1395	16.2787	14.1544	14.3191	14.0597	14.186	13.8497	14.024	15.726	14.9703	17.4736	16.253	16.2512	14.5265	16.7208	16.1736	16.6384	16.2307	16.8621	15.8521
1497	Q07139	Q07139	ECT2_MOUSE	Ect2	2.3525	7.70561e-06	GSK126 interactor	2.14749	2.0512e-05	dmso interactor	17.0743	15.8386	16.5158	16.2213	16.8846	16.1733	14.1544	14.3191	14.0597	14.186	13.8497	14.024	17.5731	17.2604	17.3495	16.417	17.6593	17.1053	15.9785	14.4	15.2068	15.8202	15.3809	13.6932
4066	Q9Z1F9	Q9Z1F9	SAE2_MOUSE	Uba2	2.34944	0.0116246		-1.50055	0.0850112		15.5049	14.9522	14.873	14.4512	22.9882	15.92	14.1544	14.3191	14.0597	14.186	13.8497	14.024	16.1984	15.3954	16.4909	15.4544	15.9036	14.954	17.252	17.1692	17.5308	17.1858	17.5983	16.664
2231	Q7TMF2	Q7TMF2	ERI1_MOUSE	Eri1	2.34897	7.88529e-08	GSK126 interactor	2.24621	1.36769e-07	dmso interactor	16.1115	15.6096	16.6523	16.6662	16.7987	16.8484	14.1544	14.3191	14.0597	14.186	13.8497	14.024	16.311	16.0254	17.4415	16.8238	17.0847	17.0319	13.0112	14.6819	14.4701	14.9535	14.9328	15.1915
62	A2ALS5	A2ALS5	RPGP1_MOUSE	Rap1gap	2.34598	5.15293e-08	GSK126 interactor	3.18981	1.00797e-09	dmso interactor	16.4087	16.2823	16.8606	15.5746	17.0532	16.4893	14.1544	14.3191	14.0597	14.186	13.8497	14.024	16.2805	16.4021	16.7602	15.9408	16.7471	15.8582	13.2809	13.2276	13.1155	12.936	13.193	13.059
567	P04627;Q99N57	P04627;P28028;Q99N57	ARAF_MOUSE;RAF1_MOUSE	Araf	2.34362	1		0.0577639	0.944348		14.392	18.4119	14.6883	18.2872	14.6039	18.2713	14.1544	14.3191	14.0597	14.186	13.8497	14.024	15.7046	15.6068	15.9153	13.4767	14.726	15.24	14.5967	15.7604	15.3898	13.3005	15.7207	15.5549
1711	Q497V5	Q497V5	SRBD1_MOUSE	Srbd1	2.33604	1.32169e-09	GSK126 interactor	2.10713	5.03556e-09	dmso interactor	16.8846	16.1655	16.2269	16.0254	16.7987	16.508	14.1544	14.3191	14.0597	14.186	13.8497	14.024	16.92	16.6937	17.4972	16.7987	17.1946	16.7987	15.1923	14.9024	13.5225	14.0269	15.7748	15.8412
295	O35066;O35231;Q61771;Q99PW8	O35066;O35231;Q61771;Q99PW8	KIF17_MOUSE;KIF3B_MOUSE;KIF3C_MOUSE;KIFC3_MOUSE	Kif17	2.336	0.000341543	GSK126 interactor	2.90969	4.21722e-05	dmso interactor	16.5173	15.3198	16.9431	16.8361	17.3408	17.3056	15.0869	13.8247	14.9527	14.0601	14.2986	14.0238	17.3233	16.601	17.6869	17.9373	17.3056	17.4004	13.6099	17.4145	14.3591	13.596	14.2411	13.5758
2016	Q69ZB0	Q69ZB0	LRCC1_MOUSE	Lrrcc1	2.33459	3.32925e-05	GSK126 interactor	2.15624	7.40498e-05	dmso interactor	16.6523	15.7126	17.0638	16.786	17.1457	15.24	14.1544	14.3191	14.0597	14.186	13.8497	14.024	17.2877	17.0319	17.8484	16.1576	17.0426	15.0058	14.1565	14.3989	14.2597	14.372	14.2734	14.5599
56	A2AJK6;P40201;Q09XV5;Q8BYH8	A2AJK6;A3KFM7;E9PZM4;P40201;Q09XV5;Q8BYH8	CHD1_MOUSE;CHD7_MOUSE;CHD8_MOUSE;CHD9_MOUSE	Chd1	2.33398	1.66432e-05	GSK126 interactor	2.41992	1.13024e-05	dmso interactor	16.5311	15.7757	16.2841	16.2382	17.5731	16.1946	14.1544	14.3191	14.0597	14.186	13.8497	14.024	17.5878	17.0532	18.0156	17.9083	17.1053	16.5878	14.4703	15.1257	15.4857	12.9868	16.2586	15.4115
2339	Q80X50	Q80X50	UBP2L_MOUSE	Ubap2l	2.33042	2.8554e-07	GSK126 interactor	0.387021	0.150463		17.9258	17.392	16.9431	17.3056	17.68	16.3564	15.9704	14.6594	15.587	15.5779	13.5148	14.3109	18.7987	18.5432	18.9686	18.8965	18.2832	18.2558	18.1624	18.444	18.0494	18.461	18.1416	18.1655
1772	Q5SWD9	Q5SWD9	TSR1_MOUSE	Tsr1	2.33034	0.00136326	GSK126 interactor	3.21648	7.93373e-05	dmso interactor	19.0976	18.7504	19.1357	18.9345	19.4775	19.2442	15.4374	15.0936	19.6651	14.5836	18.4609	17.4173	19.2535	19.4108	19.8876	20.0559	19.5951	19.5432	15.8998	16.1003	16.6859	16.4622	17.0288	16.2704
252	O08583	O08583	THOC4_MOUSE	Alyref	2.32267	8.23165e-10	GSK126 interactor	2.0316	4.69589e-09	dmso interactor	20.5261	20.3101	20.6628	20.5451	20.5356	20.3857	18.7318	18.15	18.5816	18.2295	18.0914	17.2452	20.9316	20.9171	21.1946	21.4221	20.8651	20.8802	18.984	18.8374	18.9696	19.1101	19.2909	18.8291
2775	Q8K0D0	Q04735;Q8K0D0	CDK17_MOUSE	Cdk17	2.32215	1		0.783127	0.296382		14.3718	18.4119	18.0475	15.2326	14.1908	18.2713	14.1544	14.3191	14.0597	14.186	13.8497	14.024	14.8679	14.8126	14.726	15.0232	14.5387	13.8533	13.8073	13.3902	13.6618	14.1391	14.5674	13.557
154	E9PVX6	E9PVX6	KI67_MOUSE	Mki67	2.31543	1.68799e-07	GSK126 interactor	2.26938	2.15533e-07	dmso interactor	17.7667	17.5951	17.5127	17.4656	17.9992	17.7471	16.3456	15.9756	14.8366	13.0841	15.6372	16.3148	18.2232	18.0532	17.8175	17.5951	18.1704	17.6453	16.3987	16.8047	14.6205	14.4074	15.8024	15.8549
2349	Q80XC6	Q80XC6	NRDE2_MOUSE	Nrde2	2.313	1		-0.0848494	0.913478		14.3092	18.4119	18.0475	15.2326	14.1984	18.2713	14.1544	14.3191	14.0597	14.186	13.8497	14.024	15.5066	14.7952	14.9246	13.8238	15.5687	13.4252	14.9093	13.8381	14.9097	14.6875	14.905	15.0031
3608	Q9D6V8	Q9D6V8	PAIP2_MOUSE	Paip2	2.31289	3.88551e-06	GSK126 interactor	4.59951	8.07939e-10	dmso interactor	15.8918	15.2357	15.5356	15.5031	17.9373	18.3667	14.1544	14.3191	14.0597	14.186	13.8497	14.024	18.2877	17.4087	18.6382	16.5477	17.0951	18.4696	13.2809	13.2276	13.1155	12.936	13.193	13.059
2317	Q80UM3;Q9DBB4	Q80UM3;Q9DBB4	NAA15_MOUSE;NAA16_MOUSE	Naa15	2.3097	1.13264e-05	GSK126 interactor	0.788779	0.0396186		17.4334	15.9431	16.624	14.8679	17.4252	16.1576	14.1544	14.3191	14.0597	14.186	13.8497	14.024	17.3581	16.8484	17.7005	17.6662	17.4004	16.5951	16.7501	15.6931	16.7844	16.2611	16.9167	16.4307
2948	Q8VCM8	Q8VCM8	NCLN_MOUSE	Ncln	2.30949	1		0.403608	0.100433		16.5096	16.2098	16.3761	16.9736	16.2331	16.1477	14.1544	14.3191	14.0597	14.186	13.8497	14.024	18.392	19.209	18.2184	17.3321	18.9229	17.8965	17.8206	18.1134	17.3296	18.1672	18.1148	18.0036
1965	Q62504	Q62504	MINT_MOUSE	Spen	2.30757	7.9937e-09	GSK126 interactor	3.45647	3.95881e-11	dmso interactor	16.8361	15.7936	16.4366	16.2382	16.6523	16.4815	14.1544	14.3191	14.0597	14.186	13.8497	14.024	15.7783	15.5951	17.5657	16.8727	17.2877	16.4893	13.2809	13.2276	13.1155	12.936	13.193	13.059
2145	Q6PFD9	Q6PFD9	NUP98_MOUSE	Nup98	2.30755	3.16599e-05	GSK126 interactor	1.87579	0.000237306		18.5988	18.1206	18.0951	17.7406	18.3752	18.1605	15.574	15.5336	15.533	15.476	14.9368	18.192	19.5526	19.2718	19.6937	19.6488	19.5823	19.4314	18.174	17.7417	17.6162	17.3288	17.8037	17.2615
3687	Q9DBH0	Q9DBH0	WWP2_MOUSE	Wwp2	2.30712	7.68746e-08	GSK126 interactor	6.87991	3.92712e-14	dmso interactor	18.7602	18.3667	18.963	18.6593	19.0899	18.805	17.1345	16.7736	17.3992	15.8874	16.1327	15.4739	22.4324	22.5213	22.5309	22.7492	22.3565	22.4425	15.2091	15.6737	15.3955	15.8841	15.7328	15.8581
1561	Q3TEA8	Q3TEA8	HP1B3_MOUSE	Hp1bp3	2.30233	1.6213e-07	GSK126 interactor	1.41256	4.02704e-05		15.7419	16.253	16.4203	16.3216	16.6382	17.0319	14.1544	14.3191	14.0597	14.186	13.8497	14.024	14.7014	14.9431	15.6154	15.1692	15.9725	15.3198	14.0925	15.2739	13.3219	14.3933	13.4414	12.7231
4062	Q9Z1A1	Q9Z1A1	Q9Z1A1_MOUSE	Tfg	2.30101	1		0.187922	0.638378		16.8361	17.2781	15.0409	16.1222	16.2717	16.8499	14.1544	14.3191	14.0597	14.186	13.8497	14.024	17.6311	14.7573	15.6489	15.2273	15.1397	14.1394	15.0649	15.3336	14.8114	15.121	16.2289	15.2877
4112	S4R1W5	S4R1W5	S4R1W5_MOUSE	Rbm6	2.30022	2.33121e-07	GSK126 interactor	3.22408	3.35408e-09	dmso interactor	16.8113	15.2251	16.5158	16.4087	16.6096	16.8238	14.1544	14.3191	14.0597	14.186	13.8497	14.024	17.6311	17.4415	18.1801	17.1457	17.9373	17.3581	15.2546	14.7101	14.4333	14.6366	13.8284	15.2691
3031	Q91VR8	Q91VR8	BRK1_MOUSE	Brk1	2.29809	1		0.832228	0.16284		15.6678	16.4736	14.5782	18.2872	15.1033	18.2713	14.1544	14.3191	14.0597	14.186	13.8497	14.024	16.624	16.5296	15.2061	14.2512	16.412	16.3145	15.3654	16.0538	14.7614	14.3863	14.9539	14.8232
2370	Q80ZS3	Q80ZS3	RT26_MOUSE	Mrps26	2.2973	1.2259e-05	GSK126 interactor	2.48691	5.14859e-06	dmso interactor	17.3321	15.0058	16.4972	16.387	17.3408	15.8138	14.1544	14.3191	14.0597	14.186	13.8497	14.024	16.734	15.7936	17.4004	16.68	16.3356	16.6937	13.711	14.0562	13.8071	13.5345	14.847	14.76
251	O08582	O08582	GTPB1_MOUSE	Gtpbp1	2.29663	1.11014e-07	GSK126 interactor	2.23647	1.53706e-07	dmso interactor	16.9658	16.4301	16.1536	14.9926	17.0319	16.7987	14.1544	14.3191	14.0597	14.186	13.8497	14.024	18.1898	18.1605	18.1206	18.2787	18.3624	17.9431	16.284	15.945	16.1627	14.8049	16.2681	16.1717
3546	Q9D0T1	Q9D0T1	NH2L1_MOUSE	Snu13	2.29494	5.41624e-06	GSK126 interactor	0.992066	0.00829415		17.9601	16.5096	16.8238	16.5018	18.0319	16.8965	15.425	15.0936	14.4759	14.5836	15.3449	14.031	18.0102	17.8175	18.0426	18.0319	18.2967	18.3012	17.1502	16.8922	15.8955	17.2184	18.1804	17.2109
1458	Q01320;Q64511	Q01320;Q64511	TOP2A_MOUSE;TOP2B_MOUSE	Top2a	2.29414	1.24258e-11	GSK126 interactor	1.27337	2.78949e-08		18.92	18.963	18.9287	18.8144	19.8097	19.8515	16.9162	16.7475	17.1685	16.7362	17.1807	16.7733	19.8128	19.7106	19.6096	19.3794	19.5657	19.6382	18.6233	18.4506	18.1025	17.9729	18.5534	18.3735
3653	Q9D945	Q9D945	LLPH_MOUSE	Llph	2.29238	6.27848e-08	GSK126 interactor	2.88896	3.33046e-09	dmso interactor	16.4318	15.9246	16.4399	16.2586	16.8606	16.4318	14.1544	14.3191	14.0597	14.186	13.8497	14.024	16.977	16.5864	17.0951	17.2326	16.6096	16.734	14.5179	13.5947	13.1086	14.4877	14.1867	14.0053
1188	P61514	P61514	RL37A_MOUSE	Rpl37a	2.28998	1.95183e-09	GSK126 interactor	1.83741	3.26659e-08		21.7512	22.2621	22.538	22.6693	22.4626	22.6051	20.8034	20.654	20.3211	20.5165	19.2397	19.0137	21.4874	21.4874	22.0918	22.4551	21.9951	22.2302	20.4972	20.8113	19.4256	20.2184	19.5398	20.2302
2618	Q8C0D7	Q8C0D7	ING4_MOUSE	Ing4	2.28847	3.69603e-06	GSK126 interactor	1.58994	0.00016092		14.3853	16.0826	17.1457	17.2137	16.9992	16.4972	14.1544	14.3191	14.0597	14.186	13.8497	14.024	15.4893	17.0102	16.8606	17.1457	16.6937	16.1297	15.1493	16.5527	14.8523	14.0896	15.7017	15.4807
1514	Q0P678	Q0P678	ZCH18_MOUSE	Zc3h18	2.28577	0.00168403	GSK126 interactor	2.3029	0.00159064	dmso interactor	18.1457	18.4252	18.4815	18.4375	18.4815	18.4893	15.1734	15.8813	14.7592	18.3284	14.4117	18.192	18.5545	18.7892	18.9545	18.9112	18.8081	18.7207	17.2127	17.164	16.1231	15.257	16.555	16.609
2404	Q8BG81	Q8BG81	PDIP3_MOUSE	Poldip3	2.28369	3.26046e-10	GSK126 interactor	2.58911	6.14728e-11	dmso interactor	19.8454	19.7747	20.002	20.002	19.9601	19.8408	18.0284	18.1006	17.9777	16.9894	17.2618	17.3649	20.3962	20.3321	20.6276	20.5638	20.3752	20.3962	18.1362	18.0295	17.8754	17.7295	17.9017	17.4842
25	A2A4P0;O35286	A2A4P0;G3X8X0;O35286	DHX15_MOUSE;DHX8_MOUSE	Dhx15	2.27676	2.27854e-09	GSK126 interactor	1.36269	1.31655e-06		20.417	20.2302	19.7422	20.0951	20.4067	20.2764	17.9503	18.386	17.8948	17.3058	17.9721	17.9981	20.1581	20.6186	20.3752	20.8802	20.4676	20.8113	18.787	19.4858	19.0529	19.1094	19.4498	19.25
3186	Q99JF8	Q99JF8	PSIP1_MOUSE	Psip1	2.27647	1.71028e-07	GSK126 interactor	1.51425	1.82209e-05		16.5687	15.9687	16.0058	15.2805	17.4736	16.9545	14.1544	14.3191	14.0597	14.186	13.8497	14.024	16.412	16.624	16.0426	15.9316	16.9316	16.3269	15.097	16.4173	13.9791	14.4973	14.9543	14.2381
2331	Q80W00	Q80W00	PP1RA_MOUSE	Ppp1r10	2.27533	1.92134e-07	GSK126 interactor	0.696711	0.0117212		15.2099	15.2769	18.0475	18.2872	15.8727	15.5507	14.1544	14.3191	14.0597	14.186	13.8497	14.024	15.5951	15.3581	15.6745	15.1908	16.2895	14.3718	15.3803	15.5185	13.7135	13.5334	15.1109	15.0429
1534	Q1HFZ0	Q1HFZ0	NSUN2_MOUSE	Nsun2	2.2717	1.75199e-08	GSK126 interactor	0.446257	0.0407704		19.0506	18.7892	18.1053	18.0532	18.3581	18.2558	16.974	16.2149	17.0966	15.9437	15.4897	15.2632	18.7764	18.8515	19.724	19.3688	19.3123	18.7987	18.8671	18.8341	18.5184	18.4908	18.9838	18.4599
3054	Q91WM1	Q91WM1	STRBP_MOUSE	Strbp	2.26841	0.000106494	GSK126 interactor	2.72127	1.6848e-05	dmso interactor	17.0211	15.4576	16.8727	16.7731	17.3408	16.9083	15.0892	14.0182	15.7014	13.4332	14.4973	14.0238	17.1457	17.0102	17.68	17.417	17.6453	16.8484	16.4325	15.4889	14.7376	12.9003	14.2331	13.6265
3311	Q9CPS7	Q9CPS7	PNO1_MOUSE	Pno1	2.26647	1.85207e-05	GSK126 interactor	1.46365	0.00109515		18.9516	18.4293	19.0292	18.7537	18.7892	18.7667	15.232	15.9136	17.4251	17.095	15.2631	18.192	18.9992	18.7667	19.1531	19.5185	19.0292	19.2581	17.7516	17.4126	17.765	18.0324	17.6891	17.2921
3536	Q9D0M0	Q9D0M0	EXOS7_MOUSE	Exosc7	2.2663	2.47373e-09	GSK126 interactor	1.83913	3.56235e-08		18.4004	17.5731	17.4656	17.6731	18.1104	17.8238	15.0764	15.882	15.2661	15.0256	15.9702	16.2283	17.9373	17.7073	18.4046	18.0372	17.9714	17.8727	16.3435	16.5172	15.8305	15.7497	16.3002	16.1546
3253	Q99LP6	Q99LP6	GRPE1_MOUSE	Grpel1	2.26111	1		-0.317349	0.578584		14.9322	18.4119	15.7987	18.2872	14.2137	16.5158	14.1544	14.3191	14.0597	14.186	13.8497	14.024	13.6096	13.5864	13.6439	13.7419	13.4389	13.5981	14.0898	13.6231	14.0127	13.248	14.7567	13.7925
190	E9Q6S4	A0A087WNP5;A0A1B0GR71;A0A1W2P7G7;E9Q6S4	E9Q6S4_MOUSE	Gm17067	2.25713	1.18279e-05	GSK126 interactor	3.48367	7.52669e-08	dmso interactor	16.4399	15.8163	16.7987	16.977	16.2456	15.8582	14.1544	14.3191	14.0597	14.186	13.8497	14.024	16.4925	16.6096	16.8238	16.9658	16.2985	16.1596	14.9471	14.9024	13.0645	12.993	9.81767	12.7231
606	P08551	P08551	NFL_MOUSE	Nefl	2.25641	1		0.199295	0.802981		15.1477	14.8866	18.0475	18.2872	14.1517	18.2713	14.9719	15.7176	15.6322	10.3068	14.0072	14.6179	15.9012	15.0909	14.9658	14.6667	15.183	15.8751	15.9252	15.4715	15.4772	14.3892	15.2705	13.9534
942	P39061	P39061	COIA1_MOUSE	Col18a1	2.23987	1.88335e-10	GSK126 interactor	3.03729	3.15621e-12	dmso interactor	20.2535	20.2764	20.3101	20.2877	20.2066	20.2184	18.46	18.2718	18.4028	17.9368	17.9444	17.0977	21.1581	21.0292	21.0951	21.1704	20.5915	20.5356	17.9827	17.9506	17.996	17.8399	17.8106	17.7763
113	B2RRE7	B2RRE7	OTUD4_MOUSE	Otud4	2.23481	5.90703e-08	GSK126 interactor	0.941068	0.000627207		17.6168	17.624	17.392	17.6311	17.6096	17.417	15.6915	15.7092	15.6629	16.0299	13.74	15.0483	18.0047	17.9431	18.4004	18.1605	18.265	17.2967	17.0056	16.74	17.2959	17.386	17.2544	16.7422
3154	Q922R8	Q922R8	PDIA6_MOUSE	Pdia6	2.22924	1		-1.67736	6.57833e-05		15.4827	15.0481	18.3667	18.2872	15.9352	14.8484	14.1544	14.3191	14.0597	14.186	13.8497	14.024	13.6991	13.0396	15.3615	15.3819	14.3267	16.3954	15.8037	15.2212	15.6297	16.2037	17.5688	17.8414
3149	Q922Q2	Q922Q2	RIOK1_MOUSE	Riok1	2.22782	5.31124e-09	GSK126 interactor	1.18134	1.06908e-05		16.8361	16.2732	15.5657	15.6382	16.786	16.8606	14.1544	14.3191	14.0597	14.186	13.8497	14.024	16.3321	16.1517	16.9882	16.7731	16.8361	15.6325	15.219	15.1838	15.3617	15.6215	15.2334	15.0063
3896	Q9QXA5	Q9QXA5	LSM4_MOUSE	Lsm4	2.22254	3.45891e-05	GSK126 interactor	1.23108	0.00517727		17.528	17.0743	17.3145	16.8846	17.6168	17.0319	15.2286	14.6449	14.889	15.589	13.4487	16.3148	17.8545	18.1357	18.0156	17.8484	17.624	18.1994	17.0106	16.7618	16.8341	16.6627	16.9216	16.1005
201	E9QA15	E9QA15	E9QA15_MOUSE	Cald1	2.22056	3.72045e-06	GSK126 interactor	2.07979	7.69788e-06	dmso interactor	18.3878	18.2696	18.4496	18.3012	18.786	18.4972	16.0771	16.7457	15.4094	15.2587	15.685	18.192	19.2326	19.1605	19.2302	19.2137	19.1457	18.9142	16.9536	17.0222	17.0639	16.7236	17.3347	17.3201
1520	Q0VGY8	Q0VGY8	TANC1_MOUSE	Tanc1	2.21552	1		4.9915	2.09449e-08	dmso interactor	16.4087	15.5716	15.178	16.356	15.7265	18.6453	14.1544	14.3191	14.0597	14.186	13.8497	14.024	17.1357	18.3277	18.9054	17.0529	18.8515	18.5258	13.2809	13.2276	13.1155	12.936	13.193	13.059
488	O88952	O88952	LIN7C_MOUSE	Lin7c	2.21125	1.9698e-05	GSK126 interactor	2.65015	2.70663e-06	dmso interactor	16.7987	16.2213	16.8238	16.8846	17.3233	17.1257	14.2961	15.9888	14.1961	14.9887	15.1789	13.2613	18.0638	17.8361	18.2877	17.7602	17.9545	17.4893	15.5771	15.213	14.9211	15.952	15.2314	14.5961
2494	Q8BKT7	Q8BKT7	THOC5_MOUSE	Thoc5	2.20682	0.00956093	GSK126 interactor	3.29775	0.000519552	dmso interactor	16.92	16.8606	17.5049	17.5878	18.3624	18.0899	15.0509	15.7902	12.6098	18.3284	13.8303	16.4751	18.4616	18.3962	18.9345	18.7307	18.9686	19.0102	15.03	15.7508	16.1765	15.9515	15.8548	13.9517
1198	P61957;Q9Z172	P61957;Q9Z172	SUMO2_MOUSE;SUMO3_MOUSE	Sumo2	2.20634	1		1.1273	0.134985		12.3332	16.5102	18.0475	18.2872	14.3815	18.2713	14.1544	14.3191	14.0597	14.186	13.8497	14.024	14.3163	14.2438	14.4893	15.1115	14.0189	15.8823	13.3662	12.6242	12.3444	12.6293	16.2137	14.1205
410	O70310;O70311	O70310;O70311	NMT1_MOUSE;NMT2_MOUSE	Nmt1	2.20375	2.69418e-06	GSK126 interactor	1.47658	0.000173872		15.9675	16.0211	15.8769	16.8846	16.8727	16.1927	14.1544	14.3191	14.0597	14.186	13.8497	14.024	16.7073	16.8113	17.2787	17.5657	17.2877	15.9385	15.3786	15.7076	15.8669	14.9518	14.6861	16.1385
2444	Q8BHG9	Q8BHG9	CGBP1_MOUSE	Cggbp1	2.20127	2.24716e-05	GSK126 interactor	1.94296	7.96773e-05		17.185	15.8654	16.525	15.3718	17.3056	15.5477	14.1544	14.3191	14.0597	14.186	13.8497	14.024	16.5966	17.2326	17.2137	16.7471	17.2137	16.5597	14.837	15.3196	15.2538	14.679	15.6169	14.1993
222	G3UYU0	G3UYU0;Q05A36;Q3UE17;Q69Z36	G3UYU0_MOUSE	Mex3a	2.19588	3.40015e-05	GSK126 interactor	2.41789	1.23558e-05	dmso interactor	16.6382	16.6702	16.9545	14.1437	16.2512	17.1104	14.1544	14.3191	14.0597	14.186	13.8497	14.024	17.0532	16.5522	17.2419	17.1946	17.3056	16.5552	14.0775	14.3521	14.3633	15.4725	14.5642	15.1276
3010	Q91V61	Q91V61	SFXN3_MOUSE	Sfxn3	2.18491	1		-0.742853	0.270739		12.2046	16.5102	18.0475	18.2872	14.3815	18.2713	14.1544	14.3191	14.0597	14.186	13.8497	14.024	14.8188	14.7628	15.3198	15.5951	14.9476	14.7731	15.8464	15.2812	15.9409	15.4465	16.1017	16.0578
465	O88544	O88544	CSN4_MOUSE	Cops4	2.17223	1		-0.45499	0.571484		13.2046	18.4119	16.2516	16.9783	14.5085	18.2713	14.1544	14.3191	14.0597	14.186	13.8497	14.024	13.3581	15.4512	15.887	15.0405	14.887	15.952	15.7216	14.2355	15.4703	15.7386	16.4331	15.7067
2633	Q8C2Q3	Q8C2Q3	RBM14_MOUSE	Rbm14	2.16847	4.09104e-07	GSK126 interactor	1.10282	0.000484755		19.417	19.2673	19.1231	18.4252	19.2787	19.0612	17.8677	17.3698	17.5481	15.9259	16.8935	15.9567	19.2741	19.1581	19.3365	19.2466	19.3299	19.2989	18.1792	18.1991	17.9376	17.8265	18.5611	18.3236
1441	P97820	P83510;P97820;Q9JM52	M4K4_MOUSE	Map4k4	2.1667	1		0.767761	0.0123578		16.0868	16.8113	15.6291	16.8606	16.2363	15.9691	14.1544	14.3191	14.0597	14.186	13.8497	14.024	15.6828	16.1615	16.3356	15.5049	16.1556	16.0743	15.8083	14.2942	15.1505	15.1061	15.4612	15.488
3901	Q9QXK7	Q9QXK7	CPSF3_MOUSE	Cpsf3	2.16365	5.22551e-10	GSK126 interactor	2.59056	4.78065e-11	dmso interactor	18.68	18.2967	18.1605	18.3277	18.4972	18.3667	17.1359	16.8277	16.4095	15.9735	15.7423	15.258	19.9601	19.7257	20.0691	20.0426	20.002	20.0426	17.3546	17.461	17.3907	17.3797	17.6658	17.0468
853	P28656	P28656	NP1L1_MOUSE	Nap1l1	2.15733	3.63506e-05	GSK126 interactor	0.757853	0.0554502		19.1181	19.1079	18.8175	19.0156	19.503	18.8113	17.597	18.5935	17.0031	14.2047	17.4578	16.5733	19.9272	20.002	20.7796	20.5165	19.8846	19.7307	18.7938	19.2201	19.1643	19.0438	20.0156	20.0559
2973	Q8VDW0	Q8VDW0	DX39A_MOUSE	Ddx39a	2.1555	0.000414133	GSK126 interactor	-0.719957	0.146398		18.5545	18.0156	17.0847	14.9431	17.6731	16.4252	17.0302	15.8212	15.6576	12.8981	14.0452	14.3109	16.734	17.2787	18.2787	18.2042	17.5049	16.8113	17.952	16.9173	18.3836	17.8427	19.0569	18.979
3032	Q91VT1	Q91VT1	NSE2_MOUSE	Nsmce2	2.15469	1		1.21086	0.16826		14.3987	18.4119	13.5136	18.2872	14.6382	18.2713	14.1544	14.3191	14.0597	14.186	13.8497	14.024	16.4893	16.1635	15.3339	15.9454	15.7576	16.5687	14.8009	14.0953	15.2122	15.2531	15.7644	13.8673
2770	Q8JZX4	Q8JZX4	SPF45_MOUSE	Rbm17	2.15409	5.79576e-09	GSK126 interactor	1.20618	6.34996e-06		18.2372	18.2512	17.9714	17.5582	17.9431	17.6662	16.4914	15.8479	15.5823	15.6073	15.745	15.429	18.2558	18.0211	18.6204	18.2877	18.2558	18.3189	17.5144	17.2198	17.1951	16.6308	17.3605	16.6021
3524	Q9D0D5	Q9D0D5	T2EA_MOUSE	Gtf2e1	2.15275	1.95911e-05	GSK126 interactor	1.40695	0.00103845		16.3074	18.3365	14.1437	15.9612	16.0806	16.68	14.1544	14.3191	14.0597	14.186	13.8497	14.024	16.3615	16.8113	17.1556	17.4252	16.8361	16.4704	15.0843	15.3327	16.2277	16.3393	15.2673	14.3672
1231	P62313	P62313	LSM6_MOUSE	Lsm6	2.15089	1		-0.22597	0.320681		16.0675	17.2444	16.0722	16.1135	16.208	15.7926	14.1544	14.3191	14.0597	14.186	13.8497	14.024	16.3216	16.0102	15.977	15.2446	15.669	15.0868	15.7371	16.3552	16.296	14.8393	15.9738	15.434
1047	P51410	A0A140T8T4;P51410;S4R1R7	RL9_MOUSE	Rpl9	2.1504	4.11507e-09	GSK126 interactor	0.638871	0.00189592		21.8651	21.7796	21.3266	21.4726	21.5685	21.5823	20.1332	20.1704	19.9102	18.929	19.1925	18.3571	21.5731	21.4874	22.3266	22.4196	21.6671	21.4526	21.1079	20.9882	21.1519	21.2419	21.2877	21.3156
859	P28665	P28665	MUG1_MOUSE	Mug1	2.1492	1		-0.561686	0.162967		16.6606	17.3145	15.5846	16.3068	15.8473	15.7743	14.1544	14.3191	14.0597	14.186	13.8497	14.024	14.8337	16.6382	15.3887	15.4313	14.1086	16.1946	16.0862	16.3165	16.6493	15.3902	15.0151	16.3286
2327	Q80V86	Q80V86	INT8_MOUSE	Ints8	2.14843	1		0.189336	0.821883		11.9549	16.5102	18.0475	18.2872	14.4123	18.2713	14.1544	14.3191	14.0597	14.186	13.8497	14.024	14.3182	13.9106	14.7834	14.8238	13.7524	18.1088	14.8943	14.4548	15.1059	14.7696	14.144	15.1926
1205	P61982;P68254;P68510;Q9CQV8	P61982;P68254;P68510;Q9CQV8	1433B_MOUSE;1433F_MOUSE;1433G_MOUSE;1433T_MOUSE	Ywhab	2.14697	0.000137233	GSK126 interactor	1.84501	0.000537813		21.2361	21.0292	20.0559	19.4004	21.4626	21.2477	18.8322	18.932	19.0495	18.4113	17.7216	18.6035	21.4425	21.7307	21.8876	21.4067	21.2477	20.2535	18.0417	20.3857	19.9882	20.0691	20.343	18.0709
1370	P70696	P10853;P10854;P70696;Q64475;Q64478;Q64524;Q64525;Q6ZWY9;Q8CGP0;Q8CGP1;Q8CGP2;Q9D2U9	H2B1A_MOUSE	H2bc1	2.1468	2.34045e-07	GSK126 interactor	1.58277	7.94955e-06		27.4473	27.189	26.6595	26.1795	27.2979	26.9316	25.2426	25.0105	24.4425	24.2607	25.1757	24.6918	27.9031	27.0711	27.2714	26.673	27.1312	26.7645	26.8385	25.8927	25.2607	24.3645	25.726	25.2353
2270	Q7TS75	Q7TS75	AMER1_MOUSE	Amer1	2.14289	2.57124e-06	GSK126 interactor	2.55973	3.20211e-07	dmso interactor	15.9177	15.9454	16.2823	15.6495	16.7471	16.9083	14.1544	14.3191	14.0597	14.186	13.8497	14.024	16.5204	15.887	16.734	15.4186	15.7471	13.9012	13.2809	13.2276	13.1155	12.936	13.193	13.059
1573	Q3TJ91	Q3TJ91	L2GL2_MOUSE	Llgl2	2.14117	1		0.409659	0.483552		16.2622	16.8113	14.4502	18.0795	14.9658	16.8709	14.1544	14.3191	14.0597	14.186	13.8497	14.024	15.9948	15.5528	14.768	15.734	15.2142	16.2766	16.0933	14.694	15.939	14.2648	15.8034	14.2879
2027	Q6A068	A0A1W2P6Q8;A0A1W2P7H4;A0A1W2P7S8;A0A1W2P7Z8;A0A1W2P855;Q6A068	CDC5L_MOUSE	Cdc5l	2.13842	8.5449e-10	GSK126 interactor	1.38588	2.09296e-07		20.3962	20.2419	20.0426	20.002	20.3962	20.2419	18.6279	18.1035	18.1536	17.8735	18.1908	17.5409	20.2066	20.002	20.2302	19.9009	20.1825	20.0559	19.071	18.8341	18.6117	18.2598	18.8872	18.5991
3168	Q924T2	Q924T2	RT02_MOUSE	Mrps2	2.13639	7.23218e-09	GSK126 interactor	1.57959	3.11403e-07		15.9613	16.4878	16.0319	16.786	16.0638	16.0806	14.1544	14.3191	14.0597	14.186	13.8497	14.024	15.959	15.412	16.392	15.7757	15.8918	15.6773	14.0686	13.7428	14.5057	13.8166	14.5852	14.5139
2282	Q7TT18	Q7TT18	MCAF1_MOUSE	Atf7ip	2.11772	1		-0.524754	0.155616		15.8921	16.6185	15.495	16.4617	16.1519	16.68	14.1544	14.3191	14.0597	14.186	13.8497	14.024	15.041	14.9376	13.2819	15.6937	14.296	14.2577	14.5223	15.3106	14.5424	15.7086	15.3536	15.219
4072	Q9Z1N2	Q9Z1N2	ORC1_MOUSE	Orc1	2.11466	1.68826e-10	GSK126 interactor	2.40453	3.03827e-11	dmso interactor	17.6869	17.2787	17.3321	17.2419	17.3836	17.2512	15.1511	14.783	15.1784	15.4373	15.3839	15.5526	17.624	17.3145	17.2967	17.1752	17.6168	17.2042	15.2671	15.415	14.821	14.6619	14.9576	14.6817
2081	Q6NZJ6;Q80XI3	Q6NZJ6;Q80XI3	IF4G1_MOUSE;IF4G3_MOUSE	Eif4g1	2.10982	9.85469e-05	GSK126 interactor	1.38277	0.00337275		17.7273	18.0265	16.7471	16.8965	17.185	17.0102	14.357	13.4012	15.1364	18.3284	15.0109	14.6998	18.3233	18.0156	18.734	19.6276	18.2372	18.2922	17.57	17.5286	16.6103	16.5072	17.4326	17.2845
2634	Q8C3P7	Q8C3P7	MTA70_MOUSE	Mettl3	2.10632	3.92185e-07	GSK126 interactor	4.27588	4.48712e-11	dmso interactor	16.3632	14.8088	16.1674	16.1497	16.7207	17.0211	14.1544	14.3191	14.0597	14.186	13.8497	14.024	16.9431	17.2967	17.8846	17.2326	18.0532	17.0951	13.2809	13.2276	13.1155	12.936	13.193	13.059
3598	Q9D554	Q9D554	SF3A3_MOUSE	Sf3a3	2.1051	1.50442e-08	GSK126 interactor	0.525788	0.0116577		16.4004	15.1752	16.1196	16.3198	16.7207	16.4878	14.1544	14.3191	14.0597	14.186	13.8497	14.024	16.4909	16.68	17.1457	16.7207	16.3426	16.2307	15.9811	16.4563	15.8661	15.6255	16.263	16.2639
77	A2ARV4	A2ARV4	LRP2_MOUSE	Lrp2	2.10423	0.000210745	GSK126 interactor	0.567689	0.201794		16.6382	14.5981	16.0889	16.3413	15.2805	18.2713	14.1544	14.3191	14.0597	14.186	13.8497	14.024	16.4054	15.9859	16.7731	16.8846	16.2567	15.4893	15.8677	15.412	15.9373	15.668	15.9345	15.5696
3895	Q9QX47	Q9QX47	SON_MOUSE	Son	2.10019	1.11917e-08	GSK126 interactor	1.28323	4.26248e-06		19.5545	19.5011	19.4375	19.0585	19.6628	19.4616	18.0181	17.321	17.6607	16.7195	17.0761	17.2794	19.4795	19.503	19.8515	19.5127	19.8438	19.5823	18.5265	18.3975	18.5802	18.3656	18.3244	17.8793
2130	Q6PCN7	Q6PCN7	HLTF_MOUSE	Hltf	2.09877	1.09474e-06	GSK126 interactor	1.64768	1.63432e-05		16.7207	15.3373	15.6039	16.4236	16.5049	16.5951	14.1544	14.3191	14.0597	14.186	13.8497	14.024	16.3478	16.4893	16.8727	16.2567	17.3836	16.6523	14.6813	15.4321	15.0821	15.8736	14.3348	14.7124
411	O70311	O70311	NMT2_MOUSE	Nmt2	2.09677	1.47804e-07	GSK126 interactor	2.33624	3.87473e-08	dmso interactor	15.6297	15.6551	16.3304	16.5142	16.8361	16.208	14.1544	14.3191	14.0597	14.186	13.8497	14.024	16.8606	17.3752	17.4972	17.3056	17.2604	16.624	14.2166	15.37	15.059	15.1799	14.9899	14.0903
149	E9PUA5	E9PUA5	E9PUA5_MOUSE	Kifc5b	2.09609	0.00466578	GSK126 interactor	2.28748	0.00253903	dmso interactor	17.9488	17.2042	18.3189	18.1556	18.0102	17.5805	14.9365	14.0155	14.7535	18.3284	14.4156	18.192	17.4004	17.0102	17.8423	17.7923	17.5432	16.4186	14.4617	15.7732	15.2097	14.9483	14.97	14.9193
1694	Q3UWW6	Q3UWW6	GA2L3_MOUSE	Gas2l3	2.0951	0.0475896		2.19833	0.0389259		14.3718	15.0276	16.2042	18.2872	15.0014	18.2713	14.1544	14.3191	14.0597	14.186	13.8497	14.024	14.4054	13.5856	15.2549	15.3056	15.3819	23.0951	14.3862	13.9712	13.189	13.4245	14.0181	13.793
459	O88508	O88508	DNM3A_MOUSE	Dnmt3a	2.09152	2.46496e-05	GSK126 interactor	2.79824	9.73179e-07	dmso interactor	16.8361	15.7344	15.2518	17.2326	16.7602	15.3269	14.1544	14.3191	14.0597	14.186	13.8497	14.024	18.6132	18.2832	18.3538	18.0951	18.6835	18.3495	16.4609	15.3039	15.1989	15.4071	15.7484	15.4695
1590	Q3TTY5;Q6IFZ6	Q3TTY5;Q6IFZ6;Q6IFZ9;Q7RTT2_CONT;Q6IFZ6_CONT;Q7Z794_CONT;E1B991_CONT;Q3TTY5_CONT	K22E_MOUSE;K2C1B_MOUSE	Krt2	2.08989	0.000111651	GSK126 interactor	1.16658	0.0102731		18.5344	17.5507	21.1015	20.4375	19.0717	17.6937	18.6235	18.2521	16.7472	16.876	15.4275	16.1247	17.3836	19.6364	15.8292	16.8484	17.5356	16.6739	17.7164	17.6233	14.9416	14.902	16.4835	15.615
1121	P58021	P58021	TM9S2_MOUSE	Tm9sf2	2.08445	1		-1.09192	0.165594		13.1674	18.4119	16.0402	16.9783	14.2304	18.2713	14.1544	14.3191	14.0597	14.186	13.8497	14.024	15.0992	14.4704	16.0167	15.6855	15.412	14.9792	16.2424	15.7813	16.4067	16.8524	16.3508	16.5811
219	F8VQC1	F8VQC1	F8VQC1_MOUSE	Srp72	2.08308	0.00554794	GSK126 interactor	0.782736	0.238619		17.1457	16.9882	16.7731	16.508	16.9431	17.0211	14.2535	15.0909	13.0515	18.3284	14.374	13.7824	16.1337	16.412	17.0426	16.8113	16.5805	15.1074	15.536	16.0896	15.8505	15.0763	15.916	14.9225
3439	Q9CWX9	Q9CWX9	DDX47_MOUSE	Ddx47	2.08057	4.6339e-05	GSK126 interactor	0.987378	0.0155001		18.1801	18.1155	17.6024	17.1257	18.2558	17.8484	15.2675	15.2257	15.5985	18.3284	15.6645	14.5598	17.4004	17.5582	18.2419	18.0156	17.786	17.4087	16.7671	16.8358	16.6176	16.4182	17.3761	16.4718
2759	Q8JZK9	Q8JZK9	HMCS1_MOUSE	Hmgcs1	2.07673	1.70024e-08	GSK126 interactor	-0.677184	0.00216465		17.7537	17.9488	16.8727	16.7602	17.8175	17.2042	15.562	15.767	15.5358	15.476	15.3489	14.2069	17.2604	17.7273	17.9083	17.8727	16.7207	16.7602	18.0817	18.1299	17.8612	17.9259	17.9596	18.3543
645	P10630;P60843;Q91VC3	A0A0N4SVP8;E9PV04;P10630;P60843;Q91VC3	IF4A1_MOUSE;IF4A2_MOUSE;IF4A3_MOUSE	Eif4a1	2.07628	2.78873e-09	GSK126 interactor	0.798268	0.000166577		20.8269	20.5915	20.5261	20.1332	21.0292	20.8727	18.9303	19.307	18.7982	18.0468	18.2904	18.1492	20.8651	20.7634	21.1825	21.0224	20.9951	20.8651	19.9601	19.2937	20.0559	20.1457	20.8034	20.6453
2188	Q6ZQ03	Q6ZQ03	FNBP4_MOUSE	Fnbp4	2.07539	1		1.02934	0.329122		13.1131	18.4119	16.0402	16.9783	14.2304	18.2713	14.1544	14.3191	14.0597	14.186	13.8497	14.024	13.0918	17.9679	15.0868	15.3478	14.0532	18.1088	15.5111	14.964	14.1537	14.186	14.3821	14.2833
4089	Q9Z277	Q9Z277	BAZ1B_MOUSE	Baz1b	2.07296	2.65635e-05	GSK126 interactor	1.9102	6.10213e-05		16.9992	16.624	15.8062	16.1094	17.4815	17.3145	14.4143	14.8165	14.1153	14.9419	13.5959	16.0132	17.8545	18.2042	16.5878	16.8846	17.5951	17.1946	15.9407	16.219	15.2052	14.0176	15.9461	15.5311
2813	Q8K301	Q8K301	DDX52_MOUSE	Ddx52	2.07215	2.93863e-05	GSK126 interactor	2.72395	1.45496e-06	dmso interactor	18.3452	18.3581	17.92	17.4415	18.0047	17.9373	16.8216	14.4807	17.1062	16.4967	15.3785	15.2902	18.0372	17.9024	18.2696	17.6096	18.209	17.92	14.1759	15.665	15.0003	15.1211	15.5482	16.0936
2423	Q8BGV7	Q8BGV7	BACD1_MOUSE	Kctd13	2.06638	0.000158887	GSK126 interactor	2.75473	8.51557e-06	dmso interactor	17.5049	17.392	17.9488	17.92	17.805	17.5805	15.8169	16.0487	16.7811	15.2261	16.1358	13.7445	18.4933	18.528	18.3233	18.1556	17.5878	17.7667	16.2988	15.9683	15.9067	15.7308	15.2823	13.1394
1778	Q5U4C1	Q5U4C1	GASP1_MOUSE	Gprasp1	2.06129	1		1.86616	0.002729		15.3269	18.4119	14.9322	15.1749	14.8435	18.2713	14.1544	14.3191	14.0597	14.186	13.8497	14.024	15.1984	15.2841	15.1477	15.1074	14.6883	14.6211	13.2809	13.2276	13.1155	12.936	13.193	13.059
196	E9Q7G0	E9Q7G0	NUMA1_MOUSE	Numa1	2.06039	3.07145e-06	GSK126 interactor	1.9149	6.9539e-06		18.6276	18.0899	18.0479	17.8965	18.4815	17.8545	16.0455	15.4246	14.5068	15.7868	16.6799	18.192	18.1898	18.2279	18.1556	17.7602	18.2604	17.7796	16.5397	16.6063	15.7653	15.931	16.3122	15.7294
657	P11103	P11103	PARP1_MOUSE	Parp1	2.05996	3.80074e-11	GSK126 interactor	1.77205	2.82304e-10		20.1704	20.0559	19.8921	19.6364	20.7223	20.5915	18.5114	18.3024	17.442	17.123	18.7495	18.5806	21.5823	21.5638	20.343	20.265	20.895	20.9672	19.9601	19.8977	18.4239	17.975	19.4029	19.3245
3610	Q9D706	Q9D706	RPAP3_MOUSE	Rpap3	2.05943	1		-0.121334	0.845908		16.7471	16.7781	14.3644	15.6889	16.1187	15.3147	14.1544	14.3191	14.0597	14.186	13.8497	14.024	12.7628	13.9748	15.0743	15.5567	13.1293	18.1088	14.4361	15.7733	14.9504	13.5774	15.0938	15.5038
2681	Q8CCK0;Q9QZQ8	Q8CCK0;Q9QZQ8	H2AW_MOUSE;H2AY_MOUSE	H2afy	2.05666	2.26872e-05	GSK126 interactor	1.62617	0.000227964		16.7987	17.3495	16.68	16.6937	16.4203	17.4004	15.0955	14.4946	13.9541	15.9034	15.1304	14.4247	16.734	16.8484	16.0426	15.0189	16.0909	16.5003	15.5435	15.5093	14.4027	13.281	14.1841	14.5574
3571	Q9D1P0	Q9D1P0	RM13_MOUSE	Mrpl13	2.05643	3.00682e-07	GSK126 interactor	1.89869	7.7825e-07		16.8113	16.2023	15.8238	16.2232	16.008	15.863	14.1544	14.3191	14.0597	14.186	13.8497	14.024	16.4071	15.9658	16.4576	15.2659	15.7628	15.6382	13.793	14.0694	13.6549	13.9849	13.7444	14.8586
2594	Q8BYA0	Q8BYA0	TBCD_MOUSE	Tbcd	2.05059	5.3414e-05	GSK126 interactor	1.42049	0.00141672		16.7602	15.2326	16.3021	16.5296	16.417	15.6551	14.1544	14.3191	14.0597	14.186	13.8497	14.024	15.3954	14.92	15.8138	14.6883	15.7153	15.5775	13.4263	15.6387	13.335	13.7813	14.0562	13.3499
2322	Q80UW8	Q80UW8	RPAB1_MOUSE	Polr2e	2.04967	4.4608e-09	GSK126 interactor	0.884009	7.84582e-05		18.1704	18.1507	17.6382	17.5507	17.8906	17.7667	16.9623	16.3291	16.1375	15.3036	14.8016	15.3352	18.6731	18.3794	18.5805	18.7439	18.3752	18.5988	17.7125	17.8521	17.6458	17.6877	17.5867	17.5621
1058	P52293	P52293	IMA1_MOUSE	Kpna2	2.04364	2.79166e-10	GSK126 interactor	0.908885	6.21362e-06		19.1282	18.8965	18.7373	18.606	19.1104	19.1432	17.5823	17.0678	17.1699	16.8593	16.6252	16.0553	20.2764	20.1079	20.4972	20.4476	20.265	20.1079	19.3652	19.4379	19.2283	19.1577	19.5895	19.4701
1196	P61804	P61804	DAD1_MOUSE	Dad1	2.04217	1		-0.255454	0.530208		15.4181	15.146	16.5219	16.008	15.4806	18.2713	14.1544	14.3191	14.0597	14.186	13.8497	14.024	15.4594	15.2411	14.568	15.8564	14.9792	13.9971	14.5205	15.3106	14.9398	15.9171	15.2863	15.6597
2012	Q68FG3	Q68FG3	SPT2_MOUSE	Spty2d1	2.04166	1.98924e-06	GSK126 interactor	1.98007	2.82152e-06		15.7366	16.5462	15.8989	16.8846	16.2288	15.5477	14.1544	14.3191	14.0597	14.186	13.8497	14.024	14.7313	16.0036	15.5265	14.5204	15.2769	14.6718	13.2809	13.2276	13.1155	12.936	13.193	13.059
3355	Q9CQK1	Q9CQK1	ZNHI3_MOUSE	Znhit3	2.04165	1		1.01996	0.0117565		16.4379	15.1759	16.1377	17.4576	15.7176	15.9161	14.1544	14.3191	14.0597	14.186	13.8497	14.024	16.2363	16.8965	16.2586	16.5204	15.6855	15.734	14.8757	15.1777	14.5288	14.3087	14.9671	17.3534
131	C0HKD8;C0HKD9	C0HKD8;C0HKD9	MFA1A_MOUSE;MFA1B_MOUSE	Mfap1a	2.03942	1.86249e-06	GSK126 interactor	1.08695	0.00096372		16.0319	16.3216	15.4704	15.9246	16.7987	16.2823	14.1544	14.3191	14.0597	14.186	13.8497	14.024	15.9408	14.7471	14.6883	15.7099	14.8037	14.055	13.4759	14.1684	14.2374	13.2548	14.2175	14.0693
1077	P54103	P54103	DNJC2_MOUSE	Dnajc2	2.03415	1		0.962498	0.0333338		16.3145	16.2247	14.668	17.4701	16.2382	15.8823	14.1544	14.3191	14.0597	14.186	13.8497	14.024	16.5567	15.4767	16.6382	16.034	16.9083	16.1236	15.6283	14.4603	15.4633	15.3459	16.1817	15.1128
431	O70589	O70589	CSKP_MOUSE	Cask	2.03334	1.30001e-07	GSK126 interactor	3.13129	5.25145e-10	dmso interactor	16.1556	15.2696	16.4431	15.6268	17.0319	16.2659	14.1544	14.3191	14.0597	14.186	13.8497	14.024	16.5234	16.3581	16.786	16.0211	16.2419	15.7073	13.2809	13.2276	13.1155	12.936	13.193	13.059
1031	P49722	P49722	PSA2_MOUSE	Psma2	2.03245	0.000672153	GSK126 interactor	0.452193	0.349449		16.3667	18.9316	18.1898	18.0795	16.3684	17.0601	15.477	15.7637	16.3185	14.7339	15.8254	14.6828	16.9431	16.4464	16.0511	16.2213	16.8727	15.4862	14.7173	16.5599	15.7059	16.5225	16.2282	15.5738
1737	Q5DTW2	Q5DTW2	SMBT2_MOUSE	Sfmbt2	2.03243	2.53301e-07	GSK126 interactor	0.554456	0.0243633		16.4544	16.3631	15.8312	16.2118	15.9499	15.977	14.1544	14.3191	14.0597	14.186	13.8497	14.024	16.3512	16.0951	16.5462	14.8484	16.3251	15.9356	15.5203	15.2431	14.7654	15.0902	16.0657	16.0337
2861	Q8R0G9	Q8R0G9	NU133_MOUSE	Nup133	2.02787	0.000537242	GSK126 interactor	1.69431	0.00224425		18.2419	18.0156	17.7073	17.8238	18.1752	17.734	16.2436	15.9713	15.5432	15.369	14.2116	18.192	19.0479	18.7796	19.4191	19.2232	19.1801	18.9402	17.4791	17.6781	17.333	17.389	17.5067	17.0384
3834	Q9JJ89	Q9JJ89	CCD86_MOUSE	Ccdc86	2.02574	4.21151e-06	GSK126 interactor	3.32367	1.06952e-08	dmso interactor	16.734	16.1554	15.1596	16.2232	16.7073	15.768	14.1544	14.3191	14.0597	14.186	13.8497	14.024	16.5127	16.7602	17.3056	16.9882	17.1655	16.525	14.5607	13.678	12.5423	12.4384	13.3174	14.7783
2216	Q76MZ3	Q76MZ3	2AAA_MOUSE	Ppp2r1a	2.02417	2.15309e-05	GSK126 interactor	0.274325	0.410711		18.4129	18.2922	17.9937	17.5878	18.2512	17.6731	16.9877	15.9295	16.9802	14.4518	15.7356	15.9811	18.7173	18.7796	18.9686	19.0211	18.7634	18.562	18.3978	18.3468	18.5645	18.6925	18.5037	18.6607
2279	Q7TSY8	Q7TSY8	SGO2_MOUSE	Sgo2	2.02276	2.95825e-07	GSK126 interactor	1.69064	2.42973e-06		15.8703	16.0167	16.3786	16.093	16.0868	16.2841	14.1544	14.3191	14.0597	14.186	13.8497	14.024	15.691	15.5981	16.1216	14.7207	15.8238	16.0232	14.1769	14.256	13.9291	13.5057	13.4539	14.5129
3368	Q9CQS2	Q9CQS2	NOP10_MOUSE	Nop10	2.02179	5.36037e-06	GSK126 interactor	2.43657	6.28426e-07	dmso interactor	19.3255	19.1079	19.0717	18.7667	19.1728	19.2832	15.8246	16.4484	16.9601	18.3284	18.1175	16.9179	18.8846	19.2535	19.2673	19.2349	18.9798	19.1206	16.6097	17.0223	15.4939	16.8823	17.1893	16.9238
2240	Q7TMY4	Q7TMY4	THOC7_MOUSE	Thoc7	2.02122	0.000380324	GSK126 interactor	3.97056	2.96068e-07	dmso interactor	17.0638	16.3426	18.2279	17.9373	18.7667	18.7373	14.9537	15.6467	15.672	18.3284	15.6749	14.6725	18.7828	19.113	19.2466	19.2042	19.5375	19.1155	15.9301	14.4966	13.8654	15.6274	16.0221	15.2345
2721	Q8CGZ0	Q8CGZ0	CHERP_MOUSE	Cherp	2.01785	1.42096e-05	GSK126 interactor	1.05916	0.00420579		17.7073	16.8113	17.0102	16.786	17.6168	17.1655	14.585	16.0983	14.2771	15.0254	14.8031	16.201	17.4496	17.4004	18.1457	18.0426	17.7471	17.0319	16.8633	16.0811	16.726	16.7446	16.8664	16.181
2503	Q8BMC4	Q8BMC4	NOP9_MOUSE	Nop9	2.01768	5.22426e-05	GSK126 interactor	0.804902	0.0381617		17.185	16.7218	15.7576	15.0014	15.8138	16.8846	14.1544	14.3191	14.0597	14.186	13.8497	14.024	16.734	15.9246	16.734	15.624	16.4576	15.4799	14.8513	16.6053	15.2919	14.701	15.0122	15.6631
301	O35130	O35130	NEP1_MOUSE	Emg1	2.0152	4.8493e-05	GSK126 interactor	2.20448	1.92111e-05	dmso interactor	19.2372	18.9142	19.0265	19.0184	19.3794	19.0664	19.2936	16.9584	16.3935	18.3284	15.6983	15.8786	19.816	19.6662	20.0156	19.7106	19.9742	19.8331	17.8025	17.7872	17.2781	17.3699	17.7405	17.8107
1563	Q3TFK5	Q3TFK5	GPTC4_MOUSE	Gpatch4	2.01076	1.01194e-08	GSK126 interactor	1.86713	2.59094e-08		16.3598	16.2344	15.5981	16.0951	16.0951	16.275	14.1544	14.3191	14.0597	14.186	13.8497	14.024	16.3039	15.906	16.2175	16.3426	16.3163	15.7602	15.1648	14.9024	13.5624	14.1553	14.2892	13.5695
1152	P59470	P59470	RPC2_MOUSE	Polr3b	2.00998	1		1.53447	0.00199226		15.365	18.2696	16.3279	15.637	15.2841	15.7693	14.1544	14.3191	14.0597	14.186	13.8497	14.024	15.4831	14.8613	16.0889	14.8823	15.8337	14.6991	13.8441	12.9959	13.8049	13.8636	14.1456	13.9875
1607	Q3U0X6	Q3U0X6	Q3U0X6_MOUSE	Zfp217	2.00856	1		1.54129	0.00726763		16.2139	16.0145	15.3096	14.8667	16.6382	15.0221	14.1544	14.3191	14.0597	14.186	13.8497	14.024	18.1002	17.7005	14.3307	14.6848	13.9926	14.8386	15.5514	13.8595	12.904	12.286	13.6095	16.1892
3773	Q9ERH4	Q9ERH4	NUSAP_MOUSE	Nusap1	2.00137	1.57644e-06	GSK126 interactor	2.81866	2.48101e-08	dmso interactor	16.525	15.6634	15.7233	15.5981	16.9083	16.183	14.1544	14.3191	14.0597	14.186	13.8497	14.024	16.9316	16.3615	17.4087	16.4846	17.1257	15.6467	13.3119	13.1943	14.277	14.1273	14.0665	14.0697
422	O70479	O70479	BACD2_MOUSE	Tnfaip1	1.99509	1.09216e-08		1.96349	1.33848e-08		19.4211	19.2349	19.9742	19.6988	19.816	19.5657	18.518	17.8072	18.1617	17.9876	17.0379	16.2278	19.4087	19.3189	19.392	19.2419	18.6168	18.4536	16.7262	17.2191	17.8645	17.9593	16.6048	16.2773
302	O35134	O35134	RPA1_MOUSE	Polr1a	1.99418	0.00058733		1.19254	0.0193079		18.8238	14.9871	15.5657	15.4172	15.7783	15.9859	14.1544	14.3191	14.0597	14.186	13.8497	14.024	16.1216	16.2023	16.2985	16.977	16.2641	16.3684	15.0543	15.0898	14.9589	16.0001	15.0106	14.963
179	E9Q5G3	E9Q5G3	KIF23_MOUSE	Kif23	1.99075	1.78433e-06		2.26679	3.87928e-07	dmso interactor	18.2877	17.2137	18.0319	17.6937	18.4815	18.0265	15.5873	15.2445	16.2494	15.4305	16.601	16.6778	18.3495	18.5204	18.8018	18.6347	18.6024	18.2137	16.8445	16.5242	16.0582	15.8243	16.8741	15.3964
3804	Q9JHS9	Q9JHS9	CWC15_MOUSE	Cwc15	1.99051	3.94386e-06		0.655323	0.0304534		18.2372	18.0372	17.6523	17.2042	17.977	17.8667	16.9874	16.1841	15.8041	15.806	15.5125	14.7376	18.2326	18.0743	18.0319	17.7731	18.4854	16.9431	17.1434	17.8569	16.7507	17.4005	16.8039	17.653
309	O35280	O35280	CHK1_MOUSE	Chek1	1.98621	1		0.421357	0.330724		15.5686	15.8823	15.6613	18.2872	15.1248	15.9859	14.1544	14.3191	14.0597	14.186	13.8497	14.024	16.0511	14.5204	16.5462	16.1946	15.8337	16.1337	14.8944	16.2061	15.684	15.3086	16.002	14.6564
2611	Q8BZZ3	Q8BZZ3	WWP1_MOUSE	Wwp1	1.98604	0.000114498		7.42508	1.34919e-11	dmso interactor	16.5761	16.525	16.6096	16.734	17.0951	16.7207	14.4283	11.5572	15.5732	17.1263	15.0944	14.5647	20.4972	20.6453	20.6714	20.7634	20.3857	20.4375	13.2809	13.2276	13.1155	12.936	13.193	13.059
2710	Q8CG48	Q8CG48	SMC2_MOUSE	Smc2	1.98467	6.21952e-07		0.317849	0.19087		17.714	17.2512	16.786	16.786	17.3056	17.0102	16.4501	15.6541	15.665	14.0098	14.6448	14.5212	17.9992	17.9142	18.5318	18.2741	18.0638	17.734	17.9361	17.9011	17.5583	17.6547	17.8491	17.7107
1263	P62876	P62876	RPAB5_MOUSE	Polr2l	1.98456	2.8335e-05		0.199588	0.549749		17.8906	17.7796	17.4415	16.786	17.417	17.8175	17.0305	14.8508	15.8022	14.849	15.5931	15.0992	17.5731	17.0638	17.9937	17.6453	17.8175	16.7207	16.9409	17.1767	17.6588	17.285	17.2348	17.3204
1283	P63085	P63085	MK01_MOUSE	Mapk1	1.98289	2.26966e-06		0.518229	0.0644993		18.0319	18.4129	16.9992	17.8846	17.3667	16.9992	16.5086	16.1698	14.2983	15.6116	16.0948	15.1141	18.3538	18.6132	19.0717	18.4736	18.7073	17.9992	18.03	17.7675	17.9624	17.9787	18.3746	17.9962
1219	P62245	P62245	RS15A_MOUSE	Rps15a	1.98241	6.07509e-12		1.60629	1.02447e-10		23.9406	23.7594	23.8764	23.7077	23.8576	23.8576	22.1825	22.0493	22.1143	22.0658	21.4626	21.2302	23.895	23.7895	24.2021	24.3307	23.9043	23.9316	22.417	22.3484	22.4221	22.4092	22.3511	22.4676
478	O88735	O88735	MAP7_MOUSE	Map7	1.9819	0.000320925		4.30022	6.94041e-08	dmso interactor	18.5582	17.6382	18.5694	18.4252	18.5805	18.4252	16.5228	13.2323	17.5904	17.8563	16.8225	16.2811	18.6311	18.5582	19.0129	18.9516	19.0156	18.562	13.3408	14.0487	14.506	14.815	15.2193	14.2441
1762	Q5SSK3	Q5SSK3	TEFM_MOUSE	Tefm	1.98136	0.000130319		1.40166	0.00240639		16.9992	16.2877	16.4054	15.5775	16.7471	14.464	14.1544	14.3191	14.0597	14.186	13.8497	14.024	14.9246	15.0362	16.4137	15.4415	16.3971	14.5387	14.5112	15.104	13.2582	14.0463	14.294	14.8566
443	O88322	O88322	NID2_MOUSE	Nid2	1.98102	1		0.335584	0.49522		15.1245	15.9252	15.3381	16.2732	16.1176	17.7005	14.1544	14.3191	14.0597	14.186	13.8497	14.024	14.2877	16.0532	15.1357	16.3887	15.5716	17.83	15.1448	15.9566	16.0212	14.3311	15.3486	16.4512
194	E9Q7D5	E9Q7D5	ARHG5_MOUSE	Arhgef5	1.97506	3.5173e-10		3.74129	6.28284e-14	dmso interactor	15.4831	14.997	16.2344	16.4528	16.7207	16.5552	14.1544	14.3191	14.0597	14.186	13.8497	14.024	16.7073	16.5341	17.3145	16.9882	16.6382	17.1155	13.2809	13.2276	13.1155	12.936	13.193	13.059
3352	Q9CQI7	Q9CQI7	RU2B_MOUSE	Snrpb2	1.97403	0.000186395		2.37827	2.99456e-05	dmso interactor	17.6168	17.3321	16.9882	17.4972	17.5049	17.0951	14.7056	16.2768	15.8015	18.3284	13.1584	13.9194	18.2419	17.7602	18.4656	17.9826	18.4576	18.9459	16.0243	16.8852	16.1997	15.7212	15.7879	14.9659
2906	Q8R3C6	Q8R3C6	RBM19_MOUSE	Rbm19	1.97295	1.34358e-07		2.71304	2.39096e-09	dmso interactor	16.5612	16.185	15.8012	15.8989	16.3547	15.6297	14.1544	14.3191	14.0597	14.186	13.8497	14.024	16.579	16.008	16.5522	15.9362	16.5477	15.7936	14.3441	13.7628	14.3168	15.0883	12.823	12.9761
1766	Q5SU73	Q5SU73	COIL_MOUSE	Coil	1.96664	2.78739e-05		0.576408	0.0953293		18.1002	17.8667	17.4087	17.0319	17.8846	17.1155	15.9618	16.0801	16.5016	15.1499	15.8824	14.032	18.5127	17.3495	18.2877	17.8113	17.9658	17.6096	17.585	17.4046	17.7245	17.4223	16.7352	17.2066
3219	Q99KP6	Q99KP6	PRP19_MOUSE	Prpf19	1.96055	1.49739e-08		1.22799	4.17165e-06		22.002	21.8576	21.6714	21.5823	21.9316	21.7056	20.3857	19.858	20.2989	19.4696	19.8902	19.0847	21.5404	21.4676	21.6757	21.7056	21.654	21.6453	20.6276	20.5823	20.3538	20.0292	20.3211	20.4067
2822	Q8K3A9	Q8K3A9	MEPCE_MOUSE	Mepce	1.95897	5.80932e-06		1.95575	5.91593e-06		16.5597	17.5878	16.4909	16.7602	16.9545	16.5937	13.4173	14.0069	14.854	15.4118	16.1211	15.382	17.1053	16.977	17.3056	17.5582	17.1946	15.9153	15.3371	16.013	15.1278	15.5305	14.6708	13.6423
2056	Q6IQX8	Q6IQX8	ZN219_MOUSE	Znf219	1.95461	4.27628e-06		1.51973	6.15125e-05		16.0575	15.9635	15.1277	16.7602	15.718	16.6937	14.1544	14.3191	14.0597	14.186	13.8497	14.024	16.7073	16.3443	16.8606	16.92	16.9316	15.9748	15.0603	14.7552	14.2801	15.0116	15.5911	15.9216
3725	Q9DCJ7	Q9DCJ7	AKIP_MOUSE	Aurkaip1	1.95278	1.17357e-06		3.09224	4.01608e-09	dmso interactor	15.977	16.5296	16.624	16.3356	15.2659	15.5775	14.1544	14.3191	14.0597	14.186	13.8497	14.024	15.0992	15.9793	16.8113	16.624	17.2877	15.602	13.2809	13.2276	13.1155	12.936	13.193	13.059
176	E9Q5C9	E9Q5C9	NOLC1_MOUSE	Nolc1	1.95215	2.40971e-06		0.575279	0.0410068		15.4933	15.1593	15.726	16.1094	17.0319	16.786	14.1544	14.3191	14.0597	14.186	13.8497	14.024	17.1155	17.6523	15.7783	14.6439	16.4972	14.997	16.9131	16.6782	14.0894	14.3507	15.2302	15.9708
1413	P97376	P97376	FRG1_MOUSE	Frg1	1.94702	6.97659e-07		2.1642	1.96345e-07	dmso interactor	18.606	18.4656	18.4815	18.2372	18.6558	18.6558	16.5734	17.2342	16.8511	17.1658	15.9427	15.6526	18.3709	18.3581	18.5545	18.3624	18.5356	17.8667	15.7763	16.2856	17.0531	15.6479	15.8334	16.4669
1392	P84089	P84089	ERH_MOUSE	Erh	1.9453	4.59816e-09		2.77121	4.35627e-11	dmso interactor	24.4362	24.0691	24.5754	23.7895	24.48	24.2096	22.8442	22.3778	22.7161	22.4972	21.7471	21.7056	24.9847	24.5812	25.065	24.8528	24.824	24.9847	22.3592	22.4221	22.0426	21.9243	22.0592	21.8576
239	L0N7N1	L0N7N1	KIF14_MOUSE	Kif14	1.94119	1.01165e-08		2.03729	5.44619e-09	dmso interactor	16.2677	15.7808	16.0575	15.3408	16.5775	16.2156	14.1544	14.3191	14.0597	14.186	13.8497	14.024	17.0211	16.6937	17.2877	17.1053	16.68	16.5775	15.4741	14.6064	14.5334	14.5181	15.2376	14.8373
1624	Q3U9G9	Q3U9G9	LBR_MOUSE	Lbr	1.93846	2.01837e-08		0.387272	0.039794		20.5261	20.4576	20.1825	20.3321	20.2764	20.343	18.9275	18.8774	18.7938	18.5578	18.3221	17.0085	20.3538	20.2302	20.6096	20.4874	20.3857	20.2989	20.2184	20.1079	20.0691	19.9742	19.8501	19.8224
4071	Q9Z1M8	Q9Z1M8	RED_MOUSE	Ik	1.93843	0.000143244		1.71229	0.000441197		17.8846	16.9992	17.9882	17.1655	18.5915	18.1407	15.1238	14.6097	16.0378	15.9359	15.2399	18.192	18.1556	18.0426	18.5049	18.4293	18.1898	17.8965	16.569	17.1686	16.174	16.0606	16.5621	16.4108
3156	Q922U1	Q922U1	PRPF3_MOUSE	Prpf3	1.93755	2.8647e-08		1.19076	9.06828e-06		17.2877	17.4736	16.786	17.185	17.2877	17.0743	15.0278	15.954	15.5647	15.0502	14.9128	14.9594	18.0795	17.805	18.2372	18.0585	17.3836	17.7731	16.86	17.0792	16.7715	16.7072	16.6773	16.0973
2465	Q8BJ05	Q8BJ05	ZC3HE_MOUSE	Zc3h14	1.93596	0.0136686		1.8825	0.0159262		13.9748	18.4119	15.8484	15.0868	14.6154	18.2713	14.1544	14.3191	14.0597	14.186	13.8497	14.024	15.9083	15.718	15.0405	15.9454	14.8775	14.2732	13.1883	12.8231	13.3283	15.1923	13.2127	12.7231
3058	Q91WQ3	Q91WQ3	SYYC_MOUSE	Yars	1.93503	3.58317e-06		0.746139	0.0130318		15.8062	15.7654	16.6662	15.6096	16.5219	15.8337	14.1544	14.3191	14.0597	14.186	13.8497	14.024	16.1556	16.5234	16.2732	15.5356	16.6523	15.508	15.4787	15.2431	14.3498	15.4979	15.9984	15.6035
2527	Q8BQM4	Q8BQM4	HEAT3_MOUSE	Heatr3	1.93431	3.97018e-06		0.576916	0.0468604		17.5507	16.9658	15.8287	14.2586	16.4512	15.1437	14.1544	14.3191	14.0597	14.186	13.8497	14.024	17.4893	17.8846	18.1655	18.1994	17.68	17.528	16.9992	17.6081	17.349	17.4792	17.2022	16.8477
3551	Q9D198	Q9D198	SYF2_MOUSE	Syf2	1.93405	8.13728e-05		1.73413	0.000228625		18.6417	18.5204	17.9142	18.2137	18.4004	17.5432	17.083	14.964	17.2938	16.381	16.0238	15.8837	19.0047	18.6453	18.8667	17.734	18.8846	18.1946	17.0865	16.5612	17.104	15.9618	17.3029	16.9087
405	O70157;Q9Z321	O70157;Q9Z321	TOP3A_MOUSE;TOP3B_MOUSE	Top3a	1.93162	0.000178068		1.75371	0.000425329		17.417	16.1397	17.0102	15.8062	17.1053	17.4736	14.3143	15.7406	14.785	14.8513	15.0549	14.6163	16.0554	15.6983	16.1536	16.5049	16.6662	16.6662	12.663	15.0969	14.7515	14.7159	14.9862	15.009
3514	Q9CZX5	Q9CZX5	PINX1_MOUSE	Pinx1	1.92926	1.63388e-05		3.10728	6.45271e-08	dmso interactor	17.2137	16.0119	14.8287	16.494	15.8113	15.8088	14.1544	14.3191	14.0597	14.186	13.8497	14.024	17.0211	16.7987	16.9992	16.5537	17.0638	17.2967	14.4985	14.0556	12.5423	13.5329	13.6819	14.7783
2304	Q80U49	Q80U49	C170B_MOUSE	Cep170b	1.92856	1		1.47144	0.000371		14.7987	15.2175	18.7207	18.2872	13.3987	15.7415	14.1544	14.3191	14.0597	14.186	13.8497	14.024	14.4704	14.2363	14.8533	14.5687	14.6662	14.6991	14.1653	13.4443	13.1109	12.8407	13.0762	12.0279
3875	Q9JMB0	Q9JMB0	GKAP1_MOUSE	Gkap1	1.92786	6.74585e-05		2.44258	5.60654e-06	dmso interactor	17.2419	16.6937	15.8163	16.1216	16.977	16.1713	14.6698	13.9083	15.5605	14.0601	15.2323	14.0238	16.4799	15.9454	15.6883	16.7207	16.8113	16.3529	14.2581	14.0371	12.85	14.3475	14.1299	13.7203
4038	Q9Z0H1	Q9Z0H1	WDR46_MOUSE	Wdr46	1.92602	0.000273562		3.29333	9.92064e-07	dmso interactor	19.5223	18.8667	18.8175	18.3101	19.4596	19.0951	15.8246	16.4484	16.9601	18.3284	18.0356	16.9179	19.7651	19.9316	19.7699	19.6222	19.8361	19.5242	17.4326	16.6742	16.2727	15.9986	17.5353	14.7757
3273	Q99MR6	Q99MR6	SRRT_MOUSE	Srrt	1.92586	4.31758e-09		1.88928	5.5273e-09		17.3581	17.6382	17.1357	17.7731	17.2137	17.7073	15.696	15.6426	15.343	14.8816	15.6018	16.1061	18.734	18.4854	19.1994	19.0399	19.1206	19.0238	17.0969	17.2551	16.6343	16.688	17.3312	17.2618
297	O35071;P33173	O35071;P33173;Q60575	KIF1A_MOUSE;KIF1C_MOUSE	Kif1a	1.92406	6.7644e-05		1.11652	0.00589841		16.9316	16.6523	14.1277	15.7808	17.0532	15.5917	14.1544	14.3191	14.0597	14.186	13.8497	14.024	16.2097	16.2194	15.7233	16.4366	16.1437	16.4893	14.2772	14.995	14.4708	16.0343	14.9507	15.7949
10	A0A1W2P7S8	A0A1W2P7S8	A0A1W2P7S8_MOUSE	Gm32717	1.91789	1		1.4259	0.000459404		17.2232	17.1587	16.4722	16.6937	16.3435	16.8238	15.2775	15.3211	14.9882	14.425	13.8067	15.3893	16.185	15.6928	15.7863	16.0167	15.5311	17.185	15.5201	14.8156	13.6239	12.9061	15.8375	15.1381
854	P28656;Q78ZA7	P28656;Q78ZA7	NP1L1_MOUSE;NP1L4_MOUSE	Nap1l1	1.91529	0.0042828		0.539697	0.353393		17.6523	15.5893	16.3321	16.8113	17.8423	17.2042	13.8075	15.5426	13.2763	14.7685	14.3527	18.192	18.4496	18.9316	18.9258	18.8392	18.5049	17.7987	18.1915	17.9001	17.4889	17.6558	18.6532	18.3222
2375	Q810D6	Q810D6	GRWD1_MOUSE	Grwd1	1.91172	0.000454732		1.42312	0.00441608		18.417	17.8484	17.8727	17.8361	18.0585	18.1357	15.9153	16.0632	14.8396	18.3284	15.2369	16.3148	17.7471	17.4893	18.1104	18.3452	17.9601	17.977	16.4204	15.8832	16.3074	16.1132	17.23	17.1364
1339	P70195	P70195	PSB7_MOUSE	Psmb7	1.91086	8.82727e-05		-0.0288325	0.935704		17.4415	16.3632	18.5951	18.1257	16.8965	16.7471	16.5159	15.552	14.3369	13.1952	17.5642	15.5397	15.786	16.9545	15.8509	16.0469	16.8113	16.2641	16.3898	16.0626	16.3793	16.0664	16.6396	16.3488
2588	Q8BXK8	Q8BXK8;Q8VHH5	AGAP1_MOUSE	Agap1	1.91063	1		1.45647	0.0175672		15.5864	18.4119	16.3802	15.2509	14.2288	16.1984	14.1544	14.3191	14.0597	14.186	13.8497	14.024	16.624	15.1437	16.1635	15.2175	17.0532	15.5308	15.2645	13.125	14.139	14.8035	15.0735	14.5884
1258	P62852	P62852	RS25_MOUSE	Rps25	1.91053	5.83765e-12		1.64326	4.4376e-11		25.6237	25.604	25.3975	25.2856	25.4862	25.4394	23.7286	23.5983	24.1174	23.9847	23.0999	22.8442	24.9495	24.918	25.5955	25.6237	25.1757	25.2096	23.5638	23.5754	23.7895	23.7492	23.4298	23.5045
1167	P60867	P60867	RS20_MOUSE	Rps20	1.91024	1.33573e-11		1.36128	1.20653e-09		22.7655	22.7056	22.5754	22.6096	22.7119	22.5892	21.0691	21.0493	21.1143	20.9459	20.343	19.9742	22.6096	22.6497	23.002	23.0325	22.7735	22.8423	21.5592	21.4825	21.4576	21.3484	21.4118	21.4825
1124	P58064	P58064	RT06_MOUSE	Mrps6	1.9098	5.13743e-06		1.98008	3.42769e-06		15.7808	15.73	15.5111	15.9948	16.7987	16.2363	14.1544	14.3191	14.0597	14.186	13.8497	14.024	16.3718	16.68	16.0701	16.6382	16.0469	15.6091	13.678	14.4292	13.9794	15.8467	13.974	13.6283
3959	Q9R0P6	Q9R0P6	SC11A_MOUSE	Sec11a	1.90858	0.0165405		-0.0837913	0.906526		14.3853	18.4119	15.4318	15.6523	13.8918	18.2713	14.1544	14.3191	14.0597	14.186	13.8497	14.024	15.5228	14.0189	14.768	15.031	15.2251	13.773	14.3627	14.0422	14.803	15.4277	15.1127	15.0931
2090	Q6P1G2	Q6P1G2	KDM2B_MOUSE	Kdm2b	1.90768	0.00327416		1.99326	0.0023912		14.0362	15.1908	15.4448	18.2872	14.8088	18.2713	14.1544	14.3191	14.0597	14.186	13.8497	14.024	14.8188	15.1556	15.5775	15.0565	15.7628	14.4383	13.2809	13.2276	13.1155	12.936	13.193	13.059
1347	P70318	P52912;P70318	TIAR_MOUSE	Tial1	1.90728	6.88696e-06		2.18078	1.51681e-06	dmso interactor	15.8411	15.5467	16.3667	15.464	16.977	15.8411	14.1544	14.3191	14.0597	14.186	13.8497	14.024	16.4366	15.392	17.0426	17.528	16.8846	17.1053	14.821	13.4091	14.6354	14.5769	15.07	14.7922
2420	Q8BGT7	Q8BGT7	SPF30_MOUSE	Smndc1	1.907	0.00243477		2.32316	0.000507883	dmso interactor	15.6325	16.0806	16.7602	15.2475	16.4366	15.8775	14.1544	14.3191	14.0597	14.186	13.8497	14.024	17.8175	17.4252	18.1155	17.5127	17.92	16.8361	15.6053	15.533	16.2551	12.3057	16.6163	15.3727
1313	P67984	P67984	RL22_MOUSE	Rpl22	1.90044	1.94622e-10		1.19475	7.67983e-08		23.7995	23.9134	23.1238	23.1825	23.5754	23.7077	21.8385	21.8727	22.1269	22.1015	21.1886	20.7715	23.7077	23.7594	24.019	24.217	23.7389	24.0691	22.6409	22.8969	22.5615	22.8054	22.5615	22.8764
1606	Q3U0V1;Q91WJ8	Q3U0V1;Q91WJ8	FUBP1_MOUSE;FUBP2_MOUSE	Fubp1	1.89882	1		0.140384	0.531008		16.034	14.7399	18.0475	18.2872	14.0189	14.8583	14.1544	14.3191	14.0597	14.186	13.8497	14.024	16.5507	16.2251	16.5326	16.1713	16.0383	16.1713	16.1717	16.2767	16.0709	15.3649	16.677	16.2859
3859	Q9JLB2	Q9JLB2	MPP5_MOUSE	Mpp5	1.89681	1.30388e-05		3.18602	2.93158e-08	dmso interactor	16.5893	15.1752	15.3233	16.2823	16.1556	16.448	14.1544	14.3191	14.0597	14.186	13.8497	14.024	17.4576	17.7923	17.1357	17.4252	17.0532	16.786	13.2995	13.9542	14.5707	13.9597	13.6212	15.1287
2559	Q8BU88	Q8BU88	RM22_MOUSE	Mrpl22	1.89578	0.000307728		1.41778	0.00315106		16.7987	14.863	15.5049	15.7593	16.1811	16.8606	14.1544	14.3191	14.0597	14.186	13.8497	14.024	16.1674	14.6937	16.8238	16.1713	16.92	15.5834	14.243	15.5299	14.515	14.3539	15.357	13.8542
2935	Q8VC31	Q8VC31	CCDC9_MOUSE	Ccdc9	1.88866	1.0311e-05		2.3535	8.56137e-07	dmso interactor	16.1033	14.5326	16.435	16.2512	16.92	15.6828	14.1544	14.3191	14.0597	14.186	13.8497	14.024	16.92	16.8846	16.2841	15.3786	16.8606	16.2604	14.1334	14.7256	14.0426	13.7676	14.1503	13.7053
1475	Q03147	Q03147	CDK7_MOUSE	Cdk7	1.88661	1		-0.560953	0.382086		11.3934	15.6681	18.0475	18.2872	14.9067	17.6096	14.1544	14.3191	14.0597	14.186	13.8497	14.024	15.1277	14.0532	15.6883	14.8687	15.6937	14.5204	15.5596	15.5395	15.9751	14.8714	16.312	15.0602
2141	Q6PE01	Q6PE01	SNR40_MOUSE	Snrnp40	1.88412	2.58963e-08		0.815599	0.000277658		19.5127	19.2113	19.0102	18.8207	19.3408	19.0238	18.265	17.4604	16.7648	17.1659	17.1956	16.763	18.9373	18.7987	19.2877	19.0156	19.0717	18.6523	18.3801	18.1126	18.2725	18.115	18.2421	17.7474
3317	Q9CPW3	Q9CPW3	RM54_MOUSE	Mrpl54	1.88122	7.12684e-06		2.59667	1.67587e-07	dmso interactor	16.4252	14.6039	15.7018	15.906	16.9431	16.3003	14.1544	14.3191	14.0597	14.186	13.8497	14.024	15.8727	16.8113	16.8727	16.6523	16.8606	17.0102	13.8252	14.2563	13.4698	14.1425	14.5943	14.2115
2028	Q6A0A2	Q6A0A2	LAR4B_MOUSE	Larp4b	1.88047	1.1943e-07		2.81783	6.86812e-10	dmso interactor	15.4925	15.2659	15.3373	16.5981	16.448	16.734	14.1544	14.3191	14.0597	14.186	13.8497	14.024	16.4956	16.525	17.2042	17.2326	17.417	16.734	14.2015	14.281	13.848	13.8726	14.0165	14.4818
3831	Q9JJ48	Q9JJ48	ZC3H8_MOUSE	Zc3h8	1.8788	0.00124146		1.85955	0.00134593		16.5981	14.9837	15.959	15.4608	16.6523	16.2118	14.1544	14.3191	14.0597	14.186	13.8497	14.024	16.435	15.8989	16.9431	16.2382	17.0102	15.6523	14.058	14.7584	14.1852	13.141	13.8515	16.307
1995	Q64521	Q64521	GPDM_MOUSE	Gpd2	1.87756	1		0.165448	0.69251		15.5981	17.0426	16.0921	16.2023	15.7901	15.1331	14.1544	14.3191	14.0597	14.186	13.8497	14.024	15.9106	16.5727	15.6883	17.0743	15.4576	18.0319	15.9365	16.8836	16.6006	15.9157	16.5588	15.8476
3840	Q9JJT9	Q9JJT9	PHAX_MOUSE	Phax	1.87711	6.54426e-08		2.62332	9.04892e-10	dmso interactor	15.9431	15.6439	15.6523	15.887	16.624	16.1053	14.1544	14.3191	14.0597	14.186	13.8497	14.024	17.8361	17.5356	18.1457	18.3878	17.714	18.2466	16.1514	15.3077	15.7175	15.3943	14.4388	15.1162
2899	Q8R326	Q8R326	PSPC1_MOUSE	Pspc1	1.86756	0.000938736		2.90969	1.4157e-05	dmso interactor	17.4087	17.1946	17.3145	16.92	17.68	17.3667	15.185	15.1778	14.3569	15.2008	14.5667	18.192	18.5805	18.3962	18.8113	18.5432	18.2512	18.1307	15.0811	15.2973	16.0875	14.8285	16.2156	15.7514
1583	Q3TLH4;Q7TPM1;Q7TSC1	Q3TLH4;Q7TPM1;Q7TSC1	PRC2A_MOUSE;PRC2B_MOUSE;PRC2C_MOUSE	Prrc2a	1.86663	0.00108577		1.84286	0.00120219		16.2004	14.5047	15.4925	14.7207	16.2769	18.5977	14.1544	14.3191	14.0597	14.186	13.8497	14.024	16.45	14.3163	16.7987	16.5597	14.9385	15.7099	13.7333	14.3774	13.8152	14.6847	14.0053	13.0512
3760	Q9EQS3	Q9EQS3	MYCBP_MOUSE	Mycbp	1.86381	0.00554932		1.51228	0.0187834		16.7987	16.2512	15.7126	16.1115	16.4496	16.579	15.4735	15.4915	15.8877	14.567	15.043	10.2571	17.4736	17.3145	17.7731	17.8113	17.5805	17.6453	16.3822	16.9092	15.3972	16.2088	16.1177	15.5094
2657	Q8C7V3	Q8C7V3	UTP15_MOUSE	Utp15	1.86379	0.00562195		2.45287	0.000737598	dmso interactor	18.5242	18.0211	17.6168	17.6311	18.2558	17.9601	15.3575	15.0123	14.7682	18.3284	15.1679	18.192	17.83	17.6937	17.9714	17.8606	18.547	18.1257	15.6749	14.7047	14.8937	15.2939	15.3588	16.8856
595	P07607	P07607	TYSY_MOUSE	Tyms	1.8617	1		-0.00108816	0.998688		14.5609	14.1033	15.2485	18.2872	14.5627	15.0814	14.1544	14.3191	14.0597	14.186	13.8497	14.024	15.4804	15.4597	14.4186	15.925	14.5939	14.4097	14.4603	17.4145	14.2671	14.9743	14.4771	14.7006
2984	Q8VEH6	Q8VEH6	CBWD1_MOUSE	Cbwd1	1.86126	0.000102389		0.199982	0.573789		17.624	16.4071	16.0124	14.3304	16.4767	14.9099	14.1544	14.3191	14.0597	14.186	13.8497	14.024	16.5447	16.4831	17.5657	17.2326	16.7987	16.8113	15.5766	16.6447	17.2336	16.7341	17.5625	16.4845
2154	Q6PGC1	Q6PGC1	DHX29_MOUSE	Dhx29	1.86082	1		0.37679	0.428507		15.2696	14.5627	16.0458	18.2872	16.1094	15.4831	14.1544	14.3191	14.0597	14.186	13.8497	14.024	15.68	14.9893	15.4925	15.4956	16.1733	15.1598	13.9274	14.1178	14.5636	16.1193	14.6483	17.3534
3433	Q9CWT6	Q9CWT6	DDX28_MOUSE	Ddx28	1.85875	0.000280595		1.48483	0.00180564		15.9408	17.0426	15.6855	15.5018	16.2269	15.3478	14.1544	14.3191	14.0597	14.186	13.8497	14.024	15.8606	15.0617	16.528	15.3163	15.2175	15.5507	15.2338	14.4	14.2059	13.4146	12.4341	14.9375
3928	Q9QYS9	Q9QYS9	QKI_MOUSE	Qki	1.85829	9.88326e-08		1.04349	6.53565e-05		16.1216	15.3611	16.1317	16.0145	15.9522	16.1615	14.1544	14.3191	14.0597	14.186	13.8497	14.024	16.2549	16.2604	16.8965	16.2967	17.0743	16.734	15.7992	15.8622	15.6085	14.751	15.9344	15.9631
2187	Q6ZPR6	Q6ZPR6	IBTK_MOUSE	Ibtk	1.85665	1		0.18617	0.773749		15.1791	14.7554	14.7885	18.2872	14.4512	18.2713	14.1544	14.3191	14.0597	14.186	13.8497	14.024	13.5265	14.464	13.5387	14.543	15.1946	13.6551	13.4866	14.3507	13.9937	14.7904	13.2744	13.9091
316	O35344	O35344	IMA4_MOUSE	Kpna3	1.85499	2.33426e-05		0.875493	0.011006		15.2549	16.5702	15.4925	16.0383	16.3074	16.0596	14.1544	14.3191	14.0597	14.186	13.8497	14.024	16.7073	16.5687	17.0532	17.0532	16.8965	15.2099	15.5455	15.018	15.8058	14.5734	16.7768	16.5165
1610	Q3U1C4	Q3U1C4	Q3U1C4_MOUSE	Secisbp2	1.85352	0.000867342		0.281653	1		15.9613	15.8557	16.1196	16.2732	16.1655	15.3388	14.1544	14.3191	14.0597	14.186	13.8497	14.024	14.4472	15.4576	15.2622	15.1961	14.8037	14.402	14.2554	17.4145	14.8569	15.5488	12.0189	13.7843
3748	Q9EPV8	A0A1Y7VKT9;Q9EPV8	UBL5_MOUSE	Ubl5	1.8498	7.19764e-06		-0.519335	0.0721719		17.6024	17.8727	17.6382	17.185	17.7406	17.6311	15.8336	16.5895	16.1069	15.6513	15.1171	15.2727	17.4004	15.5326	17.1655	17.2877	15.6718	16.5477	17.1833	17.0682	17.1004	17.2076	17.0728	17.0894
3513	Q9CZX0	Q9CZX0	ELP3_MOUSE	Elp3	1.84976	0.000172998		1.10452	0.00906491		17.4496	17.3321	17.4893	16.6523	17.4656	17.0951	14.9363	14.2363	14.7774	15.0093	15.2342	18.192	17.3408	17.4815	18.0951	17.7923	17.83	17.4893	16.3543	16.4238	16.9197	16.7711	16.6571	16.2759
1922	Q62074	Q62074	KPCI_MOUSE	Prkci	1.84938	5.39596e-08		1.74369	1.11776e-07		16.0971	15.6703	15.6439	16.2232	15.7961	16.2586	14.1544	14.3191	14.0597	14.186	13.8497	14.024	16.1074	15.8942	17.2042	17.3145	16.365	16.6382	14.8985	14.8083	15.0961	14.4548	15.3127	14.4909
2680	Q8CCK0	Q8CCK0	H2AW_MOUSE	H2afy2	1.84926	0.00905615		1.02135	0.116593		15.2326	14.1277	16.049	18.2872	13.7207	18.2713	14.1544	14.3191	14.0597	14.186	13.8497	14.024	15.8287	15.3269	16.4004	14.6662	15.9904	15.7576	15.6001	15.9079	14.1845	13.8143	14.172	14.1633
2522	Q8BPK2	Q8BPK2	ZCHC3_MOUSE	Zcchc3	1.849	1.47421e-06		4.25426	3.77882e-11	dmso interactor	19.0453	18.7796	18.8727	19.0129	19.3473	18.5805	15.8012	16.2182	16.7235	18.3284	17.914	17.559	20.1825	20.1704	20.5731	20.6006	20.4576	20.5069	16.1144	16.4314	16.1266	16.6458	15.8379	15.8095
2958	Q8VDF2	Q8VDF2	UHRF1_MOUSE	Uhrf1	1.84233	2.2093e-06		1.9248	1.33397e-06		16.2732	15.3339	15.5356	15.2137	16.6523	16.6382	14.1544	14.3191	14.0597	14.186	13.8497	14.024	17.6024	16.9545	16.5746	15.997	17.2787	16.8606	15.4973	15.0598	14.3412	14.7802	15.7001	14.3405
2215	Q76KJ5	Q76KJ5	RPA34_MOUSE	Cd3eap	1.83807	0.00021106		2.1263	5.19441e-05	dmso interactor	17.0847	15.9522	15.8823	14.412	17.0426	15.2475	14.1544	14.3191	14.0597	14.186	13.8497	14.024	16.0971	17.0211	17.5204	17.185	16.9431	17.1556	14.7914	13.9716	14.6339	14.9352	14.6463	16.1861
2305	Q80U58	Q80U58	PUM2_MOUSE	Pum2	1.83637	1		0.701985	0.255294		14.2512	15.1202	15.8181	18.2872	13.863	18.2713	14.1544	14.3191	14.0597	14.186	13.8497	14.024	14.365	14.4704	14.2061	14.1277	15.8435	14.464	14.4649	15.0891	13.4911	13.4738	13.3284	13.4174
1952	Q62419	Q62419;Q62420	SH3G1_MOUSE	Sh3gl1	1.83458	0.00413455		2.22978	0.00096875	dmso interactor	17.7602	17.5049	17.5127	17.2604	17.8727	17.7537	16.2348	14.3612	15.3035	15.6183	14.9473	18.192	18.4046	18.1457	18.5394	18.3056	18.2741	17.83	16.2717	13.33	16.4888	16.2827	17.0376	16.7098
356	O35887	O35887	CALU_MOUSE	Calu	1.83393	1		-0.0134415	0.957922		16.977	16.9992	15.5346	16	14.7783	15.3074	14.1544	14.3191	14.0597	14.186	13.8497	14.024	16.5018	15.8606	16.977	17.3056	15.846	16.2676	17.2852	17.3936	16.1231	16.3134	16.7775	14.9464
3026	Q91VN4	Q91VN4	MIC25_MOUSE	Chchd6	1.82957	1		-0.847821	0.382141		12.964	18.4119	14.1115	18.2872	13.5244	18.2713	14.1544	14.3191	14.0597	14.186	13.8497	14.024	14.5202	14.3111	14.0892	13.7594	12.1954	13.1974	15.6001	14.5511	15.1687	14.7225	14.0497	13.0676
3670	Q9DB27	Q9DB27	MCTS1_MOUSE	Mcts1	1.82654	1		0.407305	0.694876		12.9458	18.4119	14.1115	18.2872	13.5244	18.2713	14.1544	14.3191	14.0597	14.186	13.8497	14.024	14.1437	14.4318	14.3373	14.365	14.6883	13.3443	13.7362	17.4145	12.8897	13.3865	12.9632	12.4763
157	E9PWW9	E9PWW9	E9PWW9_MOUSE	Rsf1	1.82368	1		1.55426	0.0011662		15.5353	15.4356	15.1319	18.2872	15.1791	15.9658	14.1544	14.3191	14.0597	14.186	13.8497	14.024	17.4656	17.4576	16.2023	15.9748	16.3904	16.387	15.9365	15.3835	14.6594	14.1727	14.8907	15.5093
3474	Q9CYA6	Q9CYA6	ZCHC8_MOUSE	Zcchc8	1.8167	2.3647e-06		1.60406	9.46999e-06		19.5676	19.4415	19.7987	19.7651	19.8253	19.7223	17.7908	18.7417	18.6373	17.5826	17.9465	16.5214	19.8682	19.898	20.1079	20.1332	19.9601	20.0691	18.4533	18.592	18.2997	18.3896	18.4228	18.2547
3255	Q99LT0	Q99LT0	DPY30_MOUSE	Dpy30	1.80855	2.23898e-07		0.60362	0.00756588		16.6382	15.7289	15.7737	16.1277	15.5922	15.5834	14.1544	14.3191	14.0597	14.186	13.8497	14.024	17.3145	17.5951	17.0426	17.0743	16.7602	15.8533	16.7114	16.0324	16.5827	16.9695	15.7802	15.9421
419	O70456;P61982;P62259;P63101;P68254;P68510;Q9CQV8	O70456;P61982;P62259;P63101;P68254;P68510;Q9CQV8	1433B_MOUSE;1433E_MOUSE;1433F_MOUSE;1433G_MOUSE;1433S_MOUSE;1433T_MOUSE;1433Z_MOUSE	Sfn	1.80216	2.78836e-08		0.907186	7.05537e-05		21.8727	21.8913	21.823	21.6584	22.1174	21.8385	20.1704	19.7392	20.4972	19.9316	19.5725	20.4775	21.953	22.1426	22.1269	22.4221	21.9207	22.0088	21.1765	21.3752	21.0951	21.1825	21.2593	21.0426
3993	Q9WTX5	Q9WTX5	SKP1_MOUSE	Skp1	1.79342	2.74492e-07		1.17599	3.17774e-05		19.3012	19.1028	19.0211	18.786	19.1994	19.0717	18.0132	17.5926	17.8539	16.412	17.0377	16.8122	19.7987	19.6186	19.6276	19.5805	19.4854	19.5713	18.613	18.576	18.384	18.0871	18.6141	18.3519
1030	P49718	P49718	MCM5_MOUSE	Mcm5	1.78844	3.38145e-06		0.456492	0.0793215		19.0074	18.5204	18.3452	18.4415	18.8906	18.6453	18.0062	16.7882	17.7519	16.6826	16.4745	15.4163	19.5657	19.4476	19.9601	19.9742	19.4874	19.2018	19.0756	19.1618	19.2084	18.9258	19.3849	19.1414
2451	Q8BHN3	Q8BHN3	GANAB_MOUSE	Ganab	1.78392	1		-0.350966	0.201292		15.3762	15.4395	15.2759	17.1629	16.0014	16.0405	14.1544	14.3191	14.0597	14.186	13.8497	14.024	15.3339	15.2586	15.8509	15.2877	15.6354	14.9012	15.2749	15.5575	15.7533	15.2309	16.5562	16.0039
3366	Q9CQR2	Q9CQR2	RS21_MOUSE	Rps21	1.78081	3.14347e-09		1.15879	6.61014e-07		18.724	19.0925	18.83	18.562	18.7471	18.6835	17.8519	17.5766	16.6633	17.1401	16.1919	16.5305	19.8515	19.5185	20.0559	20.1946	19.9601	19.8621	18.8597	18.5379	18.7241	18.4573	18.8652	19.0457
1743	Q5F2F2	Q5F2F2	ABH15_MOUSE	Abhd15	1.77002	1		2.13081	0.000620621	dmso interactor	15.2475	15.8263	15.2696	18.2872	15.6579	14.9246	14.1544	14.3191	14.0597	14.186	13.8497	14.024	15.6325	15.6855	12.5241	13.9584	15.601	18.2334	13.2809	13.2276	13.1155	12.936	13.193	13.059
2831	Q8K3Z9	Q8K3Z9	PO121_MOUSE	Pom121	1.76903	0.000674843		1.17596	0.0118955		16.786	17.2604	16.8606	14.412	17.0211	16.7471	15.3947	14.8691	14.087	14.5132	13.5959	16.0132	17.2967	17.0426	17.1946	16.92	17.4736	16.8727	15.913	16.288	15.4834	15.457	16.3615	16.2415
712	P14824	P14824	ANXA6_MOUSE	Anxa6	1.76768	1		0.85522	0.39518		13.9805	18.4119	13.7813	18.2872	12.4666	18.2713	14.1544	14.3191	14.0597	14.186	13.8497	14.024	15.1477	14.9788	15.0687	15.4677	15.1726	14.5672	13.6687	12.8167	14.218	12.9289	15.0871	16.552
3624	Q9D7S7	Q9D7S7	RL22L_MOUSE	Rpl22l1	1.76689	1.78084e-08		1.1068	4.8542e-06		19.7406	19.4211	19.7005	19.4415	20.002	19.8081	17.8794	18.0314	19.3163	18.5598	17.0408	16.6847	19.7488	19.6662	19.8682	20.1825	19.5507	19.6078	18.6935	18.5087	19.1014	18.9915	18.6354	18.053
2875	Q8R1F1	Q8R1F1	NIBA2_MOUSE	Niban2	1.76078	1		-0.102401	0.920487		13.9805	18.4119	13.7813	18.2872	12.4252	18.2713	14.1544	14.3191	14.0597	14.186	13.8497	14.024	15.5142	14.2061	14.7099	14.2061	13.9748	16.5049	14.1284	15.046	14.3824	15.2734	15.5007	15.3995
4055	Q9Z110	Q9Z110	P5CS_MOUSE	Aldh18a1	1.76021	1		-0.73846	0.121423		15.5055	15.9177	15.4285	18.2872	14.5788	15.4365	14.1544	14.3191	14.0597	14.186	13.8497	14.024	12.6751	14.1752	12.9908	14.5746	13.8815	14.8678	14.7724	14.5249	14.9338	14.5374	14.9328	13.8945
1779	Q5U4C3	Q5U4C3	SFR19_MOUSE	Scaf1	1.75592	1.20032e-05		2.79325	5.25939e-08	dmso interactor	17.624	16.7471	17.2232	16.68	17.3836	16.7602	15.8532	16.1374	15.3121	15.1358	15.4382	14.0059	18.0743	17.9142	17.977	17.4252	18.0372	17.6593	15.2184	15.8628	14.3615	15.2243	14.9731	14.6877
2173	Q6VN19	Q6VN19	RBP10_MOUSE	Ranbp10	1.75517	1		-0.525811	0.488931		15.3233	15.8263	14.2929	18.2872	13.1228	18.2713	14.1544	14.3191	14.0597	14.186	13.8497	14.024	14.3304	13.5763	14.6439	15.1363	14.6991	13.8533	15.7293	15.3835	14.7962	13.9583	14.7939	14.7329
2163	Q6PHZ5	Q6PHZ5	RB15B_MOUSE	Rbm15b	1.75259	0.000359212		3.33345	4.03664e-07	dmso interactor	17.6024	16.9992	17.5657	17.3408	17.4972	17.0743	15.5201	15.5839	15.5551	15.1382	16.1318	15.6351	17.1655	17.1053	18.5011	17.8965	18.1155	17.4656	14.0703	14.256	13.9273	13.9883	13.4786	16.5283
188	E9Q6K3	E9Q6K3	E9Q6K3_MOUSE	Pibf1	1.752	1		1.9335	0.00271929		14.9322	18.4119	15.7987	15.2326	14.2137	16.5158	14.1544	14.3191	14.0597	14.186	13.8497	14.024	15.8188	13.8247	15.3853	14.2805	15.6183	15.5234	13.2809	13.2276	13.1155	12.936	13.193	13.059
2563	Q8BUV6	Q8BUV6	LSM11_MOUSE	Lsm11	1.74951	0.000838388		2.00366	0.000260052	dmso interactor	15.1236	16.0507	16.0701	17.4334	15.0617	15.508	14.1544	14.3191	14.0597	14.186	13.8497	14.024	15.5775	15.997	16.5507	16.1277	16.2604	16.3887	14.4966	17.4145	12.2877	12.5405	13.3625	14.7783
2329	Q80VD1	Q80VD1	FA98B_MOUSE	Fam98b	1.74924	1.09199e-05		1.23161	0.000348807		18.1994	18.2184	17.4334	17.8965	17.8361	17.2326	16.6991	15.195	16.6706	17.1064	15.1446	15.5052	18.2372	18.1155	18.547	17.9258	18.2419	17.4334	16.8034	17.0096	17.0252	16.6765	17.2464	16.3501
463	O88532	O88532	ZFR_MOUSE	Zfr	1.74571	0.0193038		2.56113	0.00168301	dmso interactor	18.0426	17.9488	17.8846	17.5951	18.265	18.0047	14.869	15.1195	14.8774	19.5841	14.6245	18.192	18.2967	18.0743	18.6417	18.5545	18.5545	18.1407	16.1922	15.6072	15.3924	15.7589	15.8949	16.0501
2849	Q8QZY1	Q8QZY1	EIF3L_MOUSE	Eif3l	1.74546	0.000486443		-0.213157	0.589643		17.4415	17.2326	16.1752	15.863	16.9431	16.1317	15.6409	14.1152	16.103	14.8081	13.0275	15.6198	18.0319	17.805	18.5951	18.4736	17.7273	17.3056	17.9498	18.0872	18.1307	18.1916	18.5862	18.272
1451	P99026	P99026	PSB4_MOUSE	Psmb4	1.74144	0.00211451		-0.873222	0.080142		15.2949	16.1558	17.6382	17.0951	15.9567	15.9748	15.1896	14.2231	13.8184	14.2561	16.0086	14.171	16.2985	13.9012	15.0014	14.9339	15.8775	13.6773	16.1945	16.5709	15.0202	16.0065	15.7034	15.4336
1696	Q3UYG1	Q3UYG1	CC160_MOUSE	Ccdc160	1.73894	0.00183143		1.59732	0.00339458		15.3339	15.8371	16.5265	16.786	14.7046	15.8386	14.1544	14.3191	14.0597	14.186	13.8497	14.024	17.1655	17.1155	16.1257	16.4925	14.7731	15.6918	14.2554	17.4145	14.8569	15.5488	11.9202	13.7843
378	O54946	O54946	DNJB6_MOUSE	Dnajb6	1.7329	7.37187e-08		1.42368	7.94321e-07		18.1155	17.977	17.8175	17.5878	18.4933	17.9258	16.5364	16.6388	16.3619	16.9991	15.6104	15.3729	17.5731	17.1155	18.3101	18.5507	18.0795	17.7273	16.0924	16.296	16.763	16.2711	16.4259	16.9658
3719	Q9DCC8	Q9DCC8	TOM20_MOUSE	Tomm20	1.73249	0.00216085		1.41258	0.00852862		18.2184	17.6523	18.1655	17.8846	17.8545	17.5878	14.0682	15.4777	16.5473	18.3284	17.8341	14.7125	18.7955	18.4087	18.8081	18.4536	18.6417	18.6382	17.3757	17.3765	17.6465	16.5358	17.4659	16.87
2436	Q8BH74	Q8BH74	NU107_MOUSE	Nup107	1.73006	1.43458e-05		1.99809	2.93494e-06		18.7471	18.1655	18.1104	17.8113	18.3794	18.0795	15.9012	16.8735	16.5567	18.3284	15.5268	15.7263	19.5088	19.5768	19.6114	19.5933	19.6329	19.2489	17.8487	17.7198	17.4753	17.2728	17.7868	17.0802
2137	Q6PDN3	Q6PDN3	MYLK_MOUSE	Mylk	1.72926	1		0.327787	0.341783		15.5417	18.2696	15.5908	14.9284	15.2913	15.3467	14.1544	14.3191	14.0597	14.186	13.8497	14.024	16.6937	16.2288	16.6096	16.1576	16.7239	16.3269	16.1463	16.0461	15.6252	15.8352	16.729	16.4491
3163	Q923G2	Q923G2	RPAB3_MOUSE	Polr2h	1.72751	1.65782e-06		0.556553	0.0234904		17.4576	17.734	16.4512	16.5158	16.977	17.0847	16.3574	16.5393	15.9381	14.8789	13.3639	14.7776	17.83	17.805	18.1556	17.8787	17.3056	17.6168	17.3114	17.3937	17.3489	17.3361	16.9853	16.877
121	B2RXC6	B2RXC6	B2RXC6_MOUSE	Polr3a	1.72726	4.64633e-07		1.80662	2.70983e-07		16.0036	15.9718	15.3615	16.2382	15.8703	15.5111	14.1544	14.3191	14.0597	14.186	13.8497	14.024	15.8703	16.0426	16.4893	15.7961	16.3529	15.5142	14.3245	13.9728	14.4164	13.8772	14.4379	14.197
2198	Q6ZQI3	Q6ZQI3	MLEC_MOUSE	Mlec	1.72692	1		-0.518696	0.45528		15.1437	14.3512	16.0902	17.7537	13.3443	18.2713	14.1544	14.3191	14.0597	14.186	13.8497	14.024	16.0951	14.9339	16.6382	13.9293	15.1317	15.1317	14.9182	15.7035	15.7321	16.3233	15.9654	16.3294
3310	Q9CPR5	Q9CPR5	RM15_MOUSE	Mrpl15	1.71975	1.96145e-05		1.1681	0.000759329		16.0596	14.7731	16.0145	16.253	15.8163	15.9948	14.1544	14.3191	14.0597	14.186	13.8497	14.024	13.3443	15.0868	16.2419	16.6662	15.5326	15.6439	14.3263	13.8068	14.1707	14.1117	14.5785	13.8472
3944	Q9QZV9	Q9QZV9	NXT1_MOUSE	Nxt1	1.71889	0.000288108		3.36336	2.12821e-07	dmso interactor	15.7099	15.959	16.275	16.8727	16.2859	13.8037	14.1544	14.3191	14.0597	14.186	13.8497	14.024	17.0638	17.1556	17.4496	16.9316	17.3836	16.7207	13.2751	13.4443	13.5426	14.9146	13.2058	14.1423
2350	Q80XI3	Q80XI3	IF4G3_MOUSE	Eif4g3	1.7179	1.65321e-07		1.91617	4.28725e-08		16.9992	16.92	16.2549	17.0211	16.9083	16.977	14.6581	14.494	15.7531	15.6412	14.816	15.4107	17.805	17.786	18.3056	18.0585	17.9488	17.5731	15.8537	16.3739	15.8967	15.3355	15.9673	16.5529
85	A2BH40	A2BH40	ARI1A_MOUSE	Arid1a	1.71506	1		0.388967	0.259193		15.9362	15.8557	16.1337	15.8797	15.0832	15.9948	14.1544	14.3191	14.0597	14.186	13.8497	14.024	15.641	16.3512	15.8361	15.5296	16.0554	15.8654	16.3319	13.8518	15.598	15.5207	16.2697	15.3728
4023	Q9WV70	Q9WV70	NOC2L_MOUSE	Noc2l	1.71505	1.03269e-07		-0.178642	0.317202		17.2042	16.3573	15.7233	16.3904	14.7313	14.4767	14.1544	14.3191	14.0597	14.186	13.8497	14.024	15.2288	15.3786	16.1888	16.1417	15.4448	15.4767	15.9427	16.6884	15.8617	15.7012	15.4123	15.325
3782	Q9ERV1	Q9ERV1	MKRN2_MOUSE	Mkrn2	1.70892	1		1.78294	0.0152757		13.8823	18.4119	15.24	18.2872	13.5507	15.4742	14.1544	14.3191	14.0597	14.186	13.8497	14.024	14.2586	14.3233	15.3304	16.0726	14.8287	14.734	13.2809	13.2276	13.1155	12.936	13.193	13.059
1672	Q3UMU9	Q3UMU9	HDGR2_MOUSE	Hdgfl2	1.708	5.23702e-08		2.45299	4.99771e-10	dmso interactor	15.3408	15.1602	16.2061	16.1155	16.1674	15.8509	14.1544	14.3191	14.0597	14.186	13.8497	14.024	16.0722	15.0145	17.0743	17.0319	16.5761	16.6937	14.1689	14.1452	13.9149	13.8453	14.1027	13.5679
2696	Q8CEC0	Q8CEC0	NUP88_MOUSE	Nup88	1.70656	1.28722e-06		0.0675268	0.754244		16.472	16.786	16.0982	14.8641	15.4021	15.2099	14.1544	14.3191	14.0597	14.186	13.8497	14.024	16.1074	16.3769	16.7073	16.6523	16.0596	15.8823	16.1471	16.6851	16.2	16.2892	16.5391	15.52
3155	Q922S8	Q922S8	KIF2C_MOUSE	Kif2c	1.70488	1.74516e-05		1.71111	1.67896e-05		18.1002	17.6311	17.3145	16.8727	18.0585	17.9431	15.616	14.4588	15.8495	14.8708	16.7038	18.192	18.3495	18.4334	18.7699	18.83	18.7504	18.2184	16.7683	17.0917	16.6609	16.8703	16.9044	16.7894
3913	Q9QY06	Q8C170;Q9QY06	MYO9B_MOUSE	Myo9b	1.70251	0.000244075		1.79632	0.00014852		16.5034	16.049	15.4087	14.887	16.3971	15.5627	14.1544	14.3191	14.0597	14.186	13.8497	14.024	15.5805	15.7153	16.0014	15.3786	16.1357	14.5507	14.8946	12.7975	13.7517	12.7456	14.1948	14.2001
2008	Q68ED3	Q68ED3	PAPD5_MOUSE	Tent4b	1.69997	1.56464e-05		1.98763	2.79968e-06		15.9454	15.6964	16.8965	15.5627	15.2213	15.4704	14.1544	14.3191	14.0597	14.186	13.8497	14.024	15.6495	16.4528	15.9522	16.6382	16.3529	15.7153	12.7589	13.8521	14.3354	15.0607	14.4857	14.3425
809	P23950	P23950	TISB_MOUSE	Zfp36l1	1.69849	7.67692e-05		1.94007	1.98211e-05		14.9339	14.8022	16.3735	16.68	16.2419	15.7524	14.1544	14.3191	14.0597	14.186	13.8497	14.024	16.624	14.7114	13.9658	15.7046	14.9613	14.5234	13.2809	13.2276	13.1155	12.936	13.193	13.059
3281	Q99N89	Q99N89	RM43_MOUSE	Mrpl43	1.69511	0.00105557		1.01008	0.0279068		15.9545	16.5188	15.2451	16.1012	14.7628	16.1811	14.1544	14.3191	14.0597	14.186	13.8497	14.024	16.4037	15.7099	16.2326	16.6937	15.8337	15.846	14.0976	15.9063	14.8674	16.1072	15.9526	13.7281
700	P14131	P14131	RS16_MOUSE	Rps16	1.69317	4.81613e-11		1.29215	1.7156e-09		24.4362	24.48	24.3031	24.3239	24.3844	24.4362	22.9423	22.7876	23.1871	22.976	22.1976	22.1143	24.0772	24.019	24.4614	24.6375	24.1332	24.2535	22.8557	22.9882	23.1627	23.141	22.7553	22.9261
3406	Q9CRT8	Q9CRT8	XPOT_MOUSE	Xpot	1.69174	1		-0.337072	0.275904		16.4736	15.9145	15.3137	16.2802	15.865	14.8964	14.1544	14.3191	14.0597	14.186	13.8497	14.024	15.7366	13.9206	15.24	15.4672	15.6297	15.8012	15.564	15.8465	15.7796	16.0678	15.7843	14.7757
3209	Q99KF1	Q99KF1	TMED9_MOUSE	Tmed9	1.68948	0.00224194		2.1912	0.000264807	dmso interactor	17.805	18.9373	18.8846	18.8113	19.4046	19.0319	17.8142	15.992	15.894	18.3284	16.5172	18.192	19.5507	19.4556	19.0319	19.0873	18.8876	18.3624	17.6728	17.4589	16.5171	14.9232	17.1144	17.542
2316	Q80UM3	Q80UM3	NAA15_MOUSE	Naa15	1.68858	1.39298e-06		0.48736	0.036523		18.209	18.3794	17.4656	17.3581	17.5204	17.7667	17.5504	16.4786	15.5277	15.132	15.892	15.9869	18.1206	17.9373	18.4293	18.1257	18.1752	17.1257	17.2016	16.5877	17.8702	17.7582	17.9548	17.6171
2049	Q6IFZ6	Q6IFZ6;Q6IFZ6_CONT	K2C1B_MOUSE	Krt77	1.68762	9.24375e-09		0.345349	0.0270655		19.8408	19.7223	23.5165	23.3101	20.953	21.1332	20.2535	19.8234	18.9674	18.6809	20.4067	20.2184	21.2764	21.5404	18.4536	17.7731	19.1679	18.9024	19.7365	19.8161	18.392	18.1628	19.3996	19.5347
3393	Q9CR47	Q9CR47	NSA2_MOUSE	Nsa2	1.68712	0.000293256		2.90221	1.01223e-06	dmso interactor	18.2042	18.1946	17.6096	17.5204	18.0847	17.7471	15.8372	16.0508	15.0685	16.2087	15.8807	18.192	17.92	17.8965	17.9658	18.2466	18.1704	18.3962	15.0821	16.3037	14.402	13.5902	15.4792	16.3249
3492	Q9CZ91	Q9CZ91	SRFB1_MOUSE	Srfbp1	1.68467	0.00103666		0.560291	0.191512		15.7579	16.7957	15.9725	16.3021	16.4087	13.464	14.1544	14.3191	14.0597	14.186	13.8497	14.024	14.3373	15.412	14.3512	14.5805	16.0276	14.6268	14.4408	12.7009	14.6354	13.7877	14.4502	14.2012
1966	Q62523	Q62523	ZYX_MOUSE	Zyx	1.67036	1		-1.14305	0.0110381		15.3163	18.4119	15.1797	15.9323	14.684	15.0908	14.1544	14.3191	14.0597	14.186	13.8497	14.024	14.8238	15.5234	15.412	15.1869	13.2586	13.9012	15.4579	16.0931	15.1892	15.3368	16.7552	16.1321
1230	P62311	P62311	LSM3_MOUSE	Lsm3	1.6689	1		0.633228	0.59585		12.9712	18.4119	14.1115	18.2872	12.5531	18.2713	14.1544	14.3191	14.0597	14.186	13.8497	14.024	15.8703	13.2776	15.7393	15.24	14.9246	13.5627	15.7551	11.5292	12.7189	14.6354	15.9451	14.2313
881	P31266	P31266	SUH_MOUSE	Rbpj	1.6664	7.19631e-06		1.80556	2.93988e-06		15.863	14.5507	16.1115	15.183	16.4448	16.4383	14.1544	14.3191	14.0597	14.186	13.8497	14.024	16.6937	16.0447	15.9725	15.3056	15.8557	15.3304	13.4402	13.3902	14.3776	14.3834	14.7303	14.0476
177	E9Q5E2	E9Q5E2	E9Q5E2_MOUSE	Thoc2l	1.66549	1		1.09667	0.154156		15.1992	20.5451	14.7259	14.5326	15.1552	14.4278	14.1544	14.3191	14.0597	14.186	13.8497	14.024	15.0798	12.3718	13.2718	13.3443	15.3987	17.7099	13.7362	13.1918	13.4561	14.6398	12.9191	12.6533
1570	Q3TIV5	Q3TIV5	ZC3HF_MOUSE	Zc3h15	1.66356	1		1.24919	0.0129646		15.791	14.5018	14.7834	18.2872	15.2586	15.9522	14.1544	14.3191	14.0597	14.186	13.8497	14.024	14.9703	14.9882	15.6154	15.9703	15.3339	15.0868	13.4802	14.1418	14.3493	14.4497	13.7158	14.3328
3445	Q9CX48	Q9CX48	ZCH10_MOUSE	Zcchc10	1.66208	0.0334155		2.66506	0.00203184	dmso interactor	16.6523	16.5462	16.1908	17.0951	15.8263	16.6937	14.4981	15.2005	14.0846	14.5132	12.5435	18.192	17.8484	17.6523	17.0426	16.7731	16.9882	16.456	15.7853	15.2431	13.8402	12.1097	15.7646	14.0275
1286	P63101	P63101	1433Z_MOUSE	Ywhaz	1.65786	4.24638e-09		0.419835	0.00587847		19.3667	19.4913	19.1556	19.197	19.4952	19.3386	18.0124	17.6447	18.4533	17.6792	17.1344	17.1732	20.0292	19.8787	19.8861	19.9459	19.8832	19.8787	19.5973	19.6742	19.525	19.4236	19.4426	19.3201
1227	P62305	P62305	RUXE_MOUSE	Snrpe	1.65755	0.000361772		1.85424	0.000129363		18.9937	18.6835	18.7569	18.541	18.7667	18.3538	17.6941	16.2934	16.7218	18.0206	16.925	16.4954	19.1874	18.4893	19.6382	19.8128	19.0951	19.0951	17.9753	17.6635	17.4858	17.7044	17.8131	15.5503
2953	Q8VCY6	Q8VCY6	UTP6_MOUSE	Utp6	1.6561	0.00137733		0.093542	0.825306		15.7834	16.5687	14.7731	18.2872	14.412	14.705	14.1544	14.3191	14.0597	14.186	13.8497	14.024	16.7602	16.68	16.3074	16.049	16.8361	16.3198	16.2482	16.5515	15.97	16.3653	16.8354	16.421
2041	Q6EJB6	Q6EJB6	UT14B_MOUSE	Utp14b	1.65475	5.1326e-06		1.03638	0.000530569		16.5127	15.4407	16.3021	15.1713	15.8509	15.2438	14.1544	14.3191	14.0597	14.186	13.8497	14.024	15.2099	14.6662	16.1965	15.5716	15.4831	15.3954	13.9639	14.0745	13.7571	14.3664	14.7022	14.3717
2065	Q6NV83	Q6NV83	SR140_MOUSE	U2surp	1.65353	1.63689e-06		1.01626	0.000257781		18.6731	18.4334	18.3189	18.2558	18.7173	18.5915	16.7949	17.1441	16.1041	17.7858	16.6734	16.5667	18.7307	18.624	19.0951	19.1728	18.8331	18.734	17.7459	17.7825	17.8565	17.7848	18.0358	17.8866
4005	Q9WUD1	Q9WUD1	CHIP_MOUSE	Stub1	1.64891	1		0.249727	0.383024		13.7524	14.6211	18.0475	18.2872	14.5207	15.2575	14.1544	14.3191	14.0597	14.186	13.8497	14.024	14.5353	14.101	14.3786	15.3944	14.4318	14.4784	14.5974	14.3272	14.3429	13.1534	15.3557	14.0445
3411	Q9CSN1	Q9CSN1	SNW1_MOUSE	Snw1	1.64836	9.29796e-08		1.34771	1.04759e-06		20.0821	19.7157	19.6697	19.6628	20.1581	20.002	18.8483	18.1694	18.3228	17.6075	18.4884	17.9637	20.0156	19.7123	20.002	19.9459	20.0821	19.7173	18.7446	18.5418	18.4737	18.3668	18.6166	18.6455
2105	Q6P5G3	Q6P5G3	MBTD1_MOUSE	Mbtd1	1.63876	3.16298e-08		3.66083	7.70999e-13	dmso interactor	16.6382	15.8468	16.0319	16.6382	14.4318	14.8386	14.1544	14.3191	14.0597	14.186	13.8497	14.024	16.4203	16.2877	17.1752	17.2967	16.8113	16.8238	13.2809	13.2276	13.1155	12.936	13.193	13.059
2376	Q810V0	Q810V0	MPP10_MOUSE	Mphosph10	1.6387	0.000472699		1.54216	0.000789104		16.5878	16.1397	15.4956	15.4831	15.392	15.3269	14.1544	14.3191	14.0597	14.186	13.8497	14.024	16.9658	16.208	16.5627	16.3615	17.3233	16.4783	15.968	13.3902	15.6553	15.0187	14.6587	15.9559
3861	Q9JLI8	Q9JLI8	SART3_MOUSE	Sart3	1.63594	9.25802e-05		0.252715	0.416814		17.1357	16.4893	15.6297	16.9083	16.6096	17.1457	14.7486	15.2958	14.7544	15.7022	13.9997	15.6021	16.3216	16.8606	17.6168	17.1257	16.7987	16.7731	16.876	16.5083	16.3651	16.6308	17.0304	16.5697
3164	Q923W1	Q923W1	TGS1_MOUSE	Tgs1	1.63484	1		0.274428	0.163062		13.7419	14.4136	18.0475	18.2872	14.6542	15.2575	14.1544	14.3191	14.0597	14.186	13.8497	14.024	14.7932	15.1364	15.691	15.0917	15.0189	14.4877	14.9802	14.1931	15.0049	14.9278	14.779	14.6872
2291	Q80T69	Q80T69	RSBN1_MOUSE	Rsbn1	1.63423	0.00191384		2.79738	1.37314e-05	dmso interactor	15.4576	12.3415	16.3321	15.7207	16.275	18.2713	14.1544	14.3191	14.0597	14.186	13.8497	14.024	16.0297	15.5142	16.3269	15.8037	16.0847	15.8751	13.2809	13.2276	13.1155	12.936	13.193	13.059
241	L7N208	L7N208	L7N208_MOUSE	Gm10324	1.63378	7.29983e-07		2.68191	1.48829e-09	dmso interactor	15.3987	15.4448	16.1556	15.7445	16.3216	15.3304	14.1544	14.3191	14.0597	14.186	13.8497	14.024	16.0764	15.1984	16.6662	16.1053	15.2288	15.6662	13.2809	13.2276	13.1155	12.936	13.193	13.059
2287	Q7Z794_CONT	Q7Z794_CONT	CONT_Q7Z794	-	1.63233	1.52277e-09		0.437979	0.00228749		20.7471	20.5545	24.2463	24.2463	21.6671	21.823	20.8802	20.8034	20.1946	19.7715	21.0691	20.7715	22.1765	22.2096	18.8018	18.3581	19.6954	19.4636	20.1457	20.1581	19.0659	19.0638	19.7775	19.8661
280	O08856	O08856	ELL_MOUSE	Ell	1.62867	1		0.747074	0.065399		14.9613	14.8022	15.8138	15.2251	15.2913	18.2713	14.1544	14.3191	14.0597	14.186	13.8497	14.024	15.5296	16.068	16.3478	16.1033	15.9837	15.204	15.5704	14.9282	14.6403	14.1081	15.5853	15.9216
3184	Q99J95	Q99J95	CDK9_MOUSE	Cdk9	1.62756	1.08554e-08		0.524861	0.00180656		16.0426	15.2985	15.3021	15.4731	16.2232	16.0189	14.1544	14.3191	14.0597	14.186	13.8497	14.024	16.7471	16.786	17.0951	16.8238	16.601	16.8238	16.0859	15.809	16.4577	16.3936	16.643	16.3382
3716	Q9DCA2	Q9DCA2	RT11_MOUSE	Mrps11	1.62636	1.75532e-05		3.03634	1.09407e-08	dmso interactor	16.7731	16.0167	15.8484	14.3304	15.8138	15.5687	14.1544	14.3191	14.0597	14.186	13.8497	14.024	15.7961	16.528	16.5049	16.8727	16.0847	16.3529	13.2795	13.9683	13.6851	13.7423	12.2247	13.0215
3360	Q9CQM9	Q9CQM9	GLRX3_MOUSE	Glrx3	1.62581	1		-0.298591	0.155205		15.1596	14.3512	16.3919	16.442	16.3971	15.606	14.1544	14.3191	14.0597	14.186	13.8497	14.024	16.2269	16.3954	15.7706	16.0167	14.9728	15.7494	15.2245	16.0435	16.2736	16.2036	16.5318	16.6463
1897	Q61749	Q61749	EI2BD_MOUSE	Eif2b4	1.62392	1.19716e-05		0.793794	0.00605432		18.3233	18.4496	17.9488	17.5731	17.83	17.2787	15.4908	15.4309	16.1617	14.5503	17.8341	18.192	17.5432	17.2137	18.0951	17.6096	17.7667	17.2877	16.6109	17.2413	16.7456	16.9261	16.8803	16.3491
2773	Q8K019	Q8K019	BCLF1_MOUSE	Bclaf1	1.62084	4.11373e-09		2.74079	3.85022e-12	dmso interactor	22.002	21.9601	22.3778	22.2564	22.1734	22.0951	21.0156	20.9098	20.8346	20.4375	20.3101	19.6322	22.9388	22.9388	23.2521	23.3645	23.0443	23.2066	20.6886	20.6886	20.4375	20.1704	20.1946	20.1206
1614	Q3U1N2	Q3U1N2	SRBP2_MOUSE	Srebf2	1.62026	1		1.97977	0.0940428		12.4094	18.4119	13.3021	18.2872	13.6325	18.2713	14.1544	14.3191	14.0597	14.186	13.8497	14.024	14.9153	13.5981	15.2696	14.8706	15.4448	18.9341	13.2786	14.1284	14.3308	13.5645	12.0672	13.7843
3004	Q8VIJ6	Q8VIJ6	SFPQ_MOUSE	Sfpq	1.61927	1.5989e-05		1.43782	5.45602e-05		18.6523	18.0479	18.7439	18.3495	18.8175	18.4415	17.752	17.5863	17.4969	16.9426	16.7118	14.8474	19.9459	19.7955	20.0559	19.8438	19.7073	19.5088	18.0439	17.7386	18.2124	18.0847	19.1693	18.9815
3505	Q9CZT6	Q9CZT6	CMS1_MOUSE	Cmss1	1.61867	0.00245342		2.93893	1.04528e-05	dmso interactor	16.8846	16.0554	16.1888	15.0276	15.7498	14.3987	14.1544	14.3191	14.0597	14.186	13.8497	14.024	16.7731	17.4893	17.2137	17.4334	16.8965	16.2859	14.5868	12.3126	13.0472	15.3141	14.8921	14.3057
1964	Q62481	Q62481	VPS72_MOUSE	Vps72	1.61685	0.00180183		1.09051	0.0213231		16.1556	15.5697	15.7731	14.9792	15.508	16.3083	14.1544	14.3191	14.0597	14.186	13.8497	14.024	15.0145	15.5477	15.6773	12.42	15.4219	15.2769	13.4656	14.0269	13.7497	14.7628	13.1492	13.6611
3661	Q9DAP7	Q9DAP7	ASF1B_MOUSE	Asf1b	1.61416	0.012778		0.940853	0.118407		16.5522	14.5204	15.3581	16.3198	15.049	16.4783	14.1544	14.3191	14.0597	14.186	13.8497	14.024	15.2251	15.5326	16.2344	14.9476	15.3198	15.2326	14.0047	17.4145	14.3384	15.5488	11.7563	13.7843
161	E9PZJ8	E9PZJ8	ASCC3_MOUSE	Ascc3	1.60915	0.000174061		2.33031	3.79247e-06	dmso interactor	16.7987	15.4448	15.2363	14.7576	16.4448	15.5657	14.1544	14.3191	14.0597	14.186	13.8497	14.024	16.1457	16.275	16.9316	16.7602	16.183	16.0596	14.8127	14.4458	13.7871	14.2736	14.5892	12.4648
3181	Q99J62	Q99J62	RFC4_MOUSE	Rfc4	1.60759	7.00585e-05		1.16888	0.00120012		18.0847	16.68	17.0319	15.6523	17.5878	16.3198	15.4371	15.3336	15.2852	15.0256	15.0194	15.6101	18.4334	18.4129	18.7987	18.7406	18.5842	18.6662	17.7247	17.4989	17.5923	16.9711	17.5021	17.3335
2709	Q8CG47	Q8CG47	SMC4_MOUSE	Smc4	1.60618	0.000185207		0.624358	0.0706398		17.8423	17.4252	17.1053	16.8846	17.2232	17.1457	15.154	15.8825	15.7101	18.3284	14.3899	14.5242	17.9601	18.1556	18.3752	18.2279	18.1507	17.7602	17.5363	17.335	17.514	17.5494	17.5845	17.3642
3119	Q921I9	Q921I9	EXOS4_MOUSE	Exosc4	1.60459	7.71089e-06		2.45692	5.09297e-08	dmso interactor	16.0971	15.624	15.8775	14.6039	16.2269	15.7911	14.1544	14.3191	14.0597	14.186	13.8497	14.024	16.5296	15.8775	16.8965	16.3304	16.977	15.9815	14.3242	14.3036	14.1404	13.8355	13.7153	13.5318
3665	Q9DAW6	Q9DAW6	PRP4_MOUSE	Prpf4	1.60313	0.000148292		0.99168	0.00658915		16.0167	15.6068	15.4862	15.1929	16.2099	15.6991	14.1544	14.3191	14.0597	14.186	13.8497	14.024	15.3092	15.9036	17.2419	16.8484	16.68	14.7207	14.9925	14.5893	15.3386	14.8012	14.7875	16.2447
2898	Q8R323	Q8R323	RFC3_MOUSE	Rfc3	1.59787	1.2821e-05		1.42695	4.1815e-05		17.2419	16.5127	16.7987	16.2696	16.9083	16.4688	15.848	16.2821	15.6781	14.0098	14.2704	14.5242	17.92	17.8667	17.9316	17.7273	17.977	17.9488	16.9104	16.539	16.1848	16.375	16.5709	16.2295
2204	Q6ZWU9	Q6ZWU9	RS27_MOUSE	Rps27	1.59675	1.14014e-09		0.939518	8.6405e-07		21.85	22.0088	21.7634	21.8423	21.823	21.9134	20.5261	20.6628	20.6971	20.1825	19.859	19.6929	22.3484	22.2564	22.3805	22.7307	22.2877	22.3725	21.6453	21.68	21.4221	21.502	21.2361	21.2535
467	O88554	O88554	PARP2_MOUSE	Parp2	1.59559	0.000124718		2.07241	8.55734e-06	dmso interactor	16.0297	13.9012	17.2232	16.0785	15.3819	15.5519	14.1544	14.3191	14.0597	14.186	13.8497	14.024	16.977	16.7602	16.4815	16.5372	16.6523	16.0617	14.8677	16.323	14.2999	13.3891	14.8334	15.6407
3528	Q9D0F6	Q9D0F6	RFC5_MOUSE	Rfc5	1.59539	8.60785e-08		0.916827	4.6357e-05		18.2279	17.8545	17.977	17.9024	18.1704	17.1946	16.9887	16.8338	16.7149	16.7403	15.4346	15.0422	18.7504	18.5731	18.9516	18.8331	19.002	18.7173	17.7867	17.7673	18.0181	18.1713	17.9446	17.6384
3093	Q91YT0	Q91YT0	NDUV1_MOUSE	Ndufv1	1.59251	1		-0.620939	0.321613		15.2805	18.4119	14.8582	18.2872	13.6551	13.6551	14.1544	14.3191	14.0597	14.186	13.8497	14.024	15.92	13.8823	15.3954	15.2277	15.2512	13.7041	15.8491	14.6368	15.664	15.1735	15.932	15.8509
294	O09172	O09172	GSH0_MOUSE	Gclm	1.59191	1		0.00749398	0.986994		16.208	14.3126	14.7974	15.0713	15.6193	18.1357	14.1544	14.3191	14.0597	14.186	13.8497	14.024	14.7419	16.2232	17.0847	15.8997	16.3021	16.8238	15.6585	16.3298	16.8995	15.4645	16.2796	16.3985
3709	Q9DC48	Q9DC48	PRP17_MOUSE	Cdc40	1.58765	5.86592e-06		1.23292	8.23757e-05		18.4775	18.3667	17.8965	17.9142	18.4004	17.8667	17.1569	15.7757	16.9385	16.2322	17.0788	16.214	18.5356	18.1898	18.1507	18.2184	18.1053	17.9714	17.489	17.2315	16.746	16.6985	16.7987	16.8101
4001	Q9WU62	Q9WU62	INCE_MOUSE	Incenp	1.58517	2.6356e-05		2.21546	6.27693e-07	dmso interactor	15.7808	15.6551	15.2023	16.6382	15.8799	14.9476	14.1544	14.3191	14.0597	14.186	13.8497	14.024	16.0596	15.9748	15.9316	15.2251	16.1257	16.1984	12.9091	13.9211	14.1082	13.8945	14.014	13.3754
2658	Q8C7X2	Q8C7X2	EMC1_MOUSE	Emc1	1.58497	0.0307688		2.85924	0.000693877	dmso interactor	16.8484	16.3467	14.8823	18.2872	17.8361	17.8484	14.0522	15.4375	14.7847	18.3284	15.2242	14.7125	17.4334	14.1959	17.9601	18.7273	13.3987	15.6495	13.8905	13.1943	13.3112	14.586	14.1485	13.3946
2290	Q80SY5	Q80SY5	PR38B_MOUSE	Prpf38b	1.58443	1.18161e-05		3.03903	4.81223e-09	dmso interactor	15.9269	15.869	16.275	15.4862	14.5387	16.0036	14.1544	14.3191	14.0597	14.186	13.8497	14.024	18.4656	18.2787	18.9112	18.4129	19.0074	18.528	15.7706	15.2462	15.5175	15.0437	15.8659	15.8965
2768	Q8JZU2	Q8JZU2	TXTP_MOUSE	Slc25a1	1.58397	0.000237459		0.704892	0.0468112		17.3836	17.1457	17.3752	17.6453	17.6311	17.6523	17.3762	16.4346	15.4441	14.6438	14.8793	16.5515	16.4037	16.977	16.5356	17.2419	16.8606	16.1733	14.8457	16.245	15.7996	16.4382	16.4193	16.215
1098	P55264	P55264	ADK_MOUSE	Adk	1.5776	1.28949e-06		1.58661	1.20684e-06		18.3962	17.714	18.5204	18.2741	18.5356	18.4656	16.4899	16.8705	17.598	16.8807	16.7083	15.893	18.2466	18.7569	18.6417	18.8545	18.5394	18.8817	17.0978	16.7746	17.0742	17.3902	16.8384	17.226
3399	Q9CR80	Q9CR80	FA32A_MOUSE	Fam32a	1.56882	0.00077447		1.90039	0.000141532		16.7207	16.624	16.2949	16.1888	16.9431	17.2042	15.4735	14.8901	15.3713	15.6047	14.6068	14.6163	17.1053	16.5003	17.3233	17.2604	17.2512	15.7153	14.7753	15.4639	17.2898	14.7054	14.0348	13.4843
3114	Q920Q6	Q920Q6	MSI2H_MOUSE	Msi2	1.56862	1		3.02998	5.52237e-07	dmso interactor	15.9373	15.4407	15.7419	14.713	15.8188	16.3529	14.1544	14.3191	14.0597	14.186	13.8497	14.024	16.734	16.168	17.2787	15.2475	16.734	14.8679	13.2809	13.2276	13.1155	12.936	13.193	13.059
829	P26041	P26041	MOES_MOUSE	Msn	1.56735	1		-0.579292	0.436198		15.2714	16.1977	15.6092	19.4293	16.0575	16.3443	14.3636	13.7633	13.4961	18.3284	14.8382	14.7158	15.1556	15.7911	15.4987	14.9567	15.0575	13.5245	15.0144	14.8258	15.2425	15.3863	16.5363	15.9927
1404	P97329	P97329	KI20A_MOUSE	Kif20a	1.56573	6.78682e-06		1.43	1.80631e-05		15.9083	15.1596	15.8509	14.92	16.0785	16.0701	14.1544	14.3191	14.0597	14.186	13.8497	14.024	15.7936	16.3512	16.0806	15.9106	16.2493	15.7073	13.9511	14.7686	14.5386	14.0843	15.0048	15.2315
1884	Q61584;Q9WVR4	Q61584;Q9WVR4	FXR1_MOUSE;FXR2_MOUSE	Fxr1	1.56572	8.82755e-07		3.35695	5.39496e-11	dmso interactor	16.0405	15.7243	14.6718	15.1984	16.3819	15.9703	14.1544	14.3191	14.0597	14.186	13.8497	14.024	16.9992	16.5966	16.9992	16.7207	17.2787	16.435	14.2837	14.3234	13.6183	13.7088	12.9255	12.0279
3491	Q9CZ83	Q9CZ83	RM55_MOUSE	Mrpl55	1.5653	1		2.78799	6.62965e-08	dmso interactor	15.9293	16.9992	15.232	16.3904	14.9635	14.4704	14.1544	14.3191	14.0597	14.186	13.8497	14.024	14.9385	16.318	16.92	16.734	16.3564	16.6382	14.1844	14.1154	12.765	12.8104	13.2317	14.0702
3432	Q9CWT2	Q9CWT2	BEX4_MOUSE	Bex4	1.56411	1		1.00758	0.0391245		15.9153	15.5981	15.6125	14.8199	15.3715	15.6424	14.1544	14.3191	14.0597	14.186	13.8497	14.024	16.3127	16.5966	16.0826	16.7602	15.9293	16.1674	15.2453	15.5223	15.5537	14.2147	13.9141	17.3534
1399	P97304	P97304	RPAC2_MOUSE	Polr1d	1.56326	2.36898e-05		2.06828	1.06053e-06	dmso interactor	16.4021	15.3092	14.906	14.6439	16.4004	16.311	14.1544	14.3191	14.0597	14.186	13.8497	14.024	16.7987	17.3752	16.92	17.8238	17.2419	16.7207	15.1158	15.8733	15.3336	15.7428	14.7592	13.6456
1295	P63242	P63242;Q8BGY2	IF5A1_MOUSE	Eif5a	1.56148	8.10678e-07		-0.0554223	0.770134		17.83	17.5582	17.0102	17.7207	18.4129	17.9083	16.7088	17.3526	16.8805	16.1331	14.7445	15.2518	19.0211	18.9373	19.3962	19.2967	18.9488	19.3688	18.8761	19.112	19.1849	19.128	19.443	19.5575
1644	Q3UHX0	Q3UHX0	NOL8_MOUSE	Nol8	1.55554	1		0.690083	0.128047		15.2805	15.7153	14.7628	18.2872	14.7366	15.1437	14.1544	14.3191	14.0597	14.186	13.8497	14.024	16.2493	15.435	15.3718	16.0889	16.0383	16.1277	14.9966	15.0765	14.666	15.2053	15.885	15.3411
819	P24860	P24860	CCNB1_MOUSE	Ccnb1	1.55551	1.54053e-05		0.882217	0.00257752		16.5188	17.2604	16.8846	16.3127	16.8965	17.3321	15.6642	15.0267	15.1649	16.114	14.4221	15.4803	17.9882	17.3667	17.7471	17.786	17.6731	17.5878	16.8953	16.8641	16.864	16.9028	16.3519	16.9775
3814	Q9JIB4	Q9JIB4	TF2H2_MOUSE	Gtf2h2	1.55497	1		1.50527	0.0645204		13.5507	18.4119	14.8138	14.6387	14.2363	18.2713	14.1544	14.3191	14.0597	14.186	13.8497	14.024	14.5507	15.4544	15.997	14.1517	15.6211	14.4186	14.1323	13.9898	14.3482	15.0883	12.8023	12.9761
159	E9PYI1	E9PYI1	ZN568_MOUSE	Znf568	1.55458	3.13078e-06		1.34159	1.57943e-05		15.9725	15.5447	15.6523	15.8989	15.4736	15.3784	14.1544	14.3191	14.0597	14.186	13.8497	14.024	15.448	15.601	16.0743	15.7366	15.5111	16.2769	14.4201	15.0165	13.7183	14.9585	14.4121	14.0728
2283	Q7TT37	Q7TT37	ELP1_MOUSE	Elp1	1.55404	1.12345e-05		0.48771	0.0556837		18.0265	17.6869	17.4087	17.0743	17.6937	17.2967	16.9724	16.3517	15.9025	14.9291	16.5519	15.1551	17.9714	18.0532	18.4252	18.4375	18.3101	17.83	17.6462	17.5062	17.7578	17.7164	17.8692	17.6053
744	P17426;P17427	P17426;P17427	AP2A1_MOUSE;AP2A2_MOUSE	Ap2a1	1.55387	0.000205967		0.527104	0.113533		17.4576	17.0532	16.1074	16.3615	17.2877	16.5096	15.9291	15.1287	15.8409	14.0864	15.8361	14.6326	17.3321	17.2326	16.7602	17.0102	16.4704	17.2232	16.4739	15.8108	16.1782	16.7325	17.0528	16.6178
2854	Q8R016	Q8R016	BLMH_MOUSE	Blmh	1.55354	0.000126503		1.17451	0.00142506		17.5582	17.0951	19.2696	18.6311	16.6662	16.5792	15.6696	15.9053	15.302	14.1585	17.9222	17.5206	16.68	16.3803	15.6883	16.6377	16.7073	15.4089	14.7037	15.1727	15.4727	15.8824	15.2343	13.9895
2546	Q8BTT6	Q8BTT6	DIEXF_MOUSE	Diexf	1.55194	1		1.07087	0.164719		13.0532	18.4119	18.0475	18.2872	12.6439	13.4608	14.1544	14.3191	14.0597	14.186	13.8497	14.024	15.4318	15.1357	16.2344	15.3819	16.0447	15.2288	14.2571	13.4346	13.521	14.4847	13.9814	17.3534
1688	Q3US41	Q3US41	ESRP1_MOUSE	Esrp1	1.55156	0.0033234		1.55579	0.00326056		15.8337	16.3887	14.9792	15.9792	15.3954	15.326	14.1544	14.3191	14.0597	14.186	13.8497	14.024	16.7731	16.579	17.0426	16.7731	16.8361	15.726	16.3108	13.4401	15.2893	14.9399	16.2608	14.1546
1453	Q00547	Q00547	HMMR_MOUSE	Hmmr	1.55149	0.00223702		1.55104	0.00224177		18.7373	18.2326	18.2372	18.4736	18.4536	18.1605	16.7752	15.9549	15.8859	18.3284	15.8495	18.192	18.0319	18.2696	18.8361	18.7923	18.7273	18.1704	17.0874	17.1727	17.2071	16.9315	17.0287	16.0939
3797	Q9ET54	Q9ET54	PALLD_MOUSE	Palld	1.55105	1		0.949728	0.18745		13.0934	18.4119	16.0402	18.6835	13.8971	13.7731	14.1544	14.3191	14.0597	14.186	13.8497	14.024	14.6883	14.0014	14.9385	13.6773	14.6883	13.7834	13.8718	13.4749	13.377	13.7832	12.9184	12.6533
1584	Q3TMP1	Q3TMP1	Q3TMP1_MOUSE	Gtf3c3	1.55022	0.00011473		1.7395	3.66404e-05		15.4956	16.3321	15.7731	15.0405	15.6991	15.5537	14.1544	14.3191	14.0597	14.186	13.8497	14.024	15.0701	15.5507	16.0659	15.6855	15.5173	15.4736	14.218	14.4617	13.8945	11.8599	13.8331	14.659
1798	Q60698	Q60698	SKI_MOUSE	Ski	1.55005	1		0.172134	0.653774		16.1672	15.6824	16.3356	14.5977	15.7157	15.3945	14.1544	14.3191	14.0597	14.186	13.8497	14.024	16.1713	14.183	13.412	14.6205	15.4608	14.5922	13.9468	14.677	14.3199	14.5821	15.0186	14.4009
75	A2ARR6;A2AW66;A2BFG8;A2BG91	A2ARR6;A2ART0;A2ARW8;A2AW66;A2AW67;A2BFG8;A2BG91	A2ARR6_MOUSE;A2AW66_MOUSE;A2BFG8_MOUSE;A2BG91_MOUSE	Gm14295	1.54969	3.28833e-05		0.946986	0.00253771		15.8918	16.1615	16.6082	15.1074	15.6662	14.456	14.1544	14.3191	14.0597	14.186	13.8497	14.024	15.9246	15.734	16.6053	15.7825	16.2877	15.8775	15.0716	15.1533	14.9252	14.8491	15.5093	15.0211
400	O70126	O70126	AURKB_MOUSE	Aurkb	1.54792	3.3803e-06		1.92485	2.63885e-07		16.2023	15.5326	14.8088	15.4219	15.6828	16.2321	14.1544	14.3191	14.0597	14.186	13.8497	14.024	16.7207	16.7471	16.7987	16.0806	16.7987	15.7987	14.6108	14.7356	14.5293	15.0592	14.3573	14.1031
545	P02788_CONT	Q29443_CONT;Q0IIK2_CONT;P02788_CONT	CONT_TRFL_HUMAN	LTF	1.54746	0.00130147		-0.665608	0.106591		16.365	16.2419	18.1801	16.5582	20.343	20.4874	17.7486	16.9807	15.2289	16.3711	16.8116	15.7499	15.8163	15.1357	15.1522	15.7576	16.0743	14.3987	15.785	16.4314	15.743	15.9466	15.4891	16.9333
998	P47758	P47758	SRPRB_MOUSE	Srprb	1.54611	1		0.852618	0.218306		13.2688	18.4119	18.0475	18.2872	12.7056	13.1485	14.1544	14.3191	14.0597	14.186	13.8497	14.024	14.4318	14.8863	15.4767	16.1158	13.8918	16.0554	13.1533	14.6937	13.8741	13.2288	15.9206	14.8715
135	D3YXK1	D3YXK1	SAMD1_MOUSE	Samd1	1.54509	1		1.6066	0.0704735		12.1768	15.9757	18.0475	15.2326	14.1596	18.2713	14.1544	14.3191	14.0597	14.186	13.8497	14.024	16.346	15.9926	15.6382	15.2288	15.4893	15.0826	12.0417	13.5245	13.4509	14.056	13.7116	17.3534
983	P46662	P46662	MERL_MOUSE	Nf2	1.54473	3.17604e-06		2.36689	1.85502e-08	dmso interactor	15.4831	14.1908	15.8287	15.92	16.2251	16.2137	14.1544	14.3191	14.0597	14.186	13.8497	14.024	17.4087	16.9992	16.6523	16.5204	16.5049	15.8533	14.1919	13.8525	14.2873	13.7104	14.4263	14.3496
3290	Q99P31	Q99P31	HPBP1_MOUSE	Hspbp1	1.54247	1		-1.48551	0.000309286		16.2685	14.0817	15.606	14.7834	15.8012	15.7354	14.1544	14.3191	14.0597	14.186	13.8497	14.024	15.0826	15.4956	15.6579	15.118	15.2786	14.0278	17.3724	16.4608	16.6988	13.9942	15.8463	17.4025
2346	Q80X90;Q8VHX6	Q80X90;Q8VHX6	FLNB_MOUSE;FLNC_MOUSE	Flnb	1.54197	0.0117405		-0.582909	0.291849		19.4211	19.6293	16.4153	16.9658	16.5922	13.5387	17.5885	17.4908	14.9036	13.1304	16.658	13.5394	18.1002	18.4536	18.3056	18.8727	17.92	17.8175	19.1399	19.1209	18.5402	18.7334	18.6201	18.8126
1211	P62137	P62137	PP1A_MOUSE	Ppp1ca	1.54129	1.50382e-05		0.905467	0.00195627		17.0532	17.7406	16.1908	16.2567	17.0532	16.6523	15.8925	14.6714	16.2152	15.1898	15.2602	14.4698	18.4736	18.547	18.547	18.4893	18.547	18.5318	17.6978	17.6665	17.5747	17.096	18.0135	17.6545
1834	Q61048	Q61048	WBP4_MOUSE	Wbp4	1.54105	1		-0.353015	0.620256		13.0967	18.4119	16.0402	18.6835	13.8338	13.7731	14.1544	14.3191	14.0597	14.186	13.8497	14.024	13.3021	14.0362	15.2841	14.3512	14.412	12.7056	14.4266	14.1709	14.4473	14.196	13.9303	14.2669
3658	Q9DAA6	Q9DAA6	EXOS1_MOUSE	Exosc1	1.5396	0.00167995		1.91757	0.000269588		16.3803	15.8582	13.7207	15.4219	16.2549	16.1946	14.1544	14.3191	14.0597	14.186	13.8497	14.024	14.3443	15.9293	16.1135	15.7987	16.3056	14.0276	13.79	13.179	14.262	14.0482	12.3379	13.3964
3076	Q91YE6	Q91YE6	IPO9_MOUSE	Ipo9	1.5393	1		-0.0220929	0.936937		16.5537	15.06	15.3455	15.8699	14.7576	16.2419	14.1544	14.3191	14.0597	14.186	13.8497	14.024	17.3145	16.7471	17.1946	16.6937	17.3667	17.0319	17.1983	16.7341	17.1113	17.3038	17.0634	17.0702
1813	Q60864	Q60864	STIP1_MOUSE	Stip1	1.53691	1		-1.60734	5.63804e-07		15.5435	15.6306	15.7046	15.5805	16.1115	15.2438	14.1544	14.3191	14.0597	14.186	13.8497	14.024	16.5567	16.7602	16.6937	17.0319	14.3092	13.2363	16.1993	16.5742	17.1167	17.2645	18.5444	18.5329
2544	Q8BTM8;Q8VHX6	Q8BTM8;Q8VHX6	FLNA_MOUSE;FLNC_MOUSE	Flna	1.53199	1		-0.120032	0.830979		17.8667	16.4071	16.1536	14.7508	16.5338	17.1334	14.2421	14.8441	14.0487	18.3284	13.9817	14.2085	16.8606	17.1053	16.275	16.0383	15.7419	16.0785	17.2967	16.9167	15.6974	15.7387	17.1585	16.0119
2086	Q6NZR5	Q6NZR5	Q6NZR5_MOUSE	Skiv2l	1.52793	1		0.23193	0.767603		14.9522	14.4047	14.6095	20.7955	14.215	14.7837	14.1544	14.3191	14.0597	14.186	13.8497	14.024	14.5947	14.0405	14.5956	15.3819	13.8823	16.8606	15.074	14.8648	14.3461	14.6742	14.5178	14.487
3704	Q9DC23	Q9DC23	DJC10_MOUSE	Dnajc10	1.52692	1		0.499781	0.154046		15.6718	16.5311	14.8538	15.7117	15.2438	15.7424	14.1544	14.3191	14.0597	14.186	13.8497	14.024	15.8062	13.6827	15.1517	14.1437	15.2363	14.412	14.0512	13.5635	14.5359	14.6314	14.6307	14.0213
1797	Q60692	Q60692	PSB6_MOUSE	Psmb6	1.52637	0.0064022		1.10623	0.035884		16.8846	16.786	18.2604	18.4004	17.5204	17.5356	16.2805	16.8807	14.4235	15.6011	17.7411	15.3023	17.5127	16.8484	17.2419	17.2512	17.4415	15.8775	16.3166	15.5015	16.305	16.5218	16.7744	14.1166
2061	Q6NSQ7	Q6NSQ7	LTV1_MOUSE	Ltv1	1.52554	0.0151668		1.22046	0.0439978		16.92	16.464	16.1497	15.9385	16.5537	16.7207	14.2178	15.0909	13.602	18.3284	14.1458	14.2085	17.4736	16.5864	17.8238	17.8175	17.2042	16.8727	15.6119	15.9397	16.3654	16.918	15.9781	15.6422
1934	Q62189	Q62189	SNRPA_MOUSE	Snrpa	1.52448	7.88362e-06		2.44565	2.91363e-08	dmso interactor	15.8337	15.9012	15.1635	14.7783	15.7153	16.3478	14.1544	14.3191	14.0597	14.186	13.8497	14.024	18.0265	18.2604	18.1898	17.6662	18.5011	18.2832	15.0268	16.0007	14.7243	15.1876	16.581	15.5453
375	O54833	O54833	CSK22_MOUSE	Csnk2a2	1.52273	1		0.708142	0.00157226		15.8359	15.606	15.97	14.7952	15.8727	15.6495	14.1544	14.3191	14.0597	14.186	13.8497	14.024	15.2475	15.6579	15.6467	15.7287	15.0189	14.7296	14.6123	14.0686	14.5979	14.4095	15.1273	14.9647
1312	P67871	P67871	CSK2B_MOUSE	Csnk2b	1.52263	0.000361741		1.38984	0.00078838		17.3056	17.2729	17.805	17.6523	17.6096	17.5432	16.0727	15.7923	15.8968	15.7868	15.8199	16.6844	17.2042	16.1733	17.3056	17.9714	17.3581	16.0289	15.9554	15.3821	16.1739	14.3529	16.186	15.9659
321	O35465	O35465	FKBP8_MOUSE	Fkbp8	1.52152	1		0.373195	0.475116		14.9926	18.4119	16.8238	15.2805	14.2137	13.9996	14.1544	14.3191	14.0597	14.186	13.8497	14.024	16.3701	15.4987	15.5805	16.3443	15.3304	16.5045	16.0542	16.0036	15.2382	15.4136	16.3499	14.3297
110	B2RQG2	B2RQG2	B2RQG2_MOUSE	Phf3	1.52026	0.0147426		1.21711	0.0429258		13.9293	18.4119	14.5805	15.2251	15.3092	16.2586	14.1544	14.3191	14.0597	14.186	13.8497	14.024	14.9431	15.6439	15.3819	15.4987	15.0743	15.0951	14.5151	15.0903	13.1346	14.2078	13.2189	14.1677
1580	Q3TKT4;Q6DIC0	Q3TKT4;Q6DIC0	SMCA2_MOUSE;SMCA4_MOUSE	Smarca2	1.51874	1		1.19961	0.0198555		15.5326	18.4119	14.5907	14.7769	15.6068	14.7865	14.1544	14.3191	14.0597	14.186	13.8497	14.024	15.9362	15.7471	15.786	15.7393	16.6096	15.2732	14.5996	14.4197	15.209	14.5367	15.7299	13.3988
2580	Q8BX10	Q8BX10	PGAM5_MOUSE	Pgam5	1.51733	9.75887e-09		1.68277	2.57482e-09		20.6628	20.7634	20.6186	20.5915	20.5823	20.3857	19.6753	19.3706	19.5353	18.9514	18.7109	18.2569	20.6006	20.68	20.7715	20.9316	20.6276	20.6096	18.9712	18.8948	19.2414	19.4201	18.8504	18.7464
1938	Q62203	Q62203	SF3A2_MOUSE	Sf3a2	1.51705	1		-0.0562497	0.910561		16.0971	14.2851	15.0686	18.2872	14.392	15.5651	14.1544	14.3191	14.0597	14.186	13.8497	14.024	15.5805	14.7644	15.448	16.4301	15.2696	13.9574	15.139	15.157	16.0538	15.0282	15.39	15.0196
2550	Q8BTW3	Q8BTW3	EXOS6_MOUSE	Exosc6	1.51124	2.37206e-05		2.10336	5.84971e-07	dmso interactor	18.1752	17.2877	17.6096	17.3752	17.9658	17.2787	16.589	15.9597	16.9654	16.3061	15.7648	15.0399	17.9373	17.6937	18.2967	18.1457	18.4293	17.8361	15.5039	16.3352	15.9265	16.0555	16.3323	15.5654
2969	Q8VDR9	Q8VDR9	DOCK6_MOUSE	Dock6	1.5069	1		0.223825	0.57523		15.3092	15.6241	15.2696	18.2872	14.1517	14.9926	14.1544	14.3191	14.0597	14.186	13.8497	14.024	14.6926	15.0479	14.0447	14.392	14.183	12.954	14.548	14.1062	14.063	13.6082	13.8303	13.8156
2122	Q6PAL7	Q6PAL7	AHDC1_MOUSE	Ahdc1	1.50583	0.000759192		2.20628	2.06332e-05	dmso interactor	17.8484	17.3233	17.7537	17.3056	17.92	17.4736	15.9613	15.6024	15.9934	18.3284	15.6339	15.0702	17.5127	17.4576	18.1704	17.5127	18.0479	17.6311	15.7113	16.3053	15.0998	15.3488	16.0457	14.5837
3663	Q9DAS9	Q9DAS9	GBG12_MOUSE	Gng12	1.50185	1.12596e-05		0.731313	0.00598282		14.7419	15.2182	15.4087	16.3987	16.0102	15.8263	14.1544	14.3191	14.0597	14.186	13.8497	14.024	20.3857	20.3211	16.4367	15.3581	18.7439	18.4046	19.3758	19.3028	15.2668	16.3249	17.6576	17.2363
2201	Q6ZQL4	Q6ZQL4	WDR43_MOUSE	Wdr43	1.50156	0.000208473		0.389782	0.217867		16.4544	14.9837	15.6382	14.5746	16.5864	15.365	14.1544	14.3191	14.0597	14.186	13.8497	14.024	15.9385	16.2841	16.2714	15.6523	16.2805	16.6382	15.9552	16.7673	14.3215	15.2707	16.2466	16.1649
265	O08664;Q921K9;Q9CXE2	O08664;Q921K9;Q9CXE2	BCL7A_MOUSE;BCL7B_MOUSE;BCL7C_MOUSE	Bcl7a	1.49669	1		0.706246	0.126462		15.3127	15.6241	15.2696	18.2872	14.0868	14.9926	14.1544	14.3191	14.0597	14.186	13.8497	14.024	14.8965	16.4137	15.6551	14.9792	15.9408	16.582	14.9941	15.8105	13.8313	14.8963	15.5338	15.1638
2974	Q8VDW0;Q9Z1N5	Q8VDW0;Q9Z1N5	DX39A_MOUSE;DX39B_MOUSE	Ddx39a	1.4963	2.12576e-07		-0.226205	0.177777		19.5842	19.2696	18.6835	18.392	19.4191	19.2627	18.524	18.1894	18.2745	17.6353	16.8551	16.1548	18.3667	18.6593	19.4913	19.7123	19.0873	18.9229	18.4993	18.864	19.1653	19.3534	19.8047	19.9104
3389	Q9CR16	Q9CR16	PPID_MOUSE	Ppid	1.49584	1		-0.633037	0.181421		15.5258	15.3001	14.5483	18.2872	14.7628	15.1437	14.1544	14.3191	14.0597	14.186	13.8497	14.024	16.1377	15.2251	16.3581	15.5777	15.4684	15.7634	15.2433	14.9024	16.4454	16.0048	18.0195	17.9866
2095	Q6P4S8	Q6P4S8	INT1_MOUSE	Ints1	1.49487	1		0.0830197	0.850383		14.7366	18.4119	14.8557	15.0145	15.206	15.3373	14.1544	14.3191	14.0597	14.186	13.8497	14.024	15.0532	14.7046	15.4799	14.9385	15.7498	14.997	14.8852	15.4309	14.8595	14.8589	15.0193	15.371
1637	Q3UGS4	Q3UGS4	MCRI1_MOUSE	Mcrip1	1.49459	0.000745946		3.73707	4.02204e-08	dmso interactor	16.6662	15.6132	15.9269	15.6125	15.1908	14.5507	14.1544	14.3191	14.0597	14.186	13.8497	14.024	17.0951	17.1752	17.6937	16.8113	17.1155	17.6096	13.5032	13.5855	13.5764	15.7327	11.6048	13.0756
2200	Q6ZQJ5;Q9EPU0	Q6ZQJ5;Q9EPU0	DNA2_MOUSE;RENT1_MOUSE	Dna2	1.4945	0.006173		1.98305	0.000777197		14.4893	18.4119	14.9882	15.2251	15.2586	15.1869	14.1544	14.3191	14.0597	14.186	13.8497	14.024	15.2369	15.7695	16.2493	15.3581	14.5018	13.6325	13.2809	13.2276	13.1155	12.936	13.193	13.059
3935	Q9QZD9	Q9QZD9	EIF3I_MOUSE	Eif3i	1.48874	8.58159e-09		-0.507982	0.00100724		16.1477	16.2714	14.9613	15.0121	15.3547	15.7783	14.1544	14.3191	14.0597	14.186	13.8497	14.024	16.7471	16.7207	17.624	17.2877	16.624	16.2344	17.1916	16.8901	17.5027	17.7177	17.5656	17.4182
3123	Q921L3	Q921L3	TMCO1_MOUSE	Tmco1	1.48861	0.00522319		-0.19565	0.67047		17.3495	17.1155	17.4087	17.5204	17.2419	15.9385	15.9296	16.5642	16.4643	14.4106	14.9113	15.3628	16.1576	15.8594	17.8545	17.6523	17.4576	14.9431	15.98	17.6401	17.2372	16.6825	16.5272	16.8657
948	P40142	P40142	TKT_MOUSE	Tkt	1.48842	2.83075e-06		-0.751711	0.00194973		16.9192	16.24	16.624	16.786	16.7207	16.1377	15.5827	15.0974	15.5184	14.8511	15.2405	14.2069	16.7602	16.5834	15.7207	15.6125	15.9748	16.1012	16.2075	15.9701	16.7591	16.6789	17.8375	17.81
886	P32233	P32233	DRG1_MOUSE	Drg1	1.48367	4.57366e-05		1.36452	0.000104544		16.3269	14.9748	15.624	14.6937	16.1576	15.718	14.1544	14.3191	14.0597	14.186	13.8497	14.024	17.2137	17.2696	16.68	16.6382	17.3321	16.1965	14.6974	14.2569	15.8017	15.238	16.7377	16.4113
703	P14206	P14206	RSSA_MOUSE	Rpsa	1.48155	6.03207e-08		0.551139	0.00171678		19.9068	20.0156	19.2279	18.8331	19.4795	19.5049	19.0059	18.6625	18.6825	17.9721	17.1448	16.6107	20.6006	20.5069	20.9951	21.0951	20.7955	20.7471	20.2184	20.2184	20.002	19.8994	20.4676	20.6276
1759	Q5SRY7	Q5SRY7	FBW1B_MOUSE	Fbxw11	1.47983	0.0169391		2.09049	0.00185463	dmso interactor	16.5341	17.0532	18.2512	16.2549	17.8727	15.863	15.2756	15.4975	15.0105	13.6721	15.3025	18.192	16.9083	16.8846	16.2913	16.5887	16.4862	15.3092	14.3064	13.6137	15.1922	15.226	14.778	12.8091
3034	Q91VX2	Q91VX2	UBAP2_MOUSE	Ubap2	1.47901	0.00561906		0.542321	0.250482		18.1307	17.7273	16.4137	17.0847	17.528	17.5951	16.1191	15.49	14.8405	18.3284	14.5127	16.3148	18.6204	18.7892	19.0102	18.8667	18.7923	18.9287	18.6089	18.5764	17.9937	18.0136	18.1988	18.362
1154	P59708	P59708	SF3B6_MOUSE	Sf3b6	1.47879	0.000289616		0.937991	0.00884323		18.6937	18.5204	18.7602	18.4211	19.1382	19.0426	17.5395	16.8538	18.7143	16.6081	17.5913	16.3964	19.2558	19.3189	19.4252	19.7923	19.3602	18.8144	18.8467	18.3191	18.6965	18.3199	18.1748	17.982
3028	Q91VR2	Q91VR2	ATPG_MOUSE	Atp5f1c	1.47614	1.46974e-09		0.919195	5.56604e-07		21.1206	21.0493	20.8191	20.8423	20.8876	20.953	19.8117	19.4997	19.9882	19.6377	19.023	18.8548	20.3538	20.2764	20.6714	20.6364	20.3211	20.4273	19.5946	19.3281	19.6577	19.5935	19.4166	19.5808
3517	Q9CZY3;Q9D2M8	Q9CZY3;Q9D2M8	UB2V1_MOUSE;UB2V2_MOUSE	Ube2v1	1.47557	1		-0.913836	0.00629344		15.3646	14.863	15.2918	17.914	16.0276	14.8341	14.1544	14.3191	14.0597	14.186	13.8497	14.024	16.9431	16.5462	17.3667	17.4576	15.6855	16.6372	17.423	17.1427	17.7412	17.1265	18.6216	18.0643
3836	Q9JJD0	Q9JJD0	THA11_MOUSE	Thap11	1.47407	0.000324592		2.4006	2.17532e-06	dmso interactor	16.4037	15.0405	15.9083	15.0447	15.9658	15.0743	14.1544	14.3191	14.0597	14.186	13.8497	14.024	14.8533	14.6937	17.3752	17.5127	16.734	16.3853	13.9124	14.0497	14.6085	12.9003	14.3298	13.3498
2878	Q8R1J3	Q8R1J3	ZCHC9_MOUSE	Zcchc9	1.47161	7.17275e-07		2.77133	2.3987e-10	dmso interactor	14.9246	15.6883	15.7419	15.4862	15.8557	15.7258	14.1544	14.3191	14.0597	14.186	13.8497	14.024	15.8942	15.7066	15.9223	15.7233	15.5922	16.6393	13.2809	13.2276	13.1155	12.936	13.193	13.059
1318	P68254	P68254	1433T_MOUSE	Ywhaq	1.47144	5.28149e-07		0.708867	0.000912795		20.0559	19.6204	19.3667	19.197	19.8018	19.4775	18.8192	18.5894	18.632	17.9708	17.7797	16.8996	20.4874	20.2302	20.6276	20.5261	20.5165	20.4972	19.8263	19.8878	19.5393	19.9316	19.752	19.6948
401	O70126;P97477	O70126;P97477	AURKA_MOUSE;AURKB_MOUSE	Aurka	1.47078	0.00180774		0.934011	0.0286319		16.9431	16.7602	16.1033	16.3512	17.1655	16.6937	13.561	16.4984	15.5112	14.3333	15.8697	15.4187	16.5204	16.0743	17.5878	17.3056	16.9431	16.5908	15.5529	14.8692	16.4384	15.9285	16.2896	16.3394
633	P0C090;Q4VGL6	P0C090;Q4VGL6	RC3H1_MOUSE;RC3H2_MOUSE	Rc3h1	1.46946	0.0275742		1.4305	0.0312473		14.3373	18.4119	18.0475	15.1115	12.8297	14.6718	14.1544	14.3191	14.0597	14.186	13.8497	14.024	14.1752	13.9012	15.4544	15.7606	13.7834	14.3581	13.2809	13.2276	13.1155	12.936	13.193	13.059
648	P10711	P10711	TCEA1_MOUSE	Tcea1	1.46924	2.78007e-05		0.896896	0.00227055		16.4544	15.5142	13.7419	15.0323	16.2769	16.3887	14.1544	14.3191	14.0597	14.186	13.8497	14.024	16.3615	17.0847	17.6382	17.1053	16.9083	16.3021	15.3653	15.5603	16.374	16.1867	16.5791	15.9535
3621	Q9D7M1	Q9D7M1	GID8_MOUSE	Gid8	1.46874	1		-1.09467	0.00657027		15.5701	16.4608	14.6883	15.5881	15.3509	15.7471	14.1544	14.3191	14.0597	14.186	13.8497	14.024	15.7445	13.2107	14.9025	14.6845	14.2659	15.0532	15.4356	15.8502	15.7553	16.1681	15.6286	15.5915
3243	Q99LI5	Q99LI5	ZN281_MOUSE	Znf281	1.46593	0.00188675		1.19525	0.00763043		15.8312	15.959	15.4544	15.7233	15.6068	14.8138	14.1544	14.3191	14.0597	14.186	13.8497	14.024	15.0659	16.8484	16.1297	15.5951	16.4592	15.0909	14.8701	13.9336	15.6305	13.4644	15.1491	14.9702
1686	Q3URU2	Q3URU2	PEG3_MOUSE	Peg3	1.46567	0.00518124		1.25295	0.0134107		17.7471	17.0426	16.2549	16.8727	17.0102	16.8846	15.8328	15.7562	14.8403	13.884	14.5127	18.192	16.7073	16.8484	16.9545	16.5219	17.0638	17.0319	16.0354	16.1388	15.2606	15.6897	15.1321	15.3533
2458	Q8BI72	Q8BI72	CARF_MOUSE	Cdkn2aip	1.46396	0.00102859		2.53249	5.11527e-06	dmso interactor	14.768	15.7576	14.8337	15.3612	16.786	15.8703	14.1544	14.3191	14.0597	14.186	13.8497	14.024	16.1477	16.4153	16.2549	16.8727	16.786	16.1927	13.7046	14.6663	14.8346	12.4677	14.2253	13.5758
1314	P68037	P68037	UB2L3_MOUSE	Ube2l3	1.4637	1		-0.836218	0.196888		15.8176	15.2363	16.9942	16.0274	16.977	15.6898	14.1224	14.4017	13.3927	18.3284	13.6349	14.0799	15.2659	14.1698	15.0189	16.3321	14.6543	14.0203	15.522	15.4266	15.5538	15.8417	16.3145	15.8199
2922	Q8R574	Q8R574	KPRB_MOUSE	Prpsap2	1.46089	1		-0.438806	0.128544		14.9055	15.71	16.5074	15.0285	15.5829	15.624	14.1544	14.3191	14.0597	14.186	13.8497	14.024	15.0422	14.824	14.5813	15.0679	13.9837	14.5864	15.1926	14.731	15.2835	15.2098	15.8257	14.4757
2457	Q8BI08	Q8BI08	MAL2_MOUSE	Mal2	1.46023	0.0141394		1.15845	0.0431916		18.6697	17.0426	19.2832	19.4293	17.6869	16.8361	16.2768	15.5239	15.7479	18.3078	15.8054	18.5247	19.3321	19.3167	18.5842	18.5165	19.4775	19.4556	15.449	17.4929	18.1653	18.222	19.2201	19.1827
1094	P55194	P55194	3BP1_MOUSE	Sh3bp1	1.45955	1		1.54103	0.00552445		16.7522	18.7471	16.5563	17.2184	15.8736	16.7341	15.5401	14.3072	14.5386	15.0093	15.5372	18.192	16.873	16.7543	16.8102	18.4004	15.7078	16.8958	14.3765	15.0217	15.868	15.0426	14.9986	16.3646
4014	Q9WUP7	Q9WUP7	UCHL5_MOUSE	Uchl5	1.45857	1		-0.416012	0.567714		13.5746	18.4119	14.8287	18.2872	14.5981	13.6439	14.1544	14.3191	14.0597	14.186	13.8497	14.024	15.3478	15.1713	15.7808	15.2769	15.3954	13.6439	15.7108	14.387	14.8951	15.2695	16.5269	16.3229
2659	Q8C804	Q8C804	SPICE_MOUSE	Spice1	1.45832	0.00118826		1.30425	0.00275946		16.6523	16.3356	16.4137	15.9926	16.7987	16.093	14.7048	16.2768	15.5188	15.1957	13.9205	13.9194	16.5492	16.318	16.7602	15.8751	16.2456	14.768	16.0392	17.4145	13.0843	14.276	14.3071	13.5695
106	B1AY10	B1AY10	NFX1_MOUSE	Nfx1	1.45787	0.000454032		2.74602	6.23554e-07	dmso interactor	16.3391	15.8037	15.3092	14.1277	16.3718	15.3887	14.1544	14.3191	14.0597	14.186	13.8497	14.024	16.0058	16.7602	17.6168	16.5204	16.7207	15.8509	13.9563	14.268	12.376	13.9994	14.1662	14.2327
2714	Q8CGB3	Q8CGB3	UACA_MOUSE	Uaca	1.45305	1		0.398435	0.152268		15.7593	15.4275	18.0102	16.2666	17.0102	16.1452	15.3003	15.6267	14.9898	14.5097	14.5632	14.9109	18.2558	18.0847	16.7731	16.3339	18.4616	17.734	16.624	16.912	16.9688	17.0266	17.9403	17.7808
2942	Q8VCD5	Q8VCD5	MED17_MOUSE	Med17	1.45107	1		0.125683	0.792768		15.1333	14.2213	15.0032	18.2872	15.1908	15.4635	14.1544	14.3191	14.0597	14.186	13.8497	14.024	14.7628	15.9837	15.1397	13.2288	14.3163	14.6607	14.4561	14.8517	14.3007	14.8506	14.1441	14.7347
3868	Q9JLV1	Q9JLV1	BAG3_MOUSE	Bag3	1.44721	1		-0.149165	0.483514		13.7099	14.6211	18.0475	18.2872	14.1786	14.4318	14.1544	14.3191	14.0597	14.186	13.8497	14.024	13.9122	14.4717	14.0014	14.2512	14.4831	14.8838	14.8165	14.8685	14.1523	15.2212	13.6376	14.2022
2217	Q76MZ3;Q7TNP2	Q76MZ3;Q7TNP2	2AAA_MOUSE;2AAB_MOUSE	Ppp2r1a	1.44604	0.000707426		0.241944	0.481245		17.1556	16.68	17.0426	16.5142	17.5805	16.8484	16.4992	14.1219	15.8637	15.7312	16.1215	14.8078	17.6869	17.92	18.2042	18.0479	18.0899	17.6311	17.5877	17.7421	17.7899	17.8447	17.6567	17.5073
2791	Q8K284	Q8K284	TF3C1_MOUSE	Gtf3c1	1.44589	0.000275254		1.90431	1.84264e-05		16.786	16.1176	15.8012	16.734	16.8846	15.7046	13.3975	14.0069	15.11	15.4006	16.3232	15.1144	16.9658	16.2382	16.9992	16.4846	16.734	16.3667	14.0751	14.1873	15.0856	14.6173	15.7372	14.6602
3075	Q91YE5	Q91YE5	BAZ2A_MOUSE	Baz2a	1.43909	7.78213e-06		1.92256	2.74585e-07		16.1752	15.429	14.7936	15.6607	15.8386	15.3304	14.1544	14.3191	14.0597	14.186	13.8497	14.024	16.3667	16.3512	16.2586	16.0276	16.472	16.24	15.3332	14.5606	13.8817	14.2103	14.4973	13.6976
3142	Q922H2	Q922H2	PDK3_MOUSE	Pdk3	1.43889	1		0.228269	0.746567		13.8138	15.7051	18.0475	18.2872	12.4767	14.8958	14.1544	14.3191	14.0597	14.186	13.8497	14.024	12.5265	13.9567	14.887	13.412	14.0532	18.1088	15.216	14.6046	14.5996	14.3811	14.8729	11.9006
1054	P51859;Q3UMU9;Q99JF8	P51859;Q3UMU9;Q99JF8;Q9JMG7	HDGF_MOUSE;HDGR2_MOUSE;PSIP1_MOUSE	Hdgf	1.43794	0.0103332		1.25418	0.0217071		11.3219	13.9837	17.0556	16.365	16.8846	17.6096	14.1544	14.3191	14.0597	14.186	13.8497	14.024	16.4909	16.2743	17.3233	17.624	16.6523	14.6883	15.8479	15.7938	14.8573	14.9448	16.5252	14.4968
2519	Q8BP71	Q8BP71	RFOX2_MOUSE	Rbfox2	1.43467	0.000228651		1.47344	0.000178803		17.0847	17.4252	17.4334	17.734	17.2787	17.5731	15.5949	15.566	16.2876	15.9903	16.4612	16.021	17.3667	17.1752	17.0426	18.0743	17.5582	17.0319	16.3901	15.7431	16.2475	16.2523	16.4078	14.3675
1234	P62320	P62320	SMD3_MOUSE	Snrpd3	1.42274	3.41571e-09		1.28684	1.23918e-08		20.1079	20.2419	19.9742	19.9601	19.9601	19.8772	19.1202	18.7049	18.6151	18.1947	18.5272	18.4228	20.0292	19.9742	20.265	20.2877	20.0951	20.1206	18.8793	18.9265	18.7734	18.5695	18.9469	18.9551
1197	P61924	P61924	COPZ1_MOUSE	Copz1	1.41994	1		-0.511241	0.333541		13.7731	16.2378	14.6943	18.2872	14.5663	15.5537	14.1544	14.3191	14.0597	14.186	13.8497	14.024	15.2492	15.2179	15.2659	15.3139	15.4792	15.2711	16.3303	15.9662	15.1451	15.9451	16.0301	15.448
2916	Q8R480	Q8R480	NUP85_MOUSE	Nup85	1.41875	7.51222e-08		4.53805	1.46072e-14	dmso interactor	21.4067	21.3752	21.002	20.9243	21.2989	21.3376	20.0559	20.2184	20.1457	19.6083	19.4552	19.3486	21.4874	21.4118	21.7675	21.8802	21.7056	21.4775	17.0111	16.7421	17.0926	17.3686	17.4953	16.792
2205	Q6ZWU9;Q6ZWY3	Q6ZWU9;Q6ZWY3	RS27L_MOUSE;RS27_MOUSE	Rps27	1.41471	1.27123e-05		1.61003	3.05098e-06		19.9156	19.5582	19.2419	18.3624	19.586	18.4616	18.3208	18.0408	18.0852	17.6263	17.148	17.4164	19.6523	19.2466	19.898	19.8772	20.1079	19.4874	18.8513	18.5651	17.2518	17.603	18.2435	18.0945
16	A0A338P6K9	A0A338P6K9	A0A338P6K9_MOUSE	Qser1	1.41232	1		1.07774	0.00525606		15.9597	13.4767	15.5567	15.793	15.6885	16.0353	14.1544	14.3191	14.0597	14.186	13.8497	14.024	15.3408	15.7808	15.9408	16.1655	15.3853	15.3752	14.7412	15.3909	14.9991	14.3091	14.1471	13.9346
3650	Q9D902	Q9D902	T2EB_MOUSE	Gtf2e2	1.41228	0.0452566		1.26959	0.0681742		16.3216	16.7471	16.525	15.755	16.786	16.7987	15.8212	14.1152	15.0477	14.5132	12.7704	18.192	17.2419	17.1556	17.6523	17.6593	16.7987	16.9431	16.593	17.0515	15.3869	15.3602	15.982	15.4598
1162	P60335;Q61990	P57722;P57724;P60335;Q61990	PCBP1_MOUSE;PCBP2_MOUSE	Pcbp1	1.41219	0.000916456		-0.0454015	0.894738		19.3034	19.1257	17.5507	18.1655	18.6835	18.2787	18.6083	17.4964	17.9988	17.208	16.8802	14.4426	20.0951	19.8861	20.0691	19.9316	19.9742	19.343	19.7456	20.0292	20.0156	20.0691	19.8609	19.8512
3177	Q99104	Q99104	MYO5A_MOUSE	Myo5a	1.40998	0.0116308		2.47351	0.000166861	dmso interactor	17.4815	17.6562	18.1946	16.1596	15.365	17.0319	15.1013	15.1563	14.9022	18.3284	14.9812	14.9594	20.1946	20.1946	20.1079	19.9742	19.3277	19.0743	17.3884	17.4161	17.7025	17.6597	17.2348	16.6308
2966	Q8VDP4	Q8VDP4	CCAR2_MOUSE	Ccar2	1.40824	4.46417e-07		1.85997	1.43671e-08		18.3101	18.4854	16.7987	16.0909	17.5582	17.4576	17.006	17.5361	15.768	15.2351	15.6621	15.0443	19.4354	19.5146	19.1079	19.1257	19.4556	19.4067	17.8877	17.8044	17.1113	17.2363	17.5285	17.3178
2490	Q8BKF1	Q8BKF1	RPOM_MOUSE	Polrmt	1.40709	0.0955931		1.57499	0.0652715		17.1655	10.7977	16.0145	16.0592	15.7885	17.1457	14.1544	14.3191	14.0597	14.186	13.8497	14.024	15.1674	16.1317	15.2949	15.1553	15.3373	14.2659	14.6463	13.643	13.621	11.6116	14.3724	13.5162
1282	P63073	P63073	IF4E_MOUSE	Eif4e	1.40596	0.000446814		1.37996	0.000524776		17.6453	17.3145	16.9083	17.4815	17.6662	17.4576	13.7661	15.067	15.2026	16.8667	16.9432	18.192	17.734	18.1053	18.7207	18.8936	18.3495	17.8238	16.8924	16.3369	16.7638	17.0607	17.2109	17.0824
2535	Q8BSI6	Q8BSI6	R3HC1_MOUSE	R3hcc1	1.40497	0.00481041		4.86464	1.54343e-08	dmso interactor	17.9373	17.392	18.1407	18.3495	18.4046	17.9316	16.7021	16.9066	16.3861	18.3284	14.258	17.1446	18.3056	18.1704	18.5988	18.4933	17.8175	16.6523	13.2809	13.2276	13.1155	12.936	13.193	13.059
1289	P63154	P63154	CRNL1_MOUSE	Crnkl1	1.40448	7.53343e-06		1.12943	7.30746e-05		18.4576	17.8238	17.8906	17.7923	18.4334	17.8361	17.3971	16.4353	16.789	15.9343	16.5269	16.7244	18.3962	18.2137	18.3365	17.9826	18.3495	17.9601	17.0164	17.343	17.0043	17.0332	17.0992	16.966
2477	Q8BJW6	Q8BJW6	EIF2A_MOUSE	Eif2a	1.40329	1		-0.443593	0.0658018		16.0389	15.6848	15.5701	13.8835	15.9246	15.9106	14.1544	14.3191	14.0597	14.186	13.8497	14.024	16.7602	16.8113	17.185	16.5326	15.392	15.2949	15.9258	15.7147	16.7875	16.6214	17.8397	17.7486
2640	Q8C570	Q8C570	RAE1L_MOUSE	Rae1	1.40301	0.064541		0.674248	0.35118		16.2156	15.5326	12.8158	18.2872	15.1984	14.9613	14.1544	14.3191	14.0597	14.186	13.8497	14.024	16.1155	16.0889	16.525	14.3373	16.3667	14.92	15.2323	14.9241	13.6546	15.2976	15.5059	15.6934
1805	Q60760	Q60760	GRB10_MOUSE	Grb10	1.39989	7.90867e-06		0.360919	0.0983644		15.8062	14.6718	16.0951	15.6897	14.9106	15.8188	14.1544	14.3191	14.0597	14.186	13.8497	14.024	17.2696	17.1457	17.4087	16.8484	16.8113	16.6523	16.7948	16.6535	16.4059	16.7105	16.8524	16.5534
3170	Q925E7	Q925E7	2ABD_MOUSE	Ppp2r2d	1.3993	0.00666565		1.34825	0.00839161		15.7808	16.4496	15.7987	14.3853	16.5995	13.9748	14.1544	14.3191	14.0597	14.186	13.8497	14.024	16.392	16.3887	15.8799	14.3581	15.9012	15.4745	12.2275	14.0013	15.1044	15.1038	15.2933	14.5747
2271	Q7TSC1	Q7TSC1	PRC2A_MOUSE	Prrc2a	1.39809	0.0166321		2.99622	4.46117e-05	dmso interactor	19.6766	19.3386	19.5915	19.2018	19.6417	19.4716	16.4655	19.3031	18.9199	16.4999	19.9277	17.4173	19.3538	19.4676	19.9214	19.6329	19.597	19.4435	17.1811	16.6553	16.5542	15.7996	16.5538	16.695
3104	Q91ZU6	Q91ZU6	DYST_MOUSE	Dst	1.39375	0.000343174		1.17534	0.00141705		17.2877	16.68	15.3021	16.8238	16.464	16.4783	15.9133	15.218	15.1549	14.0864	14.5415	15.7593	17.8846	18.1104	17.5049	16.9658	17.83	17.1556	16.5989	16.5332	16.542	16.2665	16.3864	16.0724
399	O55236	O55236	MCE1_MOUSE	Rngtt	1.39375	1.50917e-06		0.14128	0.433339		15.3752	15.8213	15.9293	15.392	14.863	15.5746	14.1544	14.3191	14.0597	14.186	13.8497	14.024	15.5951	15.1984	15.2949	15.5716	15.2326	15.2732	15.0682	15.2792	14.8735	14.9938	15.1523	15.9512
3386	Q9CR08	Q9CR08	RPP29_MOUSE	Pop4	1.3937	0.0324598		2.91673	0.00020884	dmso interactor	17.2512	15.7046	16.2696	16.1317	17.0102	17.6168	15.331	14.5776	13.6679	15.6083	14.245	18.192	16.5065	16.2985	17.1946	16.7471	17.1257	16.4576	14.7962	13.5408	14.1418	12.4604	14.2659	13.6246
1819	Q60900	Q60900	ELAV3_MOUSE	Elavl3	1.39295	0.00424007		2.79194	8.31823e-06	dmso interactor	15.2586	18.4119	14.9613	13.5018	15.6773	15.1397	14.1544	14.3191	14.0597	14.186	13.8497	14.024	15.2512	15.1674	16.624	16.0362	16.624	15.8989	13.2809	13.2276	13.1155	12.936	13.193	13.059
1496	Q07104	Q07104	GDF3_MOUSE	Gdf3	1.39224	0.0660215		2.01718	0.011925		14.0276	18.4119	14.0701	14.3718	13.7936	18.2713	14.1544	14.3191	14.0597	14.186	13.8497	14.024	15.0319	14.3373	15.4383	15.3987	15.5716	15.1752	13.2809	13.2276	13.1155	12.936	13.193	13.059
1223	P62270	A0A1Y7VKY1;F6YVP7;P62270	RS18_MOUSE	Rps18	1.39114	1.13636e-09		0.919921	2.13477e-07		25.1095	25.0935	24.7995	24.7077	24.9406	24.848	23.8288	23.5404	24.1332	23.867	22.9829	22.7995	25.0443	24.9495	25.317	25.3612	24.867	24.9361	24.019	24.0609	24.4362	24.3101	24.0935	24.0359
1700	Q3UZ39	Q3UZ39	LRRF1_MOUSE	Lrrfip1	1.38878	1		0.23377	0.618536		14.5142	14.8451	14.9373	17.4004	14.2074	17.0211	14.1544	14.3191	14.0597	14.186	13.8497	14.024	14.9293	14.5326	13.6662	14.7628	14.7987	14.8965	13.84	14.9414	14.2441	14.0189	14.8134	14.3257
3547	Q9D0W5	Q9D0W5	PPIL1_MOUSE	Ppil1	1.3878	0.00169226		1.26008	0.0034223		18.0532	17.2137	17.4415	17.9601	18.2372	17.8667	16.8172	16.8017	15.6815	18.3284	15.9091	14.9078	18.209	18.1605	18.2137	18.3365	17.9826	17.4415	17.078	16.4097	16.6624	16.2776	17.3476	17.008
2860	Q8R0F5	Q8R0F5	RBMX2_MOUSE	Rbmx2	1.3848	4.14616e-05		2.15253	2.98436e-07	dmso interactor	16.4878	16.0183	14.6551	14.4704	15.5922	15.6779	14.1544	14.3191	14.0597	14.186	13.8497	14.024	16.24	15.5597	16.5657	16.3198	15.4448	13.9567	13.5582	13.7126	13.792	14.6402	12.9923	12.4763
3318	Q9CPW4	Q9CPW4	ARPC5_MOUSE	Arpc5	1.38112	0.00400913		1.02106	0.0234897		17.9545	17.3321	16.5642	16.9298	17.9316	17.1556	16.3867	15.5319	16.4043	13.236	17.0618	16.9603	19.4375	19.185	18.5507	17.8667	18.786	19.0847	17.8476	18.2745	18.3534	18.0542	17.288	16.9665
1233	P62317	P62317	SMD2_MOUSE	Snrpd2	1.3809	1.17298e-08		1.25123	4.07563e-08		19.9742	20.0426	19.7618	19.7123	19.8995	19.8861	18.9965	18.8925	18.2471	18.2389	18.2449	18.3713	20.2764	20.2302	20.3211	19.9301	19.9601	20.0426	19.0941	19.205	18.1062	18.6727	18.9818	19.1935
2209	Q6ZWY3	Q6ZWY3	RS27L_MOUSE	Rps27l	1.37873	1.89376e-09		1.25735	6.23525e-09		21.2877	21.2477	20.9672	21.1332	21.2764	21.2125	19.9742	20.0821	20.0821	20.0156	19.543	19.1552	21.4221	21.4067	21.5869	21.5309	21.3962	21.4874	20.4375	20.4676	20.0426	20.3211	19.9882	20.0292
2692	Q8CDN6	Q8CDN6	TXNL1_MOUSE	Txnl1	1.37707	1		-0.324199	0.161901		15.904	16.3072	16.3836	15.4114	13.863	14.9861	14.1544	14.3191	14.0597	14.186	13.8497	14.024	16.2344	16.208	16.3408	15.8846	15.6211	15.641	16.0134	15.1719	16.49	16.5258	16.9962	16.678
2577	Q8BWZ3	Q8BWZ3	NAA25_MOUSE	Naa25	1.37445	8.86768e-07		0.0879526	0.602367		16.0276	16.1791	14.8287	14.0868	15.7292	15.9882	14.1544	14.3191	14.0597	14.186	13.8497	14.024	16.1733	15.9926	15.9012	15.3056	15.6607	15.392	15.1227	15.0584	16.2329	15.7067	16.1426	15.6346
2521	Q8BP92	Q8BP92	RCN2_MOUSE	Rcn2	1.37408	0.000500346		1.21117	0.0014056		16.7731	15.6937	14.8435	15.1869	15.5567	14.7834	14.1544	14.3191	14.0597	14.186	13.8497	14.024	16.1946	15.9567	17.1752	16.9882	16.977	16.448	16.6509	14.481	15.0086	15.3496	15.6087	15.374
3357	Q9CQL5	Q9CQL5	RM18_MOUSE	Mrpl18	1.37391	0.000209784		1.23102	0.000555039		16.4301	15.3127	15.5893	15.2438	15.8751	14.3853	14.1544	14.3191	14.0597	14.186	13.8497	14.024	15.2363	15.8616	16.1615	16.0826	16.2004	15.5018	14.734	13.7688	14.9561	14.4472	14.7263	15.0257
2015	Q69Z99	Q69Z99	ZN512_MOUSE	Znf512	1.3738	0.000725888		2.09787	1.25492e-05	dmso interactor	14.9339	16.4862	14.9293	16.0319	15.5627	14.8918	14.1544	14.3191	14.0597	14.186	13.8497	14.024	15.906	15.8138	14.0951	15.624	14.412	15.5864	13.2809	13.2276	13.1155	12.936	13.193	13.059
3222	Q99KW3	Q99KW3	TARA_MOUSE	Triobp	1.37187	0.0284319		0.346731	0.546669		13.5746	15.4219	18.0475	16.1791	14.1277	18.2713	15.0588	14.6951	13.8698	14.1537	15.0298	14.5838	18.6382	18.7106	16.786	16.1965	18.5165	18.2604	17.6482	17.6504	17.3189	16.5978	18.1899	17.6227
1911	Q61846	Q61846	MELK_MOUSE	Melk	1.36991	7.85697e-06		2.38562	1.02583e-08	dmso interactor	17.6869	17.3667	17.1457	16.8113	17.5432	17.2326	15.3132	15.6263	16.1423	14.9587	16.5328	16.9935	18.1704	18.0585	18.1155	17.977	18.1898	18.0532	15.6975	15.6617	15.9361	15.415	16.0905	15.4501
2248	Q7TND5	Q7TND5	RPF1_MOUSE	Rpf1	1.36923	4.03755e-05		1.79258	2.17835e-06		14.4767	15.4021	15.6718	15.3581	16.0102	15.8894	14.1544	14.3191	14.0597	14.186	13.8497	14.024	14.5018	15.7419	16.3039	15.7313	15.4608	15.049	14.5661	14.4926	11.6947	12.5311	14.1671	14.5817
1642	Q3UHK8	Q3UHK8	TNR6A_MOUSE	Tnrc6a	1.36817	0.000614499		2.00361	1.58705e-05	dmso interactor	17.1946	17.2787	17.7667	16.5111	17.5951	17.3752	16.0643	16.2137	16.5618	15.3208	16.0851	15.2666	17.4893	16.2137	17.3495	18.0532	17.2967	17.5582	16.8269	15.852	15.2481	14.6238	14.8708	14.5175
3768	Q9ERA6	Q9ERA6	TFP11_MOUSE	Tfip11	1.36632	0.00910282		1.63811	0.00275912		17.4496	17.185	16.7073	15.846	17.3752	15.7961	13.7603	15.1437	14.9776	14.7685	15.319	18.192	16.6662	16.5432	16.7987	16.3547	17.1357	16.1176	14.6666	15.8005	14.4214	14.676	15.4028	14.8201
3582	Q9D2E2	Q9D2E2	TOE1_MOUSE	Toe1	1.36578	0.000209608		1.47849	9.91772e-05		15.5049	15.2672	15.92	14.6154	15.8361	15.6439	14.1544	14.3191	14.0597	14.186	13.8497	14.024	16.1115	15.2936	16.4399	15.1236	16.1965	15.906	14.1489	13.264	14.6433	13.8617	15.1278	15.1544
2891	Q8R2T8	Q8R2T8	TF3C5_MOUSE	Gtf3c5	1.36402	4.20309e-06		1.43544	2.36025e-06		15.641	16.0362	15.5049	15.1047	15.2841	15.2061	14.1544	14.3191	14.0597	14.186	13.8497	14.024	15.997	15.9106	16.3632	16.1115	16.0426	15.7524	14.6581	13.3902	14.7888	15.1847	14.6485	14.8943
3832	Q9JJ66	Q9JJ66	CDC20_MOUSE	Cdc20	1.36082	0.00651521		1.19119	0.014316		18.3709	17.7923	18.0211	17.8361	18.185	18.3581	15.9607	16.4665	16.5095	18.3284	14.9415	18.192	18.8081	18.8018	19.0821	18.9402	18.5657	18.5582	17.5603	17.5798	17.3751	17.5191	17.7313	17.8435
3090	Q91YR5	Q91YR5	EFNMT_MOUSE	EEF1AKNMT	1.35736	1		1.79573	0.0286094		13.3443	14.4318	14.1752	18.2872	14.2272	18.2713	14.1544	14.3191	14.0597	14.186	13.8497	14.024	17.0743	14.7003	14.4383	15.9902	16.2023	15.198	12.4907	13.3902	13.7391	14.2297	14.5376	14.4417
658	P11157	P11157	RIR2_MOUSE	Rrm2	1.3559	1		0.57809	0.033621		16.3395	14.4704	15.4469	14.7834	15.8113	15.8767	14.1544	14.3191	14.0597	14.186	13.8497	14.024	16.8606	17.0951	16.1946	15.9882	16.601	17.0102	15.3676	15.9264	16.442	16.5379	16.4856	16.0635
2678	Q8CCF0	Q8CCF0	PRP31_MOUSE	Prpf31	1.35429	0.000575538		1.62332	0.000111631		16.0971	15.1236	14.5981	15.3665	16.0951	15.4383	14.1544	14.3191	14.0597	14.186	13.8497	14.024	16.3718	16.2769	16.7987	16.1888	16.6662	15.4054	13.7205	15.1768	14.6452	14.7755	15.3454	14.3044
878	P30999	P30999	CTND1_MOUSE	Ctnnd1	1.3542	3.29546e-06		0.408054	0.0419393		18.6276	18.2042	17.4736	17.2604	17.83	17.7796	16.3635	17.3628	16.5704	16.6371	16.5207	15.5956	19.1332	18.9798	19.29	19.1155	18.9798	18.7796	18.6732	18.6625	18.6247	18.6407	18.7014	18.527
3721	Q9DCD2	Q9DCD2	SYF1_MOUSE	Xab2	1.35407	4.96258e-07		1.00926	1.39027e-05		18.6204	17.7667	17.9714	17.8238	18.4004	18.2419	17.3721	17.1954	16.6642	16.6227	16.6723	16.1734	18.5545	18.2877	18.4536	18.0638	18.5951	18.2184	17.6392	17.5432	17.1806	17.1896	17.3255	17.2396
4051	Q9Z0Y1	Q9Z0Y1	DCTN3_MOUSE	Dctn3	1.35081	1		-1.17616	0.00233472		14.997	14.8022	18.0475	18.2872	12.3276	14.2363	14.1544	14.3191	14.0597	14.186	13.8497	14.024	15.2061	13.6859	15.4383	16.4406	14.5326	13.8806	15.8694	16.3236	16.0989	16.1565	16.0131	15.7795
2096	Q6P4T2	Q6P4T2	U520_MOUSE	Snrnp200	1.34928	8.94661e-07		0.763279	0.000340426		19.5897	19.3189	18.8787	18.8965	19.3365	19.1079	18.4668	18.082	18.241	17.577	17.7948	16.8709	19.4676	19.3386	19.4252	19.3516	19.3688	19.2604	18.6814	18.6319	18.6737	18.5955	18.6004	18.4497
3276	Q99MU3	Q99MU3	DSRAD_MOUSE	Adar	1.34692	0.00694201		1.19818	0.0138459		17.6937	17.2781	17.3056	17.0854	17.7471	17.2604	16.3289	16.5878	15.5339	14.8951	15.1646	17.7787	17.3147	16.8606	17.9937	17.4593	18.0847	18.3836	15.7428	17.4788	16.1728	15.3303	17.486	17.6099
1801	Q60737	Q60737	CSK21_MOUSE	Csnk2a1	1.34501	0.0152052		1.71037	0.00343625		17.3667	15.8062	17.9316	17.4893	17.8113	17.5731	14.5827	15.1443	15.112	18.3284	15.4381	17.3027	17.0426	16.8361	17.9258	17.3233	17.3495	16.0722	15.1813	15.2011	15.3379	14.7762	15.8849	15.9059
1464	Q01768	Q01768	NDKB_MOUSE	Nme2	1.3432	1		0.025551	0.951913		14.9409	18.4119	14.9526	15.4862	14.5447	14.3158	14.1544	14.3191	14.0597	14.186	13.8497	14.024	15.392	15.2071	14.9615	15.5313	14.726	14.4186	14.1247	13.6924	14.43	14.2671	17.2252	16.3439
119	B2RWS6	B2RWS6;P45481	EP300_MOUSE	Ep300	1.34075	1		0.508486	0.248201		15.5766	16.5898	14.521	18.2872	14.7524	14.799	14.1544	14.3191	14.0597	14.186	13.8497	14.024	14.6096	13.6426	14.5981	15.412	13.8337	16.8606	13.7298	14.0381	14.8052	14.8782	14.1759	14.2785
3929	Q9QYY0	Q9QYY0	GAB1_MOUSE	Gab1	1.34009	1		-0.181451	0.560764		15.8751	15.6154	16.3568	14.6625	15.7085	14.2537	14.1544	14.3191	14.0597	14.186	13.8497	14.024	15.6039	15.4415	16.2769	15.8238	16.4071	15.2013	16.2606	15.7208	16.4647	15.7253	16.1022	15.5694
1732	Q569Z6;Q8K019	Q569Z6;Q8K019	BCLF1_MOUSE;TR150_MOUSE	Bclaf1	1.33971	3.63583e-09		2.71298	2.90712e-13	dmso interactor	19.5261	19.4636	19.7602	19.6697	19.4991	19.3602	18.3256	18.374	18.4669	18.5308	17.7985	17.745	20.1704	20.2535	20.2419	20.3645	20.0951	20.1332	17.5583	17.3205	17.6673	17.8682	17.4882	17.0782
3705	Q9DC28	Q9DC28;Q9JMK2	KC1D_MOUSE	Csnk1d	1.33752	0.000151345		1.50537	4.77816e-05		17.417	18.1655	17.2326	17.0211	17.3581	16.4672	16.0598	15.2196	15.9226	15.7868	15.9632	16.6844	18.1407	17.7796	17.9714	18.2696	18.0479	18.2832	15.9792	16.4049	17.4564	15.8621	16.6944	16.8664
2079	Q6NZF1	Q6NZF1	ZC11A_MOUSE	Zc3h11a	1.33669	0.00097821		2.66789	9.28554e-07	dmso interactor	19.7307	19.7828	20.002	19.9882	19.8621	19.9742	19.4265	18.2857	17.1307	18.2447	17.9557	20.2764	19.786	19.7955	20.0426	20.1581	19.9601	19.8284	17.6018	17.8316	16.6941	16.6172	17.5078	17.3109
1933	Q62187	Q62187	TTF1_MOUSE	Ttf1	1.33358	1		2.50372	7.43392e-07	dmso interactor	16.3877	14.4646	15.1942	14.8965	15.9859	14.9183	14.1544	14.3191	14.0597	14.186	13.8497	14.024	15.4969	15.6718	16.0847	16.0211	15.5111	15.0868	13.2809	13.2276	13.1155	12.936	13.193	13.059
3147	Q922M3	Q922M3	BACD3_MOUSE	Kctd10	1.33201	1.51695e-07		1.64043	1.12275e-08		22.6693	22.5961	22.9777	22.9388	22.7655	22.8365	21.8191	21.5915	21.7955	21.3592	21.3538	20.8727	22.4551	22.6141	22.3321	22.5961	21.8576	21.714	20.6276	20.5451	21.3101	21.2477	20.3211	19.6748
1099	P55821	P55821	STMN2_MOUSE	Stmn2	1.33173	8.98029e-07		0.413828	0.0216322		17.2137	17.714	16.92	17.0211	16.8113	16.7602	16.1918	16.3475	16.1304	16.4314	14.8171	14.5316	16.786	16.9992	17.4893	18.0102	16.9431	17.2042	17.4163	16.7723	16.4228	16.6384	17.1105	16.5885
2603	Q8BZH4	Q8BZH4	POGZ_MOUSE	Pogz	1.33074	1		1.21408	0.000153213		15.8154	15.906	15.6634	15.0868	15.7233	14.3824	14.1544	14.3191	14.0597	14.186	13.8497	14.024	15.1984	14.3233	16.1517	15.5417	15.755	16.1927	14.2458	14.4809	14.2078	13.9496	14.423	14.599
232	G5E870	G5E870	TRIPC_MOUSE	Trip12	1.32949	0.000283445		2.1267	2.24527e-06	dmso interactor	18.1155	17.7005	17.7005	17.4656	17.8484	17.2604	16.4464	15.1043	17.5152	17.3729	16.3913	15.2839	17.4004	17.4576	18.209	17.8175	17.8361	17.4087	15.9529	15.073	15.7209	15.7983	15.9337	14.8904
2844	Q8K4Z5	Q8K4Z5	SF3A1_MOUSE	Sf3a1	1.32923	0.00469255		1.02189	0.0217186		16.346	16.0743	16.9658	15.9362	16.0167	16.5096	14.3706	16.0268	14.2484	14.4391	14.5873	16.201	15.5567	16.1337	16.5746	15.9992	15.7313	17.6382	15.0116	15.1586	14.4378	15.4921	15.979	15.4234
3706	Q9DC28;Q9JMK2	Q9DC28;Q9JMK2	KC1D_MOUSE;KC1E_MOUSE	Csnk1d	1.3286	3.26211e-05		2.02602	2.83271e-07	dmso interactor	16.6096	16.1565	16.2769	15.755	17.0638	16.8361	15.4491	15.5472	15.6085	14.6839	15.4066	14.031	16.7471	16.8238	17.1556	17.5049	17.2696	17.0951	15.0365	15.2914	15.128	15.0626	14.9318	14.9897
2697	Q8CEC6	Q8CEC6	PPWD1_MOUSE	Ppwd1	1.32598	1		0.130129	0.887036		12.8178	18.4119	13.183	18.2872	14.6087	15.24	14.1544	14.3191	14.0597	14.186	13.8497	14.024	14.0014	16.3529	14.9567	16.1556	14.0014	14.7576	14.1501	15.1987	14.6618	15.3734	14.9323	15.1287
1842	Q61164	Q61164	CTCF_MOUSE	Ctcf	1.32451	2.57163e-07		1.86541	3.50081e-09		15.3198	14.7358	15.508	15.8989	15.4736	15.6039	14.1544	14.3191	14.0597	14.186	13.8497	14.024	16.3092	16.0971	16.2288	16.1155	16.0124	16.034	14.8281	14.3703	14.0552	14.3061	13.7779	14.2671
2769	Q8JZX3	Q8JZX3	POC1A_MOUSE	Poc1a	1.3243	0.0100164		1.57563	0.00326575		16.1297	14.4767	16.3251	15.3478	15.6268	14.6325	14.1544	14.3191	14.0597	14.186	13.8497	14.024	16.2326	13.9748	15.6991	14.863	14.9246	12.6096	13.2809	13.2276	13.1155	12.936	13.193	13.059
2766	Q8JZQ9	Q8JZQ9	EIF3B_MOUSE	Eif3b	1.31956	0.0165704		-0.388388	0.436364		17.5805	17.5204	15.4544	16.3701	16.92	16.786	14.7235	14.5776	14.8415	18.3284	13.9282	16.3148	18.1206	17.8423	18.8144	18.5988	17.8667	17.5049	18.0017	17.8644	18.7396	18.551	19.0122	18.9092
3238	Q99LD4	Q99LD4	CSN1_MOUSE	Gps1	1.31766	1		-0.743705	0.195637		14.6382	18.4119	18.0475	15.0145	13.0014	13.3853	14.1544	14.3191	14.0597	14.186	13.8497	14.024	15.2251	14.6382	15.7987	15.6937	15.7524	15.2685	16.035	16.4263	15.8316	15.9746	16.2276	16.3437
3373	Q9CQT2	Q9CQT2	RBM7_MOUSE	Rbm7	1.31675	6.78639e-06		1.67003	4.41258e-07		18.209	17.9545	18.2832	18.4496	18.528	18.0102	17.1777	16.8749	16.7666	17.123	16.1635	17.4281	18.5011	18.4334	18.724	18.624	18.8817	18.7634	17.2718	17.1795	16.8076	16.8792	17.109	16.6602
3962	Q9R0Q7	Q9R0Q7	TEBP_MOUSE	Ptges3	1.315	1		-0.320343	0.401444		15.8851	15.0828	15.8462	14.7504	16.2732	15.3627	14.1544	14.3191	14.0597	14.186	13.8497	14.024	16.2156	16.0196	15.9567	15.7366	14.887	15.6707	16.141	15.1724	16.2557	15.9244	17.0831	15.8318
3288	Q99NH0	Q99NH0	ANR17_MOUSE	Ankrd17	1.30837	0.00754842		1.0722	0.0228373		17.7471	16.9316	16.5477	16.977	17.1257	16.3512	15.1499	14.6249	15.1349	18.3284	14.623	15.969	17.8846	17.8906	18.1002	18.2279	18.1457	17.9992	17.2175	16.9203	16.959	17.2481	16.9397	16.5304
1071	P53690	P53690	MMP14_MOUSE	Mmp14	1.30821	1		-0.0552636	0.91454		14.3304	18.4119	14.8238	13.9293	15.1477	15.7992	14.1544	14.3191	14.0597	14.186	13.8497	14.024	13.4767	12.7956	15.0014	14.3581	14.365	15.2805	13.6918	14.3107	14.3574	14.5452	14.7724	13.9314
2253	Q7TNV0	Q7TNV0	DEK_MOUSE	Dek	1.30642	0.0105003		1.86019	0.000888649		15.8435	15.5981	15.5805	15.718	18.9965	19.0899	15.5742	15.3122	15.0397	14.4794	14.3904	18.192	19.7089	19.6783	18.3878	18.2922	18.8965	18.8484	17.818	17.7373	16.356	16.5667	17.5282	16.6449
4039	Q9Z0H3	Q9Z0H3	SNF5_MOUSE	Smarcb1	1.30499	8.45811e-05		0.0960935	0.693342		18.2696	18.2232	16.9545	16.5296	16.9882	16.8727	16.5751	15.7187	16.4807	15.2377	16.2899	15.7055	17.4004	17.6937	18.1407	17.4736	17.7667	17.7273	17.9316	17.4419	17.8901	18.002	16.7941	17.5661
2484	Q8BK63	Q8BK63	KC1A_MOUSE	Csnk1a1	1.30351	0.000548662		1.36245	0.000374045		17.8423	17.2512	17.185	17.7005	17.6024	17.83	16.4585	16.6875	17.0359	16.9881	16.3637	14.0564	18.624	18.4775	18.5049	18.1357	18.7273	18.4004	17.1535	16.8483	17.3002	16.889	17.2987	17.2055
3674	Q9DB96	Q9DB96	NGDN_MOUSE	Ngdn	1.30166	0.00402028		2.63038	6.98014e-06	dmso interactor	16.8484	16.0971	16.5716	16.6523	17.5204	17.2137	14.4944	14.8073	15.3367	18.3284	15.3412	14.7856	16.8965	16.6937	17.2967	17.1257	17.5657	17.4087	14.96	14.7788	14.2416	14.2148	15.0646	13.945
4061	Q9Z179	Q9Z179	SHCBP_MOUSE	Shcbp1	1.30151	1		-0.429465	0.552554		15.4375	15.1742	13.8918	14.8386	14.7885	18.2713	14.1544	14.3191	14.0597	14.186	13.8497	14.024	14.5871	15.4909	13.6211	16.0575	16.0102	15.9036	15.8557	15.9503	13.7537	18.327	15.382	14.9785
1990	Q64378	Q64378	FKBP5_MOUSE	Fkbp5	1.3003	1		-0.0323425	0.925271		15.92	15.6524	14.8889	15.2697	15.2366	15.1066	14.1544	14.3191	14.0597	14.186	13.8497	14.024	15.0743	14.6495	15.1556	15.0782	16.1457	14.4834	15.6555	15.5607	15.2546	12.9906	16.0291	15.2932
1641	Q3UHD6	Q3UHD6	SNX27_MOUSE	Snx27	1.30002	1		0.00514879	0.99522		12.5507	18.4119	14.1984	14.702	14.2586	18.2713	14.1544	14.3191	14.0597	14.186	13.8497	14.024	15.7393	14.4186	15.8062	14.4956	15.9499	13.8533	15.8121	16.3351	15.3741	15.129	14.5009	14.8236
2005	Q66JV4	Q66JV4;Q80YR9	R12BB_MOUSE	Rbm12b2	1.29986	6.57971e-06		3.10104	1.36349e-10	dmso interactor	15.1556	15.6268	15.8435	15.4512	15.5417	14.7731	14.1544	14.3191	14.0597	14.186	13.8497	14.024	16.0889	15.9658	17.0743	16.5908	16.6937	16.1635	13.3431	12.886	13.3898	14.0831	13.2668	13.0019
1726	Q505F5	Q505F5	LRC47_MOUSE	Lrrc47	1.29693	8.14395e-05		0.737943	0.00752354		16.2732	15.4158	15.1277	15.1635	15.9431	14.4512	14.1544	14.3191	14.0597	14.186	13.8497	14.024	16.786	16.5417	16.9658	16.8484	16.7471	17.2696	16.1882	16.1444	15.9563	16.1741	15.7245	16.5435
3301	Q99PV0	Q99PV0	PRP8_MOUSE	Prpf8	1.29635	6.41103e-09		0.802937	2.23265e-06		20.6006	20.4576	20.0559	20.0292	20.5069	20.2535	19.4378	19.2399	19.1765	18.9961	18.7732	18.5021	20.4874	20.3962	20.5356	20.4273	20.4476	20.2184	19.6758	19.6364	19.5803	19.6087	19.7014	19.4924
3071	Q91XV3	Q91XV3	BASP1_MOUSE	Basp1	1.29497	1		0.444686	0.202345		15.6531	15.6441	15.8798	13.8835	15.9083	14.8721	14.1544	14.3191	14.0597	14.186	13.8497	14.024	18.0265	18.6417	14.4704	15.5346	14.9385	16.0701	17.5671	17.6419	14.7862	14.3128	15.5223	15.6562
1556	Q3TAQ9	Q3TAQ9	Q3TAQ9_MOUSE	Wdr36	1.29125	0.00660295		2.78032	7.96345e-06	dmso interactor	17.3495	17.1257	16.8606	16.208	17.4087	16.7207	14.6714	15.248	15.5186	18.3284	15.5995	14.5598	17.9937	17.7207	18.0847	18.0691	18.2558	18.1704	15.6269	15.7479	14.8708	14.5879	16.2107	14.5682
2462	Q8BIQ5	Q8BIQ5;Q8C7E9	CSTF2_MOUSE	Cstf2	1.29124	1		-0.341018	0.63348		13.3443	14.4318	13.5746	18.2872	14.4311	18.2713	14.1544	14.3191	14.0597	14.186	13.8497	14.024	15.1033	14.3163	14.1596	15.1676	15.0951	14.7803	15.3631	15.2807	14.8032	14.3917	15.2012	15.6283
1731	Q569Z6	Q569Z6	TR150_MOUSE	Thrap3	1.29119	3.50795e-09		2.42677	7.7457e-13	dmso interactor	22.0292	22.0359	22.3239	22.2066	22.0359	21.9847	21.1765	21.1704	21.0756	20.8191	20.5069	20.1206	22.6387	22.6164	22.7856	22.8689	22.5938	22.7182	20.5356	20.5823	20.1825	20.1581	20.1332	20.0691
2511	Q8BMQ2	Q8BMQ2	TF3C4_MOUSE	Gtf3c4	1.29011	2.16316e-05		0.638947	0.00790772		16.3003	15.601	14.5265	15.3269	15.0014	15.5775	14.1544	14.3191	14.0597	14.186	13.8497	14.024	15.4021	14.5204	15.412	15.92	14.7207	15.2326	14.7046	14.5063	14.4746	14.365	14.69	14.6562
2497	Q8BL74	Q8BL74	TF3C2_MOUSE	Gtf3c2	1.28938	0.166374		0.208828	0.816466		14.4767	20.5451	12.8435	14.5265	14.7936	15.1437	14.1544	14.3191	14.0597	14.186	13.8497	14.024	14.9703	15.7126	15.4576	16.3598	15.9725	14.8944	15.6616	16.3211	16.3229	11.7258	16.3771	16.1299
1192	P61626_CONT	P61626_CONT	CONT_LYSC_HUMAN	LYZ	1.28823	2.37253e-06		-0.652287	0.00170069		19.4536	19.4456	19.4616	19.2466	20.1332	19.6869	19.7471	19.7368	16.6418	17.1482	18.4449	17.9794	17.3233	17.3321	16.0145	15.1523	18.9083	18.6731	18.4931	18.5031	18.6411	18.3927	16.4524	16.7619
917	P35585;Q9WVP1	P35585;Q9WVP1	AP1M1_MOUSE;AP1M2_MOUSE	Ap1m1	1.28358	0.0146148		1.6466	0.00307058		18.6204	17.1155	18.0102	17.7667	18.0899	17.4087	16.0878	17.3945	16.4839	15.7868	15.3649	18.192	17.6731	18.0265	18.3581	18.0795	18.1994	17.3408	15.477	16.713	16.0783	17.1679	16.5443	15.8174
3210	Q99KG3	Q99KG3	RBM10_MOUSE	Rbm10	1.28265	0.0716553		-0.0739367	0.912122		13.8533	18.4119	16.6096	13.8533	14.9567	14.6039	14.1544	14.3191	14.0597	14.186	13.8497	14.024	15.049	13.3853	16.2949	14.8823	15.0701	14.2586	14.6326	14.8886	15.4143	14.2774	14.845	15.3259
2091	Q6P2B1	Q6P2B1	TNPO3_MOUSE	Tnpo3	1.28195	1		0.279753	0.118652		15.3443	15.3169	15.0868	15.1713	15.8484	15.5168	14.1544	14.3191	14.0597	14.186	13.8497	14.024	16.1277	15.9815	16.2512	15.9703	15.1074	16.0954	15.2059	15.6815	15.9474	16.4299	15.1573	15.433
1816	Q60875	Q60875	ARHG2_MOUSE	Arhgef2	1.28175	0.00125847		1.17597	0.00241807		17.7923	17.3233	17.5127	17.3836	17.6662	17.3581	16.467	16.0543	16.4988	14.4306	16.3133	17.5818	17.9431	17.9882	18.2604	18.1053	17.9431	17.3836	17.1737	16.3032	16.8269	16.9475	16.9725	16.3441
1712	Q4FK66	Q4FK66	PR38A_MOUSE	Prpf38a	1.28055	0.000427435		0.389202	0.184968		15.5951	15.9545	14.3581	15.2251	15.2877	15.8557	14.1544	14.3191	14.0597	14.186	13.8497	14.024	14.8582	13.6773	16.0102	14.3512	14.9383	15.6256	14.3778	14.5175	14.3231	14.2364	14.7637	14.907
3815	Q9JIF0	Q9JIF0	ANM1_MOUSE	Prmt1	1.27737	2.49507e-06		-0.0637633	0.70947		20.343	20.2066	18.7955	18.9937	19.3365	18.7406	18.5977	18.4175	18.6881	18.1797	17.9032	16.9653	20.4067	20.265	20.9951	20.895	20.5069	20.1581	20.7056	20.6096	20.6186	20.5069	20.6714	20.4972
2648	Q8C6G8	Q8C6G8	WDR26_MOUSE	Wdr26	1.27736	1		0.0803895	0.858359		15.8775	16.1615	16.5047	15.1074	16.1066	15.0832	15.2833	14.0792	15.6171	12.8062	15.2198	14.171	15.2805	14.8823	16.2004	15.6211	15.6634	14.8965	15.1524	15.165	15.0104	16.05	15.479	15.2052
1704	Q3V1V3	Q3V1V3	ESF1_MOUSE	Esf1	1.27644	1		0.684861	0.0328048		15.9378	15.7826	15.1645	15.2582	15.726	14.3824	14.1544	14.3191	14.0597	14.186	13.8497	14.024	13.5864	13.9794	15.5775	16.0469	15.3056	13.8138	13.7527	14.7326	13.8885	14.5638	14.0012	12.8413
1808	Q60838	Q60838;Q61062	DVL2_MOUSE	Dvl2	1.27577	1		1.92889	0.0222657		13.8238	17.2042	14.5219	18.2872	14.13	14.2805	14.1544	14.3191	14.0597	14.186	13.8497	14.024	15.6096	15.1696	15.5627	16.6578	15.4318	19.5752	14.0554	14.0275	15.0905	13.9814	15.127	14.1516
1993	Q64511	Q64511	TOP2B_MOUSE	Top2b	1.27296	1		1.25367	0.0424278		13.2644	14.863	13.5746	18.2872	16.049	16.1924	14.1544	14.3191	14.0597	14.186	13.8497	14.024	14.9748	14.7521	15.049	14.1997	13.5627	13.8337	13.2809	13.2276	13.1155	12.936	13.193	13.059
3591	Q9D3W4	Q9D3W4	GPN3_MOUSE	Gpn3	1.27274	1		0.00353638	0.996763		13.1066	18.4119	13.1517	15.2732	14.0147	18.2713	14.1544	14.3191	14.0597	14.186	13.8497	14.024	13.1532	13.92	14.392	13.0481	15.1033	13.1658	14.3757	13.4824	14.1466	12.453	14.1932	14.1105
3867	Q9JLR9	Q9JLR9	HIG1A_MOUSE	Higd1a	1.26877	1		0.997431	0.0177575		15.997	15.3748	14.2659	15.0342	15.0314	16.5022	14.1544	14.3191	14.0597	14.186	13.8497	14.024	15.1344	14.7185	15.4544	16.6523	14.7534	14.5395	13.3471	13.678	14.2698	15.495	13.1824	15.2957
935	P37804	P37804	TAGL_MOUSE	Tagln	1.26541	1		-1.10842	0.0113		15.7086	13.8148	15.2412	17.2787	14.7366	15.4054	14.1544	14.3191	14.0597	14.186	13.8497	14.024	15.5477	14.5142	15.0826	15.2023	14.8327	15.2475	15.018	15.7847	15.5572	15.1894	17.6087	17.0296
1501	Q07832	Q07832	PLK1_MOUSE	Plk1	1.26071	7.84423e-05		1.05858	0.000397874		18.2696	17.6382	17.4496	16.9316	17.9658	17.1752	17.3976	16.0889	16.3289	16.8556	15.3256	15.8691	19.0453	19.1655	19.0769	18.9488	18.7406	18.7504	17.8246	18.0845	17.5983	17.9373	17.8942	18.037
2393	Q8BFY9;Q99LG2	Q8BFY9;Q99LG2	TNPO1_MOUSE;TNPO2_MOUSE	Tnpo1	1.25951	1		-0.736321	0.00253803		15.6365	14.9642	14.965	15.2251	15.3021	16.0572	14.1544	14.3191	14.0597	14.186	13.8497	14.024	16.5432	15.8606	17.3145	17.6096	16.4219	16.6937	17.9349	17.7224	17.1531	17.6151	16.785	17.6511
3889	Q9QWF0	Q9QWF0	CAF1A_MOUSE	Chaf1a	1.25914	1		1.33764	0.00480673		14.5518	15.4219	18.0475	16.1791	14.1437	13.8037	14.1544	14.3191	14.0597	14.186	13.8497	14.024	15.8775	14.6439	14.0617	14.3833	15.5834	14.183	13.679	12.7959	12.765	13.5012	14.9073	13.0585
587	P06801	P06801	MAOX_MOUSE	Me1	1.25867	0.00144175		0.255751	0.434693		15.4862	14.6662	18.8965	18.5694	15.7987	15.9603	15.3384	15.7694	14.9787	14.5097	16.3182	14.9109	14.464	13.3163	13.8137	14.2138	16.4269	15.183	13.6922	14.2313	14.797	14.0726	15.0061	14.0839
831	P26231	P26231;Q61301	CTNA1_MOUSE	Ctnna1	1.25705	8.62862e-07		0.265629	0.0995632		19.0925	18.7307	18.714	18.5318	18.7537	18.5242	17.5329	17.7638	17.806	16.835	17.331	17.5358	20.1079	20.0426	19.7715	19.68	19.6311	19.39	19.6333	19.6328	19.4691	19.4254	19.4679	19.4008
2965	Q8VDP2	Q8VDP2	CX056_MOUSE	MGI:1924894	1.25677	1		0.847661	0.232478		13.8138	17.2042	13.8037	18.2872	14.1486	14.8759	14.1544	14.3191	14.0597	14.186	13.8497	14.024	16.2251	15.8337	16.4608	16.0764	15.6096	16.0785	15.5716	17.4145	13.4511	14.719	14.7855	15.2565
373	O54825	O54825	BYST_MOUSE	Bysl	1.25603	1		0.134531	0.650713		15.5834	15.5295	15.4208	15.6325	15.8113	14.1517	14.1544	14.3191	14.0597	14.186	13.8497	14.024	16.1615	16.1155	16.786	16.7602	16.2213	16.734	15.2738	17.0446	16.1569	16.4906	16.6692	16.3363
2869	Q8R149	Q8R149	BUD13_MOUSE	Bud13	1.25589	0.00123284		1.8355	3.94039e-05		15.5746	15.7806	15.6991	13.5507	15.5049	16.0182	14.1544	14.3191	14.0597	14.186	13.8497	14.024	13.7524	14.1196	16.6937	15.8188	16.0211	15.8582	14.6342	13.9052	13.402	12.4012	14.1124	13.6317
163	E9Q166	E9Q166	E9Q166_MOUSE	Atad2b	1.25303	1		0.999136	0.0238469		13.8337	15.1596	15.625	18.2872	14.412	14.7936	14.1544	14.3191	14.0597	14.186	13.8497	14.024	14.7207	14.4767	13.0067	14.8029	13.9748	13.863	13.2809	13.2276	13.1155	12.936	13.193	13.059
708	P14685	P14685	PSMD3_MOUSE	Psmd3	1.25289	3.36433e-06		0.438564	0.0211625		18.7764	18.5242	18.2922	18.2232	18.4893	18.1994	17.8564	17.4238	17.6812	17.1483	16.9116	15.966	18.963	18.8081	19.113	18.9142	18.8238	18.6276	18.6882	18.5549	18.5816	18.2836	18.4084	18.1015
473	O88696	O88696	CLPP_MOUSE	Clpp	1.25173	1		-1.21467	0.0930629		14.1033	18.4119	18.0475	13.9658	13.2586	14.3163	14.1544	14.3191	14.0597	14.186	13.8497	14.024	13.6096	13.5864	13.6439	13.7419	13.4389	13.5981	15.664	15.0071	13.8554	14.5246	14.9828	14.8729
946	P39749	P39749	FEN1_MOUSE	Fen1	1.25106	0.000220657		0.358684	0.178577		16.9316	16.8484	16.5878	16.7461	17.0951	17.2137	15.5233	15.8179	16.2758	16.0831	16.1656	14.0506	17.4576	17.392	17.3056	17.5204	17.5951	17.6466	16.9023	16.7984	17.0049	17.2976	17.3933	17.3689
1660	Q3ULA2	Q3ULA2	FBW1A_MOUSE	Btrc	1.25076	0.00197294		1.88018	5.50169e-05		14.8775	15.6919	14.4704	16.4672	15.8654	14.8727	14.1544	14.3191	14.0597	14.186	13.8497	14.024	15.9246	14.2137	15.2099	15.382	14.6828	14.7181	13.2809	13.2276	13.1155	12.936	13.193	13.059
134	C0HKE1;C0HKE2;C0HKE3;C0HKE4;C0HKE5;C0HKE6;C0HKE7;C0HKE8;C0HKE9;Q8BFU2;Q8CGP5;Q8CGP6;Q8CGP7;Q8R1M2	C0HKE1;C0HKE2;C0HKE3;C0HKE4;C0HKE5;C0HKE6;C0HKE7;C0HKE8;C0HKE9;P27661;Q8BFU2;Q8CGP5;Q8CGP6;Q8CGP7;Q8R1M2	H2A1B_MOUSE;H2A1C_MOUSE;H2A1D_MOUSE;H2A1E_MOUSE;H2A1F_MOUSE;H2A1G_MOUSE;H2A1H_MOUSE;H2A1I_MOUSE;H2A1K_MOUSE;H2A1N_MOUSE;H2A1O_MOUSE;H2A1P_MOUSE;H2A3_MOUSE;H2AJ_MOUSE	H2ac11	1.25028	0.24503		2.70661	0.0199552		17.5951	17.5805	17.5432	14.92	15.8386	16.5305	14.3451	15.9623	15.4887	15.369	14.9438	16.3975	20.265	20.0691	13.0566	16.2748	15.0785	23.0951	15.333	14.5015	14.2827	14.502	16.1171	16.8632
2810	Q8K2X3	Q8K2X3	STN1_MOUSE	Stn1	1.24306	0.00494642		1.47528	0.0014454		15.3269	14.2137	15.9177	15.3304	15.7987	15.464	14.1544	14.3191	14.0597	14.186	13.8497	14.024	16.0659	15.7961	15.4252	16.2823	16.3904	15.8337	12.5853	15.0764	14.7033	14.6794	15.6475	14.25
2473	Q8BJL1	Q8BJL1	FBX30_MOUSE	Fbxo30	1.2418	1		0.470738	0.498197		12.5411	16.4909	14.9982	15.5775	14.1646	18.2713	14.1544	14.3191	14.0597	14.186	13.8497	14.024	14.8775	14.8278	15.2111	14.9672	13.2644	15.2412	13.9485	13.0569	14.6022	14.6787	14.7576	14.5209
1476	Q03160	Q03160	GRB7_MOUSE	Grb7	1.24142	1		2.53755	0.000119529	dmso interactor	14.8287	14.8734	15.4512	18.2872	14.1115	14.4893	14.1544	14.3191	14.0597	14.186	13.8497	14.024	15.1869	16.0297	16.9083	16.0575	15.5893	15.7936	13.774	15.6397	13.9773	12.2831	13.1507	11.5153
897	P34056;Q61312	P34056;Q61312;Q61313;Q6VUP9	AP2A_MOUSE;AP2C_MOUSE	Tfap2a	1.2409	1		1.83101	5.67467e-05		15.899	16.2459	15.4533	15.2544	15.6964	13.4893	14.1544	14.3191	14.0597	14.186	13.8497	14.024	16.9316	16.8361	14.7406	15.7041	14.7576	15.734	15.0458	14.9561	12.4762	13.2695	14.3189	13.6515
2433	Q8BH58	Q8BH58	TIPRL_MOUSE	Tiprl	1.24058	1		-0.295307	0.778583		12.9256	18.4119	13.6472	18.2872	13.5244	15.24	14.1544	14.3191	14.0597	14.186	13.8497	14.024	13.8918	14.4767	15.0189	14	13.2615	18.1088	17.2039	14.3583	15.3423	15.0998	13.9528	14.5726
4010	Q9WUM3	Q9WUM3	COR1B_MOUSE	Coro1b	1.23903	1		0.113959	0.896857		12.9163	18.4119	13.6472	18.2872	13.5244	15.24	14.1544	14.3191	14.0597	14.186	13.8497	14.024	14.6692	14.2721	14.4915	13.4252	14.3163	13.906	13.0697	14.2696	15.3695	13.4774	14.436	13.7743
537	P02666_CONT	P02666_CONT	CONT_P02666	-	1.23514	0.000287722		-3.18772	6.64989e-09		19.6697	19.8636	20.3211	19.816	22.4651	22.1238	20.4775	19.857	18.6867	17.987	20.85	18.9903	20.3101	19.9459	19.1002	19.3034	18.0585	17.9658	21.2006	21.1079	19.0269	19.1986	26.5898	26.6865
2708	Q8CFQ3	Q8CFQ3	AQR_MOUSE	Aqr	1.23513	0.000207825		0.951031	0.00185824		18.2372	18.0156	17.7537	17.5805	18.2604	18.1704	17.1769	16.826	17.0903	15.0939	17.2426	17.1773	18.562	18.1752	18.6937	18.4004	18.5768	18.3408	17.6066	17.5789	17.3414	17.4307	17.6927	17.3925
836	P26516	P26516	PSMD7_MOUSE	Psmd7	1.23301	1		-0.396618	0.501373		16.1196	14.3639	15.3624	15.4925	15.7517	14.9009	14.1544	14.3191	14.0597	14.186	13.8497	14.024	15.718	16.7602	16.9658	12.8198	17.0426	16.1138	16.59	16.775	15.5866	16.4173	17.1174	15.3135
407	O70251	O70251	EF1B_MOUSE	Eef1b	1.23217	1.55232e-07		-0.747595	4.34954e-05		20.5545	20.417	18.0795	17.9083	18.5356	18.624	18.867	18.8575	17.7498	18.4676	16.592	16.1921	20.5069	20.3857	20.7955	20.8651	19.8621	19.714	21.0088	21.0426	21.1642	21.0559	21.1015	21.2419
2191	Q6ZQ38;Q6ZQ73	Q6ZQ38;Q6ZQ73	CAND1_MOUSE;CAND2_MOUSE	Cand1	1.23213	1		-0.776161	0.295848		13.7295	18.4119	18.0475	15.1115	12.7752	13.9101	14.1544	14.3191	14.0597	14.186	13.8497	14.024	15.3233	15.183	16.4608	15.0232	16.2586	14.7486	17.256	14.8854	16.3163	16.7387	16.289	16.169
4109	Q9Z315	Q9Z315	SNUT1_MOUSE	Sart1	1.23084	0.0138797		1.38519	0.00691218		16.9083	16.0145	16.3003	16.2251	16.7073	16.9658	14.9697	16.9091	15.2772	18.3284	13.324	12.9279	17.0426	16.2307	17.2419	16.9882	16.9992	16.3529	15.463	15.2835	15.5744	15.2085	15.5796	15.4354
3534	Q9D0L7	Q9D0L7	ARM10_MOUSE	Armc10	1.23061	1		-0.23077	0.494389		15.7366	15.9307	15.0276	16.0549	15.3269	13.9	14.1544	14.3191	14.0597	14.186	13.8497	14.024	16.2118	14.1596	16.1176	16.7731	15.7808	15.3439	15.7978	15.7343	16.2725	16.0298	15.6632	16.2739
2560	Q8BUI3	Q8BUI3	LRWD1_MOUSE	LRWD1	1.23039	1		1.02856	0.00102373		15.5387	14.1196	15.7073	15.5805	15.6125	15.4167	14.1544	14.3191	14.0597	14.186	13.8497	14.024	16.0701	16.8727	17.185	17.1053	16.601	15.887	16.4466	15.8812	15.4814	15.348	15.8173	15.6309
3905	Q9QXP6	Q9QXP6	MKRN1_MOUSE	Mkrn1	1.23012	0.00450724		1.67233	0.000420851		15.8751	15.0701	15.3304	15.2023	16.1377	14.3581	14.1544	14.3191	14.0597	14.186	13.8497	14.024	16.4815	15.9431	16.734	15.5981	16.624	14.8727	13.9366	13.087	13.9213	14.9016	14.3389	14.0053
2886	Q8R2N0	Q8R2N0	TAP26_MOUSE	Ccdc59	1.22798	1		2.06389	0.00645154	dmso interactor	13.7295	18.4119	18.0475	15.1115	12.7503	13.9101	14.1544	14.3191	14.0597	14.186	13.8497	14.024	14.5805	14.5981	14.8088	14.9604	15.412	16.8736	13.2809	13.2276	13.1155	12.936	13.193	13.059
597	P07742	P07742	RIR1_MOUSE	Rrm1	1.22778	1		0.520141	0.60588		12.7834	18.4119	13.3581	18.2872	13.8937	15.2252	14.1544	14.3191	14.0597	14.186	13.8497	14.024	14.0868	14.9246	15.1517	15.1277	13.6883	18.1088	13.7717	14.33	14.3936	14.8198	16.0261	14.6257
704	P14211	P14211	CALR_MOUSE	Calr	1.22728	1		0.231786	0.794727		13.7295	18.4119	18.0475	15.1115	12.7461	13.9101	14.1544	14.3191	14.0597	14.186	13.8497	14.024	15.3339	15.392	17.1655	14.6371	13.3021	18.1088	13.4106	14.1336	15.4329	14.5232	17.8419	17.2064
3008	Q91V12	Q91V12	BACH_MOUSE	Acot7	1.22688	1		-0.218028	0.642191		14.7267	18.4119	14.8405	14.5131	14.2213	15.2408	14.1544	14.3191	14.0597	14.186	13.8497	14.024	16.1457	15.6439	15.8263	15.8767	14.9476	15.8467	15.2592	14.9173	15.4472	15.7582	16.5745	17.0639
1948	Q62383	Q62383	SPT6H_MOUSE	Supt6h	1.22646	0.196175		-0.744248	0.423907		14.464	18.4119	21.743	19.1382	15.2622	18.2713	16.888	18.3014	16.1189	17.1461	15.7004	15.7772	14.9926	16.0108	15.0276	15.1472	14.1196	15.2659	14.263	19.4679	15.3544	16.3939	13.9725	15.5775
3105	Q91ZU6;Q9QXZ0	Q91ZU6;Q9QXZ0	DYST_MOUSE;MACF1_MOUSE	Dst	1.22625	1		0.561337	0.260606		15.9725	15.9317	15.1201	14.6883	15.419	14.8188	14.1544	14.3191	14.0597	14.186	13.8497	14.024	15.0362	15.1339	16.2823	15.2232	16.0847	13.7731	14.3239	17.4145	13.394	14.7337	14.3322	13.967
3283	Q99N94	Q99N94	RM09_MOUSE	Mrpl9	1.22563	9.71643e-07		1.02164	7.66665e-06		15.6354	16.0896	14.726	14.1858	15.5627	15.7471	14.1544	14.3191	14.0597	14.186	13.8497	14.024	16.0617	16.2841	16.6662	16.7207	16.0426	16.0909	15.1689	15.1091	15.1716	15.1081	15.1996	15.979
2754	Q8CJ67	Q8CJ67	STAU2_MOUSE	Stau2	1.22245	0.00010563		1.94387	7.02367e-07		15.5265	16.1946	15.6523	14.183	14.9658	15.4054	14.1544	14.3191	14.0597	14.186	13.8497	14.024	14.7313	14.5738	15.8484	15.5775	15.3373	14.4448	13.2809	13.2276	13.1155	12.936	13.193	13.059
2747	Q8CII8	Q8CII8	SYNE4_MOUSE	Syne4	1.21969	1		2.63578	6.7914e-09	dmso interactor	15.1398	16.3206	14.6572	15.1568	14.7987	15.838	14.1544	14.3191	14.0597	14.186	13.8497	14.024	15.5627	15.2622	15.6991	16.1317	16.1752	15.8337	13.2809	13.2276	13.1155	12.936	13.193	13.059
1745	Q5HZJ0	Q5HZJ0	RNC_MOUSE	Drosha	1.21701	2.32955e-05		1.44363	3.64326e-06		15.6439	15.5462	14.5805	14.9293	15.846	15.3198	14.1544	14.3191	14.0597	14.186	13.8497	14.024	15.9882	15.8727	16.4767	16.5003	16.8113	15.92	14.9996	14.0005	14.7025	14.8882	15.4447	14.8718
20	A0AUP1	A0AUP1	CC112_MOUSE	Ccdc112	1.2156	0.0233606		2.79375	4.30109e-05	dmso interactor	15.2061	15.7335	15.7153	14.9658	16.2641	14.1196	14.1544	14.3191	14.0597	14.186	13.8497	14.024	15.9748	15.1155	16.2232	14.183	15.6325	18.4835	13.2809	13.2276	13.1155	12.936	13.193	13.059
3103	Q91ZR2	Q91ZR2	SNX18_MOUSE	Snx18	1.21345	1		0.920823	0.371093		12.8591	18.4119	13.5509	18.2872	13.5244	15.24	14.1544	14.3191	14.0597	14.186	13.8497	14.024	14.4028	16.977	14.4331	13.6883	13.8727	18.1088	14.3235	13.4692	14.1248	14.1908	14.7046	15.1449
2908	Q8R3L2	Q8R3L2	TCF25_MOUSE	Tcf25	1.20809	0.00903082		1.74374	0.000643024		15.5597	18.4119	13.9476	14.2512	15.3547	14.3163	14.1544	14.3191	14.0597	14.186	13.8497	14.024	14.92	15.6773	16.1196	16.6662	15.6467	15.6607	13.6976	14.9391	13.9792	14.2425	14.1445	13.225
2297	Q80TM9	Q80TM9	NISCH_MOUSE	Nisch	1.20792	0.000196954		0.0556037	0.821225		15.0014	15.8238	15.2949	15.4576	15.2251	15.0377	14.1544	14.3191	14.0597	14.186	13.8497	14.024	15.4512	16.1377	15.8312	15.9882	15.7099	15.0982	15.4279	16.5756	15.513	15.2155	15.0227	16.1281
3877	Q9JMD0	Q9JMD0	ZN207_MOUSE	Znf207	1.20408	0.000614481		0.0801856	0.773901		16.2004	16.4496	15.3887	14.9748	15.4736	13.3304	14.1544	14.3191	14.0597	14.186	13.8497	14.024	17.1257	17.0319	17.8667	17.1556	17.4972	16.977	17.1017	17.0614	17.0349	17.0097	17.5335	17.4317
2790	Q8K268	Q8K268	ABCF3_MOUSE	Abcf3	1.20336	1		0.405483	0.286182		14.9926	15.2622	17.7722	15.2805	13.9476	14.5579	14.1544	14.3191	14.0597	14.186	13.8497	14.024	15.1477	16.1593	14.8238	14.6741	14.2732	15.2659	13.1591	14.2175	15.3718	14.5211	15.3112	15.3303
820	P25206	P25206	MCM3_MOUSE	Mcm3	1.20229	0.000151801		0.173728	0.469644		18.0102	17.4576	16.5908	15.8238	17.185	16.9545	16.9958	15.6837	16.0914	15.7033	15.701	14.6328	18.5127	18.4893	18.8846	18.805	18.3365	18.1946	18.3386	18.2731	18.3732	18.289	18.4805	18.426
1284	P63085;Q63844	P63085;Q61532;Q63844;Q6P5G0	MK01_MOUSE;MK03_MOUSE	Mapk1	1.2019	0.000104702		0.589592	0.0200994		17.2787	16.5612	15.4956	15.4893	16.0785	15.5951	14.5141	15.5884	15.1909	14.4929	14.7151	14.7856	17.0426	16.4334	17.3581	16.734	16.8484	16.6523	16.573	16.5015	16.2646	15.9256	16.4258	15.8406
2244	Q7TN75	Q7TN75	PEG10_MOUSE	Peg10	1.19907	0.00775776		0.878413	0.0391372		19.1079	18.6024	18.3667	18.0265	18.8667	17.9992	18.3471	17.8831	18.1198	17.5695	17.2992	14.5562	18.5545	18.4656	19.1104	18.3452	18.8175	18.1946	17.9701	17.2615	18.3597	17.8811	17.871	16.874
2805	Q8K2R5	Q8K2R5	ZN668_MOUSE	Znf668	1.1986	1		0.516083	0.502996		14.5265	18.4119	15.2288	15.2251	15.3339	13.0583	14.1544	14.3191	14.0597	14.186	13.8497	14.024	15.4512	14.3163	16.2118	14.5193	15.8823	13.6325	14.0047	17.4145	14.3384	15.5488	11.8262	13.7843
2338	Q80X41	Q80X41	VRK1_MOUSE	Vrk1	1.19844	1		0.774459	0.235906		15.6064	16.1376	15.8417	16.1934	16.1317	11.8727	14.1544	14.3191	14.0597	14.186	13.8497	14.024	15.601	14.9837	15.3718	14.9934	14.1596	16.7602	14.7405	14.936	15.2181	12.7407	14.8078	14.7798
1788	Q60596	Q60596	XRCC1_MOUSE	Xrcc1	1.19279	1		1.70724	0.00204702		14.2137	14.7297	15.8918	13.464	15.1791	18.2713	14.1544	14.3191	14.0597	14.186	13.8497	14.024	19.2673	19.3189	16.6096	16.7602	18.528	17.9826	17.1986	17.244	15.5426	15.0483	16.7597	16.4299
81	A2AWA9	A2AWA9	RBGP1_MOUSE	Rabgap1	1.19194	1		0.309107	0.568443		14.5387	14.8451	15.2656	16.3108	14.0971	15.5331	14.1544	14.3191	14.0597	14.186	13.8497	14.024	14.8337	14.6662	14.5142	15.0785	14.2104	18.1088	15.1078	14.7417	14.4144	15.4777	14.903	14.9126
3972	Q9R1P3	Q9R1P3	PSB2_MOUSE	Psmb2	1.19123	0.00164609		1.19785	0.00157777		17.1155	15.913	18.9826	19.1482	17.8846	17.4576	16.0536	17.4436	16.1329	15.7868	17.2528	16.6844	17.7796	17.6125	16.4318	16.1868	17.2967	17.3495	15.7295	15.6814	16.4844	14.9183	16.7435	15.9126
1542	Q2VIS4	Q2VIS4	FILA2_MOUSE	Flg2	1.18829	0.000276602		0.596639	0.0297955		17.9316	18.1556	20.9098	21.4726	17.0319	17.417	17.032	17.257	16.8267	16.5217	18.816	19.3352	15.9635	16.1869	15.6096	16.1053	15.3233	16.5627	14.6486	15.6776	16.8923	16.9704	14.4069	13.5758
3006	Q8WTY4	Q8WTY4	CPIN1_MOUSE	Ciapin1	1.188	1		0.0262508	0.933547		15.4383	15.7929	14.2236	15.8155	15.2031	15.2475	14.1544	14.3191	14.0597	14.186	13.8497	14.024	14.9658	15.1551	14.3938	14.9214	14.0189	15.6521	14.796	13.7904	16.0107	15.2169	14.6951	14.4406
2516	Q8BP47	Q8BP47	SYNC_MOUSE	NARS1	1.18707	5.11755e-08		0.674083	3.41689e-05		20.7389	20.7634	20.002	20.1457	20.3962	20.2535	19.6808	19.5131	19.4388	19.28	18.9366	18.3281	20.0426	20.0691	20.4972	20.4375	20.1581	20.0951	19.4683	19.5912	19.7927	19.7766	19.3623	19.2638
3948	Q9R0B9	Q9R0B9	PLOD2_MOUSE	Plod2	1.18405	1		-0.47197	0.50782		14.8951	14.7087	18.0475	19.0211	14.0701	14.2744	14.2989	15.9888	14.1961	14.9887	15.1789	13.2613	13.5603	14.3226	13.1098	14.3558	12.9458	18.1088	15.7269	14.8962	15.212	14.0167	15.0825	14.3005
2885	Q8R2M2	Q8R2M2	TDIF2_MOUSE	Dnttip2	1.18361	4.51076e-05		1.84008	3.29233e-07		24.2607	23.8191	24.1095	24.2244	25.3975	24.2607	23.3101	22.7876	22.8557	22.3565	23.6757	23.9847	25.1095	25.4138	25.0148	24.945	25.1449	24.9672	22.9812	23.7286	23.2821	23.5285	22.9441	23.0902
3553	Q9D1B9	Q9D1B9	RM28_MOUSE	Mrpl28	1.18182	0.00376678		0.899328	0.0194015		16.1053	14.1517	15.4893	15.0785	15.8679	14.9912	14.1544	14.3191	14.0597	14.186	13.8497	14.024	15.9725	16.5834	16.6662	16.4104	16.311	15.412	14.195	13.5387	16.791	15.7434	15.2168	15.9366
3535	Q9D0L8	Q9D0L8	MCES_MOUSE	Rnmt	1.18166	1		1.4012	3.65728e-05		15.2251	15.8263	15.4665	15.0868	15.734	14.3443	14.1544	14.3191	14.0597	14.186	13.8497	14.024	17.0638	16.8727	17.2512	16.8727	17.392	17.2604	15.2185	16.2379	15.7248	15.3728	16.1031	15.6484
3322	Q9CQ06	Q9CQ06	RM24_MOUSE	Mrpl24	1.18128	1		1.24468	0.000209392		14.9799	14.3786	15.6232	15.624	14.8651	16.2099	14.1544	14.3191	14.0597	14.186	13.8497	14.024	15.8823	15.6855	17.1257	16.92	16.2288	15.6192	14.6475	15.2799	14.7219	15.6438	14.9678	15.2868
60	A2AJK6;Q8BYH8	A2AJK6;Q8BYH8	CHD7_MOUSE;CHD9_MOUSE	Chd7	1.18127	1		1.21218	0.00230641		15.9328	15.6068	14.378	18.2872	15.1424	15.1195	14.1544	14.3191	14.0597	14.186	13.8497	14.024	15.786	14.1674	13.1325	14.4805	15.8823	14.9944	14.3441	13.7628	14.3168	15.0883	12.8101	12.9761
277	O08810	O08810	U5S1_MOUSE	Eftud2	1.18119	3.13985e-07		0.796699	2.66375e-05		20.0426	19.8861	19.5676	19.4656	19.9459	19.7455	19.2032	18.8206	18.8395	18.1526	18.3996	18.1506	19.9316	19.8408	19.9882	19.8576	19.9601	19.7157	19.1005	19.1398	19.0522	19.0071	19.1438	19.0702
2811	Q8K2Y7	Q8K2Y7	RM47_MOUSE	Mrpl47	1.18041	1		0.979846	0.0663985		16.1888	13.8823	14.2512	14.8287	15.1625	17.3618	14.1544	14.3191	14.0597	14.186	13.8497	14.024	15.3849	15.2175	17.0743	15.6512	16.1216	14.392	14.2717	13.5751	14.1799	14.9794	14.6237	16.3327
1165	P60766	P60766	CDC42_MOUSE	Cdc42	1.17949	0.00240108		-0.45366	0.176787		16.1927	16.2118	15.9926	16.8965	16.624	16.1536	15.4565	15.3276	15.8891	14.5836	15.7063	14.031	15.8533	15.7445	16.2118	15.3021	15.2251	14.2137	15.771	15.8737	15.2274	15.8525	16.1162	16.4315
454	O88466	O88466	ZN106_MOUSE	Znf106	1.17829	0.0016434		1.69278	6.78946e-05		17.0211	15.9269	16.1457	16.1257	16.6937	16.1176	14.7982	16.0983	14.2721	15.0254	14.5659	16.201	16.9431	16.5188	16.9545	16.8361	16.9658	16.3356	15.2659	15.4066	15.1483	15.0723	14.686	14.8181
1782	Q5XG69	Q5XG69	F169A_MOUSE	Fam169a	1.17767	1		-0.550773	0.396776		15.1357	14.7099	14.1033	15.2326	14.2061	18.2713	14.1544	14.3191	14.0597	14.186	13.8497	14.024	15.9522	14.827	16.8361	14.4383	15.3581	17.81	16.6487	16.2356	16.3768	16.5035	16.9535	15.8081
1155	P59997	P59997	KDM2A_MOUSE	Kdm2a	1.17695	1		1.33533	0.0266303		13.6551	15.4054	18.0475	13.7139	15.9316	14.9012	14.1544	14.3191	14.0597	14.186	13.8497	14.024	15.4672	15.1984	15.1236	14.6991	15.1674	14.7783	13.6639	13.5416	13.6325	13.9892	13.9959	13.599
1904	Q61781;Q6IFX2;Q9QWL7;Q9Z2K1	Q61781;Q6IFX2;Q8CCX5;Q9D312;Q9QWL7;Q9Z2K1;Q61782_CONT;P35900_CONT;Q9D312_CONT;Q04695_CONT;Q9QWL7_CONT;Q6IFX2_CONT;Q9Z2K1_CONT;Q3ZAW8_CONT;P02533_CONT;P08779_CONT	K1C14_MOUSE;K1C16_MOUSE;K1C17_MOUSE;K1C42_MOUSE	Krt14	1.17537	1		3.22255	2.52635e-07	dmso interactor	15.5936	15.9948	15.5567	15.8989	15.3929	15.8146	14.9253	13.9439	14.68	14.425	13.8359	15.3893	17.3123	17.114	17.1872	17.8726	18.9258	18.6096	12.6832	14.8203	14.8376	15.4277	15.1461	14.7713
2300	Q80TV8	Q80TV8	CLAP1_MOUSE	Clasp1	1.17454	1		-0.0160774	0.966197		13.3443	15.7155	18.0475	16.3904	13.6222	14.5204	14.1544	14.3191	14.0597	14.186	13.8497	14.024	14.7885	14.7366	14.8775	14.7936	14.9613	14.2645	14.2811	15.3819	14.2324	14.3554	15.0067	15.261
3280	Q99N87	Q99N87	RT05_MOUSE	Mrps5	1.17348	0.0298333		1.81357	0.00222077		17.4004	17.5731	17.7471	17.1655	17.5204	17.805	14.5441	16.1569	15.5625	18.3284	15.3866	18.192	17.3408	17.4334	17.9373	17.4087	17.5127	17.3667	15.9914	15.784	15.5501	15.7112	15.7272	15.3543
1635	Q3UFY8	Q3UFY8	TM10C_MOUSE	Trmt10c	1.17287	0.00213688		2.1239	8.77039e-06	dmso interactor	16.1257	14.3512	15.1155	15.3163	15.7602	14.9613	14.1544	14.3191	14.0597	14.186	13.8497	14.024	15.1635	15.8213	15.734	15.6068	15.7419	14.4186	13.3431	12.9566	13.3338	14.4819	12.8465	12.7807
1105	P56399	P56399	UBP5_MOUSE	Usp5	1.16902	1		0.0931929	0.764042		15.2319	14.0276	15.0121	16.1178	15.6096	15.6079	14.1544	14.3191	14.0597	14.186	13.8497	14.024	16.1752	15.7073	16.5908	16.311	15.6125	17.601	16.0885	16.2537	16.0154	15.8055	16.8042	16.4713
2902	Q8R344	Q8R344	CCD12_MOUSE	Ccdc12	1.16821	0.0406228		0.929074	0.0944056		17.8423	17.5951	16.7073	16.6096	16.0511	18.1801	16.3243	16.168	15.7701	13.0841	16.4378	18.192	17.1752	17.805	17.4815	17.5657	17.3145	16.8727	17.0414	17.4195	14.7414	17.1989	16.2899	15.9492
2021	Q69ZS8	Q69ZS8	KAZRN_MOUSE	Kazn	1.16803	0.0277045		2.16572	0.000453701	dmso interactor	15.4544	15.4415	15.2363	15.6523	14.9153	14.9012	14.1544	14.3191	14.0597	14.186	13.8497	14.024	14.3092	15.3233	14.6325	15.4087	14.0617	18.1088	13.2809	13.2276	13.1155	12.936	13.193	13.059
413	O70325	O70325	GPX4_MOUSE	Gpx4	1.168	3.27518e-06		1.10324	6.19386e-06		19.692	19.5915	19.1457	19.343	19.503	19.6276	18.6122	18.1385	18.7998	18.2063	18.1963	17.9417	18.7699	18.5432	18.7307	18.4616	18.6593	18.3581	17.7505	17.3079	17.9241	17.7228	17.3914	16.8065
617	P08730;P19001;Q61414;Q9QWL7	P08730;P19001;Q61414;Q9QWL7;P08727_CONT;P19001_CONT;Q04695_CONT;Q9QWL7_CONT;P08730-1_CONT;P19012_CONT;A2A4G1_CONT;P02533_CONT;P08779_CONT;Q99456_CONT;P13645_CONT;K1C10_HUMAN_CONT	K1C13_MOUSE;K1C15_MOUSE;K1C17_MOUSE;K1C19_MOUSE	Krt13	1.16612	8.09778e-05		-0.868858	0.00111127		21.0426	20.8034	21.4972	21.4626	18.9601	18.6132	18.4754	19.2254	18.9216	17.5736	20.8113	20.3752	19.9459	19.647	17.7796	17.6168	18.2558	17.7073	21.1332	21.2184	18.7495	18.5737	18.2624	18.2283
2416	Q8BGQ7	Q8BGQ7	SYAC_MOUSE	Aars	1.16232	0.00250739		-1.20186	0.00195922		16.8484	16.6523	15.6382	15.9004	16.1457	15.7393	15.8025	14.7008	15.0779	12.8345	15.8082	15.7263	17.0847	16.3701	17.1752	16.5567	16.2659	16.5612	17.7236	17.7423	17.8837	17.4272	18.3541	18.0941
2749	Q8CIM8	Q8CIM8	INT4_MOUSE	Ints4	1.16	1		0.287986	0.34328		15.0874	16.0124	16.92	15.0077	13.863	14.6625	14.1544	14.3191	14.0597	14.186	13.8497	14.024	14.4893	14.7987	15.0575	15.5477	15.0319	14.9687	14.8647	14.6373	14.1971	15.0777	14.448	14.941
1575	Q3TJD7	Q3TJD7	PDLI7_MOUSE	Pdlim7	1.15991	5.03965e-08		0.27528	0.0253165		19.4293	19.3277	18.3667	18.2042	18.7731	18.5356	17.9721	17.6558	18.0684	17.7393	17.2375	17.0041	19.1605	19.4191	19.92	19.9459	19.4556	19.4191	19.2729	19.1777	19.2221	19.1885	19.3463	19.461
2483	Q8BK58	Q8BK58	HBAP1_MOUSE	Hspbap1	1.15592	1		-0.429115	0.512081		16.0211	14.7851	18.0475	13.3581	13.4512	15.8654	14.1544	14.3191	14.0597	14.186	13.8497	14.024	14.3443	14.365	16.1236	16.0014	15.6039	15.2877	15.6456	15.8694	16.3744	15.3355	16.3668	14.7088
2756	Q8CJF7	Q8CJF7	ELYS_MOUSE	Ahctf1	1.15592	0.0767515		2.077	0.00405567	dmso interactor	17.2877	17.3233	16.3752	15.9567	17.7471	17.1946	15.3679	13.6124	20.3101	15.3995	15.2225	15.0369	17.4893	17.3581	17.3408	16.6382	17.7796	17.2042	16.2067	15.3195	14.5021	13.9892	15.998	15.3705
2176	Q6XZL8	Q6XZL8	Q6XZL8_MOUSE	Dot1l	1.15512	0.0037756		2.53005	1		15.4831	15.6224	15.7987	14.5018	15.8894	14.2288	14.1544	14.3191	14.0597	14.186	13.8497	14.024	15.7802	16.1105	16.4815	14.6662	15.9177	15.0743	13.2809	13.2276	13.1155	12.936	13.193	13.059
2968	Q8VDQ9	Q8VDQ9	KRI1_MOUSE	Kri1	1.15419	1		1.21132	0.000187907		16.1053	14.8787	15.3493	15.0441	15.508	14.6325	14.1544	14.3191	14.0597	14.186	13.8497	14.024	15.1635	15.9106	16.2985	15.6991	15.6745	15.3478	14.3943	15.1051	14.4906	13.9516	14.7459	14.8611
2719	Q8CGK3	Q8CGK3	LONM_MOUSE	Lonp1	1.15386	0.11375		-0.969508	0.178186		17.3763	17.3321	16.7088	17.1939	16.5597	17.4736	16.1982	16.6624	13.9468	18.3284	16.6151	13.9704	15.7654	18.0585	13.9106	13.9354	14.1196	15.7628	15.7695	17.1642	16.2457	15.6943	16.6929	15.8027
919	P35700	P35700	PRDX1_MOUSE	Prdx1	1.15252	7.18379e-08		0.737153	1.30503e-05		22.2036	22.3962	21.3752	21.4775	21.5823	21.6714	21.0625	20.9812	20.7955	20.3857	20.4972	20.0691	22.4825	22.5261	22.5938	22.6992	22.4825	22.5522	21.7876	21.9243	21.7675	21.8802	21.6886	21.8651
264	O08664	O08664	BCL7C_MOUSE	Bcl7c	1.15169	1		1.26178	0.138595		13.8533	17.2042	18.0475	18.2872	15.2137	15.0332	15.0645	14.3178	13.4727	18.3284	15.4657	14.0799	15.0826	14.6848	15.768	15.7612	15.9748	16.6662	13.5224	17.4145	11.8375	12.0607	15.6102	15.9216
2920	Q8R4X3	Q8R4X3	RBM12_MOUSE	Rbm12	1.14915	1		1.52896	0.0147873		14.1596	14.626	16.6096	15.9882	15.7882	14.3163	14.1544	14.3191	14.0597	14.186	13.8497	14.024	15.2288	15.8312	15.0743	15.5627	17.5356	14.7453	15.1566	11.7366	13.9795	13.9709	15.6434	14.3173
3012	Q91V81	Q91V81	RBM42_MOUSE	Rbm42	1.14821	0.000520062		2.88847	2.17524e-08	dmso interactor	15.7885	14.4186	15.691	14.2213	15.8703	15.4925	14.1544	14.3191	14.0597	14.186	13.8497	14.024	15.5296	15.7313	16.5219	15.7757	16.3786	16.2438	13.2809	13.2276	13.1155	12.936	13.193	13.059
2541	Q8BTH8	Q8BTH8	KC1G1_MOUSE	Csnk1g1	1.14758	1		1.4536	0.00878574		13.7099	15.2274	14.7936	14.4186	15.0575	18.2713	14.1544	14.3191	14.0597	14.186	13.8497	14.024	17.4252	17.5127	15.8823	15.6991	16.3564	15.8894	16.0852	13.9592	15.0534	15.2484	15.2989	14.3984
2214	Q75NR7	Q75NR7	RECQ4_MOUSE	Recql4	1.14724	0.123087		0.120288	0.865827		14.8582	14.6718	18.0475	13.5387	15.2326	15.1277	14.1544	14.3191	14.0597	14.186	13.8497	14.024	15.3182	14.4094	14.4252	15.3512	11.0634	14.9012	13.7174	14.3674	14.2131	15.2941	14.2452	12.9098
24	A2A4P0	A2A4P0	DHX8_MOUSE	Dhx8	1.14605	0.000842528		1.43439	0.000114303		17.6523	17.4893	16.9083	17.1053	17.392	17.4004	16.9052	16.4886	16.877	14.8411	15.9563	16.0033	18.3667	18.1605	18.2832	17.5805	18.3794	18.1457	16.8648	16.5005	16.6881	16.1268	17.2459	16.8835
1434	P97760	P97760	RPB3_MOUSE	Polr2c	1.1452	0.00373437		0.387249	0.259511		17.2419	17.0638	16.4464	15.9926	16.4448	17.0638	16.2694	13.9407	16.2298	14.9999	16.069	15.8732	17.7005	17.7073	17.3321	18.0372	17.5657	17.8361	17.4665	17.3034	17.2454	17.2912	16.9963	17.5527
1082	P54728	P54726;P54728	RD23B_MOUSE	Rad23b	1.14364	1		-0.809797	0.459855		13.7773	18.4119	13.7813	18.2872	12.5362	18.2713	12.4721	13.3086	14.6554	18.3284	15.6611	13.7779	15.4252	16.2213	15.7808	16.2732	14.7524	15.5636	16.7168	16.4854	16.2483	15.7736	16.8573	16.7938
3377	Q9CQV8	Q9CQV8	1433B_MOUSE	Ywhab	1.14185	0.0231397		0.493308	0.28906		16.3887	16.4736	16.977	16.5158	17.1357	16.3615	15.5742	15.3122	15.0397	14.4794	14.4036	18.192	17.7005	17.7273	17.6731	17.7273	16.9316	17.4004	16.6951	16.8562	16.9073	17.4984	17.1863	17.0572
2506	Q8BMG7	Q8BMG7	RBGPR_MOUSE	Rab3gap2	1.13705	1		-0.725681	0.0933647		15.808	18.4119	13.3718	14.3987	14.1987	15.226	14.1544	14.3191	14.0597	14.186	13.8497	14.024	14.3163	13.056	14.0701	13.3718	14.4186	14.0014	14.3911	14.9847	15.0974	14.7705	14.7474	13.5973
4099	Q9Z2Q5	Q9Z2Q5	RM40_MOUSE	Mrpl40	1.13673	0.155829		0.890138	0.259713		15.6467	15.9536	16.3495	12.5864	16.2967	14.5805	14.1544	14.3191	14.0597	14.186	13.8497	14.024	15.4799	14.6773	15.1115	15.8846	16.417	11.7936	14.0098	14.5933	12.6084	13.066	13.5564	16.1892
3819	Q9JII5	Q9JII5	DAZP1_MOUSE	Dazap1	1.13399	1		0.388677	0.478487		14.9246	14.8022	13.2258	15.546	14.6268	18.2713	14.1544	14.3191	14.0597	14.186	13.8497	14.024	16.7207	16.3701	17.1357	16.9545	16.9545	14.9926	16.376	15.8004	15.8326	15.5188	16.7291	16.5389
3113	Q920Q4	Q920Q4	VPS16_MOUSE	Vps16	1.12866	0.2045		-0.379441	0.661365		20.2419	20.1079	19.0052	20.9388	19.7939	19.3794	16.5014	21.3752	19.2648	20.1547	16.3499	20.9951	16.1908	18.5582	16.9932	18.4046	20.3962	20.8113	17.8209	19.573	17.996	19.1906	18.1266	19.6288
3506	Q9CZU3	Q9CZU3	MTREX_MOUSE	Mtrex	1.12734	3.31941e-07		1.53812	6.91988e-09		18.9545	18.6417	18.5842	18.7923	18.9854	18.9601	18.2622	17.6311	17.826	17.7475	17.4524	17.2351	19.1079	19.2137	19.5564	19.3473	19.4004	19.2627	17.8171	17.7466	17.8217	17.9322	17.784	17.5581
2991	Q8VHG2	Q8VHG2	AMOT_MOUSE	Amot	1.11948	4.49297e-05		2.05333	4.30571e-08	dmso interactor	17.5805	17.949	18.0426	18.1556	18.2922	18.3408	17.4353	16.7823	16.883	16.2167	17.3979	16.9287	18.0532	17.8238	17.7923	18.1155	17.2512	16.311	15.0851	15.779	15.7935	15.7437	15.6333	16.1327
1503	Q08093	Q08093	CNN2_MOUSE	Cnn2	1.11658	0.0232763		-0.24693	0.582031		17.9488	16.6722	16.2213	17.4576	16.6382	15.9499	17.1532	14.6634	16.4882	14.4819	15.9443	15.4575	17.8846	17.7987	17.9258	17.8175	17.8113	16.977	17.9667	17.9031	17.6719	18.1432	18.3377	17.6739
22	A2A432	A2A432	CUL4B_MOUSE	Cul4b	1.11523	0.000408528		-0.0423453	0.863489		17.5049	16.9545	16.2895	16.1556	16.9658	16.3074	15.5801	15.4196	15.2551	17.0141	15.0186	15.1989	17.7406	17.4415	17.8846	17.6096	17.6593	17.1655	17.6561	17.6418	17.5737	17.4979	17.6924	17.6932
2482	Q8BK35	Q8BK35	NOP53_MOUSE	Nop53	1.11298	0.0826573		2.15863	0.00277105	dmso interactor	18.3709	18.0047	18.3878	18.4415	18.3145	17.9142	17.6244	17.4811	16.0643	20.0951	17.4632	14.0277	18.6382	18.1407	18.7955	19.0346	18.5394	18.5127	16.8498	16.281	16.4942	16.397	16.2751	16.4122
898	P34152	P34152	FAK1_MOUSE	Ptk2	1.11009	1		2.25982	0.00133387	dmso interactor	17.2326	18.0951	17.1457	16.6937	16.2677	15.1479	15.0188	15.8133	15.2259	18.3284	14.9179	14.6179	16.8238	15.0362	17.5127	20.2535	16.9545	16.1357	13.5658	14.0629	16.2686	15.2995	14.4798	15.4809
635	P0CG49;P0CG50;P62983;P62984	A0A0A6YW67;P0CG49;P0CG50;P62983;P62984	RL40_MOUSE;RS27A_MOUSE;UBB_MOUSE;UBC_MOUSE	Rps27a	1.10763	3.57834e-08		1.54292	5.00139e-10		19.8361	19.4874	20.7389	20.7955	20.5165	20.5069	18.9996	19.0701	18.9239	18.9782	19.7294	19.5344	21.4576	21.2361	20.3857	20.4576	20.85	20.9672	19.266	19.4871	19.1036	19.194	19.4633	19.5828
250	O08579	O08579	EMD_MOUSE	Emd	1.10517	1		0.0935142	0.862745		14.92	14.661	13.8978	15.5354	13.9385	18.2713	14.1544	14.3191	14.0597	14.186	13.8497	14.024	16.0722	16.6096	16.275	15.7046	15.6467	16.2099	16.3837	16.1026	15.8628	15.9707	16.1229	15.5142
2609	Q8BZS9	Q8BZS9	DHX32_MOUSE	Dhx32	1.10485	1		1.39091	0.0394171		15.2409	15.9658	14.2898	14.3021	15.063	14.2844	14.1544	14.3191	14.0597	14.186	13.8497	14.024	14.0379	13.9926	13.7207	13.5018	13.8337	18.1088	13.2809	13.2276	13.1155	12.936	13.193	13.059
3604	Q9D6L8	Q9D6L8	PPIL3_MOUSE	Ppil3	1.10457	0.0326386		1.29816	0.0145797		14.3512	15.8054	13.4512	16.786	15.1984	15.8965	14.1544	14.3191	14.0597	14.186	13.8497	14.024	15.8606	15.6325	15.624	14.6096	15.8846	14.6991	14.2978	12.9913	13.7789	13.5702	15.1768	14.7066
155	E9PWG6	E9PWG6	E9PWG6_MOUSE	Ncapg	1.10441	0.00978515		1.0367	0.0140458		17.3836	16.8361	15.1277	15.8337	16.6039	16.3887	15.6527	14.1509	14.8151	17.4596	14.5736	14.8954	18.2877	18.0479	18.0795	17.8175	17.8727	17.8965	16.3339	16.9986	17.228	17.2056	17.1355	16.88
3919	Q9QY76;Q9WV55	Q9QY76;Q9WV55	VAPA_MOUSE;VAPB_MOUSE	Vapa	1.10354	1		-0.335008	0.461227		16.0764	15.3897	15.5041	13.617	15.3303	15.2967	14.1544	14.3191	14.0597	14.186	13.8497	14.024	14.5205	15.0868	14.6937	14.3987	14.3581	14.0362	12.8203	15.2267	14.2343	16.509	14.9451	15.3686
2419	Q8BGS2	Q8BGS2	BOLA2_MOUSE	Bola2	1.10256	1		0.82331	0.157137		13.9012	14.9333	14.5026	18.2872	14.028	15.5559	14.1544	14.3191	14.0597	14.186	13.8497	14.024	14.9748	15.8823	15.641	15.9499	14.8337	15.1776	15.2015	13.1215	15.1681	14.3363	15.3213	14.3706
102	B1AV60	B1AV60	B1AV60_MOUSE	Nhs	1.1011	1		3.71705	1.93553e-10	dmso interactor	16.1155	14.9319	14.9385	15.2659	15.6855	14.2622	14.1544	14.3191	14.0597	14.186	13.8497	14.024	16.8361	16.6523	17.0638	17.0319	16.9658	16.6024	13.2809	13.2276	13.1155	12.936	13.193	13.059
2547	Q8BTU1	Q8BTU1	CFA20_MOUSE	Cfap20	1.09727	1		0.217233	0.521414		16.1615	14.7749	15.5819	13.3581	15.601	15.6991	14.1544	14.3191	14.0597	14.186	13.8497	14.024	15.0058	14.2137	15.3786	15.0826	15.2877	14.7153	14.7469	15.2116	14.6477	14.0764	14.793	14.9048
2123	Q6PAM1	Q6PAM1	TXLNA_MOUSE	Txlna	1.09692	0.120301		0.698672	0.309792		15.0276	14.0868	13.0751	18.2872	15.4318	15.2659	14.1544	14.3191	14.0597	14.186	13.8497	14.024	15.1357	14.7628	16.093	15.5417	15.6354	15.2949	15.3065	14.0329	15.5854	13.3028	15.4055	14.6382
562	P04259_CONT;P35908_CONT	P48668_CONT;P04259_CONT;P02538_CONT;P35908_CONT	CONT_K22E_HUMAN;CONT_K2C6B_HUMAN	KRT2	1.09642	3.07069e-05		-0.141524	0.448055		16.8965	16.7987	17.5049	17.9545	16.2913	16.5417	15.1708	15.6183	15.3017	15.3628	16.7665	17.1891	16.6382	16.6382	16.6068	15.8965	15.435	15.1317	16.7889	17.1504	16.0106	15.129	16.7482	15.9828
3239	Q99LE6	Q99LE6	ABCF2_MOUSE	Abcf2	1.09555	7.73023e-07		0.656006	0.00018141		20.0292	19.8921	19.5069	19.2419	19.9243	19.5601	19.0075	18.8428	18.9696	18.5409	18.4009	17.8196	20.1079	20.0156	20.1206	20.1332	20.0426	19.898	19.5364	19.4557	19.4309	19.3227	19.4075	19.2288
210	F6U5V1	F6U5V1	F6U5V1_MOUSE	Larp1b	1.09548	1		1.11608	0.000658761		15.2586	15.8263	15.2696	14.4948	15.4122	14.9044	14.1544	14.3191	14.0597	14.186	13.8497	14.024	14.6382	15.5356	15.6551	15.3339	16.0036	14.6096	14.6727	14.0361	14.1451	13.6686	14.2897	14.4006
759	P18653;P18654;Q8C0P0	P18653;P18654;Q3U214;Q60592;Q7TPS0;Q811L6;Q8C0P0;Q9R1L5	GWL_MOUSE;KS6A1_MOUSE;KS6A3_MOUSE	Mastl	1.09489	0.180938		-0.734556	0.360812		13.6096	18.4119	13.2318	13.8138	13.8238	18.2713	14.1544	14.3191	14.0597	14.186	13.8497	14.024	14.1596	15.601	13.6439	14.3163	13.8727	13.863	14.7086	15.3384	14.5619	15.2701	14.0941	15.8906
2033	Q6DFV5	Q6DFV5	HELZ_MOUSE	Helz	1.09441	1		-0.899397	0.0747819		16.0102	15.4186	14.4427	14.1263	15.1477	16.0138	14.1544	14.3191	14.0597	14.186	13.8497	14.024	13.3581	15.1517	14.9748	15.977	15.4925	18.3695	17.8493	18.5366	13.752	15.2571	16.1385	17.6888
1093	P55105	P34821;P55105	BMP8B_MOUSE	Bmp8b	1.09392	0.201575		1.38082	0.112905		15.4704	15.0575	13.3163	18.2872	13.0413	15.9837	14.1544	14.3191	14.0597	14.186	13.8497	14.024	15.6382	14.6733	15.8654	16.8113	14.508	15.973	13.5154	17.4145	12.9649	14.0215	13.0951	14.173
1854	Q61214	Q61214;Q9Z188	DYR1A_MOUSE	Dyrk1a	1.09389	0.00892146		3.01196	8.4812e-07	dmso interactor	17.5432	15.9339	17.3233	16.9431	16.8113	17.0743	17.9694	18.1162	13.6045	15.774	15.5218	14.0799	17.3321	17.2877	17.624	17.5127	17.1457	16.68	14.3294	14.1013	14.0299	14.002	14.8316	14.2163
3141	Q922H1	Q922H1	ANM3_MOUSE	Prmt3	1.09365	1		0.178348	0.456295		15.6439	15.9545	15.2201	14.366	15.2566	14.7138	14.1544	14.3191	14.0597	14.186	13.8497	14.024	14.6828	15.4512	15.9012	15.1596	14.4186	15.4862	13.6176	14.213	15.5807	15.2156	15.7198	15.6829
1604	Q3U0S6	Q3U0S6	RAIN_MOUSE	Rasip1	1.09346	1		1.7546	2.46538e-05		15.4153	15.8711	14.416	16.0554	15.0628	14.333	14.1544	14.3191	14.0597	14.186	13.8497	14.024	17.2326	17.0951	17.2232	16.5372	16.9316	16.7602	15.8157	15.7581	14.652	15.7974	15.0732	14.1558
2686	Q8CD92	Q8CD92	TTC27_MOUSE	Ttc27	1.09029	1		0.34795	0.122016		15.9106	15.5321	14.632	15.2697	15.1874	14.8076	14.1544	14.3191	14.0597	14.186	13.8497	14.024	17.0847	15.92	16.8965	16.7602	16.6096	16.624	16.5187	16.3795	16.8055	16.3466	16.3482	15.4088
111	B2RR83	B2RR83	YTDC2_MOUSE	Ythdc2	1.08934	1		0.343355	0.550542		14.5204	18.4119	16.448	14.1517	14.5387	13.0583	14.1544	14.3191	14.0597	14.186	13.8497	14.024	14.4704	14.4576	15.8557	15.3233	15.4767	14.6439	14.8792	15.0558	14.6416	14.513	15.1306	13.6792
3756	Q9EQM6	Q9EQM6	DGCR8_MOUSE	Dgcr8	1.08769	1		1.58701	0.000357881		14.863	14.7959	14.8014	15.5142	15.4415	15.7029	14.1544	14.3191	14.0597	14.186	13.8497	14.024	16.049	15.8188	15.9926	16.8484	16.7073	15.9522	15.9686	13.3902	14.3665	14.9326	14.71	14.4782
1825	Q60960	Q60960	IMA5_MOUSE	Kpna1	1.08725	1		0.521802	0.316361		16.9882	15.4697	16.0144	17.1629	16.0211	16.5001	14.9533	18.1162	14.0615	14.5132	13.9755	16.0132	16.093	16.8965	17.1556	17.3408	16.5296	16.786	16.7166	16.8806	15.9595	16.1188	15.3895	16.6056
3692	Q9DBR0	Q9DBR0	AKAP8_MOUSE	Akap8	1.08598	0.000972987		0.459839	0.100061		17.4415	16.7073	16.5522	16.6937	16.9658	16.977	16.6544	16.3557	15.9473	14.351	15.4353	16.0778	17.5657	17.4087	18.1104	17.4893	17.6168	17.2137	17.3733	17.1857	17.1372	17.3036	17.2931	16.3527
896	P34022	P34022	RANG_MOUSE	Ranbp1	1.08576	1		-1.0158	0.0446772		14.957	14.7943	14.4457	18.2872	14.4252	14.1981	14.1544	14.3191	14.0597	14.186	13.8497	14.024	16.1984	16.4004	15.6211	15.3224	15.4318	15.5296	17.3913	15.9553	16.3369	16.1934	17.4179	17.3037
343	O35685	O35685	NUDC_MOUSE	Nudc	1.08532	1		-0.504532	0.125071		15.4974	15.8186	14.8422	15.392	14.6579	14.8965	14.1544	14.3191	14.0597	14.186	13.8497	14.024	14.3233	12.7956	14.392	13.9586	14.68	13.788	13.566	12.3108	14.2417	15.5199	15.9624	15.3639
3049	Q91WG4	Q91WG4	ELP2_MOUSE	Elp2	1.08345	1		0.0971985	0.919556		12.9855	18.4119	14.1115	18.2872	13.5244	13.7731	14.1544	14.3191	14.0597	14.186	13.8497	14.024	13.1389	13.7628	12.4944	13.3021	13.3021	18.1088	13.5303	14.5185	13.2755	13.9529	13.5233	14.7254
1698	Q3UZ01	Q3UZ01	RNPC3_MOUSE	Rnpc3	1.08112	0.000567166		2.07866	6.64525e-07	dmso interactor	15.8606	15.7804	15.8238	14.5567	14.9631	14.0951	14.1544	14.3191	14.0597	14.186	13.8497	14.024	14.2841	15.4512	15.7808	15.1596	15.1228	15.5234	13.2809	13.2276	13.1155	12.936	13.193	13.059
1509	Q08297	Q08297	RAD51_MOUSE	Rad51	1.07443	1		1.95738	0.00146812		14.9658	14.4078	14.6095	18.1282	14.2065	14.7218	14.1544	14.3191	14.0597	14.186	13.8497	14.024	16.1434	15.2213	15.9992	15.7333	15.1517	15.8446	13.5928	13.1194	13.5927	14.856	14.5559	12.6323
840	P27048;P63163	P27048;P63163	RSMB_MOUSE;RSMN_MOUSE	Snrpb	1.07244	0.00125188		0.889721	0.0048525		18.7504	18.6168	18.9573	17.7471	18.8727	18.7796	17.7236	17.9111	16.3656	18.0609	17.5425	17.6856	19.1777	19.1531	19.4025	19.0899	19.1777	19.3794	18.1963	18.7147	18.223	18.7385	18.3382	17.8314
1856	Q61235	Q61235	SNTB2_MOUSE	Sntb2	1.06983	1		-0.61988	0.538765		15.183	14.3512	13.3163	18.2872	13.1147	18.2713	14.4695	14.8165	14.0814	15.1563	11.3106	16.2706	15.68	15.1635	15.4799	15.0617	15.601	16.2187	15.7977	16.7821	16.0624	16.6989	16.0014	15.5816
2742	Q8CIE6	Q8CIE6	COPA_MOUSE	Copa	1.06741	1.00846e-06		0.563483	0.000674735		18.977	18.9686	18.528	18.4736	18.8667	18.6731	18.0896	17.7959	17.8666	17.7423	17.5824	17.0056	19.4874	19.3752	19.5676	19.3167	19.5823	19.1898	18.7483	18.7703	18.9963	18.8157	19.0643	18.7431
3410	Q9CSH3	Q9CSH3	RRP44_MOUSE	Dis3	1.06347	1		-0.72192	0.00184757		15.4736	14.6211	14.9055	15.392	15.4054	15.1761	14.1544	14.3191	14.0597	14.186	13.8497	14.024	15.9339	15.8012	16.5522	16.4153	16.0469	15.0189	16.3678	16.3364	16.9667	16.6241	17.0622	16.7428
27	A2A654	A2A654	A2A654_MOUSE	Bptf	1.06299	1		0.0933235	0.866082		15.0943	15.0189	13.9669	18.2872	14.4054	14.1981	14.1544	14.3191	14.0597	14.186	13.8497	14.024	14.365	15.0659	12.8198	13.3021	14.7046	12.6416	13.1072	13.4229	13.9543	13.9972	14.1636	13.6936
1199	P61963	P61963	DCAF7_MOUSE	Dcaf7	1.0623	0.0594613		2.88613	6.98605e-05	dmso interactor	17.2042	16.8484	17.2512	17.4736	16.8846	17.2042	14.6791	18.1162	15.5999	18.3284	15.4591	14.3097	17.8175	17.734	18.0899	17.5878	17.5049	17.0847	14.7842	14.9782	14.0185	14.2705	15.0092	14.6128
1894	Q61699	Q61699	HS105_MOUSE	Hsph1	1.05996	0.0279558		-0.162283	0.712876		16.977	16.1946	15.4987	16.0189	16.4862	16.2823	13.8683	14.6982	14.5199	15.2051	14.6144	18.192	18.2604	18.4456	18.2326	18.3365	17.9488	17.68	18.3594	18.4814	18.1445	18.0499	18.4657	18.3767
2736	Q8CI51	Q8CI51	PDLI5_MOUSE	Pdlim5	1.05978	0.0160209		1.2028	0.00772591		15.7207	15.8435	14.4792	14.5387	15.0532	15.3163	14.1544	14.3191	14.0597	14.186	13.8497	14.024	15.6363	14.5265	16.0575	15.6883	15.4831	18.0267	15.2727	14.2069	14.4825	15.2871	15.2094	13.7428
2884	Q8R2K4	Q8R2K4	TAF6L_MOUSE	Taf6l	1.05887	1		-0.466837	0.162496		15.8775	15.3776	15.6888	15.0339	14.8775	14.0909	14.1544	14.3191	14.0597	14.186	13.8497	14.024	13.4893	13.7419	14.1668	14.0362	14.6495	15.24	13.9885	15.9063	13.6843	15.1651	14.8744	14.5061
2990	Q8VH51	Q8VH51	RBM39_MOUSE	Rbm39	1.05882	5.10839e-07		1.30203	4.08005e-08		20.1704	19.9601	19.9185	19.9742	20.0691	19.8222	19.2374	18.8196	19.5126	18.9633	18.5549	18.4736	21.1825	21.1143	21.4221	21.4874	21.1015	21.1395	19.8627	20.0821	19.8028	19.8989	20.0426	19.9459
3838	Q9JJI8	Q9JJI8	RL38_MOUSE	Rpl38	1.05697	3.26738e-08		1.00166	6.39348e-08		22.7307	22.8442	22.6779	22.6693	22.7077	22.7013	21.5404	21.4825	22.5731	22.741	20.8727	20.7796	23.1688	23.2679	22.9933	23.1688	22.7533	22.8423	22.0625	22.2736	22.1426	22.3672	21.5915	21.7471
1811	Q60854	Q60854	SPB6_MOUSE	Serpinb6	1.05408	0.0821338		-0.653838	0.264702		16.2769	15.8012	17.5731	16.9545	15.6183	17.023	15.0596	14.9533	14.2278	18.3284	15.8036	14.5497	14.412	14.4183	15.5111	14.8862	14.9012	13.9012	14.2254	15.4866	15.9479	14.7561	16.1194	15.4178
275	O08807;P35700	O08807;P35700	PRDX1_MOUSE;PRDX4_MOUSE	Prdx1	1.05403	1.4532e-06		0.69036	0.000129761		21.1825	21.3645	20.3962	20.1581	20.4375	20.2989	19.7331	19.1245	19.9091	20.0951	19.4991	19.1528	21.3266	21.2877	21.4676	21.4221	21.2244	21.4676	20.4375	20.7715	20.5731	20.7389	20.6453	20.8876
2715	Q8CGC4	Q8CGC4	LS14B_MOUSE	Lsm14b	1.05274	0.0303051		2.467	6.11903e-05	dmso interactor	14.0532	15.5627	15.6937	18.2872	15.9246	14.5981	14.1544	14.3191	14.0597	14.186	13.8497	14.024	17.185	17.0426	17.4415	16.4054	16.8727	16.3547	15.4085	12.7132	14.688	13.7287	15.5555	14.4059
2675	Q8CBY3	Q8CBY3	LENG8_MOUSE	Leng8	1.05002	0.146911		1.73561	0.0236874		15.4512	12.3415	15.2326	18.2872	15.4448	14.1357	14.1544	14.3191	14.0597	14.186	13.8497	14.024	16.0785	16.0405	16.5552	15.8942	15.2213	14.3373	13.7215	13.678	12.7303	12.9279	13.3022	17.3534
1843	Q61166	Q61166	MARE1_MOUSE	Mapre1	1.05	1		-0.135792	0.854359		14.9054	14.886	15.0778	14.4961	13.7313	15.4186	14.1544	14.3191	14.0597	14.186	13.8497	14.024	13.3304	12.5793	15.3547	16.8801	12.043	16.0554	14.754	13.5669	14.0946	12.8182	15.998	15.8259
2602	Q8BZ98	Q8BZ98	DYN3_MOUSE	Dnm3	1.04626	1		0.188807	0.574799		15.8942	15.3689	15.6125	15.0211	14.887	14.0868	14.1544	14.3191	14.0597	14.186	13.8497	14.024	13.9658	15.396	15.7471	15.0276	15.5447	15.389	15.5021	14.9771	15.6049	14.679	15.509	13.6651
2185	Q6ZPL9	Q6ZPL9	DDX55_MOUSE	Ddx55	1.04321	0.000315037		2.08997	1.80373e-07	dmso interactor	15.9036	14.6154	14.5507	15.0532	15.5387	15.1115	14.1544	14.3191	14.0597	14.186	13.8497	14.024	14.9476	15.4054	15.0659	15.3786	14.7936	15.7987	13.2809	13.2276	13.1155	12.936	13.193	13.059
1102	P56183	P56183	RRP1_MOUSE	Rrp1	1.04168	1		0.342432	0.549682		15.2088	15.1252	13.6907	14.0576	14.4893	18.2713	14.1544	14.3191	14.0597	14.186	13.8497	14.024	13.6167	14.1907	13.0327	15.6268	13.5018	15.1033	13.626	14.3111	13.8797	14.0668	13.8335	13.16
2661	Q8C863	Q8C863	ITCH_MOUSE	Itch	1.04163	1		4.35162	8.01564e-10	dmso interactor	15.6551	16.2428	13.4252	15.6135	14.92	14.9861	14.1544	14.3191	14.0597	14.186	13.8497	14.024	19.4087	19.3343	19.5185	19.6766	19.4415	19.1922	15.4335	14.7139	14.6554	14.7353	16.278	15.1825
1460	Q01405;Q9D662	Q01405;Q9D662	SC23A_MOUSE;SC23B_MOUSE	Sec23a	1.04126	1		0.368151	0.222898		16.3056	15.261	14.6773	13.7555	14.9588	15.8823	14.1544	14.3191	14.0597	14.186	13.8497	14.024	16.7073	16.9316	14.2438	15.6068	15.6154	14.6382	15.2777	15.9389	15.4741	15.0188	14.9816	14.843
2548	Q8BTV1	Q8BTV1	TUSC3_MOUSE	Tusc3	1.03435	0.0787501		0.780501	0.17434		16.0701	14.7851	14.0617	14.3233	15.1155	16.4431	14.1544	14.3191	14.0597	14.186	13.8497	14.024	12.7586	14.0617	14.508	13.1098	15.4987	19.4887	14.1014	15.0531	13.8017	13.8122	14.2279	13.7463
1557	Q3TDD9	Q3TDD9	PPR21_MOUSE	Ppp1r21	1.03159	0.0764077		0.877073	0.126087		15.5447	13.5387	16.0511	14.183	15.8727	15.5922	14.1544	14.3191	14.0597	14.186	13.8497	14.024	16.5417	14.6779	15.5173	15.9246	14.5142	13.3987	13.985	15.8891	12.4892	15.1565	14.2166	13.5758
1181	P61222	P61222	ABCE1_MOUSE	Abce1	1.03096	3.45047e-06		0.363942	0.0205078		18.4334	17.7005	17.6593	17.6453	18.0951	17.7471	17.201	17.4913	16.954	16.7142	16.4626	16.2718	18.417	18.805	19.0795	18.8727	18.5318	18.6132	18.2569	18.2227	18.4147	18.4615	18.3209	18.4589
3678	Q9DBD5	Q9DBD5	PELP1_MOUSE	Pelp1	1.02986	0.070761		-0.562318	0.303546		14.3512	18.4119	15.9725	14.5805	14.8287	15.4956	14.8647	13.0606	14.7856	14.8029	14.9881	14.9594	16.0362	15.8138	15.7757	15.9658	15.3339	15.1033	15.9305	16.3096	16.367	16.4634	16.365	15.967
423	O70479;Q8BGV7;Q922M3	O70479;Q8BGV7;Q922M3	BACD1_MOUSE;BACD2_MOUSE;BACD3_MOUSE	Kctd10	1.02923	1.09991e-07		1.48635	1.02095e-09		22.391	22.2821	22.6649	22.5662	22.4375	22.3778	21.7796	21.7995	21.6006	21.4923	21.1332	20.7389	22.1079	22.155	21.9566	22.1765	21.4221	21.5404	20.0426	20.265	20.9243	21.0224	20.0156	20.1704
69	A2APB8	A2APB8	TPX2_MOUSE	Tpx2	1.02907	0.0102055		2.6421	2.47679e-06	dmso interactor	17.7005	17.8787	17.2787	17.0743	17.8545	17.4334	17.8165	16.1398	15.846	17.5687	16.5196	15.1551	18.0047	17.8846	18.2326	17.9373	18.3709	18.1801	15.5427	15.1952	15.5094	15.5311	16.0643	14.915
26	A2A5N3	A2A5N3	A2A5N3_MOUSE	Pabpc1l	1.02838	0.0384385		3.08919	7.95119e-06	dmso interactor	17.7923	17.5878	17.528	17.714	18.1357	17.9714	16.7869	15.8056	16.5373	18.3284	17.8341	15.2666	17.786	17.5507	18.6417	18.3321	17.7731	18.1307	15.3662	17.4145	14.6094	14.5247	14.3798	13.3846
1927	Q62130	Q62130	PTN14_MOUSE	Ptpn14	1.02718	1		0.62229	0.209621		15.4389	16.0216	15.2949	18.2872	15.4784	16.0951	15.1844	14.5804	15.3963	15.0523	15.0153	15.2244	15.6718	16.2787	16.5746	16.4528	16.8606	16.3971	15.4101	17.7873	14.9978	15.8749	15.6932	14.7385
3516	Q9CZX8	Q9CZX8	RS19_MOUSE	Rps19	1.02576	6.89011e-07		0.369709	0.0083978		21.2764	21.2006	20.3321	20.2989	20.4775	20.2764	19.8091	19.7659	20.6886	20.343	18.8921	18.2086	21.502	21.5404	22.1488	22.1765	21.5404	21.5869	21.2419	21.1332	21.6096	21.6006	21.3538	21.3376
1409	P97358	P97358	TAF1B_MOUSE	Taf1b	1.02523	0.0830905		2.1563	0.00153466	dmso interactor	14.365	14.8582	14.6883	14.768	13.7936	18.2713	14.1544	14.3191	14.0597	14.186	13.8497	14.024	16.1791	15.1317	15.1196	15.3547	15.8751	14.1277	13.2809	13.2276	13.1155	12.936	13.193	13.059
263	O08663	O08663	MAP2_MOUSE	Metap2	1.02514	0.00449482		1.51171	0.000202151		14.2137	15.7287	14.7153	14.6991	15.786	15.601	14.1544	14.3191	14.0597	14.186	13.8497	14.024	15.1517	14.6937	16.4496	15.2213	15.92	15.7419	13.1877	14.8665	13.7697	13.6389	14.1487	14.4963
949	P40201	P40201	CHD1_MOUSE	Chd1	1.02308	1.76764e-05		2.00856	5.79449e-09	dmso interactor	14.9329	15.412	14.7936	14.6607	15.5173	15.4149	14.1544	14.3191	14.0597	14.186	13.8497	14.024	17.1946	16.7471	16.5326	16.0785	16.977	16.5387	14.6089	14.8812	13.8377	14.581	14.967	15.0339
2856	Q8R050	Q8R050	ERF3A_MOUSE	Gspt1	1.0202	0.0013057		0.974872	0.00185157		18.2419	18.0265	17.2877	16.9992	17.6311	17.7471	16.3863	17.5458	16.4739	16.9991	17.0443	15.3628	19.1457	18.8936	19.6697	19.6783	19.4108	19.0559	18.437	18.2631	18.1019	18.21	18.5742	18.4186
3707	Q9DC29	Q9DC29	ABCB6_MOUSE	Abcb6	1.0132	1		-0.214938	0.717902		16.1538	12.0258	18.4736	18.2843	16.1025	16.5191	15.6096	15.8496	14.6513	14.7818	14.5994	15.9882	17.185	15.5204	15.4459	17.1655	15.977	15.1043	15.6	16.3417	17.1245	15.825	16.5789	17.1694
1972	Q63ZW7;Q8VBX6	Q63ZW7;Q8VBX6	INADL_MOUSE;MPDZ_MOUSE	Mpdz	1.0129	1		2.06948	0.00298621	dmso interactor	14.9476	14.8022	13.6439	14.8223	14.183	18.2713	14.1544	14.3191	14.0597	14.186	13.8497	14.024	16.4383	14.4186	16.3056	14.5663	14.0868	15.4512	13.2809	13.2276	13.1155	12.936	13.193	13.059
2325	Q80UZ2	Q80UZ2	SDA1_MOUSE	Sdad1	1.01201	0.00162145		1.79074	7.56298e-06		14.6325	14.7909	13.9476	15.0247	15.7783	16.4909	14.1544	14.3191	14.0597	14.186	13.8497	14.024	16.2456	15.9725	16.0167	16.1437	16.0014	14.5507	15.4767	14.5542	13.5428	13.1341	13.8866	13.5918
1831	Q61024	Q61024	ASNS_MOUSE	Asns	1.01075	1		-1.15121	0.00134327		15.2622	15.8263	15.2981	14.2943	15.6773	14.2992	14.1544	14.3191	14.0597	14.186	13.8497	14.024	15.5234	15.0189	15.7602	14.5805	14.0951	15.1776	15.8611	15.9819	15.8813	15.4095	17.0376	16.8915
2036	Q6DIC6	Q6DIC6	Q6DIC6_MOUSE	Tro	1.00432	0.000672578		2.37086	7.05226e-08	dmso interactor	15.5597	14.726	15.1033	14.6773	14.6325	15.92	14.1544	14.3191	14.0597	14.186	13.8497	14.024	15.7911	15.9431	16.4301	16.6523	16.6382	15.6495	13.0823	13.0483	14.2618	14.334	14.2937	13.568
2020	Q69ZR9	Q69ZR9	TASOR_MOUSE	Tasor	1.00412	0.00840759		3.59733	3.04186e-08	dmso interactor	18.3452	18.1655	18.2512	18.1206	18.3189	18.2787	16.2639	18.2139	17.2525	17.0784	18.2147	16.4319	18.2466	18.5318	18.7987	18.5432	18.5951	18.4933	15.1132	15.211	14.816	14.6195	15.4625	14.4024
850	P28352	P28352	APEX1_MOUSE	Apex1	1.00182	1		-1.05441	0.164923		13.8138	17.2042	14.7096	14.6439	15.3954	14.8371	14.1544	14.3191	14.0597	14.186	13.8497	14.024	14.3233	15.3512	15.3056	15.6937	12.7078	18.1088	16.5635	15.9339	15.2518	15.768	16.8766	17.0843
2753	Q8CJ27	Q8CJ27	ASPM_MOUSE	Aspm	0.999211	1		1.12416	0.000177043		15.3724	15.9269	14.7046	14.4576	14.3718	15.755	14.1544	14.3191	14.0597	14.186	13.8497	14.024	14.7957	14.6662	14.8533	13.8037	13.6325	13.8435	13.2809	13.2276	13.1155	12.936	13.193	13.059
1264	P62878	P62878	RBX1_MOUSE	Rbx1	0.996428	4.61772e-05		0.646206	0.00209441		18.5582	17.7987	17.8113	18.2512	18.2967	18.4536	17.0582	17.4993	17.2014	17.572	17.1763	16.684	18.8207	18.8697	18.9345	18.724	18.5049	18.2232	18.0939	17.761	17.9376	18.4594	18.0375	17.9104
2259	Q7TPM1	Q7TPM1	PRC2B_MOUSE	Prrc2b	0.990761	1		1.20306	0.0267309		14.9613	14.6937	14.0073	18.1282	14.0252	14.7218	14.1544	14.3191	14.0597	14.186	13.8497	14.024	14.9837	14.8138	16.2967	15.906	15.5687	15.0405	13.8961	14.6948	13.9433	14.4663	13.9922	14.3982
4049	Q9Z0W3	Q9Z0W3	NU160_MOUSE	Nup160	0.988777	0.00262197		2.6454	1.2951e-07	dmso interactor	19.0426	18.6488	18.5545	18.4375	19.002	18.9431	16.8075	18.1162	18.7172	18.3284	16.5344	18.192	19.9882	20.002	20.0156	20.002	20.0951	19.9601	17.564	17.4495	17.3442	17.4178	17.635	16.78
2044	Q6GQT9	Q6GQT9	NOMO1_MOUSE	Nomo1	0.988359	1		0.538206	0.102931		15.6297	15.9454	15.7936	14.8574	13.8918	14.4052	14.1544	14.3191	14.0597	14.186	13.8497	14.024	15.5196	15.3918	14.3786	15.6937	14.7892	14.9464	14.6352	14.2883	14.3965	14.5448	15.8317	13.7935
4079	Q9Z1T1	Q9Z1T1	AP3B1_MOUSE	Ap3b1	0.988027	0.000106709		0.57342	0.00790617		16.4783	16.9083	15.4285	16.0383	16.4528	15.959	15.4417	15.0813	16.3297	16.0831	14.3702	14.031	16.6523	16.6662	16.8113	16.2512	16.5522	16.456	16.3332	15.7691	16.2839	15.9135	16.1469	15.5023
1847	Q61187	Q61187	TS101_MOUSE	Tsg101	0.987582	1		1.34848	0.00304874		15.467	16.1217	14.0129	15.1517	15.0931	14.672	14.1544	14.3191	14.0597	14.186	13.8497	14.024	15.6435	15.2608	14.3786	15.1115	15.4054	16.9825	13.8274	14.3845	14.0699	14.49	12.7698	15.1497
365	O54724	O54724	CAVN1_MOUSE	Cavin1	0.985789	0.126867		0.907778	0.157191		16.6523	16.9545	16.1437	16.1155	16.4783	16.2677	15.1479	15.6203	16.2923	15.8976	14.4141	15.3252	15.2696	14.3194	16.3216	15.0826	15.2985	16.1327	14.2278	17.4145	12.0648	12.4895	13.4277	17.3534
274	O08807	O08807	PRDX4_MOUSE	Prdx4	0.984949	0.0677841		-0.582461	0.261219		19.6451	20.8269	20.0821	19.9142	19.9882	20.1946	19.4366	19.6787	19.1502	19.1027	18.8627	18.6916	21.4221	20.4547	18.7312	21.5309	19.0821	21.3592	20.8576	20.9388	20.85	20.7307	20.654	20.8727
2242	Q7TMY8	Q7TMY8	HUWE1_MOUSE	Huwe1	0.980463	1		-0.726864	0.00405163		15.4252	15.9177	14.949	14.6506	14.3987	15.1345	14.1544	14.3191	14.0597	14.186	13.8497	14.024	15.8606	15.4021	15.9431	15.68	15.435	14.1115	16.4501	16.1227	16.0163	16.0451	16.2322	15.927
642	P10605	P10605	CATB_MOUSE	Ctsb	0.978612	1		0.0299092	0.964405		15.1236	14.3512	16.0902	17.7537	12.9658	18.2713	13.934	14.9072	15.0073	15.0502	14.9643	14.8212	14.3172	14.5851	13.5018	14.0094	13.7207	14.5468	12.9068	14.3572	14.533	14.5811	13.9744	14.1492
988	P46935;Q8CFI0	P46935;Q8CFI0	NED4L_MOUSE;NEDD4_MOUSE	Nedd4	0.975979	0.0486349		-0.666281	0.16243		17.8846	18.6697	15.8751	14.8188	16.8361	15.1596	15.9999	15.3952	14.8523	15.589	15.2369	16.3148	15.7961	18.2558	18.7406	16.8113	18.2696	18.0795	18.4243	18.4992	18.3548	18.5484	18.1196	18.0043
336	O35643	O35643	AP1B1_MOUSE	Ap1b1	0.97326	1		-0.199569	0.738031		13.8727	16.1558	13.9173	18.2872	13.6325	14.5669	14.1544	14.3191	14.0597	14.186	13.8497	14.024	14.8727	14.6662	14.906	14.3304	14.3785	14.2338	15.1057	14.8285	14.702	13.4515	15.6724	14.8249
796	P22892	P22892	AP1G1_MOUSE	Ap1g1	0.971057	1		0.649137	0.123641		14.7987	15.1463	14.6873	14.9555	14.8358	15.5006	14.1544	14.3191	14.0597	14.186	13.8497	14.024	14.6937	16.1135	14.6937	16.4137	14.7414	16.4417	15.4403	14.356	14.5477	15.0539	14.8922	14.9126
814	P24472	P24472	GSTA4_MOUSE	Gsta4	0.970702	1		-0.408345	0.142809		14.8315	14.898	15.9725	14.4484	14.8484	15.4182	14.1544	14.3191	14.0597	14.186	13.8497	14.024	15.5537	15.8942	16.3304	15.7628	15.8894	14.6862	14.6743	15.537	15.966	15.3027	17.349	16.956
3666	Q9DAW9	Q9DAW9	CNN3_MOUSE	Cnn3	0.970213	0.0926981		-0.211755	0.69954		17.4656	16.786	14.2213	15.4767	17.0319	15.3233	14.4156	15.1552	14.1324	14.5132	14.0752	18.192	18.185	18.1307	18.4736	18.3189	17.9431	17.2877	17.8509	18.3057	18.5614	18.0127	18.452	18.4267
2030	Q6A4J8	Q6A4J8	UBP7_MOUSE	Usp7	0.968793	0.00063419		0.913325	0.00102985		18.9488	18.4972	18.5127	18.3752	18.5127	18.4415	17.6244	17.7602	16.384	17.8124	17.5902	18.3041	19.1053	19.0184	19.5223	19.1679	19.3079	18.7764	18.4882	18.1484	18.2228	17.8518	18.4722	18.2347
2320	Q80UU2	Q80UU2	RPP38_MOUSE	Rpp38	0.96774	1		0.19698	0.789797		14.767	14.6495	13.4767	19.0211	14.0532	14.4318	14.1544	14.3191	14.0597	14.186	13.8497	14.024	14.5643	12.4331	14.4576	15.4153	14.3092	14.8384	14.7271	14.5423	14.1872	13.815	12.5136	15.0508
3699	Q9DBU3	Q9DBU3	RIOK3_MOUSE	Riok3	0.967737	1		0.23729	0.690633		14.4186	13.8285	14.6474	14.5869	14.6465	18.2713	14.1544	14.3191	14.0597	14.186	13.8497	14.024	14.1246	14.7731	13.7731	16.624	13.3819	14.5567	15.3394	15.4562	12.9322	13.9357	15.0508	13.6382
3728	Q9DCR2	Q9DCR2	AP3S1_MOUSE	Ap3s1	0.967206	0.131064		-0.127665	0.835354		14.0447	14.4252	14.4252	18.2872	14.8904	14.3233	14.1544	14.3191	14.0597	14.186	13.8497	14.024	14.6211	13.8345	13.3021	14.6006	15.5387	12.3247	13.5324	13.8384	14.1141	14.6675	14.9883	13.8469
94	A6PWY4	A6PWY4	WDR76_MOUSE	Wdr76	0.964892	0.130091		0.759272	0.226297		13.8918	15.1074	14.5326	18.2872	13.7099	14.8533	14.1544	14.3191	14.0597	14.186	13.8497	14.024	14.7783	14.8037	15.4862	15.1946	15.4318	15.0276	14.0709	15.6797	14.8368	14.8219	11.8224	14.9349
2619	Q8C0D7;Q9D8Y8	Q8C0D7;Q9D8Y8	ING4_MOUSE;ING5_MOUSE	Ing4	0.964652	1		1.93863	1.03959e-05		15.3589	15.3551	15.6154	14.6439	15.3615	14.046	14.1544	14.3191	14.0597	14.186	13.8497	14.024	15.6268	15.1437	15.1946	13.5018	15.1397	15.8751	13.2809	13.2276	13.1155	12.936	13.193	13.059
2691	Q8CDM1	Q8CDM1	ATAD2_MOUSE	Atad2	0.961209	0.0296392		1.50454	0.00199956		14.183	15.1397	15.5296	15.2696	15.1397	15.0161	14.1544	14.3191	14.0597	14.186	13.8497	14.024	15.4956	15.2475	15.0447	13.7207	15.0532	18.1088	14.4655	13.8706	13.9539	13.8215	13.8015	13.7303
774	P20029	P20029	BIP_MOUSE	Hspa5	0.959948	8.19627e-07		0.910286	1.52301e-06		21.0756	20.953	20.8727	20.7056	20.9388	20.8727	20.4273	19.9105	20.2184	19.8428	19.7565	19.5031	21.4526	21.4425	21.5404	21.5869	21.4425	21.4526	20.714	20.7389	20.4476	20.4576	20.4972	20.6006
171	E9Q3G8	E9Q3G8	E9Q3G8_MOUSE	Nup153	0.958743	0.000879098		0.421552	0.0852991		17.3581	16.8484	15.8679	15.6828	16.5775	16.3039	15.676	16.1928	15.5357	14.6184	14.733	16.1301	17.9431	17.4815	18.0585	17.9601	17.9142	17.734	17.6913	17.8271	17.2613	17.076	17.4364	17.27
1495	Q07076	Q07076	ANXA7_MOUSE	Anxa7	0.958592	0.0799044		0.191094	0.712171		17.1053	15.3819	16.8727	16.7073	16.5142	15.5657	15.9097	15.351	16.2098	14.5463	16.2826	14.0962	16.5716	15.6154	17.4736	15.3512	17.8727	16.6662	16.6532	15.9045	17.0086	15.7857	16.7807	16.2714
1528	Q14B71	Q14B71	CDCA2_MOUSE	Cdca2	0.957124	1		1.03862	0.0430504		13.9926	14.7924	14.4383	18.2872	14.5018	14.3233	14.1544	14.3191	14.0597	14.186	13.8497	14.024	14.0102	13.5864	14.1437	14.2438	15.2251	13.8727	13.2809	13.2276	13.1155	12.936	13.193	13.059
2598	Q8BYL4	Q8BYL4	SYYM_MOUSE	Yars2	0.955978	1		-0.793801	0.0162486		15.4767	13.6446	15.5234	15.392	14.8582	15.4338	14.1544	14.3191	14.0597	14.186	13.8497	14.024	14.8088	14.5746	15.3408	15.7936	15.24	13.9293	16.0294	15.3023	15.9884	16.2489	15.6226	15.2583
1947	Q62376	Q62376	RU17_MOUSE	Snrnp70	0.951723	0.0777136		1.6938	0.00443531		17.1655	17.7406	17.5582	17.3408	17.8423	17.392	17.0494	17.0067	16.0481	18.3284	13.7519	17.1446	19.3857	19.1679	19.83	19.6293	19.6937	19.1777	18.1816	16.7068	17.8115	17.8734	18.4165	17.7317
3842	Q9JK23	Q9JK23	PSMG1_MOUSE	Psmg1	0.950948	1		-0.50761	0.138796		15.4219	14.3786	14.7886	14.6506	15.183	15.8759	14.1544	14.3191	14.0597	14.186	13.8497	14.024	14.785	14.8287	16.1869	16.5402	14.0532	16.5311	15.8235	15.8582	16.0647	16.0259	16.3095	15.9341
3873	Q9JM93	Q9JM93	AR6P4_MOUSE	Arl6ip4	0.949854	2.19467e-05		1.66751	3.11858e-08		20.4273	20.4273	20.6886	20.7056	20.6186	20.6096	19.822	19.5999	20.1206	19.7004	19.7753	18.7596	21.1519	21.1143	21.4324	21.6364	21.0292	21.2477	19.5206	19.4709	19.6802	19.8171	19.5483	19.5698
395	O55143	O55143	AT2A2_MOUSE	Atp2a2	0.949481	9.01861e-05		-0.17132	0.34376		17.9826	17.3321	17.2042	16.92	17.3056	16.7602	16.6713	17.0782	16.6898	15.8737	16.0034	15.4915	18.7699	18.9054	19.1181	18.92	18.805	18.6168	19.0997	19.0737	19.0364	19.0442	18.9793	18.9298
1493	Q06180	Q06180	PTN2_MOUSE	Ptpn2	0.942475	0.00324688		0.888285	0.00486513		15.6039	14.8037	15.3269	15.4831	14.6382	14.392	14.1544	14.3191	14.0597	14.186	13.8497	14.024	14.9837	13.7419	15.8557	14.7576	15.8238	14.8088	13.5023	13.5821	14.3702	14.0649	14.9673	14.1549
3860	Q9JLF6	Q9JLF6	TGM1_MOUSE	Tgm1	0.938034	1.26142e-05		0.381714	0.0180812		18.547	18.4252	20.2535	20.265	18.6453	18.3538	18.3228	17.9353	17.8631	17.0293	18.8881	18.823	20.6276	20.6453	17.3752	17.3321	19.2718	18.8727	19.6691	19.6623	17.6452	17.629	18.693	18.5358
860	P28667	P28667	MRP_MOUSE	Marcksl1	0.935303	1		-0.431207	0.428854		16.1614	18.9316	16.7826	18.0899	16.3199	17.7507	15.8539	15.9794	15.6548	18.3284	16.3665	16.2412	17.7923	18.3581	13.4383	15.1468	17.3321	17.1257	17.2848	17.8907	16.5392	15.6303	17.2439	16.5346
286	O09061	O09061	PSB1_MOUSE	Psmb1	0.93511	0.00035697		0.398301	0.0659873		17.1946	16.7602	19.4496	19.1994	17.7406	17.9431	17.289	16.0693	16.7264	16.3595	18.1373	18.0953	17.7731	17.9826	16.7731	16.5492	17.8667	17.0532	16.3794	16.5155	17.0862	17.2322	17.0792	17.3158
2731	Q8CHY6	Q8CHY6	P66A_MOUSE	Gatad2a	0.927356	1		0.0424138	0.936503		14.5805	18.4119	14.2932	14.9779	14.9153	13.7963	14.233	15.034	14.0487	13.5276	14.4543	14.1135	15.2985	15.6579	15.8088	15.1437	15.5477	14.8386	16.2727	14.5747	15.2692	14.9516	15.929	15.0434
2650	Q8C726	Q8C726	BTBD9_MOUSE	Btbd9	0.926615	9.10338e-06		1.18842	5.31825e-07		20.3962	20.2302	20.6971	20.5261	20.4375	20.3645	20.0951	19.7278	19.7503	19.4915	19.2208	18.8065	20.0156	20.0691	20.0559	19.9742	19.4456	18.7569	18.1647	17.9352	19.2773	19.3111	18.3279	18.1705
1790	Q60598	Q60598	SRC8_MOUSE	Cttn	0.925606	0.149779		0.432741	0.487787		16.0826	15.2061	16.0659	18.2872	15.8846	15.125	15.0742	13.8207	13.9585	18.3284	14.9567	14.9594	18.2326	17.6937	17.7005	16.7073	17.7073	17.2787	17.3754	17.0479	17.268	16.685	17.7595	16.5877
1918	Q61990	Q61990	PCBP2_MOUSE	Pcbp2	0.924776	0.000368638		0.223682	0.278044		20.6096	20.6714	20.0426	20.0156	20.2989	20.3321	19.9742	20.0951	19.6251	19.8317	19.2387	17.657	21.0821	20.7223	21.1581	21.1519	20.7796	20.8346	20.6628	20.714	20.7796	20.7389	20.8113	20.68
3265	Q99MD9	Q99MD9	NASP_MOUSE	Nasp	0.923858	0.100719		-1.47464	0.0140778		15.8654	15.8357	19.5713	15.1074	15.3752	14.2732	15.1934	14.9091	15.3757	15.8967	14.9768	14.1333	17.2232	16.8361	17.4496	17.6593	16.2677	16.1791	18.7469	18.5115	18.3	18.2586	18.4268	18.2191
3272	Q99MR0;Q9Z2N8	Q99MR0;Q9Z2N8	ACL6A_MOUSE;ACL6B_MOUSE	Actl6a	0.923148	1		1.71446	0.0139641		13.2688	14.4318	13.5746	18.2872	16.049	14.5204	14.1544	14.3191	14.0597	14.186	13.8497	14.024	15.1277	14.3786	15.3684	14.9926	15.5746	14.8395	13.9516	13.2743	13.3118	12.1633	14.2666	13.027
1572	Q3TIX9	Q3TIX9	SNUT2_MOUSE	Usp39	0.922368	1		-0.237609	0.496546		15.3035	15.6331	14.4823	16.5424	14.9385	13.2273	14.1544	14.3191	14.0597	14.186	13.8497	14.024	14.9613	14.8037	15.3269	15.5716	13.5387	14.3034	14.3575	14.553	15.0173	15.4508	14.8121	15.7406
3584	Q9D2Q8	Q9D2Q8	S10AE_MOUSE	S100a14	0.920878	0.429941		-0.0313928	1		12.6506	18.4119	16.6382	15.5775	13.0751	18.2713	14.8331	14.7929	11.3754	14.5555	15.3506	18.192	15.3349	12.7566	15.6002	14.2787	15.183	13.5746	13.819	14.7413	13.8099	13.7469	13.4458	17.3534
1502	Q08091	Q08091	CNN1_MOUSE	Cnn1	0.918576	0.0111997		-0.0869785	0.786085		17.0743	17.1226	18.5204	18.2787	17.2305	17.1655	17.4705	17.0725	15.0521	16.2775	15.8158	18.192	16.1556	16.4236	16.9316	16.7073	16.1791	16.2419	16.153	15.7265	16.6897	16.5764	16.9986	17.0167
1260	P62858	P62858	RS28_MOUSE	Rps28	0.915012	3.84445e-06		0.886055	5.50472e-06		21.2125	21.1581	20.7876	20.9098	20.9024	21.1143	20.2877	20.1457	20.2184	20.1206	20.2302	19.5919	21.9566	22.0559	21.9459	22.1976	21.7876	22.1426	21.1015	21.2477	21.1642	21.2877	20.953	21.0156
3824	Q9JIX0	Q9JIX0	ENY2_MOUSE	Eny2	0.913483	1		0.907574	0.133886		15.8051	16.5267	14.4956	15.5881	16.68	15.4831	14.9312	14.0971	13.591	14.2117	14.0746	18.192	15.5265	16.977	16.2967	15.6579	16.7602	16.1216	15.7075	14.1376	15.3025	15.3484	15.6233	15.7751
978	P46467;Q8BPY9;Q8VEJ9	P46467;Q8BPY9;Q8VEJ9	FIGL1_MOUSE;VPS4A_MOUSE;VPS4B_MOUSE	Fignl1	0.912441	0.200895		-0.816514	0.249628		16.4431	14.4252	12.8238	18.2872	15.4576	16.3039	13.3139	14.8276	14.7932	14.7268	14.9696	15.6351	17.1946	16.8727	16.8606	16.9992	16.7987	16.2512	17.5844	17.3688	17.517	17.925	17.7727	17.7082
861	P28738	P28738	KIF5C_MOUSE	Kif5c	0.911707	0.000992413		2.79685	4.66115e-09	dmso interactor	14.7153	15.1709	14.8679	14.8428	15.0743	15.392	14.1544	14.3191	14.0597	14.186	13.8497	14.024	16.3937	15.3954	16.7987	16.2641	16.0532	14.726	13.2809	13.2276	13.1155	12.936	13.193	13.059
1190	P61620	P61620	S61A1_MOUSE	Sec61a1	0.91006	0.00107693		-0.25114	0.276063		17.2137	17.2512	16.8965	17.5582	16.92	16.4656	17.278	16.6107	16.7254	15.5813	15.549	15.1006	18.0638	17.8484	17.83	18.2466	17.9545	17.624	18.085	18.2751	18.2579	18.5591	18.2952	17.6018
1705	Q3V300	Q3V300	KIF22_MOUSE	Kif22	0.908778	0.000776482		1.68078	1.621e-06		17.0211	15.8113	16.2175	15.8411	17.5127	17.1155	15.6607	15.126	15.0049	14.302	17.0034	16.9695	19.1457	18.8906	18.0638	17.734	18.5694	18.0691	17.1522	17.0252	16.2354	16.1821	17.1324	16.6605
3378	Q9CQW1	Q9CQW1	YKT6_MOUSE	Ykt6	0.907392	1		-0.0188582	0.976105		16.6382	15.5478	16.9564	17.1629	15.9748	14.8088	14.3004	16.1828	14.6003	15.115	16.8297	14.6163	15.7706	14.6607	16.3564	17.2419	17.7273	15.977	16.6847	12.8605	16.6157	16.7185	17.1817	17.7859
495	O89079	O89079	COPE_MOUSE	Cope	0.901173	0.0333265		0.806667	0.0530763		16.5627	14.3512	17.2042	16.2194	16.7987	16.3339	14.8984	14.9052	16.1858	16.4334	15.5069	14.1333	17.3752	18.5507	17.4496	18.3101	18.0532	18.2184	17.0561	17.2582	17.3476	17.1128	16.5941	17.7486
3284	Q99N95	Q99N95	RM03_MOUSE	Mrpl3	0.899931	0.0314213		1.55947	1		14.3512	14.1196	14.0189	14.0102	15.2213	18.2713	14.1544	14.3191	14.0597	14.186	13.8497	14.024	13.9476	14.9528	15.2527	14.9658	15.9177	15.6248	14.1743	14.8676	12.6895	13.0454	13.3676	13.1603
985	P46718	P46718	PDCD2_MOUSE	Pdcd2	0.899457	0.241347		1.56011	0.0522089		16.2118	15.4893	15.2438	17.4815	14.9613	19.4696	14.8139	15.0755	15.6301	14.9792	14.7698	18.192	16.5627	18.1002	18.3189	18.5582	18.0585	16.9545	15.4033	16.3146	16.199	16.6319	17.0002	15.6434
2276	Q7TSI3	Q7TSI3	PP6R1_MOUSE	Ppp6r1	0.895308	1		0.0756338	0.850865		15.1674	14.7715	15.6896	15.9815	15.4616	15.2363	14.1544	14.3191	14.0597	14.186	13.8497	14.024	14.0532	15.0951	14.5204	14.8138	15.3408	18.2197	14.7819	15.4634	14.4299	15.8605	15.3919	15.6616
2561	Q8BUN5	Q8BUN5	SMAD3_MOUSE	Smad3	0.894032	0.0485302		1.28067	1		14.2805	14.3304	14.7046	18.2872	14.4252	13.9293	14.1544	14.3191	14.0597	14.186	13.8497	14.024	15.1155	15.5354	14.8698	14.8435	14.9613	14.9423	13.7774	14.3835	13.9629	13.8332	13.2889	13.3379
889	P33173	P33173;Q60575	KIF1A_MOUSE	Kif1a	0.893467	0.000759226		0.175778	0.413082		15.2326	15.7018	14.6937	14.1752	14.4512	15.6991	14.1544	14.3191	14.0597	14.186	13.8497	14.024	14.7834	15.6297	15.6096	15.1596	14.9703	14.8918	14.9382	14.9307	15.1147	15.2095	14.847	14.9497
3595	Q9D4H8	Q9D4H8	CUL2_MOUSE	Cul2	0.890319	0.0198841		0.594271	0.10122		15.6297	15.9545	14.0532	15.2251	15.2586	13.8138	14.1544	14.3191	14.0597	14.186	13.8497	14.024	15.0909	15.3074	15.9748	15.9153	15.7207	15.7344	15.0794	15.34	15.2875	14.9892	15.8149	13.5365
2476	Q8BJW5	Q8BJW5	NOL11_MOUSE	Nol11	0.889004	1		-0.152885	0.769298		14.1155	18.4119	14.8405	14.357	14.2363	13.9658	14.1544	14.3191	14.0597	14.186	13.8497	14.024	14.6828	14.2055	14.3163	15.2346	14.8918	14.2877	14.7306	14.2225	14.4453	15.176	14.7593	15.2022
3703	Q9DC16	Q9DC16	ERGI1_MOUSE	Ergic1	0.889004	1		0.713577	0.2372		14.1155	18.4119	14.8405	14.357	14.2363	13.9658	14.1544	14.3191	14.0597	14.186	13.8497	14.024	14.8063	14.5113	14.7885	14.959	13.1611	14.2877	13.9691	12.0394	14.8006	12.9687	14.1805	14.2742
3461	Q9CXW3	Q9CXW3	CYBP_MOUSE	Cacybp	0.888643	0.128987		0.113696	0.839402		15.7602	14.1115	13.4512	16.8846	14.6718	15.0455	14.1544	14.3191	14.0597	14.186	13.8497	14.024	14.4902	14.6551	13.6773	15.1164	13.8592	15.1445	14.0507	15.8808	14.7063	13.1799	13.8301	14.6128
[truncated: 1,858 more rows]

## Sheet: S10 GSK126 vs DMSO Analysis
ID	Protein_Group	Protein_Ids	Protein_Names	Gene	GSK126_vs_dmso_logFC	GSK126_vs_dmso_pval	category	EZH2_GSK126_1_Ab_mzML_NORM-by-EZH2	EZH2_GSK126_1_Ab_rep2_mzML_NORM-by-EZH2	EZH2_GSK126_2_Ab_mzML_NORM-by-EZH2	EZH2_GSK126_2_Ab_rep2_mzML_NORM-by-EZH2	EZH2_GSK126_3_Ab_mzML_NORM-by-EZH2	EZH2_GSK126_3_Ab_rep2_mzML_NORM-by-EZH2	EZH2_DMSO_1_Ab_mzML_NORM-by-EZH2	EZH2_DMSO_1_Ab_rep2_mzML_NORM-by-EZH2	EZH2_DMSO_2_Ab_mzML_NORM-by-EZH2	EZH2_DMSO_2_Ab_rep2_mzML_NORM-by-EZH2	EZH2_DMSO_3_Ab_mzML_NORM-by-EZH2	EZH2_DMSO_3_Ab_rep2_mzML_NORM-by-EZH2
[truncated: 891 more rows]
