# Supplementary material for: Decoding protein methylation function with thermal stability analysis
Source: Nat Commun. 2023 May 25;14:3016. doi: 10.1038/s41467-023-38863-1 (PMC10212966; doi:10.1038/s41467-023-38863-1)
Supplement: Supplementary file 15 — Source Data [file 41467_2023_38863_MOESM15_ESM.xlsx]

## Sheet: Fig 2b-c
mESCs_PISA_Prmt5i_591_vs_DMSO_logFC	mESCs_PISA_Prmt5i_595_vs_DMSO_logFC	mESCs_TP_Prmt5i_591_vs_DMSO_logFC	mESCs_TP_Prmt5i_595_vs_DMSO_logFC
-0.394187	-0.00905388	-0.406125	0.00765357
-0.14249	0.297129	0.200481	0.00505628
0.489116	0.249364	0.494823	0.302821
-0.00884071	0.0372183	0.0430942	0.111138
0.34482	0.236184	0.215066	0.273121
0.0130277	-0.0561806	0.143206	0.0591508
0.440495	0.281771	0.11827	-0.0823428
0.123336	0.10678	0.235316	0.25457
-0.010985	-0.00672447	0.208954	0.0117239
-0.157043	-0.128445	0.160908	0.0225396
-0.0315759	-0.00925709	-0.196405	-0.119473
-0.0276835	-0.0578575	0.182748	0.194385
0.355996	0.0811729	0.387203	0.115165
0.0443953	0.0289151	0.00439308	-0.0189871
-0.148992	-0.153718	0.092307	0.0584659
0.26772	0.0173705	0.443152	0.353644
0.427588	0.131666	0.0476859	0.201163
0.0601735	-0.0543312	0.135577	0.0958632
0.218759	0.018814	0.31049	0.0251447
0.204692	0.167913	0.0135572	-0.057505
0.217434	0.212187	0.573882	0.42781
0.209298	0.144973	0.11336	0.10895
0.0414174	-0.0669365	0.261881	0.0768941
0.39129	0.182275	0.385161	0.195409
-0.0464988	0.10625	-0.0161657	0.121578
-0.363254	-0.362542	-0.130637	-0.135414
0.00500504	-0.206391	-0.0453598	-0.0291272
-0.0612078	0.032186	-0.216229	0.0365662
-0.0388313	-0.0537304	0.0206904	-0.0152867
0.00885976	-0.469625	0.0766271	0.00790343
-0.347804	-0.147244	-0.116923	-0.0343234
-0.016922	-0.0042291	-0.119567	-0.0748422
0.478215	0.226056	0.285341	0.0464518
0.120798	-0.3116	-0.0353842	-0.160248
0.172631	0.0518319	0.0663333	0.0580987
0.0963161	0.0154912	0.179432	0.233162
0.0708219	0.0532452	0.0180536	-0.0735037
0.115667	0.164233	0.0931875	0.15987
0.169485	0.0138393	0.0395262	0.0233493
0.417866	0.546567	-0.149689	-0.0038949
0.313376	0.452559	-0.0669341	0.0552659
-0.141032	0.0190092	-0.259477	-0.172333
0.236007	-0.0519967	0.311492	0.070377
-0.0244182	0.0580003	-0.138713	0.0383967
0.172772	0.119236	0.212543	0.0346946
0.136962	-0.265217	-0.0407184	4.29437e-05
0.21458	0.126808	0.196777	0.211469
0.0372288	-0.166512	0.182981	0.0376702
0.0318511	-0.0208791	0.129923	0.0436027
-0.0624228	-0.0838045	-0.0777941	-0.100223
-0.725538	-0.52377	0.0338431	0.0324636
0.121236	0.194879	0.220704	0.142072
0.104912	0.0873137	0.152022	0.229742
0.258219	0.304593	-0.0599318	-0.00613566
-0.0356734	-0.302528	0.128433	-0.0533804
-0.0272876	-0.10936	-0.0241444	-0.0297081
0.254278	0.182866	0.0390393	-0.0875159
0.0183755	-0.0896537	0.1348	0.0273484
0.0138924	-0.0238527	-0.130324	-0.00856018
0.360122	0.808909	0.0184978	0.125771
-0.00228552	-0.0875216	0.373965	0.106887
0.24128	0.0468253	0.13207	-0.00519275
0.163072	-0.123796	0.11438	0.0283831
0.122569	0.047652	0.245274	0.0704354
-0.0816845	-0.0690837	0.144654	0.0564568
0.240214	0.199804	0.538222	0.113796
0.0877945	-0.0930634	0.237324	0.105614
-0.0880914	-0.125037	-0.0937069	-0.0137554
-0.0286384	-0.00348684	-0.355559	-0.129829
0.291407	0.272957	0.0823142	0.0342231
0.132918	0.194179	-0.0337489	0.050025
0.233725	-0.00985426	0.314607	0.0399594
0.149538	0.159886	-0.108256	-0.157231
0.129871	0.322454	0.00350459	-0.241974
0.0575271	0.0771628	0.0732508	0.0966531
0.290127	-0.277824	-0.070173	-0.0255944
-0.0667737	-0.0691359	0.0245898	0.042543
-0.0563026	-0.110263	-0.11363	-0.101332
-0.15158	-0.102453	-0.0139754	0.0307602
-0.206552	-0.222411	-0.0601523	-0.0727394
0.208822	0.155799	0.172733	0.209669
-0.0763026	0.0343813	-0.0129248	0.152541
0.264695	-0.290408	0.120071	-0.0422897
0.0425748	-0.0139885	0.211585	0.196726
-0.155058	-0.23247	0.0981005	0.0543678
0.0368013	0.12452	0.190402	0.265873
0.175463	0.168419	0.120378	0.12684
0.0821205	-0.0589053	-0.0473209	0.0803498
0.403914	0.143419	0.379628	0.151584
0.021501	0.156781	0.068105	0.0505328
0.211845	0.087579	-0.0104438	-0.00466292
0.0595977	-0.048983	0.0961921	0.045147
-0.405732	-0.461687	-0.0427434	0.0602385
-0.0312124	-0.135453	-0.0445689	-0.0374588
-0.172709	-0.0750523	-0.00574486	0.00095099
-0.146593	-0.102273	-0.0298014	-0.0135773
-0.0931176	-0.261421	0.151074	-0.0616962
-0.213881	-0.316056	-0.159294	-0.219443
-0.0772526	0.00765808	-0.1994	-0.174585
-0.312089	-0.215221	-0.256155	-0.14612
0.0964752	0.0796959	0.0916828	0.0587323
0.0890761	0.0984016	0.0407679	0.0538223
0.0203765	-0.129238	0.0398845	-0.0337705
0.053685	0.0389245	0.122958	0.0884453
0.212384	-0.0197287	0.173274	0.035775
-0.0834449	-0.383192	0.077497	0.0506656
0.216339	0.0572275	0.163208	0.20978
0.105997	0.0374577	-0.138737	-0.0292866
-0.184058	-0.203638	0.00853519	-0.011596
0.0786977	-0.108523	0.0861658	-0.0903281
0.0221569	-0.00451826	0.000691012	0.0149565
-0.135692	-0.24024	-0.0993094	-0.108824
0.541875	0.723372	0.387872	0.268378
0.196259	0.118473	0.426313	0.194989
0.0603056	0.0245101	0.0883696	0.132169
0.115174	0.0322258	0.265907	0.109527
0.206233	0.00109031	0.13415	0.133321
0.147345	0.00338894	0.247792	0.0415886
0.0460684	-0.0596707	0.111517	0.0962337
0.108029	0.0479425	-0.0100111	0.0674443
-0.134873	-0.175329	-0.0314724	-0.034297
-0.109535	-0.285883	0.0333208	0.0180035
0.189335	0.271272	0.00974163	0.0671341
-0.12906	-0.216697	-0.0164915	-0.0330319
0.144336	0.0406402	0.200308	0.0176382
0.0378574	-0.0133304	-0.0273231	0.0786442
0.141694	0.0471484	0.126655	0.100916
0.166729	0.0412655	-0.137354	-0.0111467
-0.107565	-0.129704	0.0546989	0.102655
-0.0748908	-0.0476685	-0.129642	-0.0737992
0.107356	0.0884222	0.105782	0.140325
-0.047577	-0.00895175	0.13995	-0.0134367
-0.0232809	-0.0623699	-0.00158832	-0.0363005
0.284927	-0.0270225	0.773546	0.233414
0.284558	-0.19517	0.0444953	0.0448444
-0.114908	-0.11292	0.11538	0.115678
0.0932914	0.133233	0.16413	0.194405
-0.60934	-0.496964	-0.26887	-0.0958187
-0.242236	-0.232377	0.0204804	-0.0175386
0.194814	-0.00242271	0.158816	0.0459432
0.13003	0.200392	0.0259589	0.100286
0.078855	-0.0195445	0.174614	0.193124
-0.171119	-0.198369	-0.0794781	-0.0725559
0.204268	-0.334907	0.192437	0.040544
0.019983	0.0140693	0.0607418	0.0862424
0.0800345	0.0682767	-0.0571573	-0.00837815
-0.0505304	-0.102305	0.107034	0.0184784
0.0965471	0.0122783	-0.00577512	-0.00733187
0.0773006	0.0363958	0.0635255	0.0994188
0.480618	0.174013	0.0092164	0.0349892
-0.208486	-0.0665018	-0.00768264	-0.015276
-0.0623052	-0.126308	-0.0023716	-0.112406
0.261723	0.136538	0.246913	0.247918
-0.263582	-0.0645555	-0.075808	0.112114
0.129316	-0.199073	0.265986	0.00179227
0.180166	0.0525946	0.170044	0.126149
0.115542	-0.116129	0.107534	-0.00860144
0.0481386	0.0494969	0.0513554	0.104884
-0.068523	-0.0286429	-0.0874999	-0.0174119
0.00973067	-0.0991864	0.0592799	0.0711092
-0.140834	-0.163836	-0.0388774	0.0211404
0.0798179	0.237734	0.132941	0.214122
		0.219434	0.0809807
0.161989	0.0160477	0.178337	0.0585776
0.0282452	-0.144207	0.0208312	0.00484679
0.0889913	0.000877598	0.062092	0.0817289
-0.313258	-0.308416	-0.109335	-0.0480137
0.0252209	0.0875705	0.101629	0.0458053
0.133587	0.0849648	0.100712	0.0065919
-0.0728214	-0.0948952	0.0878155	-0.0304637
0.12804	0.043245	0.1227	0.08741
0.00078304	-0.00655364	-0.0033651	0.0423486
-0.0664509	0.0130382	-0.129703	-0.0850029
0.219805	0.10643	0.223661	0.0285913
0.0662787	0.0374864	0.120089	0.102542
-0.00984923	-0.207413	0.251423	0.135363
0.0207661	0.00194858	0.0353073	0.0065528
-0.0442043	-0.0889067	0.0657519	-0.123668
0.225079	0.0923053	0.158436	0.124896
0.0763675	0.124217	0.254626	0.170665
0.242954	-0.0950691	0.185651	-0.00862664
0.483088	0.563891	0.232428	0.193662
0.081069	0.108779	-0.0348383	-0.0673724
0.0279704	0.0683381	-0.48883	-0.204895
-0.0142598	-0.323858	0.223994	-0.150478
0.140978	0.0582536	-0.00237065	0.0932727
0.061225	0.11007	0.0437562	0.0350497
0.0920552	0.0356745	0.12413	0.104764
-0.209507	-0.167925	0.0446299	-0.131233
0.0306489	-0.027059	0.0687604	0.0462311
0.0745933	0.182456	0.144141	-0.179555
0.037816	0.0425898	0.061144	0.0635361
0.167436	0.000381091	0.208882	0.0460742
-0.129482	-0.00955014	-0.0641926	-0.0276395
0.128957	0.164451	0.142303	0.191452
-0.380804	-0.290349	-0.101257	0.0142451
-0.0613404	-0.166036	-0.0248592	-0.0421435
-0.142847	-0.600534	0.343704	-0.268026
-0.179127	-0.163346	0.0129767	0.0426645
0.0833372	0.0838135	0.200955	0.142044
0.0376389	-0.0196341	0.128585	0.00291019
-0.0191098	0.00566179	0.0147152	-0.00637027
0.0533486	-0.0189601	0.027485	0.0593326
0.346174	0.49825	-0.173536	0.00471285
-0.162746	-0.500053	0.284144	-0.307715
0.128491	0.0629015	0.136589	0.234299
0.166939	-0.0190167	0.155713	0.149307
0.0603934	0.205078	0.187091	0.209841
0.0981026	-0.0896804	0.275168	0.126669
0.0542105	-0.0131917	0.0746792	0.142755
-0.0345358	-0.113092	0.0529441	-0.0343042
0.0908889	-0.0203977	0.219197	0.0669765
-0.0607089	-0.224542	0.0585215	0.0574617
-0.204093	-0.0288623	0.0501793	0.120081
-0.0932426	-0.184838	0.135046	0.0700287
0.0745433	0.0765166	0.0423305	0.086665
0.128693	0.0618371	0.0478591	-0.078056
0.883829	0.277898	0.745914	0.173632
-0.0568063	-0.111202	0.255236	0.243309
0.113867	0.0204151	-0.0590151	0.00133083
0.0937872	0.00255018	-0.0110433	0.0762647
-0.00948664	-0.00571507	0.0779972	0.0421218
0.00841587	-0.0878444	0.0752313	-0.0283113
-0.0124048	-0.00569432	0.0883518	0.0439041
0.126395	0.0211896	0.231037	0.221214
0.187187	0.090733	0.0208848	-0.00686516
-0.0188438	0.0454874	0.175457	0.226556
-0.111284	-0.170063	0.34346	0.134211
0.0365586	0.156574	-0.0664119	0.029946
-0.0898826	-0.143002	-0.190376	-0.165861
0.370022	0.281585	0.473051	0.356533
0.0340874	-0.0532758	0.0475056	0.0228806
-0.0935183	-0.0439759	0.0227842	0.0858245
0.247241	0.0304883	0.159718	0.118291
0.154772	0.0802677	0.174768	0.116326
0.0124923	0.0366895	0.138863	0.147127
-0.165892	-0.199931	0.0823652	0.0235421
-0.39542	-0.425763	-0.124407	-0.214104
0.544995	-0.327012	0.0734644	-0.0366666
-0.276876	0.0536919	0.174474	0.161694
-0.611252	-0.64388	-0.016563	-0.151164
0.258293	0.197995	0.00205345	0.0751687
-0.420727	-0.424744	-0.186729	-0.150612
0.0954978	0.0556266	0.15972	0.0584613
-0.013254	0.0255567	-0.156606	-0.148947
0.0930851	0.0359745	0.102394	0.120451
0.0561172	0.0359374	0.0560513	0.0404132
0.0932321	0.00974826	0.0714978	0.102057
0.0228305	-0.103574	0.0415834	-0.0155163
0.00418948	-0.107924	0.0574622	0.0862947
0.00496518	0.179113	0.0405882	0.108806
0.17578	0.0941085	0.10447	0.0371799
0.150423	-0.0496007	0.133355	0.0458492
0.400774	0.35063	0.243109	0.0294092
0.00513239	0.0663309	0.0425718	0.062709
0.0349596	0.0251537	0.0919358	0.0780339
-0.0850597	0.0219018	-0.13527	0.0460306
-0.430497	-0.406479	-0.157752	-0.203198
0.215057	0.0723758	-0.0830759	-0.0990154
0.175952	0.0818727	0.0851736	0.0155813
-0.0249098	-0.0588738	-0.176524	0.0194147
0.0921211	-0.0765206	0.129611	0.0280761
-0.146	-0.29357	0.0699975	0.0785654
0.0358478	-0.0260927	0.0521257	0.0928943
0.17591	-0.00933024	0.366566	0.140337
-0.340896	-0.291167	0.0464014	0.0916069
0.192889	-0.157801	0.0644855	-0.0199344
-0.0101151	-0.0423114	0.12011	0.0481968
0.258517	0.120193	0.324411	0.0621645
-0.063805	-0.198586	0.207342	-0.0266419
-0.0270812	-0.0124309	0.189802	0.231126
0.178289	-0.143111	0.0831503	-0.0138664
-0.126341	-0.444402	0.0755861	0.00965634
-0.0521371	-0.128565	0.0189768	-0.0893459
0.0532567	-0.0536402	0.30065	0.274231
0.153819	0.0670084	0.153919	0.147354
0.123311	-0.227229	0.278485	0.0583757
0.155752	-0.107063	-0.110769	-0.0294056
0.0147073	-0.0176102	-0.0414668	0.0588057
-0.354443	-0.294953	-0.3551	-0.0124435
0.109359	0.0721206	0.0110961	0.0208108
0.028444	0.0352764	-0.110223	0.00383539
-0.115113	-0.0677337	-0.217862	0.0268902
0.271054	0.0718584	0.148103	0.105554
-0.149664	-0.525365	-0.0474614	-0.0434114
0.597272	0.688798	0.328828	0.340723
0.0436512	0.291905	0.0633028	0.0238323
0.129243	0.110836	-0.0846043	-0.0368368
0.125205	0.0685002	0.130919	0.134467
0.100169	-0.300052	0.037141	-0.00296186
-0.0627648	-0.0144135	-0.0517048	-0.0441233
0.175593	0.0480331	0.0547232	0.0522732
0.052132	-0.261433	0.0978984	0.0345002
0.401188	0.270173	0.256967	0.10342
0.0925303	0.052818	0.139442	0.182575
0.044824	0.0528848	0.0760655	0.0742855
-0.250979	-0.256676	0.100816	0.0239474
0.112169	0.179525	0.202632	0.186678
-0.0198135	-0.0292774	0.075041	0.0285336
-0.158833	-0.133224	0.0537729	0.00921782
0.144126	0.0853758	0.0658336	0.0353061
-0.197335	-0.0671692	0.0356415	0.0487771
0.274888	-0.0517027	0.0628699	0.0387613
0.0786127	0.0813475	0.0405839	0.148604
-0.0129957	0.0516301	-0.105666	-0.0859577
-0.0141621	-0.0621727	0.0142462	0.0760461
0.0651059	-0.0724637	0.127606	0.0289565
0.0309147	-0.0038317	0.0724854	0.0835912
0.0396473	-0.0525051	-0.0805098	-0.0233675
-0.0918482	-0.0184031	-0.114747	-0.048661
-0.0428037	-0.0333115	0.0447012	0.10022
0.211062	0.217034	0.138545	0.156751
-0.325769	-0.454342	0.551447	0.154033
-0.250958	-0.039987	0.122544	0.0584107
0.19091	0.0277607	0.0490136	-0.0391685
0.0292809	-0.0282985	0.0395627	0.0658335
0.128847	0.000784495	-0.0240189	0.0527261
0.110196	-0.0274382	0.0344964	-0.0147341
-0.393293	-0.276531	-0.204859	-0.0976168
-0.0448128	-0.109192	-0.164822	-0.153655
0.0686593	0.0979043	0.0938308	0.13345
0.248632	-0.245774	0.0122366	0.00156308
0.0672576	-0.0246063	0.0345945	-0.0717922
-0.185189	-0.16477	0.0641978	0.0727865
0.045263	-0.0328946	-0.0749037	0.0175241
-0.0598633	-0.0211826	-0.0566961	-0.0343433
-0.0382824	0.185389	0.222012	0.202221
-0.074763	-0.175613	-0.0197057	-0.0336243
-0.129966	-0.0805678	-0.121513	0.0772603
-0.0887365	-0.000676762	-0.0945965	0.00368287
0.0110064	-0.114243	-0.131343	-0.0872443
0.625437	0.225132	0.250175	0.307863
0.139031	-0.200502	0.0652949	0.0543839
0.153168	0.161609	0.067373	0.101773
-0.0757144	-0.126583	0.131368	0.0260414
0.01685	-0.0132946	0.178333	0.227209
0.180915	0.181195	0.0590594	0.0589377
0.263726	0.303168	0.280451	0.155302
0.262917	-0.274214	-0.130338	-0.075988
-0.09531	-0.272413	0.107699	-0.0999902
-0.0968329	-0.138001	0.0331888	-0.0164677
-0.123246	-0.149899	-0.0413615	-0.108547
0.202463	0.160403	0.149919	0.0966138
-0.103057	-0.128331	-0.06521	-0.0446487
0.1743	0.202256	-0.00454404	-0.0455479
0.196361	0.0790342	0.193935	0.169657
-0.209613	-0.300375	-0.019869	-0.0600643
0.00491981	-0.0450951	0.0569325	0.115797
0.238375	0.250257	0.0283771	0.0243866
-0.357226	-0.304816	-0.0290097	0.0555155
-0.210797	-0.175243	-0.0785856	0.174168
0.0047821	-0.14424	-0.00135515	-0.0149103
0.248806	0.109626	0.156382	0.12355
-0.14441	-0.0667903	0.015017	-0.10939
0.0542102	0.0839188	0.124967	0.199422
-0.0526232	0.0446079	0.120279	-0.124075
0.0270843	-0.0926022	0.060861	0.100701
0.411552	-0.0237262	0.404886	0.0421765
0.0186329	-0.0831147	0.170169	0.0659042
-0.143857	-0.0290897	-0.0514999	0.0583314
-0.22646	-0.302974	-0.142245	-0.118889
0.156535	0.230637	0.0586854	0.0996264
0.121781	0.014242	0.0784377	0.0417709
-0.290834	-0.175325	0.117521	0.154112
0.222322	0.0276531	0.186135	0.199469
0.204837	0.201438	-0.0244239	0.0421797
0.119966	0.114095	0.31897	0.089905
0.135936	0.0469821	0.209662	0.151193
0.0233473	0.0204833	0.0846322	0.102171
-0.39517	-0.346166	-0.113572	-0.0152597
-0.0124413	-0.106649	0.0894341	0.127781
-0.21164	-0.2621	-0.197069	-0.11712
0.0747497	0.144349	0.217395	-0.154419
-0.18644	-0.157344	-0.251248	-0.20345
-0.0250957	-0.0327199	0.27477	0.0909299
0.101518	-0.227126	0.201246	-0.0224345
0.0562566	0.0423138	0.109295	0.0902232
0.108684	0.0615471	-0.00868748	0.0595728
0.162667	0.21268	0.132736	0.141955
0.0664312	0.0302322	-0.0335332	-0.0264266
0.0396357	-0.167921	0.109095	0.0364785
-0.581097	-0.524682	-0.290216	-0.070709
0.0287535	0.0207828	0.0299705	0.00331377
-0.0913972	-0.0498819	0.116754	0.207636
-0.0961857	-0.211217	-0.0166671	-0.0613696
-0.0874484	-0.175005	-0.0608192	-0.00748712
0.0576325	0.122355	-0.0211521	-0.0254558
-0.0712062	-0.0830979	0.000526578	0.133397
-0.208925	0.0186071	-0.279542	0.183159
0.473525	0.21224	0.146846	0.169533
-0.359034	-0.280495	-0.0618959	-0.00220415
0.12669	0.0325543	0.100363	0.0819024
0.0757848	0.0279838	0.0397738	-0.0192439
0.23961	0.23725	0.0173262	-0.234943
0.284496	0.372755	0.260254	0.164113
0.124262	0.139997	-0.054137	-0.0314054
0.0217242	-0.0597253	0.275302	0.216782
0.00476612	-0.0248096	-0.0197646	-0.0457659
0.339144	0.139124	0.530884	0.153
0.00726341	0.117474	-0.162854	-0.0711232
0.0494	-0.0513556	-0.0754481	-0.0915111
0.152284	0.00380947	0.143656	0.0541896
0.106412	-0.0357721	0.0437671	0.142574
-0.533022	-0.537143	0.11466	-0.0122968
0.255574	0.246961	0.0284267	0.0666109
0.0676732	0.0514845	0.0330971	0.0102537
-0.0224832	-0.147596	0.0551575	0.0271356
-0.271307	-0.215131	-0.0659801	0.0794116
0.0716775	-0.107416	-0.045196	-0.189914
0.0557342	-0.529779	0.457808	0.200465
0.105978	0.0911306	0.0627657	-0.0916189
-0.145531	-0.0432895	-0.0303413	0.0971174
0.00903586	0.119487	0.00909932	-0.0059002
-0.00537215	0.0031825	-0.286883	-0.21339
0.0264096	-0.0745642	0.0495634	-0.0258021
0.0752475	0.127433	-0.110451	0.0425067
0.0228251	-0.0567094	0.0451301	-0.00563424
-0.0917439	0.008907	0.131217	0.0616727
0.414266	0.382629	0.103727	0.136553
0.0771723	0.062736	0.0500816	0.101933
0.13302	-0.0874016	0.323148	-0.0580319
-0.186449	-0.287939	0.00949005	-0.0188561
0.0274441	-0.0713166	0.0734503	0.207224
-0.144011	-0.153178	0.0921079	0.0453269
-0.00980556	0.019194	-0.0500518	0.0120577
-0.316874	-0.139796	-0.0516254	0.013133
-0.105495	-0.126231	-0.0394154	-0.0128327
0.0608932	0.0645271	-0.109459	-0.0996103
0.067662	-0.0220108	-0.00334701	0.0300866
-0.137351	-0.230182	-0.104708	-0.0652514
0.119983	-0.019429	-0.0144506	-0.00277157
0.0316002	-0.108298	0.0816305	0.0520636
0.0838307	-0.0523543	0.132585	0.00305475
-0.0531614	-0.112501	0.022767	0.0248726
0.185397	0.452923	-0.000651579	0.0751033
-0.00900599	0.000941746	0.0190906	0.0181689
-0.0116049	0.00816897	0.151654	0.0341394
-0.0875526	-0.0180788	0.0109287	0.0297803
0.103348	0.0748156	-0.200226	-0.0596714
-0.0331511	-0.0276041	0.0495796	-0.0139289
0.0391127	-0.0408977	0.118173	-0.0240583
0.356087	0.144488	0.0646901	0.06708
-0.338981	-0.372687	-0.226146	-0.2243
-0.214633	-0.208551	-0.0672032	-0.0575441
		-0.0747035	-0.250696
-0.345914	-0.457472	-0.0573201	-0.114671
-0.499948	-0.275508	-0.25691	-0.0599035
-0.271798	-0.229003	-0.163002	-0.192159
-0.0074108	0.0448309	0.0512793	0.127234
0.037124	0.165625	0.0394977	0.0474642
-0.182934	-0.112653	0.00274446	0.0843164
-0.203806	-0.154988	-0.176688	-0.163935
0.0561623	0.0987409	0.0308016	0.0385216
-0.215656	-0.106838	0.0152168	-0.0386917
0.0153564	0.115008	0.118668	0.114889
-0.0258934	0.0146507	-0.00235712	0.0710555
-0.0119676	-0.179881	0.0495431	-0.0268227
0.086789	-0.158455	0.0560116	0.0584589
0.114136	-0.0235367	0.175243	0.122823
0.0219414	-0.129378	0.0879924	0.0148572
0.0354113	0.0549059	0.139378	0.20074
0.060972	-0.208541	-0.0886113	0.00207974
0.0532174	0.0298789	0.0588112	0.00706682
0.0192547	0.0411631	0.0699303	0.0985619
0.0879464	-0.0577953	0.102204	0.0602075
0.189336	-0.0576966	0.0562509	-0.0610258
-0.0747259	0.0727572	-0.0980756	0.200167
-0.130994	-0.0310654	0.10759	0.0550827
0.0612133	0.115152	0.0724986	0.101129
-0.0473272	0.235162	-0.217441	-0.0815447
0.027649	-0.0342042	0.00407147	-0.0834308
0.0933794	0.0657421	0.0555727	0.0264519
-0.113986	-0.207045	-0.0201339	0.00581567
0.0403747	-0.045134	0.0119015	-0.0262719
0.0987634	0.00252704	0.265121	0.235144
0.233257	0.085492	0.0464363	0.0491281
0.258275	0.391211	0.0770178	0.0562178
-0.23324	-0.221061	0.00158853	0.0142195
0.122542	0.110014	0.108683	0.140325
0.122251	0.0100563	0.0211839	0.0245102
-0.0409242	-0.0766273	-0.101147	-0.178569
0.0611833	0.0398544	0.265595	0.151099
0.0804034	0.0238099	0.130126	0.194705
0.158967	0.180527	-0.119123	-0.0983265
-0.138389	-0.284685	-0.0163208	0.0324453
0.311613	-0.191322	-0.135938	-0.124364
-0.262473	-0.225245	-0.0236304	0.201804
0.113396	0.0435935	0.104091	0.110513
0.0765669	0.00556383	0.085103	0.0428132
0.0195069	0.0641488	0.0598389	0.0556006
-0.154859	-0.114157	-0.0622739	0.014959
0.0874549	-0.0188275	-0.133623	-0.152375
-0.2893	-0.133334	-0.193831	-0.156677
-0.0943016	-0.0782023	0.0194761	0.0266491
-0.174319	-0.0980741	-0.0606628	0.00881306
-0.014522	-0.0878774	0.0837104	0.06621
-0.296123	-0.259978	-0.157904	-0.106984
-0.0897131	-0.103988	-0.0600118	0.00167815
-0.0593132	-0.0561314	0.0779115	0.0825793
-0.0304898	-0.197581	0.0110096	-0.029954
0.0859388	-0.120088	0.0740772	0.00329052
-0.0869884	-0.0264699	0.00692599	0.0123243
0.000434708	-0.256423	0.0113971	-0.0779289
0.079821	-0.118412	0.0149697	-0.0399315
-0.238391	-0.320114	-0.0535306	-0.122518
0.114585	-0.204903	0.218325	0.00384365
0.0883067	-0.0414695	0.108788	0.127198
0.239144	-0.16408	0.134283	0.0752535
0.115704	0.111919	0.0332461	0.000791756
-0.242228	-0.152563	0.101265	0.0157597
-0.192937	-0.121593	-0.0764868	-0.0120173
0.0618195	0.0308974	-0.0326768	0.0757152
0.0942052	0.0562031	0.0641117	0.0477845
-0.073943	-0.117846	-0.145268	-0.135486
0.135775	0.105972	0.0970619	0.076102
0.0225059	-0.0539209	-0.0229653	0.0151244
-0.0241759	-0.0166381	0.0291348	0.0245279
-0.0287394	-0.149749	0.0984646	0.0484553
0.143586	0.246292	-0.18371	-0.188057
0.362754	0.329192	0.11911	-0.00897291
-0.152555	-0.106704	-0.0338743	-0.0120208
0.0451983	0.264498	0.0451316	-0.016417
0.0882508	0.231478	0.00420887	0.00993482
-0.144232	-0.315346	-0.069432	-0.0888276
-0.00911993	0.0613431	-0.189179	-0.108109
0.121111	-0.116936	0.118146	0.0554689
0.0345877	0.00588582	0.0875785	0.0571484
-0.0718014	-0.255354	-0.00578741	-0.0458906
0.149348	0.17587	0.0641404	-0.0596908
-0.185961	-0.226891	-0.0364551	0.0151572
-0.170765	-0.226299	-0.129909	-0.157783
0.454032	0.194952	0.174701	0.182865
-0.0193653	-0.08197	-0.0312815	-0.0372751
-0.00471377	-0.198448	-0.0055671	0.00431503
0.0150324	0.0336178	0.0439217	0.0474638
0.165028	-0.0118996	-0.24811	-0.345049
0.169095	0.108316	0.103816	0.138793
0.0457706	0.177213	-0.0912401	0.0741183
0.12638	-0.13794	0.444146	0.21453
-0.362004	0.108412	-0.602066	-0.471718
-0.0513539	-0.027732	0.120565	0.0983437
-0.0902473	-0.0348649	0.0483385	0.0485709
0.0527446	0.0694196	0.0152647	0.0401784
0.0149303	0.0357064	0.109279	-0.124747
0.122991	-0.0214423	0.0875547	0.0373426
-0.220012	-0.231978	-0.0215441	-0.0404911
-0.0210243	0.0535587	-0.104594	-0.0560483
0.0395564	0.150706	0.269554	0.186878
-0.0238126	-0.157981	0.0778265	0.0388667
0.168181	-0.0281585	0.0318339	-0.0519637
0.0634068	-0.0810791	0.322982	-0.0885294
0.0160405	0.0632803	0.156264	0.0128837
-0.0252068	0.0557614	0.0606573	0.155176
-0.402262	-0.327023	-0.0406956	-0.07552
0.332448	-0.0324381	0.399941	0.0433844
-0.0271843	-0.10736	-0.0150492	0.0528368
-0.347216	-0.256471	-0.300629	-0.163439
0.0159767	-0.0558107	0.210049	0.0528985
0.0115149	0.0310365	0.022413	0.0846314
0.077772	0.0462774	0.123037	0.146857
-0.0203479	-0.174822	0.19671	0.0627381
-0.00491292	-0.0774362	0.012585	0.0407803
-0.00966997	0.0533838	-0.0155964	0.0519315
0.10963	-0.0339923	0.0273115	0.0221963
0.0835125	0.0544157	0.0404168	0.107028
0.0234282	0.110298	-0.0722283	-0.0215102
0.226812	-0.000901243	0.0724681	0.000686972
0.0412682	0.102865	0.0868771	0.0499269
-0.153608	-0.166974	0.110437	0.0599203
0.407643	0.458755	-0.199383	-0.248007
0.10541	0.0385669	0.0778319	0.0249966
-0.123091	-0.0182201	-0.0168668	-0.010425
0.233054	0.262341	-0.189887	0.0681175
-0.0420443	-0.0487647	0.0150567	0.0881091
0.308029	0.121408	0.0875022	-0.00822008
-0.0631075	-0.0378304	0.0356815	0.0418378
0.0266378	-0.0184022	-0.0927575	-0.0932479
-0.133714	-0.223846	-0.179407	-0.114434
0.0212582	-0.244336	-0.145822	-0.0300724
-0.0892285	-0.0985541	0.20916	0.0906732
0.0588446	-0.0635178	-0.0128024	-0.0402695
-0.0770503	-0.010982	-0.0605283	-0.0264169
0.0985179	0.086094	-0.0965669	-0.106392
-0.0613949	-0.0100533	0.0331097	0.0529829
-0.00161453	-0.0327145	0.725075	0.137554
0.00589487	-0.0109919	0.00846246	0.0273136
0.163779	-0.00360256	0.0163572	-0.090706
0.136657	-0.0752006	0.161755	0.0658916
-0.454558	-0.320464	-0.200172	-0.117533
0.277545	0.0948375	0.106036	0.0625539
0.0258277	0.0571808	0.0795192	0.0932579
-0.0105756	0.048008	0.0348794	0.0517361
0.100816	0.0427556	-0.0709588	0.0361105
0.103653	0.191648	-0.097328	0.0195147
-0.245107	-0.261895	0.0129247	-0.00106233
0.108613	0.153923	0.169567	0.176639
-0.0503088	-0.0425084	0.0144339	-0.0318763
-0.25843	-0.206206	0.0506215	-0.212189
0.175226	0.103655	0.179494	0.157377
-0.237546	-0.227559	-0.00497317	-0.102827
0.160031	0.0896876	0.173676	0.0863796
-0.0610945	0.0123389	0.0774937	0.00101812
-0.118036	-0.0216496	-0.0802008	0.0399971
-0.0291863	-0.0131997	-0.129986	-0.115204
-0.222067	-0.205366	0.0668735	0.0183427
0.155929	-0.0411026	-0.206757	-0.0958978
0.131692	0.120971	0.0835257	0.0053564
0.077163	0.149881	-0.212356	-0.0167082
-0.0018627	-0.00912226	0.0379486	0.0418624
0.00373972	-0.0665593	-0.199707	-0.209375
0.213539	0.0638579	-0.0793756	0.109432
0.138861	-0.0468636	0.0223249	0.0158242
0.106479	-0.0666647	0.199935	0.129162
0.36216	0.344395	0.0218535	0.0397503
0.0946709	0.0173417	0.0731733	0.0512155
0.231592	0.217147	0.125566	0.15223
-0.61951	-0.402262	-0.225023	-0.159668
-0.0581471	0.0660474	0.314215	0.21007
0.0106698	-0.0674887	0.045623	0.0887263
-0.298272	-0.226776	-0.0983491	-0.0589807
0.0460759	0.0990526	0.0936927	0.17951
-0.161867	-0.17688	-0.0436337	-0.103402
0.0598237	-0.217932	0.281272	0.0856357
0.0909949	0.134377	0.0305515	0.00641854
0.153257	0.151493	-0.0214007	0.0933988
0.0878024	0.182266	0.00709505	0.0251655
0.0223018	-0.0219014	-0.0155251	-0.0314258
0.270106	0.0864153	0.13224	0.0678409
-0.121875	-0.0242209	0.0985408	0.0331948
0.249425	0.260992	0.0823476	0.0528199
0.0485509	0.0235836	0.0478393	-0.0628363
0.0532432	0.103105	0.0591657	0.0477144
0.118171	-0.16068	0.0402253	-0.112586
0.0863362	0.130489	-0.201176	-0.00166854
-0.0290037	-0.0299019	0.0593546	-0.0304313
0.145527	-0.0042599	0.146738	0.063733
0.304731	-0.0188663	-0.250369	-0.116786
-0.212703	-0.317362	0.17158	0.0917554
0.121223	0.0827523	0.00724001	-0.00467442
0.0567091	-0.052296	0.149309	0.00957785
-0.070493	-0.109476	0.036216	-0.0757234
-0.0662633	-0.134478	-0.0534201	-0.0173706
-0.0132366	-0.108946	0.11199	-0.00730784
0.0513187	0.126578	0.00481499	0.0709335
0.136006	-0.0777278	-0.0240238	0.0231534
0.115403	-0.226125	0.00681206	-0.00610785
-0.0191266	-0.00951244	-0.0787293	-0.0588126
-0.135309	-0.106829	-0.0304038	-0.0206303
-0.0905829	-0.128699	0.0314578	0.00592312
0.104361	0.0571638	0.0405064	-0.130813
0.163989	0.247281	0.056062	0.0101649
0.0178971	0.0121024	0.0173203	0.00558755
0.277516	0.319951	0.0169842	0.156207
-0.00471613	0.0802702	-0.076434	-0.0187905
-0.210356	-0.347045	0.0464552	-0.0830401
-0.102176	-0.0657635	-0.181263	-0.0456676
0.0598214	-0.0253221	0.0289351	0.143979
0.0335421	0.0787687	0.0287969	0.0255761
0.23756	0.123246	0.146171	0.0776591
-0.0500331	0.309013	0.16728	-0.123246
0.102403	0.0885079	0.0118261	-0.0583719
0.0545937	-0.010005	0.0695567	0.0294355
0.264532	0.331702	0.271807	0.251357
-0.0778907	-0.0570283	0.0560535	0.15462
-0.0646752	-0.139946	-0.0315737	-0.0407489
-0.0219342	-0.0556162	0.019605	0.0291903
-0.0568446	-0.056472	0.0144352	-0.0552224
-0.13969	-0.190463	-0.0342391	-0.011331
-0.377109	-0.283291	-0.0662844	-0.0941614
-0.153286	-0.191404	0.111588	0.0292991
0.0755774	-0.0339874	0.0490114	0.00315275
-0.0146595	-0.118446	-0.070791	-0.0333192
0.137519	0.0276397	0.200358	0.085292
-0.0374288	0.0514757	0.0971827	-0.0592793
-0.00802869	0.0152862	0.0693916	0.0864572
0.0788683	0.0314012	-0.0188972	-0.0747486
-0.0631401	-0.109942	0.0035521	-0.0355118
0.0362277	-0.32189	0.270027	-0.225336
0.202271	0.279964	0.0248293	0.0922277
-0.0210769	0.149704	-0.11049	0.0942823
0.126683	0.0360136	-0.0280296	-0.0269291
-0.0568967	0.128577	0.216912	0.143003
-0.305997	-0.166446	-0.169542	-0.0354499
0.159708	0.107062	0.0611264	0.073611
0.122843	0.0926604	-0.0448741	-0.03012
-0.180211	-0.225456	-0.100412	-0.211269
-0.0420229	0.00434363	0.0535972	0.0336813
0.14889	0.164758	0.22689	0.133137
-0.0923879	-0.130566	-0.0787667	-0.14164
0.0470213	0.0617001	-0.173893	0.0604307
0.0016232	0.0362787	0.318939	0.244445
0.190365	0.171082	0.0893648	0.0325758
0.0390585	0.0806928	-0.052152	-0.0753652
0.0193405	-0.0566848	0.0669359	-0.0803827
-0.0751655	-0.103158	-0.0468916	-0.0138681
0.0913658	-0.013181	-0.00443159	-0.0249806
-0.0175394	-0.0645878	0.0420794	0.0148709
0.141342	0.0869984	0.196955	0.117993
-0.0476332	-0.102203	0.0234305	0.01804
0.0735337	0.109214	0.00873907	0.0138855
-0.0557731	-0.10699	-0.0519607	-0.0204004
0.273191	0.238499	0.291516	0.178375
-0.0348096	-0.0717718	-0.0274338	0.0559022
-0.0251501	-0.130965	0.136492	0.0283882
-0.00368684	-0.0735637	-0.00215694	-0.0246895
0.028298	0.0971098	0.0445527	0.0642925
0.09101	0.0968662	-0.0389949	-0.0122693
-0.0826827	-0.136548	-0.0191882	-0.00834461
0.066264	0.101142	0.0981802	0.138904
0.116007	0.0455833	0.0389151	-0.132069
0.0793235	0.0875002	0.163641	0.087574
-0.0250329	-0.205895	0.00807885	-0.041531
-0.249803	-0.321571	-0.0667343	-0.0523852
0.0343552	-0.0373279	0.189555	0.317776
0.0837668	-0.129226	0.0881751	0.00831702
0.00448497	0.0241237	0.0786838	0.0926238
0.0417934	0.0423127	-0.104807	-0.0531887
-0.158847	-0.0894485	-0.0932721	-0.0185934
-0.02998	-0.112148	0.0928503	-0.0339284
0.265412	0.238803	-0.028268	0.0252891
-0.00934485	-0.143679	0.0177329	0.0403841
-0.11192	-0.14915	-0.00202782	-0.0411898
-0.075344	-0.0774249	-0.0227124	-0.033691
-0.161082	-0.201004	-0.00197977	-0.0769521
-0.139527	-0.1202	-0.0311756	-0.0418918
-0.0984587	-0.270786	0.0630383	-0.011697
-0.0998946	0.0841797	0.0258568	0.0928813
0.101907	-0.020986	0.0557494	0.0128248
-0.326773	-0.27194	-0.132816	-0.0522819
-0.175472	-0.192461	0.0193643	0.00614406
0.0834713	0.0680891	0.0308912	0.135797
0.10925	-0.00460146	0.157873	0.250497
-0.0572158	0.0337004	-0.258665	-0.10647
-0.127777	-0.0962321	0.138195	0.0138616
0.0163352	-0.0914278	0.0577839	0.0106552
-0.0932394	0.0189028	-0.0775541	0.0542504
0.059029	0.121103	0.00854494	-0.0668296
0.123818	-0.131325	-0.0450042	0.0229501
0.118481	0.0696364	0.120905	0.0908467
0.0568929	0.0308736	-0.177833	-0.140771
-0.317805	-0.35827	0.136286	-0.0200662
0.213084	-0.104223	0.0894482	0.0709885
-0.0986504	0.0167814	-0.0591681	0.0543949
0.0604882	-0.0636167	0.0612229	-0.0109904
-0.0871724	0.139351	0.0409684	0.157429
0.0396228	0.0316347	0.0187596	0.0444763
0.0656547	0.0431411	0.000532425	-0.010201
-0.179286	-0.19192	-0.0162795	0.0325523
-0.195943	-0.223132	0.0144261	0.0151077
0.230288	0.145762	0.085123	0.0298785
-0.0282579	-0.0102846	0.0151579	0.0122335
0.0722578	0.108774	-0.0380088	-0.0870308
-0.0501576	-0.0817465	-0.0234783	-0.033337
-0.189839	-0.277478	-0.0659918	-0.0868002
0.0430157	0.0528385	0.129678	0.150802
-0.0433517	0.000721344	-0.0374632	-0.0924337
0.204179	0.131271	0.196305	0.116038
0.147862	-0.13475	0.236775	0.0470073
0.0829118	0.00455975	0.0315918	-0.00268523
-0.00530701	-0.124252	-0.02647	-0.0638067
-0.17941	-0.413642	0.287536	-0.30308
-0.227733	-0.450287	-0.0332806	-0.212338
0.0785552	-0.0512527	0.180125	0.0667463
0.252275	0.00798682	0.23301	0.333032
-0.395684	-0.378139	-0.164701	-0.00615021
0.0606352	0.0367486	0.0346755	0.0962638
-0.162033	-0.497993	0.378871	-0.48335
-0.0435032	-0.150813	0.0812181	0.0365179
-0.229547	-0.17786	0.0201528	-0.0130525
0.273505	0.134653	0.064892	-0.0423378
0.192298	0.0477675	-0.221022	-0.0229024
-0.122833	-0.283398	-0.114434	-0.0925008
0.262924	0.258286	0.0247932	0.0199811
-0.185879	-0.455687	0.0549723	0.0584165
-0.256701	-0.106951	-0.0503031	-0.114017
0.0320728	-0.0341109	0.00388222	0.188969
0.651408	0.440514	0.142679	0.0478734
-0.232107	-0.329162	-0.109225	0.119926
0.0966856	-0.011901	0.489848	0.279583
-0.0317479	-0.0344679	0.0442918	0.0648567
-0.116974	-0.241858	-0.134447	-0.103895
-0.00159545	-0.144731	0.0858501	0.0523408
0.0359368	-0.0731945	0.0279981	-0.0215544
-0.159775	-0.12574	0.166124	0.142893
-0.152462	-0.0160146	-0.174834	-0.259883
-0.111947	-0.0214381	-0.00470723	-0.0216114
-0.131176	-0.0396678	0.125269	0.259046
-0.02286	-0.120077	-0.103271	-0.092276
0.140829	-0.157719	0.264344	0.216903
-0.0670937	-0.0620505	-0.0386943	0.0129288
-0.039146	0.0124157	0.105049	0.143797
-0.00792071	-0.0645945	0.167303	0.133158
0.147346	0.0347711	0.131114	0.0470742
-0.123214	-0.0839744	-0.038072	0.0144825
0.070517	0.0653262	0.149484	0.0782587
-0.0774281	-0.0338976	-0.10582	-0.0154135
-0.163029	0.00190077	-0.106352	0.103936
0.0260907	0.138542	0.0700857	-0.0351508
0.119691	0.132309	0.010378	-0.00289692
0.0329896	-0.00428252	0.071173	0.0522299
-0.327112	-0.302555	-0.173589	-0.0525907
0.0303941	-0.059167	0.0782229	0.0319189
-0.246341	-0.240764	-0.0339434	-0.0306417
0.153953	0.175095	-0.0491097	-0.0152818
-0.00889565	-0.0404143	-0.0155465	0.00490425
-0.02835	-0.028543	0.00506188	0.0490774
0.387003	0.160454	0.0954618	0.0313454
-0.01589	0.0625701	-0.00604447	-0.0525941
0.647507	0.751658	0.0754969	0.172347
-0.562227	-0.238343	-0.266222	-0.0559046
0.103918	0.164022	0.0512108	0.0573644
0.0793964	-0.0749366	0.046829	0.0746201
-0.0403044	-0.224269	-0.0513181	-0.0445951
0.18241	0.183428	0.133615	0.147637
-0.041909	-0.0938285	0.0526973	0.00442764
-0.486402	-0.595827	-0.341247	-0.284858
0.478432	0.169592	0.210098	0.331661
0.0853611	0.175302	-0.0981968	0.00974906
0.123449	0.16102	0.0446968	0.0097178
0.433339	0.289386	0.191784	0.0686294
-0.000558093	0.0202992	-0.101246	-0.0538184
-0.231007	-0.289395	0.00357383	0.0337143
0.0646605	0.0922362	0.00327114	0.10736
0.11867	0.177178	0.225591	0.248897
-0.185688	-0.224904	-0.00458909	-0.00989767
0.00509888	-0.0621026	0.0485545	0.0496983
0.0259403	0.087642	-0.0146225	-0.0133601
0.0214223	0.0486904	-0.0328414	-0.0878389
-0.0879132	-0.133972	0.0500516	0.0552795
-0.134903	-0.263993	-0.00250962	0.0152279
0.0696526	0.0644936	0.0767136	0.0165399
-0.074001	-0.108487	-0.0121874	0.0449927
0.0190529	0.117476	0.045218	0.126014
-0.234104	-0.257852	-0.123052	0.0349958
0.0136462	0.189415	0.084375	0.170542
0.144458	0.13072	-0.0380489	0.0427307
0.126547	0.0619947	0.0487298	0.0282106
-0.0883841	-0.0986757	0.0364886	-0.00822172
-0.262394	-0.250921	0.0321579	0.0392605
-0.111766	-0.25887	0.10195	0.116679
-0.0387511	-0.147496	0.027631	0.060248
-0.0531317	-0.051667	0.142021	0.0412091
0.10604	0.101014	0.216617	0.187202
-0.0438277	-0.160993	0.00678125	0.175917
0.307106	0.0885439	0.238595	0.000433868
0.188502	0.0347614	0.277313	0.199213
0.0658863	-0.00364196	0.0355246	0.0201284
-0.347268	-0.1973	-0.0546661	0.035051
-0.0783779	0.0896368	0.0391349	0.106666
0.0758728	0.0481294	0.0665389	0.0837628
0.0707599	0.0174901	-0.190601	0.128657
-0.245549	-0.152582	-0.0226681	0.00920978
-0.109559	-0.00562464	-0.0793087	-0.0424546
0.0872673	0.0872502	0.106839	0.049969
-0.0240431	-0.0490645	0.0826028	-0.0261222
0.112255	0.0876879	-0.0857961	0.00119523
-0.00551599	-0.0164291	-0.0764201	0.0090683
-0.24653	-0.225876	-0.0102187	0.008351
0.0217281	-0.0125237	-0.0244601	-0.00134966
0.0314371	0.041122	-0.106472	-0.0753024
0.141434	-0.0366109	0.22235	0.144907
0.01284	0.00841873	0.0510743	-0.00627546
-0.0568305	0.0252015	0.00609266	0.0625453
-0.124353	-0.0214153	0.107113	-0.0153354
-0.129496	-0.330589	0.0216249	-0.0619031
-0.167662	-0.127445	-0.0343637	-0.0320876
-0.163157	-0.244553	0.00322899	-0.116079
-0.206069	-0.490658	-0.161262	-0.0964956
-0.0631413	-0.0540487	0.00121592	0.00081252
-0.217759	-0.21062	0.0151219	-0.0269484
0.0114184	-0.013049	0.0340635	-0.0327719
-0.328147	-0.431755	-0.0775794	-0.117417
-0.0791197	-0.0889513	0.0226043	0.0491455
-0.0393296	-0.12477	0.048777	-0.0150051
-0.0905856	0.0401179	-0.119385	-0.035486
-0.063885	-0.110638	-0.439933	-0.320795
0.122485	0.115573	-0.0071752	0.0464141
-0.0457858	-0.0143512	0.095609	0.0652067
-0.133363	-0.0642789	-0.0754472	-0.107827
-0.168562	0.0115927	-0.0360915	0.024343
0.0967821	-0.085341	0.204701	-0.0183386
-0.17779	-0.128232	-0.0898071	-0.0263313
0.0100074	-0.114606	0.379791	0.310987
-0.0918645	-0.120332	0.172417	0.0708215
0.416613	0.126935	0.384	0.0323725
0.200844	0.214982	-0.0326902	0.0564819
0.0450088	0.0547766	0.0392023	0.117396
0.25544	0.00117932	0.00119668	-0.0340899
0.17377	0.0505972	0.148784	-0.00376584
0.0778984	0.0634029	0.124958	0.0147719
-0.112041	0.0215116	0.0596012	0.128119
0.0577853	-0.0456454	0.0136062	-0.0202946
-0.130663	-0.199748	-0.122142	-0.0895924
-0.215124	-0.692101	0.00835084	0.0304877
-0.0386724	-0.0740749	-0.0391259	-0.0253332
0.0224807	0.037253	0.0868913	0.113616
-0.0733845	-0.0475047	0.0553401	0.0442066
0.0321259	-0.0451268	0.158427	0.0209139
0.159955	0.275055	0.0272254	0.0746054
-0.360607	-0.344602	-0.18043	-0.138718
0.0220791	0.00293588	-0.0193632	-0.072981
-0.074215	-0.0591309	0.0575801	0.0468313
-0.0356417	-0.0359763	-0.0408826	-0.0327063
0.0634285	-0.0220249	0.0817239	0.0930215
-0.00521469	-0.0358602	-0.0378614	0.0453196
0.0894134	0.0304986	0.234511	0.0526808
0.258659	0.209942	0.294682	0.20574
0.101132	0.50743	-0.00779859	-0.0463771
0.0360473	0.000824483	0.0543731	0.040812
0.0985101	0.0132746	-0.00662106	0.0142749
0.25606	-0.00584911	0.106966	0.20911
-0.0658971	-0.168356	0.0672731	0.121054
-0.00180815	0.066458	-0.0618458	0.00586859
0.193683	0.173605	0.0144809	0.0368592
-0.309603	-0.255375	-0.0838295	-0.0552816
-0.662252	-0.599218	-0.368932	-0.254383
0.048042	0.19346	-0.0975736	0.0118591
0.0860331	-0.0812834	0.054352	-0.0017211
-0.00146148	-0.0535444	-0.0202124	0.0549664
0.0265125	-0.0887264	0.127214	0.0156416
0.120461	0.0771235	0.155951	0.0755416
-0.0148425	-0.0699148	0.0340501	-0.0216558
-0.0591333	-0.0664454	-0.0475642	0.0404059
-0.0996018	-0.204309	0.00741957	-0.0311517
0.071384	0.0365053	0.0437081	0.0385577
0.300443	0.337969	0.230682	0.254095
0.287827	0.157734	0.0311964	0.102544
0.0432049	-0.0658536	0.0544887	0.033975
0.0248462	-0.04003	-0.0385845	-0.0273309
-0.0523242	-0.0338474	-0.052677	-0.0500683
0.0904832	0.0376257	-0.12093	-0.113752
-0.0924803	-0.353272	0.0868675	0.220778
-0.0151099	-0.0722851	-0.00487406	-0.0861118
-0.0564059	0.00596044	0.0950998	0.0438483
0.706163	0.536653	0.400803	0.369038
-0.275441	-0.185256	0.00835737	0.120737
-0.0832892	0.00111057	0.0241378	-0.0345948
0.150981	0.0375659	0.161703	0.0773632
-0.28367	-0.297483	-0.087099	-0.0481195
0.0425164	0.0336689	0.114849	0.0410939
-0.0624064	-0.0470317	0.0828351	0.060304
0.134901	0.0616535	0.077461	0.109778
0.244147	0.174868	-0.0612808	-0.0989954
0.0927794	-0.0136761	0.0182723	0.0346323
-0.148056	-0.11867	-0.0774146	-0.00190237
0.356042	0.222917	-0.0954757	-0.0742299
-0.0320087	0.0701146	0.026233	0.0511201
-0.11261	0.00593935	0.0494756	-0.110487
-0.0262152	0.00446992	0.0991368	0.0763425
0.106751	0.0436165	0.0358406	0.0170379
0.279046	0.145403	0.157916	0.0928974
0.015159	0.0260241	-0.0486208	-0.0200183
-0.0355226	-5.01811e-05	-0.149106	-0.0998698
0.0239456	0.063762	-0.0339278	-0.0440328
0.117718	0.062266	0.0611426	0.0322406
0.0224654	-0.022931	0.219305	0.136461
-0.151133	-0.26604	0.0569337	-0.0149495
0.0829967	0.0671693	0.0831133	0.104279
-0.0559253	0.0551933	-0.058142	-0.238625
0.192596	0.149711	0.244172	0.16514
-0.0607225	-0.168412	0.0307323	-0.0615098
-0.191792	-0.203556	-0.125529	-0.0856614
0.162007	0.0370238	-0.0274529	-0.042315
-0.00562275	-0.0564316	0.0540945	0.0183583
0.0588155	0.0440128	-0.0192328	0.0513391
0.0815237	0.0303612	0.143837	0.0165153
-0.0251177	-0.0103172	-0.0254803	-0.0693495
0.383144	0.219042	0.208832	0.165761
-0.01284	-0.0972564	0.00681236	0.0222159
-0.0807223	-0.0733074	0.0126882	-0.024012
0.0189003	0.0630207	0.102688	-0.00463482
0.365146	0.301549	0.110133	0.0322421
0.192481	0.222457	-0.0651655	-0.000187358
0.0333889	0.0641768	0.0569992	0.0448507
-0.383612	-0.320928	-0.303294	-0.134942
-0.0786206	0.0158532	-0.0384314	0.0593225
0.0377551	-0.0203234	-0.144096	-0.0909371
0.0307894	0.00636265	0.112595	0.0319578
-0.0457444	-0.067365	-0.0457623	0.00275395
0.025387	0.123779	0.0713734	0.0982362
-0.108999	-0.0621459	-0.0632239	-0.0275206
0.0306612	0.0675327	-0.20173	-0.183168
0.0410549	0.0753781	-0.158545	0.00479263
0.131813	0.191426	0.0482862	0.0266148
-0.308481	-0.314232	-0.173354	-0.0746946
0.059407	-0.00614275	0.0446033	0.0017922
0.021352	0.0578648	0.0767757	0.0318901
0.124705	0.0871744	-0.144441	-0.210786
0.346612	0.1962	0.253103	0.140431
6.64585e-05	0.0468916	0.0301181	0.0627812
0.190994	-0.0287313	0.0706837	-0.0117619
0.142164	0.15735	-0.204408	-0.0349101
0.0311939	0.0339687	0.0954184	0.0871483
-0.11688	-0.0502181	0.0712901	0.072441
0.134157	0.224601	0.127086	0.134319
-0.0213174	0.000910858	-0.166274	-0.0467415
-0.084195	-0.205486	0.0337824	-0.010427
0.280334	0.380409	-0.00319067	0.0456929
0.0974937	0.0450102	0.091966	0.0931258
-0.0956323	-0.0745321	0.04194	0.162637
0.00147919	-0.017517	0.0697271	0.110027
0.059745	-0.0541728	0.178489	0.108344
-0.105637	-0.0162687	-0.0239574	-0.032856
0.0517642	-0.0375673	0.233037	0.106
-0.0457666	-0.066793	0.016515	0.00605977
0.303929	0.42806	-0.221504	-0.0493656
0.16171	0.0569119	0.237045	0.0950087
-0.0484332	0.0210214	-0.0762068	0.0187003
-0.446957	-0.297886	-0.16027	-0.0135065
-0.236201	-0.0804187	-0.143205	-0.164153
0.122264	0.0951063	-0.00857663	0.0965109
-0.141217	-0.354484	-0.000113535	-0.234146
-0.118908	-0.163763	0.0233528	0.028124
0.198855	0.012368	-0.00140993	-0.0475077
-0.147699	-0.260221	-0.0961803	0.0524411
0.151266	-0.00273998	-0.130376	-0.0815655
0.143175	0.218861	0.0158123	0.145465
0.132257	-0.017067	0.0788354	-0.0277224
0.0175517	-0.0807988	0.0633948	0.0276817
0.0556698	0.0921201	0.0683944	-0.0123024
-0.0285949	-0.0326553	0.144325	0.0456429
0.014626	-0.326046	0.0429323	0.0385756
0.0409926	0.0973786	0.0590133	0.0165069
-0.066226	-0.0453969	0.0648387	0.0651775
-0.150188	0.0608728	0.175861	0.0849708
0.0693361	0.00896698	0.118381	0.0819896
-0.0541638	-0.0166957	0.0270882	0.0467534
0.232156	0.342218	0.0444926	0.205201
-0.0740856	-0.13195	-0.0174938	-0.0103193
-0.0961507	-0.1009	0.00389074	-0.0202437
-0.0597918	-0.0755648	0.00890046	-0.0194131
-0.104499	-0.167428	0.0456753	-0.0265986
0.0245906	-0.0252945	-0.0572002	0.0434427
0.0347249	0.0505508	0.00020841	0.000928894
0.0206004	0.0388223	0.00594138	0.0832855
-0.0582359	-0.0400216	0.0383893	0.0392641
0.0310854	0.0200321	0.0474572	0.073034
0.105055	0.0610958	0.205099	0.227578
0.00600028	0.0253624	0.205467	0.0997833
0.108187	0.195393	-0.0237558	0.0116734
0.00804095	0.0972982	-0.158397	-0.0585981
-0.204322	-0.203192	-0.0935369	-0.00538878
0.0783311	-0.0298041	0.0490049	0.0420323
-0.0424851	0.0815698	0.279585	0.182989
-0.0813699	-0.0664121	0.0708441	0.0657716
-0.0712842	0.140459	-0.228871	-0.128403
-0.347584	-0.308404	-0.173162	-0.0984319
-0.0809316	-0.0496909	0.117857	-0.0132931
0.0362397	0.0294091	0.0980012	0.154399
-0.0439509	-0.168566	-0.0222281	-0.0466637
0.214611	0.15122	0.0366294	-0.0445982
0.0621488	-0.275634	0.00139046	0.0416344
0.114435	0.0650276	0.0172456	-0.00684824
0.127025	-0.162074	-0.0927263	-0.042177
-0.280926	-0.255386	0.200802	-0.0369979
-0.0442176	-0.129912	0.0451485	0.0072697
0.00447221	-0.171744	0.0560277	-0.0241625
-0.0504093	-0.188929	0.0693561	-0.0586532
0.0294902	0.0381515	0.0133044	-0.0563071
0.143403	0.0539079	0.0604517	0.0744131
0.194337	0.0162902	0.397687	0.0670069
-0.056614	-0.198578	0.229762	0.14555
-0.0277749	-0.0192304	0.0736088	0.0855064
0.132602	0.1526	0.0221813	0.0585912
-0.0696602	-0.0565035	-0.0612683	-0.0634837
0.104788	-0.166647	0.0011509	0.088493
0.0378323	0.172045	0.0189321	0.175033
0.10584	0.0872659	0.0473861	0.027698
-0.00815841	0.0596766	-0.0178735	-0.0367585
0.17396	0.0917895	0.0180464	-0.0178986
-0.113692	-0.17662	-0.0718005	-0.0262523
0.285495	-0.0249239	0.384239	0.0220822
0.0701038	0.0878176	0.002842	0.0189027
0.0685297	0.0416424	0.00911462	-0.0823897
0.177551	0.203485	-0.105774	0.0212866
0.122794	-0.120795	0.0842887	0.0682788
0.0124568	0.036411	0.0428935	-0.00650561
-0.198744	-0.150961	0.080513	-0.016012
-0.572267	-0.513438	0.0822585	0.116633
0.0138517	-0.0624222	0.0867428	0.0199961
0.109531	-0.122167	0.123576	0.0495378
0.205237	0.109851	0.116401	0.147446
0.188816	0.129547	0.00185307	0.0331441
0.0907992	-0.095076	0.0294269	0.0593457
-0.0198241	0.0906726	0.0142027	0.0759456
0.0111386	-0.0134962	-0.0152406	0.00486787
0.0764584	0.113915	0.0780751	0.0852406
-0.040825	-0.0428645	-0.0336031	-0.0430905
0.0767667	0.0513358	0.0122996	-0.0727638
-0.0655779	-0.118352	0.0787779	0.198625
0.15069	0.112358	0.0250631	-0.0263088
-0.0758902	-0.0395503	0.21531	0.176853
-0.0781286	-0.074143	0.0982204	0.0395839
0.0476564	0.0752515	0.113504	-0.0059708
-0.0484366	-0.104827	-0.0926475	-0.0948374
0.0895827	0.0395665	0.190477	-0.015321
-0.167879	-0.0804993	0.0268089	0.0468354
-0.0398629	-0.143499	-0.0283127	-0.0188189
0.13246	0.180959	0.0951884	0.0394145
-0.288376	-0.368565	-0.148506	-0.0249829
-0.0703789	0.0493468	0.0267967	0.151576
-0.322078	-0.229309	0.0213346	0.057303
0.0536301	-0.0220708	0.0115181	-0.019527
0.214858	0.00536457	-0.109574	-0.0681518
-0.241714	-0.233447	-0.0347672	-0.0461114
0.0974357	0.02261	-0.0488372	-0.0248884
0.0723597	-0.0462812	0.124012	-0.00621954
0.0233321	0.169587	0.257342	0.126341
0.0645956	0.0897003	-0.0975897	0.00249021
0.0131459	-0.0428058	0.0970884	0.039953
0.0323741	0.141856	-0.0730525	0.0384475
0.0235924	-0.0610297	0.107704	-0.0206658
0.0549088	-0.144899	-0.024368	-0.0101852
0.0998577	-0.0267377	0.0670358	-0.000326407
0.0985386	0.162561	-0.023839	0.037785
-0.0276963	-0.0251686	0.118332	0.0834847
0.198979	0.187134	-0.0881363	-0.10223
-0.065979	-0.0142782	-0.1925	-0.10654
0.17471	-0.0693094	0.288012	-0.0630196
0.00064634	0.0192918	0.0530184	0.00438462
-0.00122336	-0.0958964	0.0199712	0.0247995
0.30929	0.103452	0.279517	0.173886
-0.0445982	-0.100826	0.0496154	-0.085986
0.0121395	0.197576	0.0554762	0.119088
0.118621	0.0150213	0.164437	-0.00678959
-0.137547	-0.203701	0.0695842	-0.0844165
-0.134206	-0.188319	0.00937975	-0.00811067
-0.337233	-0.169962	-0.0424474	-0.00672696
-0.170172	-0.304266	-0.0666449	-0.0613946
0.0985411	0.0144429	0.0524979	0.0385664
-0.0190818	-0.153668	0.0656944	-0.0553039
-0.0343483	0.0320571	0.019926	0.0221861
-0.0128745	0.0259716	0.116745	0.10499
-0.0890616	-0.276631	-0.0605985	-0.0181952
-0.240659	-0.0761459	0.0134828	0.0781598
-0.228943	-0.155311	-0.0123226	0.00995161
0.0517819	0.0167639	0.0789723	0.0436319
-0.327011	-0.366034	-0.10146	-0.0768611
0.0381231	0.0611357	0.0594557	0.0926542
-0.388727	-0.200602	-0.108795	-0.206619
-0.0869518	-0.176835	0.0379776	0.0687062
0.0424659	-0.0646666	-0.249914	-0.196676
-0.108995	-0.132476	0.0302298	0.0231509
0.0929463	-0.021149	0.0476435	0.0875624
-0.0148326	0.0217798	-0.104793	-0.0244982
-0.20462	-0.270609	-0.0508055	0.0124339
-0.170212	-0.200899	-0.0261828	0.00668369
-0.0678931	-0.108344	0.0165219	0.0179274
-0.149547	-0.104759	0.0437529	0.0428951
0.0383868	-0.195776	0.137034	0.0182179
0.110876	0.0440442	0.229438	0.00983954
-0.103901	-0.101347	-0.0743776	-0.0794014
0.0318538	0.0222152	0.149017	0.0603959
0.00377354	-0.153519	0.0393947	0.0256082
0.0350828	-0.0668301	0.0908904	0.0222648
0.0964378	0.19552	-0.031106	0.0573219
0.0235402	-0.0819864	-0.0581302	0.0695927
-0.0313579	-0.0652015	0.00820528	0.0525719
0.0440847	0.00766631	-0.0999519	-0.10829
-0.075446	-0.082175	0.0389305	0.0450579
-0.0713259	-0.143322	0.191637	0.053314
0.055629	-0.105344	0.0108339	-0.00615735
0.0251025	0.0427342	0.0490015	0.0814268
0.00770878	0.10395	-0.0492383	0.051328
0.0441303	0.037995	0.0466106	0.045553
0.109135	0.0324884	0.143429	0.129068
-0.0883944	-0.0313526	-0.0948315	-0.0071903
-0.209696	-0.00624221	-0.054736	0.0317759
-0.291009	-0.38679	-0.0737584	-0.138452
-0.138242	-0.0217524	-0.0021108	-0.264939
-0.029852	-0.03588	0.0516073	0.00874803
-0.0221	0.105821	0.0878379	-0.000415131
0.0178544	-0.0193843	-0.0159486	-0.0119923
-0.10863	-0.0963541	-0.0337846	-0.00244631
0.295912	0.213874	0.333711	0.18057
0.0260315	0.158731	0.0767221	0.0600763
-0.0304251	0.0166925	0.0307275	0.0953798
0.0146689	0.00429399	-0.0103241	0.00719772
0.327326	-0.319357	0.189438	0.261448
0.0217215	0.104628	0.0282157	-0.00477686
-0.208542	-0.209004	-0.00509213	-0.00324647
0.312816	0.109512	0.388089	0.0813991
0.254918	0.116447	0.0732862	-0.039878
-0.115505	-0.0158907	-0.0562112	0.0430641
0.128155	0.124872	-0.044433	-0.0185315
0.25058	-0.190998	-0.451062	-0.334292
-0.244397	-0.172039	-0.313472	-0.16678
0.0465009	0.000799446	0.0731788	0.0114808
-0.340548	-0.181357	-0.222322	-0.170808
-0.103164	-0.198805	0.0873933	0.0222939
-0.10262	0.000722832	0.174519	0.0364327
0.0448649	-0.0824515	0.0229123	-0.0113341
-0.258573	-0.311635	-0.149626	-0.0648676
0.263404	0.247598	-0.162894	-0.0132403
0.0698619	0.0236182	0.0101521	-0.0201755
0.048727	-0.17947	-0.00295248	0.0690082
-0.0449547	-0.145317	0.109206	0.0704844
-0.32306	-0.0876721	0.035192	0.0885506
0.0652332	-0.000485835	0.00500805	0.000859181
0.0754697	0.0240831	0.144741	0.0396175
-0.00789058	-0.0489353	0.0822937	0.0885654
0.320149	2.42961	-0.234415	0.0662695
0.00882096	-0.20037	-0.0555182	-0.138243
0.130928	0.232445	-0.0668574	0.0154621
-0.401893	-0.294583	-0.16339	0.00215443
0.00185395	-0.0594578	0.125754	0.0593566
-0.244043	-0.251311	-0.0735029	0.0215904
0.105526	0.0737546	0.0412606	0.0802677
0.220847	0.379312	-0.0419702	0.0105899
-0.0504438	-0.00841888	-0.0747871	-0.0416374
0.0130763	-0.0213265	0.0230706	0.0581995
-0.00539438	-0.00675945	0.112632	0.0628546
-0.360488	-0.277913	-0.118935	-0.125572
-0.0276487	-0.0896568	-0.0571457	0.00322251
-0.132118	-0.0616659	-0.0163804	0.0642621
-0.0629723	0.122586	0.0172507	-0.0449225
0.282011	0.43444	-0.253147	-0.252851
0.108755	-0.0894441	0.0895202	-0.0145973
0.136434	-0.0457557	0.194265	0.085042
0.0736852	0.0270503	-0.0560843	0.0469254
0.00298704	-0.194749	0.0504027	0.0531521
0.0583533	0.0379145	-0.0241605	0.0544428
0.319207	-0.0182132	0.243709	0.141118
-0.0292473	0.158474	-0.186462	-0.181332
-0.151569	-0.0419677	-0.0592191	-0.0302488
0.281353	0.0851669	0.146242	0.0433595
0.108263	0.24227	-0.000840219	-0.0239499
0.0697825	-0.0344855	0.10545	0.0410508
0.00788701	0.0413692	-0.0195082	-0.0272709
-0.0750517	-0.205297	-0.0255101	-0.0716339
0.156523	0.113918	0.211565	0.140937
-0.0280825	0.105684	-0.0950209	-0.0124546
-0.144043	-0.0803829	-0.052958	-0.00207848
0.0191219	0.0852889	-0.0231517	-0.0391361
-0.00656419	-0.0150053	-0.0633785	-0.0267913
0.730691	0.800652	-0.0378569	-0.0352345
0.024309	0.0715683	0.151415	0.129179
0.103457	0.0642655	0.0739194	0.0527201
0.184016	0.0128628	-0.0211757	0.00052527
0.103994	0.0203787	0.104754	0.103825
-0.0650047	-0.0812004	-0.0243971	0.0157191
-0.220016	-0.155072	-0.0487387	0.0162279
-0.0204834	-0.0453439	-0.0385426	0.0579243
-0.0759839	-0.085136	0.0891304	-0.0113726
0.392532	0.459267	0.0762713	0.192657
0.00905755	0.10245	-0.00968034	-0.0217019
0.0663082	0.0271149	0.533433	0.285903
-0.104246	-0.179197	0.00878824	0.00364799
0.0200111	0.000145569	-0.0441448	0.05356
0.0561077	0.140529	-0.0745351	0.0469645
0.290136	0.09534	-0.0315715	-0.0894097
-0.22971	-0.215598	-0.00795659	-0.0292199
0.152195	-0.148334	0.176813	-0.00406317
-0.00907405	-0.0561012	0.109661	0.0642697
-0.120647	-0.153047	-0.00230309	-0.0457463
-0.0309271	0.0709838	-0.0109632	0.115535
0.0210755	0.0820239	-0.116919	-0.0911984
-0.0871742	-0.03904	0.0378309	0.0256163
0.510053	0.429686	-0.485895	-0.66226
0.0282771	-0.132921	0.0242282	-0.0230995
-0.282	-0.214855	-0.104212	-0.0234661
-0.0116008	-0.163518	0.0883293	-0.00142629
-0.0971416	-0.0338156	0.0542392	0.108835
0.0404949	0.0711526	0.0376851	0.125778
0.41695	0.201682	-0.216514	-0.419372
-0.0174457	-0.0811713	0.0940334	0.096497
-0.26509	-0.132252	-0.0612958	-0.00923033
-0.195885	-0.182434	-0.0177666	-0.0196703
0.0498151	-0.0494554	0.00887071	-0.0706934
-0.149493	-0.133301	0.0578857	0.0670086
0.0578854	-0.0205013	-0.102681	-0.0516331
-0.124612	-0.223444	-0.0616407	0.0181209
0.0321563	0.119065	0.0245332	0.0864422
0.0774149	-0.085749	0.00949396	-0.0141209
0.0394538	-0.143858	0.00626796	0.0171225
-0.0947459	0.0750398	-0.11353	-0.0810265
-0.0183244	-0.05438	0.0869988	0.0349474
0.188353	0.077987	0.176468	0.0849193
0.0161311	0.027937	-0.00306192	-0.0214541
0.094909	0.160036	0.0127419	-0.00718228
-0.0809489	-0.126168	-0.0206283	0.0945541
0.140078	-0.0112309	0.0152063	0.021145
0.0689847	0.0839022	-0.02062	0.00218342
0.0189584	0.0281162	0.0659584	0.031723
-0.0397292	0.00384099	-0.00589127	0.0395642
-0.0470774	-0.00289641	-0.0546918	-0.033859
0.213049	0.615991	0.130883	0.172191
0.245702	-0.0645862	0.304059	0.00568174
-0.177089	-0.234271	-0.00347015	-0.035934
0.255132	0.189375	0.117617	0.146526
0.0267473	0.0791436	-0.0341498	0.0305482
0.0366775	0.0218403	0.0783896	0.0581166
-0.0191711	0.0126726	0.0828791	0.0287448
0.136125	0.011964	0.00794587	0.00101474
0.0732456	0.122692	0.246982	-0.0160942
-0.081346	0.0221276	-0.047853	-0.0447143
0.081089	0.0253593	0.118124	0.0126614
0.103196	-0.014919	0.0326	-0.0321345
0.153951	0.118857	0.0861342	0.00322691
0.00298839	-0.0751809	0.0752429	0.0392487
0.0272621	0.0699282	0.107567	0.0852533
-0.0295748	0.0457985	-0.137109	-0.0921183
-0.0897015	-0.22232	-0.0723825	-0.124182
-0.00818502	0.0139679	-0.00415049	0.0171447
-0.0252001	-0.0246251	0.0741061	0.0836027
0.0651235	0.118419	0.0658226	0.0482718
0.0955289	0.118313	0.0426715	0.0491975
0.24069	-0.084036	0.165969	0.159718
-0.0137598	-0.153808	0.0172646	-0.0112357
-0.085534	-0.0983051	0.0180693	0.0305985
-0.0843339	-0.106181	-0.0142345	0.00217956
0.0090077	0.0180193	0.00199918	0.0182144
-0.259198	-0.185163	-0.019184	0.249166
-0.0391176	-0.174779	0.0785039	-0.012238
0.176007	0.210333	0.0662502	0.0921216
0.140909	-0.0608922	0.104686	0.0679453
0.257295	0.142614	-0.0248127	0.118728
-0.105677	-0.0491234	0.0539606	0.0345079
-0.0849085	0.014391	0.0498032	0.0289773
0.118273	0.0844474	0.0158464	0.113558
-0.0658293	-0.0470075	0.0442411	0.0143308
0.037954	0.0840279	-0.00692816	0.0130069
-0.220947	-0.145737	-0.0539683	-0.0878911
-0.0869217	-0.189239	0.0627375	0.00545248
0.128804	0.0984943	0.048556	0.00631508
0.0658474	0.0915916	-0.147035	-0.081972
-0.172291	-0.186806	-0.0482647	0.006768
0.0150787	0.16607	-0.268408	-0.224793
0.0310913	0.0625432	0.0828258	0.0856735
0.148925	0.0882557	0.204018	0.128483
0.0219611	-0.00472537	-0.0499861	0.0251244
0.0840705	0.0721743	-0.0310665	-0.0156102
-0.105811	-0.10717	-0.0026751	-0.0124294
-0.108612	-0.0411472	0.0185363	0.113291
-0.162402	-0.223544	0.10164	0.108869
-0.0387067	-0.146875	-0.116128	-0.0981577
-0.378322	-0.46009	0.184418	-0.130315
-0.0541908	-0.0610704	0.075692	0.0160194
0.279392	0.385141	-0.141344	-0.0401792
0.194483	0.152	0.28882	0.258898
0.126441	0.0683942	0.0106102	-0.0148644
0.188348	0.251299	0.0494529	0.0283112
0.0611015	-0.0220437	0.0548365	0.0700086
0.116463	0.0503606	0.0639437	0.0312637
-0.335084	-0.123618	-0.10774	0.0579013
-0.0416855	-0.190231	-0.0776056	-0.0630419
-0.00017962	-0.143133	0.0184454	-0.00438741
-0.15119	-0.163489	0.125027	0.041066
-0.232741	-0.345465	-0.0712649	-0.0958623
-0.00372914	-0.247449	-0.157894	-0.114261
0.0514406	0.144537	0.079263	0.134158
0.0957342	-0.0072096	0.200168	0.00711948
-0.268556	-0.226774	-0.068351	-0.00166573
-0.0885997	-0.0964773	0.0515053	0.024827
0.0124873	0.0448143	0.0266505	0.103478
-0.0436008	-0.00154397	0.00299598	-0.0582561
0.0185267	0.0359614	0.101223	0.107271
0.101244	0.11086	-0.00189041	0.000543443
-0.0727767	-0.051938	0.0189201	-0.0115576
0.0444406	0.0473899	0.0267627	0.0829909
0.000793344	-0.00513391	0.0308977	-0.0024615
-0.158994	-0.018283	0.037088	0.00687336
0.0701951	0.0488604	-0.118165	-0.118542
-0.138827	-0.108346	-0.0805519	-0.103178
-0.0860183	-0.0956777	0.0343236	-0.052977
0.0158269	-0.0233312	0.118012	0.0621043
-0.0311523	0.315605	-0.164794	-0.0181033
0.165923	0.0854339	0.114894	0.093404
-0.010735	-0.0203529	0.0892417	0.0545396
0.134386	0.0910254	-0.00882704	-0.0294602
0.0187312	0.0145369	0.0886703	0.0591097
0.0971583	0.0210401	0.0799708	0.0874897
0.0273004	-0.0151112	0.137837	0.110643
-0.119296	-0.211965	-0.0052331	-0.0260606
0.0358229	-0.0187772	0.0948643	0.0382111
-0.123762	-0.258877	-0.112803	-0.161726
0.0522883	-0.00645091	0.104896	0.0676846
0.0137017	0.0428985	0.0531368	0.0165399
0.0702048	-0.079325	0.0313945	0.0540349
0.205534	0.232605	0.00449362	-0.0227274
0.0503505	0.0821485	0.093521	0.153969
-0.0653776	-0.0116804	-0.0642637	0.0357116
0.330302	0.243168	0.102954	0.108387
-0.058207	-0.00486129	0.0149777	-0.0072706
0.0892086	-0.00151028	-0.0615469	-0.0140218
-0.455507	-0.523798	0.225014	0.0593249
-0.0835484	0.0317353	0.0181539	0.0506102
-0.294504	-0.1683	-0.112061	-0.0399322
-0.00605049	-0.135459	0.0740351	-0.0203712
-0.101142	-0.152625	0.201975	0.183127
-0.134561	-0.0904927	0.267683	-0.354698
-0.219588	-0.310786	0.0515421	-0.0541061
-0.222162	-0.337105	-0.058434	-0.164616
0.107181	0.0864044	0.114532	0.0451339
-0.0367268	0.0512831	0.005987	0.0206401
0.0411904	-0.160255	0.11497	-0.100513
0.140069	0.193872	0.132347	0.150673
0.0832829	-0.0430707	0.00575684	-0.00599133
-0.171303	-0.156414	0.0283425	0.0129426
-0.235518	-0.305	-0.146916	-0.0673129
-0.0485169	0.0015976	0.0661618	0.064808
-0.138164	-0.198475	-0.0614389	-0.120095
0.102721	0.0576614	-0.00164744	-0.0034086
0.00573407	0.0489227	0.0514671	0.0425407
0.073406	0.117193	0.0422284	0.0707255
-0.033715	-0.00866487	0.0460402	-0.0260772
-0.276264	-0.288969	-0.0311517	-0.0165251
-0.126835	-0.0806815	0.0351448	0.0536485
0.109814	0.109901	-0.0145656	-0.0195739
-0.285295	-0.214427	-0.0444771	-0.0143343
-0.229211	-0.191068	-0.0747602	-0.0356294
0.0361969	0.0425475	0.0917766	0.0590439
-0.0571428	-0.177263	0.162784	0.0470178
0.0799532	0.0212941	0.0396547	0.0177625
0.01857	0.026084	0.0535571	0.0763548
0.05493	-0.0898861	-0.0361978	0.273825
0.0852034	0.138034	0.0742669	0.0978249
0.102682	0.27307	0.0533467	0.0493294
0.00504585	-0.0921963	-0.0907276	-0.0709352
-0.134933	-0.143772	0.0296928	-0.0064291
-0.359068	-0.369765	-0.0129991	-0.0028962
-0.260695	-0.172266	-0.118827	-0.107442
-0.0796157	-0.216164	0.0241174	0.0138259
0.0752839	0.0678156	0.090692	0.0510819
0.0816105	-0.0482224	0.197811	0.0505471
0.417075	0.532124	-0.0366419	-0.00456615
-0.0235992	-0.0384268	0.0453463	0.0526398
-0.020434	0.204718	-0.0234226	0.0901466
0.22425	0.0991325	0.224682	-0.00548059
-0.131199	-0.123164	-0.0155403	0.0502999
-0.912785	-0.62426	-0.58366	-0.282946
0.170629	0.187438	0.00468714	0.0163673
0.0251709	0.0416482	0.167714	0.0933322
-0.240643	-0.248088	0.411707	0.188608
-0.0382112	-0.177576	-0.0702962	-0.0810577
-0.0696511	-0.0975209	0.0315498	-0.014494
-0.105336	-0.214084	0.0131099	-0.0789504
0.15616	0.17891	-0.181581	-0.0580324
-0.0755145	-0.228938	0.135224	-0.0835002
0.070863	0.134312	-0.0322053	-0.00390889
0.24089	0.323788	0.12553	-0.00583529
-0.164918	-0.142034	-0.00298027	-0.0619844
-0.196861	-0.14739	0.0247345	0.0577901
-0.159141	-0.134685	-0.118285	0.0395068
-0.152197	-0.154278	0.00231948	-0.0373803
-0.0903091	-0.0518254	-0.124789	-0.0638501
0.0232417	0.111057	-0.0192632	-0.0631524
0.298306	-0.14616	-0.0915811	-0.0969084
0.271068	0.05295	-0.0688797	0.081165
0.417887	-0.0042204	0.273568	0.156654
0.0143841	-0.105035	0.271497	0.31079
0.145769	0.103985	0.00737155	-0.031694
-0.0840031	-0.0875986	0.00754985	0.00310786
-0.149784	-0.0811711	-0.0245457	-0.0686556
0.0301528	-0.0231076	0.0185512	-0.0370549
-0.0197978	0.218493	-0.0342426	-0.313871
-0.172387	-0.0849418	-0.0125916	0.0387693
-0.197417	-0.27035	0.00574381	0.0238205
-0.125454	-0.134337	-0.0551937	-0.0284595
0.0146318	0.153352	-0.0501855	0.0801157
0.0702249	-0.132373	0.0469187	0.0337702
-0.0784272	-0.0845493	-0.105408	-0.119611
-0.211776	-0.252704	-0.0682821	-0.0159414
0.0158184	0.0482802	0.310241	0.308981
0.400264	0.0912024	0.26018	0.0716818
-0.00961236	-0.143645	-0.00599323	-0.0115864
0.0962226	-0.161786	0.055566	0.0220535
-0.355856	-0.295991	0.109304	-0.0416352
-0.108105	-0.0672767	0.0241035	0.024644
-0.0937226	-0.0696197	0.033877	0.0112031
0.071565	0.0592793	-0.0258235	-0.0359568
0.0162839	-0.0263395	0.13737	0.102036
0.218883	0.173635	0.474223	0.0331876
-0.15293	-0.00672319	-0.0764329	0.0418288
-0.27596	-0.23872	-0.0253959	-0.0468545
-0.0918817	-0.00992036	-0.0335463	0.0107792
-0.121253	-0.048543	-0.0579435	-0.0552773
0.0356928	-0.0125536	0.00562177	-0.0368666
0.0329005	-0.0655117	0.0643667	-0.0408743
-0.0609297	-0.13789	-0.00856308	-0.01614
0.098277	-0.0925378	0.188637	-0.00364761
-0.0394954	-0.0219177	0.0853412	0.0540855
-0.0485758	-0.13534	0.02173	0.011638
0.0708697	0.0678873	-0.045473	-0.149926
-0.190881	-0.154753	-0.0308018	-0.0111738
-0.00182927	-0.0276145	-0.0585941	-0.140716
0.112228	0.169078	-0.253667	-0.151846
-0.116453	0.00089489	-0.228499	-0.287658
-0.0110951	0.00836399	0.0939191	0.0728056
-0.188218	0.0144917	-0.155513	0.158133
-0.0126446	0.00453332	0.0226583	-0.0406848
0.0446716	0.072088	0.185059	0.177091
0.345208	0.461501	-0.0484614	-0.0494787
-0.205007	-0.35805	-0.0975062	-0.029102
-0.0391935	0.0498223	0.0614087	0.0172871
0.0648626	-0.0626426	-0.027009	0.0323506
-0.193746	-0.402884	-0.0511032	0.0712136
-0.424671	-0.32523	-0.204482	-0.144735
0.0560632	0.0693866	-0.0594325	-0.022709
0.0154059	0.160026	-0.0474648	0.0752657
0.0878274	8.33314e-05	0.0965649	0.126035
-0.128213	-0.115193	-0.00319885	0.00418532
0.109983	0.11446	-0.0102867	0.0539624
0.236357	0.289047	-0.0814308	0.120949
-0.254941	-0.245459	-0.126435	-0.0465543
0.0484354	0.0532376	-0.125672	-0.119402
-0.11142	-0.252868	0.100592	-0.0161403
0.111392	-0.0147657	0.109259	-0.00893941
0.267458	0.503539	-0.297159	-0.137983
0.0978642	0.132365	0.0314601	0.0880437
-0.079425	-0.090086	-0.0206309	0.0278026
-0.259071	-0.207278	0.0854905	-0.0718149
0.0809575	0.0225042	-0.271585	-0.0275188
0.0381273	-0.224436	-0.0279569	0.0546912
-0.045329	-0.0988268	-0.0185173	0.000609286
-0.405154	-0.466664	-0.139445	-0.14953
-0.0554645	-0.0995365	0.000885568	0.0224545
-0.0281121	0.18339	0.0412617	0.16428
-0.153586	-0.0993711	0.00557632	-0.0215419
0.23064	0.269373	-0.0376182	0.0491603
-0.328831	-0.153074	-0.0371572	0.0182548
-0.189808	-0.256947	-0.0410738	-0.0671549
-0.0546735	-0.101936	0.0162583	-0.0153131
-0.0712598	0.0264291	-0.00165536	0.014358
-0.166655	-0.157626	0.0517306	0.0107723
0.135	-0.0924386	0.00217235	-0.027638
-0.218387	-0.120899	-0.118518	0.0215847
0.430937	0.391598	0.607809	0.530938
-0.0401878	-0.123831	0.135526	-0.0109
-0.0958198	-0.36107	-0.102962	-0.100783
0.0351862	-0.148327	0.0246903	0.0188651
0.130454	0.061048	0.0323824	0.00492457
0.0457112	-0.0255965	0.192453	0.0751105
0.11236	0.0982993	-0.0489958	0.0528576
0.293961	0.315364	0.0658982	0.141893
0.0319636	-0.00721876	-0.0105224	-0.014449
-0.104949	-0.116055	-0.0156175	-0.0102755
-0.0136547	-0.0485073	0.11605	0.143463
-0.0732806	-0.104246	0.0508977	0.0125911
-0.0238447	-0.11042	0.02776	0.0998778
-0.0946392	-0.0278105	-0.0391813	0.00466721
0.156665	0.136729	0.188226	0.126252
-0.0627393	-0.190532	0.0768734	0.0266238
-0.221728	-0.155565	-0.0978982	-0.0352391
0.0626153	0.0386582	0.0388574	0.0768447
0.265767	0.148537	0.222626	0.249874
0.0487412	0.0357933	-0.00229757	0.04135
0.0792478	0.0374859	-0.0738904	-0.0470712
0.231673	0.266896	0.164957	0.122494
0.0624768	-0.00676452	0.148914	-0.0111981
-0.256291	-0.136969	-0.0439238	0.0182962
0.311175	0.313124	-0.0520655	0.0808602
-0.0622633	-0.130248	0.0650662	0.00288653
-0.0130338	-0.0610401	0.0429368	0.0898991
-0.0510791	-0.146208	0.00444838	-0.107919
0.580128	0.638812	0.026782	0.0335431
-0.0442286	-0.110173	0.0499158	0.040008
-0.415748	-0.303328	-0.202744	-0.0443173
-0.00483381	-0.0840658	0.108243	0.0345417
0.226755	0.165067	0.154633	0.0992314
0.0876161	0.0701299	0.0898847	0.281314
-0.289194	-0.255671	-0.0729773	-0.111599
-0.00113333	0.0405368	0.00835095	0.0182614
-0.106247	-0.00759178	-0.0275823	0.0737938
0.0649111	0.173984	0.113823	0.0138252
-0.0499969	0.084916	0.0286973	0.0284445
-0.18821	-0.16881	-0.0484355	-0.0102013
-0.165149	-0.108628	-0.208292	-0.102556
0.311222	-0.120419	0.0805458	-0.0602079
0.27356	0.065452	0.0608303	0.0310088
0.0420256	0.093556	0.0487503	0.052574
-0.0149484	0.0613711	-0.0385073	-0.0680506
-0.0224517	0.130671	0.065795	0.198648
-0.0805082	-0.0449673	-0.0297744	-0.0461662
0.0203542	0.0132252	0.14499	0.13555
0.0926669	0.00728864	0.0789349	0.0660916
-0.0390542	-0.0436558	0.0331243	-0.0368921
0.0599582	0.115416	-0.0866584	-0.115365
-0.317501	-0.282324	-0.103725	-0.0965205
0.0717397	-0.202572	-0.0195204	-0.148046
-0.0614107	-0.0374844	-0.00692253	0.070233
-0.0630895	-0.0545153	0.0516035	0.0338364
-0.0219999	-0.0305728	0.0584295	-0.00873143
0.0425872	-0.248947	0.0935894	0.125415
0.0882158	0.203076	0.00516834	0.0299428
-0.275482	-0.185335	-0.085212	-0.0496982
-0.11569	-0.224586	0.0363219	-0.0436242
-0.203875	-0.151559	-0.10468	-0.0308936
-0.0458319	-0.140159	0.0386867	0.00212264
-0.158591	-0.0922932	-0.0963147	-0.0269744
-0.0347726	-0.0475338	-0.0580385	-0.0753607
-0.101032	-0.164062	-0.00615657	-0.0594887
0.0906106	-0.0111868	-0.00654603	0.0125877
-0.326877	-0.280989	-0.202773	-0.228875
0.0821951	-0.00503599	0.156661	0.105608
0.626734	0.776988	-0.132592	-0.114415
0.15106	0.0898239	0.00895439	0.0428024
-0.048168	0.0277001	-0.0434791	0.04362
0.0473623	-0.190415	0.0462113	0.0100768
0.0193186	-0.0604445	-0.0250962	0.00306856
-0.411216	-0.216532	-0.0847927	-0.0602548
-0.00533116	0.0725039	0.026002	0.0139424
0.142247	0.185441	-0.232377	-0.0107111
-0.165368	-0.0566037	0.181046	0.138506
0.0673254	0.0303231	-0.0238201	-0.00779323
-0.031113	-0.0103069	0.0236929	-0.0240523
0.00231526	-0.0614705	0.0736654	-0.0215811
-0.00774273	0.00506931	-0.0323898	-0.0956
-0.239727	-0.108553	-0.136022	-0.0128331
-0.253705	-0.0750166	-0.52692	-0.529983
-0.0901257	0.0876317	0.030273	0.114745
0.345581	0.312037	0.13525	0.176931
0.0683681	0.0618507	-0.220348	-0.138889
0.0666393	0.00766067	0.0151594	0.0307996
-0.0767778	-0.132091	-0.137161	-0.0871275
-0.223258	-0.186523	0.00120994	0.0402961
0.18018	0.054965	-0.0701461	-0.0693463
0.107875	0.0491689	0.03198	0.0309195
-0.202065	-0.149368	-0.0633063	0.00162685
-0.106669	-0.0946116	-0.0848663	0.0707263
-0.181532	-0.331163	-0.0427446	-0.137497
-0.0338353	-0.102831	-0.0436618	0.0170549
0.0682931	0.0196668	0.0180833	0.126477
-0.171909	0.113697	0.0740254	-0.0619865
-0.060516	0.00580344	0.0773735	0.073756
-0.00635182	-0.0276505	0.00376629	0.00818512
-0.00413226	-0.0164516	-0.00696107	-0.0790882
-0.0892768	-0.0472982	0.0126936	0.024716
0.0707649	-0.186204	0.0254518	0.00844956
0.0126225	0.00339691	0.0368927	0.070161
-0.161785	-0.0677829	-0.0928181	0.00754175
-0.0143395	-0.0901015	0.118223	0.293558
0.127869	-0.0865581	0.241158	0.0171605
-0.101649	-0.0962434	-0.0257001	-0.160365
-0.121451	-0.179224	-0.0107585	-0.0447714
-0.00708169	-0.00532756	0.0375076	0.0224761
0.254109	0.0766202	-0.0142331	-0.00777963
-0.00444673	0.0258827	0.083343	0.0311722
-0.0269778	-0.078874	0.0444919	-0.0228113
-0.0434384	-0.141057	-0.00683879	-0.0346384
0.0248676	0.00415595	-0.212034	-0.130452
0.140776	0.131047	0.133239	0.160756
-0.0275878	-0.113822	0.0627748	-0.0135985
0.0137123	0.0809667	0.117631	0.170624
-0.0504727	-0.115118	-0.025217	0.0558954
0.095672	0.0989613	-0.109785	-0.0398765
-0.073206	-0.260764	-0.155641	-0.00460413
-0.0316914	-0.0641739	-0.14025	-0.0793963
-0.176549	-0.152848	-0.0869458	-0.0256682
0.00647513	0.0382185	0.0700741	0.0382624
-0.123325	-0.0363332	0.00691374	0.055248
0.0626173	0.169433	0.158822	0.186319
0.107082	0.273985	-0.0940808	-0.254073
0.0922345	0.145285	0.0994182	0.105905
0.15789	-0.0344503	0.122492	0.0304721
0.0747302	0.024148	0.152849	0.12386
0.162911	0.0722108	0.0273286	0.0914838
-0.0628593	-0.0277803	0.0154592	-0.0100814
-0.131057	-0.00470506	0.0654352	0.0595781
0.124213	-0.197478	-0.0458526	-0.0132533
-0.273049	-0.243041	0.0293876	0.143147
-0.104102	-0.146456	-0.0209847	-0.0823749
0.0328506	0.0164027	0.027811	0.0583867
-0.100624	-0.0352017	0.118876	-0.010287
-0.0249624	0.0672768	-0.0159926	0.0325139
-0.194589	-0.172933	-0.125793	-0.0774134
0.126503	-0.0373393	0.0681224	-0.0102202
0.139717	0.00961139	-0.0765539	-0.0533826
0.38094	0.0602142	0.0155114	0.233469
0.565625	0.69641	0.00690555	0.0174065
-0.03136	-0.0316229	0.118427	0.106041
0.0587497	0.0373797	-0.110846	-0.0415266
-0.00567826	-0.0483742	0.0478969	-0.0384359
0.0061688	0.055048	-0.150654	-0.0916703
-0.071472	-0.0881954	0.0370617	-0.00888295
0.0366754	0.0333821	0.0599339	0.0810563
0.0930693	0.105672	0.0192284	0.0633523
-0.0590223	-0.0103313	0.0925698	-0.0405719
0.166131	-0.421028	0.213234	-0.194457
0.04671	-0.137938	0.131614	-0.0816388
0.0273711	-0.033737	0.0567431	-0.0116325
-0.116068	-0.220636	0.246212	-0.0496272
0.0414522	-0.114275	0.0652919	0.0477888
0.101911	0.431117	-0.168209	-0.0791034
0.0855694	-0.0336236	-0.011187	-0.0785371
-0.032743	-0.0388927	0.0666935	0.0290536
-0.111552	-0.215815	0.0276516	-0.0213497
-0.179342	0.0124643	0.192851	0.0339502
0.0139577	0.124741	0.0877021	0.012146
0.030247	0.0956665	-0.0388479	-0.121042
0.105865	-0.0618837	0.07864	0.0534058
0.104371	0.0582035	0.0229256	0.0296556
0.0218751	0.0954252	-0.0508535	0.0116331
0.0416501	-0.00307262	-0.00743877	-0.0129367
0.137634	0.299927	0.0351379	0.0959401
-0.0404555	0.0510632	0.122765	-0.0100224
0.0271311	0.00060429	0.0637804	0.0631267
-0.0835107	-0.339785	0.0475474	-0.0071821
0.949707	0.564254	0.919977	0.293655
-0.252775	-0.477615	-0.299998	-0.137393
-0.0493655	-0.029288	-0.00115048	0.0444402
-0.1794	-0.0605682	-0.127491	0.124138
-0.120025	-0.0410199	-0.00737355	0.104455
0.0753071	0.00304245	-0.225008	-0.0554113
0.0311603	-0.104634	0.0742247	0.047304
0.14116	-0.0738692	0.111941	0.0687689
-0.130089	-0.137157	0.0321663	0.056082
-0.104031	0.0494451	-0.248346	-0.108263
0.117611	0.190407	0.0687932	0.0671196
-0.29059	-0.294805	-0.0791648	-0.132978
-0.026996	-0.038607	0.112827	0.137063
0.0395348	0.0645137	0.0275409	0.0461539
-0.00343641	0.0182833	0.0283936	0.0354253
-0.0392351	-0.00845851	0.0520107	-0.0022831
-0.21234	-0.256622	-0.0596866	-0.028242
-0.050209	-0.0142563	-0.0477117	-0.0311018
-0.0482567	-0.112177	0.0474691	-0.0243239
-0.030122	-0.0567425	-0.0414743	0.0384634
0.0199864	-0.0472845	-0.0431375	-0.140493
0.0601748	0.100106	-0.0540039	0.0015481
0.132372	0.0584576	0.16096	0.144573
-0.172828	-0.295472	0.0290485	-0.101077
-0.0732378	-0.116498	0.0600788	0.0832701
-0.209192	-0.127516	-0.143569	-0.000753253
0.0376424	0.0347382	0.031241	0.0383864
-0.148607	-0.0355364	-0.189706	-0.136675
-0.0113471	-0.0322847	0.0499036	-0.00614196
-0.109556	-0.0438488	-0.0434313	-0.0879265
-0.163966	-0.154107	-0.00268286	0.00825297
-0.03001	-0.00560279	0.0232454	0.000150733
0.120232	0.140417	-0.0389174	0.00796432
0.000511785	-0.0741975	0.0548476	0.0311633
0.131464	0.232588	-0.107019	-0.015146
-0.0594458	-0.169593	-0.102386	-0.0453077
0.0375018	0.0202952	0.025646	0.0421489
-0.0305767	0.0147873	0.118825	0.00883158
-0.0980627	-0.0695095	0.0629922	0.075978
-0.200425	-0.304974	0.034522	-0.104881
-0.170709	-0.14336	-0.0203491	0.0157354
0.252416	0.251821	0.122103	0.123051
0.104638	0.0210951	0.238844	0.0781517
-0.0907781	0.0386568	0.0811711	0.102209
0.0692003	0.193015	-0.120887	-0.0166713
0.134493	0.237201	-0.090119	0.0311915
-0.190348	-0.0954651	-0.0206642	0.0825123
-0.00392721	0.102028	-0.13909	-0.0632321
0.206126	0.180203	0.167672	0.0870299
-0.265824	-0.147039	0.0178493	0.00317934
-0.328557	-0.372482	-0.0712441	-0.178177
-0.0487235	-0.137755	0.012732	0.0363718
-0.0741902	-0.123722	0.0200321	-0.00962425
-0.0407455	0.0239976	0.0346235	-0.0105082
-0.264683	-0.15762	-0.0411726	0.0397578
-0.0684939	-0.0297112	-0.0584261	0.0878474
0.0438588	0.0383556	-0.143412	-0.0605313
0.10619	0.0831724	-0.0224205	-0.0318317
-0.150195	-0.00370032	-0.094628	-0.0986638
-0.0216578	0.0559761	0.0173886	0.0078568
-0.102557	-0.0581532	0.0457179	0.178394
0.00392717	-0.028729	0.0513334	0.0255528
0.0256381	-0.0946634	-1.16031	-0.274238
0.0526705	0.175455	0.201247	-0.0988254
0.123436	-0.0274986	0.0844515	-0.00117912
0.0412808	0.0247347	0.107884	0.0812208
-0.143876	-0.12947	-0.319172	-0.104886
-0.0434311	0.0379666	-0.0510145	0.0492076
0.24638	0.509072	0.0246711	0.0855566
-0.14013	-0.112289	-0.0182797	0.0218302
-0.069078	-0.0419135	0.021283	0.015778
0.103597	-0.0416451	0.0694318	-0.0525938
-0.165874	-0.142594	0.00506437	-0.0809173
0.00935044	0.339342	-0.0987889	0.137135
-0.0441812	-0.166316	0.120291	0.0519469
-0.145951	-0.00413134	-0.180762	-0.155298
-0.0155733	-0.171564	0.17007	-0.064764
-0.0569632	-0.155981	-0.0952304	-0.111599
0.0207965	-0.0153653	-0.125496	0.0275472
0.0880049	0.0552283	-0.00632975	0.0401153
0.0213479	0.0604918	-0.146558	-0.0583954
-0.247434	-0.261939	-0.0581801	0.0411221
0.156886	0.0289213	0.115177	0.101484
0.0697196	0.14292	-0.0462289	-0.047756
0.0966585	-0.00757433	-0.0378647	-0.0638321
-0.184636	-0.076003	-0.0444795	0.00899787
-0.438838	-0.177729	-0.223957	-0.191812
-0.170299	-0.0669742	0.169105	0.0567729
0.0558698	0.0114959	0.0970298	0.140919
0.219818	0.218328	0.125725	0.177222
0.201085	0.218878	-0.0578619	-0.0194181
-0.0302426	0.00347858	-0.159541	-0.118275
0.0448815	0.00963237	0.191408	0.133361
0.113966	-0.136123	0.109979	0.149507
-0.105195	-0.150278	0.0822559	-0.0339882
-0.0715395	0.0498361	0.0313754	-0.059088
-0.295241	-0.149161	-0.240745	0.0175004
0.223462	0.181971	0.00495326	-0.0189367
0.025254	-0.0427311	0.0639905	0.00412345
0.127892	0.116978	0.115042	0.163399
-0.192275	-0.128744	-0.291234	-0.162983
0.215908	0.245061	0.0182646	-0.0162475
0.0513746	-0.0334101	-0.0240852	-0.0432314
-0.221773	-0.159702	-0.0172762	0.0607189
-0.0669529	-0.0619947	-0.0444583	0.0706908
-0.066761	-0.0643578	-0.0649052	-0.0575389
0.132864	-0.0108692	0.0155956	-0.0397064
0.466015	0.552284	-0.0665066	-0.0139869
0.00506172	-0.0713577	0.104447	0.132546
-0.24164	0.799032	0.201772	-0.0557374
-0.0973013	-0.0227848	-0.0107318	-0.00597353
-0.0957729	-0.0587026	-0.00708381	0.0352447
-0.367514	-0.296197	-0.10347	0.0311951
-0.217227	0.0144874	0.0227467	-0.102511
-0.112256	-0.0186428	-0.0245008	-0.291516
-0.368758	-0.390002	-0.446619	-0.293184
-0.0599328	-0.137943	-0.0233249	0.0128438
0.13912	0.161792	-0.0334922	0.024213
0.00155857	-0.0754616	-0.124958	-0.0700637
-0.0247028	0.0673449	0.10127	0.0198975
-0.167965	-0.212474	-0.106139	-0.00364064
-0.00573514	0.0130588	-0.118433	-0.0264251
0.0671107	0.0412613	0.0621795	0.0738931
-0.0888791	-0.102073	0.088315	0.0315228
0.144167	0.083786	0.0673932	0.0325853
-0.0156812	0.0367633	-0.0668085	-0.069322
-0.527297	-0.542162	-0.397623	-0.450524
0.233584	0.0850848	0.194018	0.108358
-0.0261378	-0.0172782	-0.0303087	0.00647129
-0.620026	-0.575075	-0.178424	-0.181806
0.0172882	-0.0509388	-0.113733	0.0590353
-0.0165161	-0.0233662	-0.152874	-0.0804378
0.460691	0.27993	0.29817	0.298493
-0.0158614	-0.0527307	0.0331649	-0.0113818
0.127943	0.0979316	0.0782636	-0.0222863
0.0296648	-0.041206	-0.00298698	-0.0715106
-0.096724	-0.0792554	-0.0968577	-0.0114289
0.103846	0.0751745	0.134064	0.0460564
0.0703212	0.0241493	0.0448166	-0.0298302
0.0308876	-0.351665	0.092444	-0.025588
0.113577	0.0643221	-0.0799252	-0.0632093
0.247887	0.202408	0.0671441	0.0615449
0.0350038	-0.12591	0.0173867	0.0564968
-0.161137	-0.0685576	0.0303859	0.0867055
-0.0920977	-0.0606179	0.0231536	0.0350142
-0.384014	-0.148285	-0.0857822	-0.0847033
0.0513329	-0.194187	-0.0199169	-0.10636
0.0334762	-0.0395428	-0.0747561	-0.060997
-0.355004	-0.285986	-0.321234	-0.399343
-0.393997	-0.173507	-0.113356	0.0316344
0.0443528	0.160277	0.0455513	0.0616811
-0.0479715	0.0853669	0.0369232	-0.0223271
-0.0350296	-0.103949	0.0429946	0.00270605
0.0909341	0.105178	0.00178468	0.061577
0.00223733	0.0592366	0.0763489	0.0821027
0.0438686	0.106164	-0.0959417	-0.0357865
0.0352953	-0.0029899	0.0798271	0.0123211
0.028226	0.0619185	-0.503753	-0.339983
-0.0166966	0.0173333	0.101962	0.0150091
-0.053891	0.0309603	0.0148085	0.116354
-0.211716	-0.241371	-0.0105408	-0.0155099
0.070658	0.0930057	0.0692659	0.153628
0.0437537	0.105328	0.0373969	0.109698
-0.0570646	-0.0573521	-0.0188913	-0.0209917
0.0765269	-0.0835391	0.0483719	0.16783
0.195212	-0.203414	0.135249	0.134109
-0.0457746	-0.130768	-0.00130773	-0.166271
-0.0540893	-0.115654	0.039999	-0.0403191
-0.0963226	-0.092264	0.0599335	-0.00252806
0.417	0.340777	8.37468e-06	0.202636
-0.00822387	0.00178228	-0.252153	-0.121262
-0.394928	-0.296213	-0.264965	-0.0647244
0.084104	0.0135455	0.050527	0.0343654
0.082841	0.104124	-0.099641	-0.0418854
-0.0303927	0.0142356	0.0449554	0.0385478
-0.0302171	0.0144524	-0.0718165	0.0159164
0.175719	0.142187	0.0594227	-0.00789672
-0.0760309	-0.0637516	-0.00716862	0.0147278
-0.325952	-0.395913	0.0303957	-0.0536287
0.0581158	-0.0244506	-0.0480248	-0.122868
-0.1082	-0.0552464	-0.0281552	-0.0112023
-0.0466834	-0.0539319	-0.00105521	-0.000462085
0.310587	-0.301549	0.376919	0.0937927
0.00443264	0.0434879	-0.0102624	-0.105659
-0.100974	-0.174916	-0.561088	-0.191436
-0.0531509	-0.0551023	0.0105849	-0.022163
-0.169302	-0.287384	0.0996004	-0.0668444
0.056294	-0.199039	-0.0964932	-0.177698
-0.161685	0.00699367	0.139662	-0.00985239
-0.0752682	-0.0320729	0.00743762	0.0732519
0.0157665	-0.3118	-0.272119	-0.0701617
0.0110342	0.00477025	0.06564	0.0627252
0.0516177	0.0259447	0.122672	0.0723291
0.00587925	0.0276254	0.0420626	0.0592879
-0.14225	-0.252255	-0.113529	-0.149154
-0.105015	-0.0979348	-0.122581	-0.0175287
0.10389	0.227475	0.135797	0.163554
-0.294834	-0.20434	-0.037098	-0.0542229
-0.0794813	-0.103285	0.119476	0.0536509
0.150425	0.0439657	0.078018	-0.00318149
0.0361165	-0.0277507	0.0138787	0.025787
-0.0876974	-0.131119	0.0641805	0.0451723
0.028017	0.0871633	0.0263997	0.00901727
-0.185893	-0.00766803	0.0140315	0.0616116
-0.0333107	-0.0640444	0.194932	0.16591
-0.383957	-0.214432	-0.0209917	-0.0809919
-0.033477	-0.00864005	0.119912	0.0896196
-0.116688	-0.368182	-0.0369484	-0.0234616
0.112434	0.126971	0.0325039	-0.014949
0.0708824	0.0746251	0.0423926	0.00407336
0.0354579	-0.000224195	0.0412635	0.0774269
0.451512	0.509463	-0.0661854	-0.103944
0.0514102	0.107184	-0.0271669	0.00556645
0.0297538	0.0366058	0.0781265	0.039626
-0.0229092	-0.0795047	0.0491482	-0.0263635
0.161501	-0.120511	-0.13198	-0.0346364
0.120067	0.110355	0.17342	0.185993
0.627161	0.779972	-0.0451851	-0.0468075
-0.073237	-0.157705	-0.00854459	-0.0834114
0.106293	0.0832107	0.170538	0.102027
0.0425846	-0.146266	0.031633	-0.0483059
0.0560056	0.0716144	0.124711	0.146091
0.0644375	-0.0591974	-0.0121044	0.146151
0.0333765	0.0458776	0.105664	0.336344
0.00508212	0.0416582	0.0204123	0.00214749
0.0749664	0.0245377	-0.0374539	-0.0869607
0.0326629	0.0190637	0.0630493	0.0169667
-0.0698924	-0.132449	0.015057	-0.00869401
0.0993584	-0.118036	0.0573285	0.0644946
0.178833	0.314073	-0.0398995	0.078203
-0.0573741	0.022237	0.0529005	-0.00877201
0.205995	0.161907	0.0168207	0.0441389
-0.0094763	0.200682	0.0454855	-0.0558236
0.0479015	0.115714	0.0351769	-0.0222679
-0.228212	-0.155713	-0.0499239	-0.0166376
-0.0476648	-0.0605897	0.0328673	0.0544279
0.179125	-0.0705202	-0.00174631	-0.062153
0.0378433	0.0102846	0.0534079	0.0415134
0.194859	0.0713365	0.0745463	0.0328576
-0.0843563	-0.0825225	0.0565615	0.0786985
0.00901803	0.0820569	-0.067707	-0.0422188
-0.00175602	-0.00780638	0.0894257	0.0738044
-0.0227203	0.0420845	0.0145029	0.0408242
-0.257378	-0.242305	-0.0450496	-0.0014327
-0.249581	-0.213667	-0.0685828	-0.101361
-0.0819443	-0.153551	0.0358259	0.215878
-0.0627545	-0.0443419	0.0314264	0.00329489
-0.0178326	0.0151036	0.166019	0.113966
0.184363	0.0397956	0.0510646	0.0726754
0.0184293	0.0219947	0.0700857	0.0585667
0.0991123	0.126698	-0.0898388	-0.00647382
-0.243963	-0.215055	0.00955682	0.0912024
-0.357152	-0.338786	-0.34813	-0.178157
0.0113631	0.0445223	0.026354	0.0592241
0.069343	-0.1091	0.130248	0.090667
0.107581	0.0441137	-0.0234557	0.0264132
-0.0340659	-0.127964	0.0899259	0.0548736
-0.052624	-0.0724534	0.0169205	-0.00617002
0.0274407	0.0483484	0.173553	0.173095
-0.0834884	-0.0593901	-0.125699	-0.0286662
-0.183219	-0.105266	0.0714174	0.0325264
-0.0877257	-0.0371438	-0.02954	-0.00222383
0.00593409	0.0261391	-0.0738585	-0.00381887
0.153125	0.0699332	0.260302	0.228797
-0.145257	-0.207377	-0.0494155	0.0166294
0.0850448	0.0357984	0.22777	0.0652896
-0.0936222	-0.133346	0.0583664	0.0490261
-0.0158657	-0.0829219	0.170067	0.079575
0.00217546	0.0136	0.0853218	-0.00837249
0.167889	0.207571	0.0865019	0.152681
0.0456773	0.109588	0.111915	-0.0823692
-0.0365453	0.00767552	-0.00309621	0.0524062
-0.00666057	-0.0426623	0.076703	0.0856486
-0.0872632	-0.0365735	-0.0184843	0.0132406
0.0265502	0.0994259	-0.0954204	-0.0367067
-0.186525	-0.0753979	-0.203724	-0.0901102
-0.145441	-0.11137	-0.059289	0.000152955
-0.0700596	-0.191569	-0.162142	-0.208252
-0.200535	-0.11284	-0.205853	-0.0618193
-0.117826	-0.135724	-0.0192584	-0.0212014
0.00432626	-0.0805539	-0.0102853	0.00595375
-0.114975	-0.0508905	-0.0251069	0.045562
-0.0656936	-0.152286	-0.0157167	-0.11554
0.00633672	0.0106173	-0.0426186	0.0248409
-0.214398	-0.106382	-0.00780994	-0.184804
-0.172371	-0.071968	-0.0683974	0.015814
-0.0161981	0.0845351	-0.0106975	0.0420324
-0.0340229	0.0222105	-0.213297	-0.0362802
0.323873	0.341395	0.0158267	0.0102657
0.13804	0.109633	0.00458487	0.0134015
0.0241361	0.0452424	0.116311	0.0603719
0.0948632	-0.119246	0.00749875	0.0226443
-0.0620277	-0.136418	-0.0284635	-0.0811328
0.024219	-0.00709482	-0.134246	-0.131824
-0.266853	-0.185541	-0.128366	-0.12001
-0.110192	-0.0996906	0.0205132	0.0507081
0.0360059	7.88027e-05	0.0856429	0.0441979
0.177024	0.101598	0.164384	0.124654
0.238296	0.259353	-0.000408822	-0.0367166
-0.094694	-0.274241	0.0978144	0.106162
-0.209097	-0.178587	-0.108231	-0.05352
[truncated: 6,113 more rows]

## Sheet: Fig 2e
ALL	Rme	ADMA	SDMA	ALL	Rme	ADMA	SDMA	ALL	Rme	ADMA	SDMA	ALL	Rme	ADMA	SDMA
mESCs_PISA_Prmt5i_591_vs_DMSO_logFC	mESCs_PISA_Prmt5i_591_vs_DMSO_logFC	mESCs_PISA_Prmt5i_591_vs_DMSO_logFC	mESCs_PISA_Prmt5i_591_vs_DMSO_logFC	mESCs_PISA_Prmt5i_595_vs_DMSO_logFC	mESCs_PISA_Prmt5i_595_vs_DMSO_logFC	mESCs_PISA_Prmt5i_595_vs_DMSO_logFC	mESCs_PISA_Prmt5i_595_vs_DMSO_logFC	mESCs_TP_Prmt5i_591_vs_DMSO_logFC	mESCs_TP_Prmt5i_591_vs_DMSO_logFC	mESCs_TP_Prmt5i_591_vs_DMSO_logFC	mESCs_TP_Prmt5i_591_vs_DMSO_logFC	mESCs_TP_Prmt5i_595_vs_DMSO_logFC	mESCs_TP_Prmt5i_595_vs_DMSO_logFC	mESCs_TP_Prmt5i_595_vs_DMSO_logFC	mESCs_TP_Prmt5i_595_vs_DMSO_logFC
0.142227	-0.818314	0.0880049	0.34482	0.222209	-0.853861	0.0552283	0.236184	-0.0288299	-0.362295	-0.00632975	0.215066	-0.0538023	-0.408544	0.0401153	0.273121
0.117718	0.338386	-0.455401	-0.455401	0.062266	0.135239	-0.420645	-0.420645	0.0611426	0.142774	-0.560584	-0.560584	0.0322406	0.208236	-0.521408	-0.521408
0.0663082	0.0880049	-0.0770503	-0.0770503	0.0271149	0.0552283	-0.010982	-0.010982	0.533433	-0.00632975	-0.0605283	-0.0605283	0.285903	0.0401153	-0.0264169	-0.0264169
0.403914	0.34482	0.0927975	0.0927975	0.143419	0.236184	0.142322	0.142322	0.379628	0.215066	-0.0681838	-0.0681838	0.151584	0.273121	0.0602832	0.0602832
0.078855	0.245586	0.168385	0.168385	-0.0195445	0.079365	0.128308	0.128308	0.174614	0.338702	0.210349	0.210349	0.193124	0.120229	0.10188	0.10188
0.0440164	0.0942052	0.087304	0.168188	-0.105452	0.0562031	0.00434575	0.196736	0.221131	0.0641117	0.06004	0.0235402	0.0427258	0.0477845	0.0462041	0.0547917
-0.818314	0.0834597	0.0274907	0.01188	-0.853861	0.224682	0.0163896	0.0774624	-0.362295	0.063497	0.0947293	0.141519	-0.408544	-0.0301274	0.0212663	0.142246
0.0496525	-0.455401	0.168188	0.0239496	-0.016993	-0.420645	0.196736	0.115503	0.131892	-0.560584	0.0235402	-0.12546	0.0159656	-0.521408	0.0547917	-0.059354
0.028017	-0.215341	0.0443093	-0.0270645	0.0871633	-0.311476	0.146619	0.0922778	0.0263997	-0.143454	-0.0662996	-0.0266674	0.00901727	-0.0997233	-0.0565097	-0.0274673
0.161501	0.023661	0.0187298	0.115882	-0.120511	-0.0429612	0.0994162	0.240036	-0.13198	-0.0673694	0.0070914	0.0493529	-0.0346364	-0.108035	-0.0275063	0.0509292
0.318615	0.105138	0.01188	0.00057541	0.509208	0.157534	0.0774624	0.0884689	0.306299	0.289081	0.141519	-0.039366	0.0776172	0.19856	0.142246	0.0298649
-0.590767	-0.0770503	0.0258557	0.417075	-0.459851	-0.010982	0.122042	0.532124	-0.463318	-0.0605283	-0.0501085	-0.0366419	-0.256225	-0.0264169	0.0507825	-0.00456615
0.0553652	-0.046073	0.115882	0.0560312	-0.100965	-0.033902	0.240036	0.109776	0.135948	0.108242	0.0493529	0.0813797	-0.0416701	0.0781947	0.0509292	0.115086
-0.717672	0.483962	0.00057541	0.0527446	-0.662218	0.0277828	0.0884689	0.0694196	-0.359278	-0.0412411	-0.039366	0.0152647	-0.30356	-0.0717177	0.0298649	0.0401784
-0.513376	0.00823704	0.0560312	0.408477	-0.395934	0.0740362	0.109776	0.633407	-0.208058	0.0606341	0.0813797	0.201908	-0.213036	0.216228	0.115086	-0.0144166
0.177551	0.877475	0.0527446	0.149523	0.203485	0.882646	0.0694196	0.215841	-0.105774	0.586307	0.0152647	-0.022617	0.0212866	0.656557	0.0401784	-0.0577944
-0.322058	-0.0265197	-0.0865264	0.146068	-0.164165	-0.0121081	-0.00662336	0.306304	-0.152157	0.0461475	0.130921	0.0181509	-0.0580032	0.0490285	0.0510535	0.0926116
0.0929831	0.40588	-0.128442	0.0469782	0.104537	0.0312079	-0.159935	-0.105855	0.0618829	0.166345	0.0995797	-0.00212134	0.178817	0.166943	-0.0273797	0.130364
-0.0282999	0.240265	0.0528559	-0.198262	-0.123882	0.146339	0.0375162	-0.193556	-0.0627733	0.134337	-0.0467983	0.047756	-0.0468121	0.0858423	0.00210682	-0.0330885
0.0768263	0.153951	0.215148	0.0984155	0.368193	0.118857	0.319681	0.193915	0.453457	0.0861342	0.106766	0.14759	-0.105008	0.00322691	0.111333	0.0741802
-0.031693	0.0927975	0.0740487	0.0308158	-0.01789	0.142322	0.0934186	0.125507	0.19856	-0.0681838	-0.138297	0.064112	0.220211	0.0602832	-0.114433	0.0411433
0.338386	0.146157	0.146068	0.0589914	0.135239	0.222701	0.306304	-0.0035559	0.142774	-0.0358265	0.0181509	0.291879	0.208236	-0.00850984	0.0926116	0.208137
0.0880049	0.168385	-0.116772	0.0307363	0.0552283	0.128308	-0.0539977	0.0456749	-0.00632975	0.210349	-0.161875	0.0802838	0.0401153	0.10188	-0.101357	0.0296865
-0.546279	0.299014	0.0718057	0.0982793	-0.570036	0.50774	0.133359	0.171501	-0.26643	0.0139376	0.00566101	0.0234721	-0.214549	0.163553	-0.0398507	0.00583085
-0.200927	0.0655175	-0.114464	-0.0807337	-0.198307	0.0796523	-0.209654	0.0111625	-0.248592	0.0135551	0.0625789	0.0791974	-0.166458	0.00106373	0.0224943	0.0530722
0.114585	-0.00699026	-0.198262	0.0880642	-0.204903	0.0691861	-0.193556	0.0975753	0.218325	0.0626715	0.047756	-0.00367314	0.00384365	0.00955512	-0.0330885	0.00969233
0.34482	-0.268556	0.254192	0.0863731	0.236184	-0.226774	0.136386	0.117524	0.215066	-0.068351	0.0321092	0.00491611	0.273121	-0.00166573	0.0185122	0.013984
-0.00606759	0.087304	0.113989	-0.0789843	0.0343243	0.00434575	0.103589	0.0173244	0.200957	0.06004	0.0661406	-0.0398038	0.13743	0.0462041	0.0727195	0.0238787
0.0222527	0.0065483	0.0676104	0.0294493	-0.0101239	-0.0420596	0.086033	-0.0859623	-0.0278745	-0.0582661	-0.0122242	0.0730842	0.185332	-0.114055	-0.0428132	0.0439285
-0.159775	0.0275947	0.059029	-0.0140959	-0.12574	0.0259329	0.121103	0.0579895	0.166124	0.0913237	0.00854494	-0.0707651	0.142893	0.0167409	-0.0668296	-0.033205
-0.0101151	0.111437	0.0490638	0.0834701	-0.0423114	0.126767	0.0951269	0.0483686	0.12011	-0.0225776	-0.0585484	0.0736405	0.0481968	-0.0754912	-0.0822805	0.0256255
0.0210755	0.0274907	0.0984155	-0.0883023	0.0820239	0.0163896	0.193915	-0.0269352	-0.116919	0.0947293	0.14759	-0.00673351	-0.0911984	0.0212663	0.0741802	0.0153336
0.263726	-0.120462	0.370022	0.00953324	0.303168	-0.0887948	0.281585	0.0184996	0.280451	-0.0818363	0.473051	-0.124005	0.155302	-0.0781026	0.356533	-0.0699796
-0.104096	0.168188	0.0151207	-0.0613949	-0.0502068	0.196736	0.11951	-0.0100533	-0.0351447	0.0235402	-0.0353644	0.0331097	0.0449301	0.0547917	0.0105529	0.0529829
0.825305	-0.0116991	0.0558936	0.0193405	0.33224	0.089675	0.0494428	-0.0566848	-0.0739609	-0.242282	0.137558	0.0669359	0.0136616	-0.044945	0.115201	-0.0803827
-0.218387	0.0443093	0.147577	0.09645	-0.120899	0.146619	0.211568	0.124093	-0.118518	-0.0662996	0.0125823	-0.00557307	0.0215847	-0.0565097	-0.0283841	-0.0049525
-0.220136	0.0187298	0.024303	-0.0594532	-0.219651	0.0994162	0.124781	-0.0258087	0.00261886	0.0070914	-0.105113	0.0510366	-0.0925206	-0.0275063	-0.0433786	-0.0380399
0.051107	0.0113631	0.0224654	0.13912	-0.00638319	0.0445223	-0.022931	0.161792	-0.212663	0.026354	0.219305	-0.0334922	-0.137975	0.0592241	0.136461	0.024213
-0.227733	0.01188	0.0316358	-0.0627545	-0.450287	0.0774624	0.100539	-0.0443419	-0.0332806	0.141519	0.0332758	0.0314264	-0.212338	0.142246	0.0422484	0.00329489
0.245586	0.0239496	-0.20462	-0.113356	0.079365	0.115503	-0.270609	-0.0117146	0.338702	-0.12546	-0.0508055	-0.0497382	0.120229	-0.059354	0.0124339	-0.0119866
0.130342	-0.0270645	0.0308158	-0.0301134	0.162433	0.0922778	0.125507	-0.0450597	0.31365	-0.0266674	0.064112	-0.0564746	-0.00262625	-0.0274673	0.0411433	-0.0244267
-0.0876588	0.0378574	-0.0149484	0.157933	-0.0767052	-0.0133304	0.0613711	0.110414	0.214678	-0.0273231	-0.0385073	-0.0693502	0.114747	0.0786442	-0.0680506	0.0542397
0.0942052	0.254278	0.0847036	0.181682	0.0562031	0.182866	0.121405	0.125044	0.0641117	0.0390393	-0.0414809	-0.00952427	0.0477845	-0.0875159	-0.0395817	-0.00568136
0.0834597	0.0258557	-0.104693	0.367323	0.224682	0.122042	-0.0186085	0.386958	0.063497	-0.0501085	-0.162056	0.349529	-0.0301274	0.0507825	-0.0357209	0.415403
-0.145088	0.115882	-0.0447419	0.0839586	0.045	0.240036	0.00931607	0.191621	-0.115495	0.0493529	-0.0631776	-0.0342138	-0.0896178	0.0509292	-0.044325	0.0159806
-0.0770825	-0.000430733	0.303284	0.0320245	-0.11407	0.0757646	-0.159413	0.257269	-0.0301397	0.0235368	-0.0863361	-0.0190499	0.0546361	-0.0221937	0.00964774	-0.0377253
0.0569917	0.00057541	0.0584182	0.0928425	0.0958642	0.0884689	0.100027	0.0579897	0.0415106	-0.039366	-0.0781527	-0.0676573	0.109146	0.0298649	0.00825359	-0.0678063
0.133699	-0.0136793	-0.104105	-0.0936409	0.167431	0.183762	-0.103217	-0.0381881	-0.0924477	0.105303	0.0357936	0.00969217	-0.0667423	0.0756841	0.0141933	0.0258098
0.437325	0.417075	0.24265	0.0746546	0.289947	0.532124	0.423452	0.151431	0.175972	-0.0366419	-0.100764	0.0475565	0.0397426	-0.00456615	-0.0482063	0.0149029
-0.455401	0.0560312	0.0307363	0.0163864	-0.420645	0.109776	0.0456749	0.0929623	-0.560584	0.0813797	0.0802838	-0.186775	-0.521408	0.115086	0.0296865	-0.118764
-0.00273378	0.00772984	0.0982793	0.196698	-0.156566	0.131975	0.171501	0.179554	-0.0356959	-0.171352	0.0234721	0.0177931	-0.0714844	-0.125424	0.00583085	0.0701685
0.25176	0.034269	-0.0336392	0.0380485	0.271551	0.0743925	0.0679531	0.0531177	0.333052	0.079945	-0.0293671	-0.0759732	0.322551	0.0956996	-0.105741	0.169183
0.147862	0.0527446	0.0802331	0.0633861	-0.13475	0.0694196	-0.0159129	0.0333292	0.236775	0.0152647	-0.0155494	-0.0276434	0.0470073	0.0401784	-0.0706086	0.0468472
0.152284	-0.1105	-0.0379104	-0.0207647	0.00380947	-0.0379191	0.0077792	0.0581671	0.143656	0.0331027	0.0402088	0.014396	0.0541896	-0.0112735	0.0549329	0.0226487
-0.215341	0.259688	0.0880642	-0.272826	-0.311476	0.240296	0.0975753	-0.29842	-0.143454	0.0466555	-0.00367314	-0.0664823	-0.0997233	0.017551	0.00969233	-0.141204
0.023661	-0.0865264	-0.0901866	-0.0175703	-0.0429612	-0.00662336	0.0302941	-0.0372489	-0.0673694	0.130921	0.0688263	-0.00598519	-0.108035	0.0510535	0.0488262	0.017308
0.104177	0.0146584	0.127577	0.226837	0.0404997	0.0482677	0.149226	0.299587	0.0629644	0.0744698	-0.0835175	0.0441294	0.0394111	-0.00878024	-0.0750613	0.0886116
-0.00772338	0.0362032	0.0863731	0.120337	0.0396623	0.087582	0.117524	0.0283293	-0.0603488	-0.0112052	0.00491611	0.074403	0.0391312	-0.00692183	0.013984	0.0928467
-0.0930137	-0.128442	-0.0697737	-0.00557678	-0.0436127	-0.159935	-0.0262538	0.0486822	0.0145076	0.0995797	0.0652462	0.0820939	0.0742606	-0.0273797	0.0604054	0.0774861
-0.0441942	0.408477	0.0294493	-0.111119	-0.130536	0.633407	-0.0859623	0.0782929	-0.0339531	0.201908	0.0730842	-0.0181357	-0.109947	-0.0144166	0.0439285	0.0258366
0.109433	0.0528559	-0.116104	0.206174	0.121107	0.0375162	-0.0543143	-0.180161	0.0493109	-0.0467983	-0.0483278	0.172364	0.0503661	0.00210682	-0.0964037	-0.057196
-0.660582	0.215148	0.0642458	0.0266951	-0.254868	0.319681	0.0737191	0.126407	-0.261243	0.106766	0.00160001	0.0102467	-0.0845982	0.111333	0.0926337	0.0212559
-0.352094	0.0539989	-0.0140959	0.038319	-0.326564	0.0557358	0.0579895	-0.0415517	-0.233321	0.185267	-0.0707651	-0.329547	-0.191588	-0.0483696	-0.033205	-0.114357
-0.0717032	0.0740487	0.0142784	-0.0808399	-0.228491	0.0934186	0.0966066	-0.0355282	-0.108658	-0.138297	-0.283085	0.112393	-0.0605051	-0.114433	-0.0986417	0.0710363
0.105138	0.110455	0.0284815	-0.100244	0.157534	0.175617	0.0156508	-0.0918559	0.289081	-0.00864532	0.00324976	-0.056655	0.19856	-0.0381233	0.0568038	-0.0990292
0.190304	0.00682607	0.0834701	-0.227795	0.114404	0.00970187	0.0483686	0.0925904	0.232858	0.107661	0.0736405	-0.327538	0.157045	0.138179	0.0256255	-0.0421648
-0.157043	0.149523	-0.0883023	-0.0281282	-0.128445	0.215841	-0.0269352	0.0866237	0.160908	-0.022617	-0.00673351	0.149867	0.0225396	-0.0577944	0.0153336	0.18949
-0.00708169	0.013384	0.0964378	-0.0111131	-0.00532756	0.0744589	0.19552	-0.249304	0.0375076	-0.0923175	-0.031106	0.26908	0.0224761	0.0738447	0.0573219	0.153755
0.058779	-0.123762	-0.0176006	0.147852	0.042711	-0.258877	0.0505477	0.195583	-0.250138	-0.112803	-0.0270534	0.0868	-0.355529	-0.161726	-0.104999	0.0796118
-0.0511937	0.115403	0.213992	-0.0483912	-0.0645335	-0.226125	0.303236	-0.0415239	0.0275215	0.00681206	0.070317	-0.0878535	0.0119109	-0.00610785	0.0423299	-0.0449159
-0.0770503	0.0271759	0.0473039	0.065834	-0.010982	0.0429139	0.0866698	0.174323	-0.0605283	0.0103196	-0.0775909	-0.122486	-0.0264169	-0.0408229	-0.024894	0.000254278
-0.046073	0.146068	-0.0398092	-0.0905182	-0.033902	0.306304	0.0280259	-0.095147	0.108242	0.0181509	-0.0979891	-0.0129007	0.0781947	0.0926116	-0.0328425	-0.00845612
0.104447	0.0912329	0.0513057	-0.0797936	0.112029	0.305154	0.0630033	0.0826357	0.0614882	0.103024	0.129291	-0.0558337	0.106301	0.0540376	0.0997224	-0.0459516
0.483962	0.556449	0.09645	0.144458	0.0277828	0.770917	0.124093	0.13072	-0.0412411	-0.0358412	-0.00557307	-0.0380489	-0.0717177	0.0827801	-0.0049525	0.0427307
-0.0303927	0.38094	-0.0110951	-0.153553	0.0142356	0.0602142	0.00836399	-0.164443	0.0449554	0.0155114	0.0939191	0.0219875	0.0385478	0.233469	0.0728056	0.0119
-0.00159545	0.130489	-0.0594532	-0.326877	-0.144731	0.203082	-0.0258087	-0.280989	0.0858501	-0.0269082	0.0510366	-0.202773	0.0523408	-0.0287494	-0.0380399	-0.228875
0.0922414	-0.0340097	0.0356928	0.231889	0.119143	0.0276289	-0.0125536	0.10046	0.260205	0.0482973	0.00562177	0.0528779	0.190748	0.0347608	-0.0368666	-0.00301383
-0.113875	-0.174667	-0.00136225	0.00638089	-0.0749973	-0.140591	0.121503	0.0868786	0.160132	-0.0406486	-0.0298814	0.10553	0.132214	0.0214192	-0.0119889	0.165461
0.00823704	-0.0244559	0.0839037	0.0276632	0.0740362	0.012309	0.0795018	0.0902422	0.0606341	0.0798423	0.0511317	0.0456616	0.216228	0.109067	0.0194316	0.0528952
-0.0790099	-0.116772	-0.0505991	0.218883	-0.0972181	-0.0539977	-0.129728	0.173635	-0.0523595	-0.161875	-0.0988355	0.474223	0.116401	-0.101357	-0.0458866	0.0331876
-0.0883678	0.0469782	0.0210216	0.1743	-0.00148448	-0.105855	0.0865657	0.202256	-0.117282	-0.00212134	0.0050476	-0.00454404	-0.0468895	0.130364	0.0238015	-0.0455479
0.284854	0.100759	0.0307665	0.0102121	0.228571	-0.0863345	0.0447041	0.0610091	0.16768	-0.0111116	0.0497853	0.0515644	0.140773	-0.0561504	-0.0088935	0.000116744
-0.0340659	0.0627771	0.157933	-0.078714	-0.127964	0.13614	0.110414	-0.111833	0.0899259	0.018343	-0.0693502	0.00224161	0.0548736	0.0477959	0.0542397	0.00690422
0.0701496	0.0678596	0.0220791	0.0265923	0.00159482	0.0832078	0.00293588	-0.0586435	0.0615893	0.022403	-0.0193632	0.0148417	-0.0101601	-0.00724405	-0.072981	-0.0976442
-0.117485	-0.111284	0.121206	0.107356	-0.0214027	-0.170063	0.233855	0.0798495	0.0426182	0.34346	0.0451729	0.107764	-0.0339347	0.134211	0.0700658	0.0813831
0.204837	0.0718057	0.026402	-0.0279189	0.201438	0.133359	0.209161	-0.0411592	-0.0244239	0.00566101	0.0812907	0.0708588	0.0421797	-0.0398507	0.205521	0.0427625
-0.247434	0.0183699	-0.000943017	0.0939313	-0.261939	-0.00346771	0.109006	-0.0262181	-0.0581801	0.0834182	-0.0594277	0.0895441	0.0411221	0.0442283	0.0163643	-0.00721428
-0.476042	-0.114464	0.181682	-0.05538	-0.40366	-0.209654	0.125044	-0.0427318	-0.202154	0.0625789	-0.00952427	-0.00858763	0.0595907	0.0224943	-0.00568136	0.00101532
0.0518716	-0.0300848	0.1005	0.303292	0.0149332	0.0133743	0.0861557	0.251319	0.0268457	0.0525051	0.163029	0.0563934	-0.00885935	0.0168446	0.097294	0.0411406
0.0426825	-0.0441979	0.0664581	0.0744303	0.0439821	0.0171104	0.0581096	0.119652	0.112622	-0.0881124	0.0201828	0.0198633	0.100027	0.00438157	0.031836	0.00161768
0.00392717	-0.198262	0.0839586	-0.00137358	-0.028729	-0.193556	0.191621	-0.00488865	0.0513334	0.047756	-0.0342138	0.0447808	0.0255528	-0.0330885	0.0159806	0.0304234
-0.0627393	0.063205	0.063152	-0.0815238	-0.190532	0.119588	0.137535	-0.0504448	0.0768734	-0.00944668	0.0266355	-0.0491129	0.0266238	0.0201711	-0.01659	-0.0502945
0.170591	0.254192	6.64585e-05	-0.0464472	0.214784	0.136386	0.0468916	0.0900035	0.110435	0.0321092	0.0301181	0.0834621	0.0655514	0.0185122	0.0627812	-0.079513
0.277545	0.113989	-0.0930534	-0.0378068	0.0948375	0.103589	-0.0809106	0.0646818	0.106036	0.0661406	0.0059404	0.0336249	0.0625539	0.0727195	0.112602	0.0251199
-0.11142	0.0676104	-0.030122	0.0272621	-0.252868	0.086033	-0.0567425	0.0699282	0.100592	-0.0122242	-0.0414743	0.107567	-0.0161403	-0.0428132	0.0384634	0.0852533
0.877475	0.0396015	-0.0936409	0.0395564	0.882646	0.0653077	-0.0381881	0.150706	0.586307	-0.116349	0.00969217	0.269554	0.656557	-0.0843136	0.0258098	0.186878
0.287827	0.059029	0.0746546	0.152195	0.157734	0.121103	0.151431	-0.148334	0.0311964	0.00854494	0.0475565	0.176813	0.102544	-0.0668296	0.0149029	-0.00406317
0.223278	0.0490638	0.00319612	0.0382396	0.427496	0.0951269	0.0915634	0.0178496	0.304524	-0.0585484	0.117111	0.127113	0.0978109	-0.0822805	0.0982943	0.105688
0.12638	0.0984155	-0.203986	0.0224873	-0.13794	0.193915	-0.0471775	-0.0743583	0.444146	0.14759	0.0618304	0.0482102	0.21453	0.0741802	0.150149	-0.0345947
0.0320388	0.370022	0.0411016	0.0856335	0.247521	0.281585	0.154789	-0.0271473	-0.0981535	0.473051	0.155431	0.0191087	0.0440712	0.356533	0.148044	0.00593583
-0.0778907	0.346019	-0.0698685	-0.158732	-0.0570283	0.332768	-0.0150509	-0.142582	0.0560535	0.0848755	-0.0289875	-0.0407048	0.15462	0.062433	-0.0122587	-0.0359089
-0.0381977	0.0151207	-0.15119	0.243366	0.00531787	0.11951	-0.163489	0.0767437	-0.107735	-0.0353644	0.125027	0.0252749	-0.0919011	0.0105529	0.041066	0.0699723
-0.0265197	0.0558936	-0.0670426	0.06585	-0.0121081	0.0494428	-0.0011808	0.128084	0.0461475	0.137558	-0.042062	0.0556475	0.0490285	0.115201	-0.0301276	-0.0083729
-0.0156995	-0.0247435	0.0380485	-0.18574	-0.0820941	0.0201229	0.0531177	-0.107185	0.00893733	-0.0166456	-0.0759732	-0.0958887	-0.000839707	0.0123938	0.169183	0.0178121
-0.0328711	0.147577	0.0155347	-0.0433277	0.0559289	0.211568	0.0752239	0.00669632	0.0363796	0.0125823	-0.0315429	0.0120797	-0.0108561	-0.0283841	0.005423	0.00708023
0.40588	0.024303	0.0186475	0.0449065	0.0312079	0.124781	0.000118416	0.0856581	0.166345	-0.105113	0.0480671	-0.00506099	0.166943	-0.0433786	0.0366608	0.022156
-0.116979	-0.0153952	0.286434	-0.0451002	0.0410125	0.0555273	0.181726	0.0297959	-0.129794	-0.195	0.0687609	0.00341661	-0.0279262	-0.128157	0.0808947	-0.00927906
0.282794	0.0224654	0.181078	-0.0526232	0.350431	-0.022931	0.183609	0.0446079	0.126739	0.219305	-0.11621	0.120279	-0.106353	0.136461	0.0374768	-0.124075
-0.662252	0.0316358	0.0431804	0.0622568	-0.599218	0.100539	0.185286	0.12177	-0.368932	0.0332758	-0.0720094	0.0808037	-0.254383	0.0422484	-0.0432398	-0.0148769
0.0624989	-0.20462	-0.0207647	0.0677	0.0268893	-0.270609	0.0581671	0.149293	-0.0778374	-0.0508055	0.014396	-0.0223661	-0.053339	0.0124339	0.0226487	-0.0300383
0.240265	-0.00193114	0.0707714	0.150101	0.146339	-0.0318807	-0.0446956	0.154528	0.134337	-0.0221257	0.00783574	0.0597622	0.0858423	-0.0318011	-0.0270506	0.0672383
0.110407	0.08229	0.273149	-0.407791	0.164018	0.207094	0.355953	-0.194475	0.353411	-0.000723852	0.0165482	-0.0836653	-0.183712	-0.036976	0.000988456	-0.034787
-0.0224832	-0.0510794	0.226837	0.544995	-0.147596	0.0178299	0.299587	-0.327012	0.0551575	0.0150385	0.0441294	0.0734644	0.0271356	0.0174986	0.0886116	-0.0366666
-0.377109	-0.00727785	0.0518163	0.286434	-0.283291	0.00789968	0.17404	0.332964	-0.0662844	-0.158485	0.170665	0.225897	-0.0941614	-0.0903615	0.141909	0.255236
0.0987634	0.0308158	0.0856264	-0.0875526	0.00252704	0.125507	0.121781	-0.0180788	0.265121	0.064112	0.0182667	0.0109287	0.235144	0.0411433	-0.0504059	0.0297803
0.00972771	0.115939	0.120337	0.616773	-0.0331604	0.0440759	0.0283293	0.620548	0.0728198	0.0392915	0.074403	-0.0839356	0.00725193	0.00343942	0.0928467	-0.056585
0.157495	-0.0149484	0.0074176	0.0562941	0.1748	0.0613711	0.394345	0.107922	-0.0187062	-0.0385073	-0.102969	-0.0694288	0.0215609	-0.0680506	-0.054135	-0.0589116
0.0233321	0.283727	0.0865337	0.0553657	0.169587	0.266983	0.0948191	0.0851706	0.257342	-0.00227132	0.119818	-0.113437	0.126341	-0.0159146	0.147352	-0.066279
0.153951	-0.311379	-0.0709671	-0.0728193	0.118857	-0.235672	0.0905871	-0.0812879	0.0861342	0.108092	-0.0351094	0.00974455	0.00322691	0.0842323	-0.0307946	0.0466947
0.0927975	0.188816	0.0464667	0.0253065	0.142322	0.129547	0.0235879	0.0458237	-0.0681838	0.00185307	-0.0503196	0.0424086	0.0602832	0.0331441	-0.0172505	0.019897
-0.321469	0.0627152	0.00451341	0.0358229	-0.344175	0.138663	0.0762597	-0.0187772	-0.205657	-0.0416235	-0.0524139	0.0948643	-0.185497	-0.0346129	0.00470632	0.0382111
-0.213373	0.224096	0.102304	-0.185879	-0.055974	0.362902	0.129048	-0.455687	0.0526863	0.125044	0.241533	0.0549723	0.171499	0.038182	0.248111	0.0584165
-0.195302	0.0694331	-0.0386162	0.118781	-0.14392	0.0814437	0.000176387	0.206077	-0.00771788	0.0784465	-0.07198	0.249927	0.0205882	0.0376882	-0.00196756	0.260054
0.0355511	-0.037769	0.216032	-0.0167949	0.10474	-0.0539472	-0.00341272	-0.0204308	0.0222214	-0.11572	0.386046	-0.0080348	-0.042553	-0.134206	0.205666	0.0333501
-0.12144	0.126399	-0.0233977	-0.035042	-0.138114	0.188811	0.0342598	-0.0757805	0.0293749	0.0079435	-0.0277549	-0.0683365	-0.100936	-0.0226514	-0.0281968	-0.123447
0.136006	0.0847036	0.161102	0.125978	-0.0777278	0.121405	-0.0459022	0.105988	-0.0240238	-0.0414809	-0.0224459	-0.0323848	0.0231534	-0.0395817	-0.106142	0.0507479
0.15106	0.132278	0.122991	0.037816	0.0898239	0.143104	-0.0214423	0.0425898	0.00895439	0.0443904	0.0875547	0.061144	0.0428024	0.0134268	0.0373426	0.0635361
0.19049	0.202162	-0.0315976	0.141415	0.171461	0.224969	0.169214	0.0962439	-0.405468	0.0592247	-0.157508	-0.0450044	-0.229028	-0.0059079	-0.0548228	0.0165704
0.0149447	-0.104693	-0.111119	0.0202966	-0.107708	-0.0186085	0.0782929	0.104887	-0.0221691	-0.162056	-0.0181357	-0.0643066	-0.0654332	-0.0357209	0.0258366	-0.0410296
0.100665	0.0589914	0.0183255	-0.0469343	0.0908637	-0.0035559	0.0969877	-0.0835549	-0.0565691	0.291879	0.096672	-0.210616	0.0029516	0.208137	0.00561988	-0.170272
0.0526705	-0.0426346	0.304654	-0.122899	0.175455	-0.126723	0.295139	-0.0961629	0.201247	-0.133964	0.065616	-0.146073	-0.0988254	0.0686657	-0.0220435	-0.126461
0.146157	-0.0447419	-0.0857425	-0.0716553	0.222701	0.00931607	-0.0394636	-0.00439212	-0.0358265	-0.0631776	0.023401	-0.0159654	-0.00850984	-0.044325	0.0589437	0.0158851
-0.0268087	0.0618568	0.0978765	-0.0964227	-0.154954	0.0659921	-0.208648	0.0313083	-0.00959116	0.170544	0.026961	-0.0344304	-0.159573	0.183631	0.138064	0.0155479
0.0427059	-0.34395	0.164621	0.187104	0.119564	-0.437817	0.241693	0.195725	0.0583286	0.201936	0.0598139	-0.0214178	-0.000684601	0.209572	-0.0140947	-0.0201734
0.168385	0.303284	-0.0340087	0.0910641	0.128308	-0.159413	0.082652	-0.131163	0.210349	-0.0863361	-0.110106	0.0562769	0.10188	0.00964774	-0.0345002	0.0198747
-0.420698	-0.0404555	-0.042109	-0.0704427	-0.393628	0.0510632	-0.0192338	0.0775633	-0.391263	0.122765	-0.0339631	-0.0607839	-0.338598	-0.0100224	-0.0471893	-0.144209
0.255574	0.152412	0.0674725	0.287358	0.246961	-0.0316159	-0.0227732	0.269638	0.0284267	0.00211481	-0.0901425	0.19475	0.0666109	0.0373879	-0.0382477	0.257309
-0.0493526	0.0584182	-0.0223182		-0.349153	0.100027	0.0352473		0.0763264	-0.0781527	-0.0296492		-0.084958	0.00825359	0.0250707
0.0266378	-0.104105	-0.174721		-0.0184022	-0.103217	-0.0225712		-0.0927575	0.0357936	0.0598265		-0.0932479	0.0141933	0.34028
0.299014	0.24265	0.0846761		0.50774	0.423452	0.0416182		0.0139376	-0.100764	-0.0295659		0.163553	-0.0482063	0.0117231
-0.249557	-0.0248582	0.0619867		-0.197585	0.00897958	-0.0113425		-0.129076	-0.00461301	0.0536769		-0.0762329	-0.0476061	-0.00223084
0.0175169	-0.091259	-0.0080061		0.127434	-0.132861	-0.042864		0.133799	-0.0989253	-0.117361		0.0633854	-0.00771162	-0.108296
0.175226	0.0307363	-0.0287105		0.103655	0.0456749	0.00531378		0.179494	0.0802838	0.0144045		0.157377	0.0296865	0.00205642
0.0160339	0.0982793	0.0116306		0.0855292	0.171501	0.0132959		0.0110811	0.0234721	0.0797054		0.0262439	0.00583085	0.0557298
-0.00284234	0.0725943	0.0517383		0.00628256	0.135022	0.016683		-0.313645	-0.0703612	0.0405024		-0.0954322	-0.0405797	0.0519282
0.0629135	0.0508034	0.369697		0.169147	0.0737861	0.293232		0.0304763	-0.0103458	0.197034		0.0349394	-0.00452354	0.155231
0.0372288	-0.16377	-0.0320835		-0.166512	-0.126128	0.00882328		0.182981	0.000385322	0.10675		0.0376702	-0.0395446	0.0921623
0.104038	-0.0336392	-0.100244		0.122751	0.0679531	-0.0918559		0.173021	-0.0293671	-0.056655		-0.010814	-0.105741	-0.0990292
-0.290749	0.0802331	-0.108738		-0.269203	-0.0159129	0.00303995		-0.0861757	-0.0155494	-0.117384		-0.119849	-0.0706086	-0.19999
0.00377354	-0.0807337	-0.0339799		-0.153519	0.0111625	0.0915014		0.0393947	0.0791974	-0.0213968		0.0256082	0.0530722	-0.0330725
0.0350038	-0.0379104	0.0537503		-0.12591	0.0077792	0.0647777		0.0173867	0.0402088	-0.0413764		0.0564968	0.0549329	-0.0139382
0.0655175	0.0880642	0.220876		0.0796523	0.0975753	0.154744		0.0135551	-0.00367314	0.350621		0.00106373	0.00969233	0.252286
0.00279148	-0.0901866	-0.0436008		0.0438991	0.0302941	-0.00154397		0.0295922	0.0688263	0.00299598		0.0990906	0.0488262	-0.0582561
0.0457454	0.0694081	0.0591634		-0.0691538	0.097001	0.0375333		0.0656089	-0.0193404	0.0782171		0.0167512	-0.00245967	0.112755
0.0720985	0.207384	-0.0715395		0.155223	0.180051	0.0498361		0.0978893	0.0851875	0.0313754		0.0789618	0.0805752	-0.059088
0.0786127	0.0790443	0.00145931		0.0813475	0.0729377	0.00677124		0.0405839	0.158165	0.0880326		0.148604	-0.000866292	0.0738166
0.00284811	0.0603409	0.0429676		-0.00806524	0.104962	-0.0029387		-0.0539148	-0.0549609	0.0348714		-0.0463629	-0.0120747	-0.0571218
-0.717084	0.0600264	-0.0905182		-0.618662	0.195807	-0.095147		-0.288394	0.064579	-0.0129007		-0.226862	0.00847126	-0.00845612
0.122811	0.127577	-0.0271417		0.0962254	0.149226	-0.0949063		0.160582	-0.0835175	0.0169613		0.0663663	-0.0750613	0.00196546
0.066708	-0.236317	0.0267473		0.175564	-0.284766	0.0791436		-0.123079	-0.0926059	-0.0341498		-0.036992	-0.0567882	0.0305482
0.019147	0.0206487	0.178833		-0.0877609	0.0456113	0.314073		0.0495933	0.136068	-0.0398995		0.000736115	0.0455935	0.078203
-0.348781	0.0863731	-0.0114978		-0.246938	0.117524	0.0128624		-0.116971	0.00491611	0.0244277		-0.0949452	0.013984	0.0397765
0.00602061	-0.0973673	-0.0797936		-0.076332	-0.103156	0.0826357		0.195613	-0.029441	-0.0558337		0.0816625	-0.00534089	-0.0459516
0.133963	-0.113646	0.042757		0.162317	-0.087485	-0.0130039		-0.0218739	-0.0350366	0.0570512		-0.0241023	-0.0203148	0.0568444
-0.00122336	0.0163402	-0.227799		-0.0958964	0.0664504	-0.182424		0.0199712	0.0440941	-0.056314		0.0247995	0.00610529	-0.000827528
-0.0274572	0.255157	0.11899		0.0716437	0.219407	0.108539		-0.206425	0.237399	-0.0282519		-0.164029	0.202877	0.216619
0.216137	-0.0581715	-0.111336		0.0829349	-0.370095	-0.149236		-0.175737	0.241282	-0.0304204		-0.0329287	-0.115432	-0.0379618
0.0783311	-0.0789843	0.0063284		-0.0298041	0.0173244	0.0178617		0.0490049	-0.0398038	0.0703931		0.0420323	0.0238787	-0.0143091
-0.00699026	-0.0697737	0.0849983		0.0691861	-0.0262538	0.0665919		0.0626715	0.0652462	-0.00778702		0.00955512	0.0604054	0.0358031
0.00552929	0.0150787	0.175719		0.0467144	0.16607	0.142187		0.00329014	-0.268408	0.0594227		0.0152096	-0.224793	-0.00789672
-0.184636	0.0294493	-0.0799287		-0.076003	-0.0859623	-0.0545531		-0.0444795	0.0730842	-0.0218804		0.00899787	0.0439285	-0.0213833
0.0430033	-0.000615604	0.0153322		0.0685063	0.0784786	0.0997708		0.105145	0.0893285	0.0113902		0.120446	0.0359228	-0.0138706
-0.0615909	0.400264	-0.10466		0.00795009	0.0912024	-0.202467		0.0181909	0.26018	-0.184222		0.00339502	0.0716818	-0.0514091
-0.268556	0.0891062	0.0554223		-0.226774	0.192725	0.0692711		-0.068351	0.0380015	-0.0712081		-0.00166573	0.0016034	-0.0601471
0.135773	0.0821688	0.0614591		-0.0494215	0.0771202	0.0375215		-0.00624959	0.000372435	-0.00959306		-0.0485808	0.00659411	0.0240373
0.0781429	0.0985171	0.0612054		-0.0486108	-0.0290263	0.103349		0.0900405	0.0241284	-0.0882452		0.0457383	-0.0159751	-0.0489335
-0.00470681	-0.116104	-0.140214		-0.0440766	-0.0543143	-0.293973		0.196797	-0.0483278	-0.0738118		0.147516	-0.0964037	0.0488791
0.107082	0.0642458	0.0964324		0.273985	0.0737191	0.0792863		-0.0940808	0.00160001	-0.0733714		-0.254073	0.0926337	-0.115848
-0.185189	0.00316211	0.0276632		-0.16477	0.0573925	0.0902422		0.0641978	0.000549301	0.0456616		0.0727865	-0.0564257	0.0528952
0.24211	-0.0951496	0.0490177		0.0238294	-0.160559	0.0665565		0.0269543	0.0459236	0.0838406		-0.0297123	0.0715431	0.0813908
0.087304	-0.0243516	0.0659536		0.00434575	-0.0294622	0.0855682		0.06004	0.0284195	-0.00688691		0.0462041	-0.00161128	0.00809777
0.0065483	0.132738	0.1743		-0.0420596	0.164733	0.202256		-0.0582661	0.215024	-0.00454404		-0.114055	0.284863	-0.0455479
0.0452831	-0.0899505	-0.0591827		-0.00373216	0.127765	-0.237154		-0.0337469	-0.25583	0.0300234		-0.0922215	-0.059575	-0.0302055
0.0287535	-0.0567188	0.0296823		0.0207828	0.00257984	0.0315281		0.0299705	-0.130233	-0.0533212		0.00331377	-0.130107	-0.0952281
0.0275947	0.0865062	-0.159547		0.0259329	0.154789	0.118656		0.0913237	-0.0717187	0.0104844		0.0167409	-0.0438606	0.0333463
-0.14441	-0.000468705	-0.226307		-0.0667903	0.0211665	0.0237843		0.015017	-0.229641	0.165371		-0.10939	-0.189818	0.102488
0.363409	0.0904315	-0.0218562		0.345137	-0.0256693	0.0918812		0.0209006	0.106173	0.0128407		0.00498586	0.0908976	-0.0311782
-0.123259	-0.0140959	0.165972		-0.00648972	0.0579895	0.0121745		-0.0201918	-0.0707651	-0.00403201		0.0392208	-0.033205	0.0674727
-0.0559152	-0.00304269	-0.0960229		-0.0922779	0.103451	-0.0283376		-0.051545	0.0329302	0.0429614		-0.0481088	0.050488	0.015428
0.111437	0.0219713	0.141682		0.126767	0.040407	0.119245		-0.0225776	-0.139866	-0.209087		-0.0754912	-0.120642	-0.212473
-0.246283	0.0772534	0.207391		-0.067797	0.142998	0.186098		0.0959928	0.0117778	0.105449		0.101741	0.135614	0.021495
-0.100344	0.0142784	-0.0790864		-0.0726742	0.0966066	0.117946		0.0854237	-0.283085	-0.0161326		0.0127769	-0.0986417	-0.0464902
0.135804	-0.174507	0.0102121		0.132541	-0.119051	0.0610091		0.0220666	-0.0360488	0.0515644		-0.0361936	-0.00319472	0.000116744
0.254109	0.638976	-0.078714		0.0766202	0.481321	-0.111833		-0.0142331	0.0314767	0.00224161		-0.00777963	0.0989945	0.00690422
-0.0533292	0.0993071	0.0496421		0.0813393	-0.0206866	0.10997		0.127898	0.089211	0.0235711		0.0608348	0.0340865	0.0327984
-0.100114	-0.116625	0.0265923		0.00731335	-0.0480028	-0.0586435		-0.1081	0.00698043	0.0148417		-0.0517722	-0.0496111	-0.0976442
0.113687	-0.255918	-0.0554826		0.204475	-0.238564	-0.0574684		0.0874608	-0.265502	-0.0227216		0.178784	-0.316079	-0.00623082
-0.14013	0.0284815	-0.0303113		-0.112289	0.0156508	-0.0234137		-0.0182797	0.00324976	0.0433136		0.0218302	0.0568038	0.0186389
0.0575005	0.176727	-0.134741		-0.0221144	0.0926238	-0.0364729		0.0157518	0.0204057	-0.044693		0.176426	0.0325588	-0.0860544
0.0650492	0.0757088	-0.0198241		0.00769408	0.207063	0.0906726		0.0638268	0.120849	0.0142027		0.0294624	0.120989	0.0759456
-0.263415	0.0834701	0.021567		-0.228578	0.0483686	0.0351352		-0.13691	0.0736405	0.0696669		-0.0996553	0.0256255	-0.044759
-0.161867	0.141926	-0.0551361		-0.17688	0.232942	-0.0976772		-0.0436337	0.0126111	0.0175449		-0.103402	-0.0421744	-0.0268216
0.0274907	-0.0883023	-0.196375		0.0163896	-0.0269352	-0.0711609		0.0947293	-0.00673351	-0.0263195		0.0212663	0.0153336	0.0479171
-0.297284	-0.196762	0.0495954		-0.259714	-0.137393	0.0094537		-0.0697643	-0.187511	0.0480098		-0.0320952	-0.0466133	-0.015891
-0.120462	0.0964378	0.0939313		-0.0887948	0.19552	-0.0262181		-0.0818363	-0.031106	0.0895441		-0.0781026	0.0573219	-0.00721428
0.168188	0.0373088	0.0764584		0.196736	0.125065	0.113915		0.0235402	-0.107846	0.0780751		0.0547917	-0.0832662	0.0852406
0.17241	-0.0176006	-0.28574		0.215484	0.0505477	-0.186145		0.00194438	-0.0270534	-0.0102694		0.00885739	-0.104999	-0.0713069
-0.0116991	0.213992	-0.05538		0.089675	0.303236	-0.0427318		-0.242282	0.070317	-0.00858763		-0.044945	0.0423299	0.00101532
0.0443093	-0.0596457	0.303292		0.146619	-0.0623858	0.251319		-0.0662996	-0.000218117	0.0563934		-0.0565097	-0.00367228	0.0411406
0.118784	-0.0922221	0.175698		0.155673	0.082188	0.135216		0.11172	-0.0901595	-0.0301276		0.0686319	-0.0609038	0.0310506
0.0187298	0.0473039	-0.0619126		0.0994162	0.0866698	-0.0496482		0.0070914	-0.0775909	-0.112632		-0.0275063	-0.024894	-0.0790544
0.137861	0.00953324	-0.0485169		0.114542	0.0184996	0.0015976		0.0437745	-0.124005	0.0661618		0.0411106	-0.0699796	0.064808
0.0113631	-0.0398092	0.0753166		0.0445223	0.0280259	0.0725101		0.026354	-0.0979891	0.0223892		0.0592241	-0.0328425	0.00952467
-0.0996729	0.0250938	-0.169915		0.101515	0.0899514	-0.0481262		0.120366	0.0180649	-0.0178984		-0.00231599	-0.0342386	0.0326567
-0.262473	0.0341706	0.0946298		-0.225245	0.00732958	0.095443		-0.0236304	0.163049	0.0803749		0.201804	0.0796788	0.0693672
0.0103115	-0.0613949	-0.000598189		-0.0297814	-0.0100533	-0.0591209		0.122781	0.0331097	-0.0793608		0.0113058	0.0529829	-0.149155
0.0213727	0.0193405	-0.00137358		-0.216362	-0.0566848	-0.00488865		0.0460434	0.0669359	0.0447808		0.05931	-0.0803827	0.0304234
0.01188	0.0513057	0.17471		0.0774624	0.0630033	-0.0693094		0.141519	0.129291	0.288012		0.142246	0.0997224	-0.0630196
-0.47396	0.182149	0.0468864		-0.230471	0.104581	-0.0727691		-0.112896	0.0437502	0.043359		-0.0444746	-0.0435088	0.0151697
-0.1124	0.09645	0.194365		-0.113088	0.124093	0.233293		0.0247133	-0.00557307	0.172127		0.0278766	-0.0049525	0.0886472
-0.0403969	-0.0828996	-0.0265744		-0.0272119	0.082602	0.132367		-0.0307378	-0.107436	-0.0165052		-0.0285852	-0.0558853	-0.0570856
-0.0130338	-0.0110951	0.131024		-0.0610401	0.00836399	0.143373		0.0429368	0.0939191	-0.0196801		0.0898991	0.0728056	-0.0305891
-0.168562	0.164376	-0.0378068		0.0115927	0.028006	0.0646818		-0.0360915	0.274923	0.0336249		0.024343	0.1535	0.0251199
-0.260261	-0.0594532	0.119662		-0.136694	-0.0258087	0.175914		-0.148808	0.0510366	0.228972		-0.263623	-0.0380399	0.286869
0.242025	0.038861	-0.0593419		0.127707	0.0885812	0.0384841		0.114644	-0.0350935	0.0334899		-0.0339579	-0.0129081	0.0590691
0.0239496	0.0978434	-0.0926677		0.115503	0.114727	-0.0554209		-0.12546	0.0390783	0.0453027		-0.059354	-0.0099378	0.0617726
-0.035221	0.00173411	-0.00948664		-0.0618836	0.0415505	-0.00571507		-0.0136702	0.0286696	0.0779972		-0.0739369	0.0091296	0.0421218
0.0810812	0.0356928	0.0272621		0.0740322	-0.0125536	0.0699282		0.00256491	0.00562177	0.107567		0.0396822	-0.0368666	0.0852533
-0.912785	0.16632	-0.0332566		-0.62426	0.162295	0.00498892		-0.58366	0.0838462	0.0409345		-0.282946	-0.0183283	0.0282424
0.0940937	-0.10801	0.121886		0.13731	-0.0177527	0.0818543		-0.0421672	-0.071722	-0.0638282		-0.0467864	-0.0227648	-0.0659886
-0.0270645	-0.00136225	-0.0756403		0.0922778	0.121503	0.0259682		-0.0266674	-0.0298814	0.0126208		-0.0274673	-0.0119889	-0.0446832
-0.174103	-0.209698	0.102403		0.489188	-0.158269	0.0885079		0.332359	0.0099493	0.0118261		0.133533	-0.00706471	-0.0583719
0.0378574	0.141288	0.0644375		-0.0133304	0.377103	-0.0591974		-0.0273231	0.0420465	-0.0121044		0.0786442	-0.128738	0.146151
0.0779027	0.0654874	0.0382396		-0.0636668	0.148547	0.0178496		0.0575809	-0.000369271	0.127113		0.0126415	-0.0185018	0.105688
-0.133999	0.13912	0.0224873		-0.0251762	0.161792	-0.0743583		-0.229306	-0.0334922	0.0482102		-0.0691827	0.024213	-0.0345947
-0.0918998	-0.031113	0.0856335		-0.165898	-0.0103069	-0.0271473		-0.0814972	0.0236929	0.0191087		-0.0856783	-0.0240523	0.00593583
0.254278	-0.0927478	0.0710053		0.182866	0.0311887	0.178977		0.0390393	0.0388002	-0.0323019		-0.0875159	-0.106858	0.0163966
0.144129	-0.0627545	0.0409898		0.171907	-0.0443419	0.142994		0.141468	0.0314264	-0.0120933		0.0602852	0.00329489	-0.00112963
0.178104	-0.0285926	-0.158732		-0.345337	-0.044546	-0.142582		-0.0613745	0.0869659	-0.0407048		-0.0732522	0.0892914	-0.0359089
0.0891903	-0.0660813	0.243366		0.0652464	-0.0547595	0.0767437		0.0153217	0.00162045	0.0252749		0.00145265	-0.0275719	0.0699723
-0.0673212	-0.1082	0.0381231		0.153173	-0.0552464	0.0611357		-0.263011	-0.0281552	0.0594557		-0.303096	-0.0112023	0.0926542
0.0258557	-0.0422747	-0.0761722		0.122042	0.0320158	0.0860543		-0.0501085	-0.0694516	0.0148974		0.0507825	-0.0391731	-0.0590676
-0.0187012	0.00169578	0.126939		0.109698	0.0585821	0.171422		-0.0240687	-0.0446156	-0.00510623		0.0412512	0.0565381	-0.0364704
-0.00118086	-0.05195	-0.0433277		-0.0361338	0.0744222	0.00669632		-0.0261872	-0.0301182	0.0120797		0.0258841	0.023202	0.00708023
-0.27596	0.0493874	0.145591		-0.23872	0.0354655	0.0998591		-0.0253959	0.0280502	0.00213308		-0.0468545	0.00666108	0.0445743
0.161281	-0.113356	-0.0588535		0.0309744	-0.0117146	-0.0531699		0.193024	-0.0497382	-0.0726547		0.268926	-0.0119866	0.00360366
0.115882	-0.0301134	-0.0526232		0.240036	-0.0450597	0.0446079		0.0493529	-0.0564746	0.120279		0.0509292	-0.0244267	-0.124075
0.204268	0.0839037	-0.0404351		-0.334907	0.0795018	0.00832512		0.192437	0.0511317	-0.051564		0.040544	0.0194316	-0.00907284
-0.000430733	-0.188024	0.0457112		0.0757646	-0.224343	-0.0255965		0.0235368	-0.0504731	0.192453		-0.0221937	-0.039873	0.0751105
-0.033358	-0.0505991	-0.115893		-0.0397557	-0.129728	-0.0497846		0.052555	-0.0988355	-0.00599372		0.0429857	-0.0458866	-0.00285582
0.407405	-0.0544628	0.0622568		0.407829	-0.211631	0.12177		0.144565	0.0266945	0.0808037		0.0694439	-0.0749002	-0.0148769
0.0960773	-0.0476332	0.0224241		0.195233	-0.102203	-0.100284		0.166064	0.0234305	0.111804		0.0754684	0.01804	0.058657
-0.289091	0.0210216	0.159363		-0.240653	0.0865657	0.263046		-0.100176	0.0050476	0.0838093		-0.0688919	0.0238015	0.0356592
0.00057541	-0.0583923	0.236357		0.0884689	-0.0682913	0.289047		-0.039366	-0.0303291	-0.0814308		0.0298649	-0.0535838	0.120949
-0.0136793	-0.242218	0.0901755		0.183762	-0.0920616	-0.0185198		0.105303	-0.0123145	-0.0310547		0.0756841	-0.113236	-0.0477366
0.417075	0.0327142	-0.0482567		0.532124	0.0668232	-0.112177		-0.0366419	0.107979	0.0474691		-0.00456615	0.0206557	-0.0243239
0.0181432	-0.0373453	-0.0590091		-0.0307807	0.147677	0.05827		0.184884	0.163249	-0.141054		0.0332362	0.058755	-0.0203748
-0.171591	-0.245261	0.0466086		-0.169868	-0.497389	0.0479177		-0.0270735	-1.19471	-0.040873		0.00348584	-0.913324	-0.0346106
-0.223258	0.0309147	-0.0178369		-0.186523	-0.0038317	0.030913		0.00120994	0.0724854	-0.0930771		0.0402961	0.0835912	-0.0734085
0.144167	0.2244	0.056605		0.083786	0.176655	0.0705721		0.0673932	0.0602683	-0.15302		0.0325853	0.0692404	-0.148534
0.0604882	0.0556512	0.150101		-0.0636167	-0.0694916	0.154528		0.0612229	-0.0130659	0.0597622		-0.0109904	-0.0212775	0.0672383
-0.2044	0.0307665	-0.139774		-0.254193	0.0447041	-0.325614		-0.0499929	0.0497853	0.0883934		-0.0965161	-0.0088935	-0.0495263
0.0846105	0.211794	0.181295		0.0193861	0.282115	0.0625805		0.00316073	0.0219204	0.13566		-0.00346256	0.08934	0.0770909
0.0270066	0.0147398	0.0548902		0.0739261	0.0716728	0.0603498		0.0950308	0.0135825	-0.025243		0.0101318	0.0498115	0.0834797
0.136125	0.319207	0.217249		0.011964	-0.0182132	0.119913		0.00794587	0.243709	-0.0575999		0.00101474	0.141118	0.00977979
-0.0381501	0.157933	-0.00502043		0.012069	0.110414	0.0354912		0.0576658	-0.0693502	0.117287		0.0677523	0.0542397	0.0865011
0.0560312	0.308018	0.286434		0.109776	0.141957	0.332964		0.0813797	0.0877628	0.225897		0.115086	-0.0340542	0.255236
0.00772984	0.0220791	0.0355753		0.131975	0.00293588	-0.0447086		-0.171352	-0.0193632	-0.00495008		-0.125424	-0.072981	0.0274214
0.034269	-0.0161021	0.0352261		0.0743925	0.0447377	0.051248		0.079945	-0.0158313	-0.0647842		0.0956996	0.0387667	-0.0266896
0.115271	0.0503245	0.0932914		0.178367	0.0549455	0.133233		-0.0112602	-0.0529114	0.16413		-0.0270549	-0.0107256	0.194405
0.0824001	-0.0263957	-0.00704576		0.116745	0.0371935	-0.0632454		0.0227289	0.01522	0.0783616		0.073958	0.0408843	0.0970967
-0.00562275	0.121206	0.616773		-0.0564316	0.233855	0.620548		0.0540945	0.0451729	-0.0839356		0.0183583	0.0700658	-0.056585
-0.00984923	0.026402	0.0562941		-0.207413	0.209161	0.107922		0.251423	0.0812907	-0.0694288		0.135363	0.205521	-0.0589116
0.226344	0.0353795	1.11918		0.124468	0.0568649	0.448101		0.193145	0.154692	-0.0511986		0.100518	0.131475	-0.0356225
0.0519946	-0.000943017	-0.0157862		0.160155	0.109006	-0.109432		0.0709929	-0.0594277	0.0467414		0.0460089	0.0163643	0.0644244
0.0527446	0.0354113	-0.131176		0.0694196	0.0549059	-0.0396678		0.0152647	0.139378	0.125269		0.0401784	0.20074	0.259046
-0.1105	-0.211785	-0.0900107		-0.0379191	-0.130458	0.0607387		0.0331027	-0.0507548	0.0589349		-0.0112735	-0.00543515	0.11253
0.1709	-0.0132105	-0.157392		0.0320801	-0.0135073	-0.0528218		0.0945892	0.147638	-0.0809635		0.100852	0.0191809	0.056112
0.21394	0.0427536	0.0507774		-0.110176	0.0193776	0.00460375		-0.132266	-0.0203351	0.160611		-0.0454093	-0.0581793	0.0952603
-0.206069	0.0776522	0.0629141		-0.490658	0.124619	0.0318309		-0.161262	-0.0303864	0.0220507		-0.0964956	-0.0189522	0.0285219
0.0834713	0.181682	-0.0177353		0.0680891	0.125044	0.0107916		0.0308912	-0.00952427	-0.229285		0.135797	-0.00568136	-0.0355723
0.205534	0.233725	-0.105677		0.232605	-0.00985426	-0.0990254		0.00449362	0.314607	-0.164896		-0.0227274	0.0399594	0.0164301
0.0257878	0.1005	0.0998656		-0.0406404	0.0861557	-0.011771		-0.0210012	0.163029	0.161252		0.0492118	0.097294	-0.0134772
0.19717	0.0664581	0.269746		0.2536	0.0581096	0.226336		-0.0294763	0.0201828	0.0997507		0.0445198	0.031836	0.101657
-0.328831	-0.0216361	-0.163157		-0.153074	-0.027959	-0.244553		-0.0371572	-0.0117306	0.00322899		0.0182548	0.0293393	-0.116079
0.259688	0.088498	-0.0652764		0.240296	0.203688	-0.112699		0.0466555	-0.00819919	-0.00766716		0.017551	0.0315359	0.129605
-0.0373923	0.181555	0.115667		0.0428579	0.210504	0.164233		-0.0732751	-0.0515036	0.0931875		-0.0751704	-0.0672448	0.15987
0.095898	0.367323	0.838069		0.139409	0.386958	0.721952		0.117389	0.349529	-0.0503341		0.152224	0.415403	-0.0263767
-0.0865264	-0.0424181	-0.185879		-0.00662336	0.00622145	-0.455687		0.130921	0.0168529	0.0549723		0.0510535	0.0125229	0.0584165
-0.605369	0.0839586	-0.195943		-0.68468	0.191621	-0.223132		-0.134291	-0.0342138	0.0144261		-0.10024	0.0159806	0.0151077
0.111862	0.0320245	-0.0223248		-0.23491	0.257269	-0.042084		-0.0912187	-0.0190499	0.0251555		-0.117678	-0.0377253	0.182534
0.191795	0.0265613	0.103154		0.151726	0.0579436	0.193915		-0.0931241	0.0995114	0.118349		-0.0466598	-0.0719403	0.174853
0.0146584	-0.039616	0.103846		0.0482677	0.0524252	0.0751745		0.0744698	0.0874266	0.134064		-0.00878024	0.0452345	0.0460564
0.00504585	0.0928425	-0.0614477		-0.0921963	0.0579897	-0.0980044		-0.0907276	-0.0676573	-0.0895555		-0.0709352	-0.0678063	-0.0710913
0.0921211	-0.0156092	0.0377411		-0.0765206	0.0671115	-0.0070847		0.129611	0.0847792	-0.23089		0.0280761	0.0692947	-0.0810982
-0.430497	0.0428996	-0.035042		-0.406479	0.0777109	-0.0757805		-0.157752	0.00879769	-0.0683365		-0.203198	0.0253685	-0.123447
0.320237	-0.138371	-0.0216578		0.274961	-0.0817842	0.0559761		0.0147469	-0.0775336	0.0173886		-0.0225625	-0.0779222	0.0078568
-0.108105	0.063152	-0.0409034		-0.0672767	0.137535	0.151913		0.0241035	0.0266355	0.0807935		0.024644	-0.01659	-0.0421254
-0.394928	6.64585e-05	-0.0591333		-0.296213	0.0468916	-0.0664454		-0.264965	0.0301181	-0.0475642		-0.0647244	0.0627812	0.0404059
0.012774	0.120461	0.270232		0.0515268	0.0771235	-0.165721		0.0878917	0.155951	0.0205752		0.0408695	0.0755416	0.0692032
-0.104514	0.104994	-0.00565714		-0.113511	0.184571	-0.0228876		0.105263	-0.0339353	-0.0270336		0.120912	-0.029138	0.00883004
-0.00674891	-0.0469851	0.215709		0.063691	-0.0112103	0.274682		-0.0812884	-0.0887096	0.121769		-0.0233938	-0.0208282	0.0787139
0.460691	-0.0930534	-0.0334975		0.27993	-0.0809106	0.0552802		0.29817	0.0059404	-0.186211		0.298493	0.112602	-0.124101
0.179708	-0.299898	0.0274407		0.272188	-0.278451	0.0483484		-0.0514922	-0.205481	0.173553		0.0871866	-0.221621	0.173095
-0.123148	0.0970621	-0.0094763		0.13445	-0.000366457	0.200682		-0.0506148	0.0863962	0.0454855		-0.201671	0.0191981	-0.0558236
-0.0571428	-0.000180714	0.033278		-0.177263	0.11064	-0.00197756		0.162784	0.0690003	-0.0423825		0.0470178	0.124693	0.025286
-0.0336652	-0.0386671	-0.0541271		-0.063469	-0.000422947	-0.149238		-0.0423188	-0.0512527	-0.0939494		-0.0166858	-0.0686226	-0.0565862
-0.290852	0.0990142	0.065034		-0.186235	0.0177291	0.159497		-0.15038	-0.00494489	-0.00693058		-0.0947809	0.0447576	-0.0144999
0.0693361	-0.203108	-0.0650047		0.00896698	-0.269484	-0.0812004		0.118381	-0.0750422	-0.0243971		0.0819896	0.0558871	0.0157191
0.0358419	0.0740642	-0.0469343		0.126782	0.0988234	-0.0835549		-0.102188	0.100986	-0.210616		0.198355	0.0388977	-0.170272
-0.0223294	-0.0127478	-0.068523		0.0549809	-0.0238846	-0.0286429		0.0622725	-0.0308635	-0.0874999		-0.0137063	0.0848012	-0.0174119
0.0362032	-0.030122	-0.122899		0.087582	-0.0567425	-0.0961629		-0.0112052	-0.0414743	-0.146073		-0.00692183	0.0384634	-0.126461
0.0465526	0.040772	0.0271721		0.114023	0.0460034	0.122511		0.174222	0.171658	0.0954115		-0.00406075	0.142379	0.0533439
-0.128442	0.037124	-0.0716553		-0.159935	0.165625	-0.00439212		0.0995797	0.0394977	-0.0159654		-0.0273797	0.0474642	0.0158851
0.238692	0.0366754	0.0713356		0.165689	0.0333821	0.114825		0.0130736	0.0599339	0.229383		-0.0173736	0.0810563	0.189744
-0.0115012	0.0231235	0.0504026		-0.121783	0.0405597	0.0674807		0.0100424	-0.0757569	0.0304019		0.0461644	-0.0933492	0.0470234
-0.062773	-0.036802	0.175952		-0.0502836	-0.0158265	0.0818727		0.059849	0.03518	0.0851736		-0.00176553	0.048051	0.0155813
0.408477	0.106725	0.338175		0.633407	0.035593	0.419366		0.201908	0.0314936	0.225142		-0.0144166	0.00821146	0.294738
0.0225775	-0.0936409	-0.0194932		0.00725561	-0.0381881	-0.0172095		-0.126359	0.00969217	0.0320264		-0.0887396	0.0258098	0.0557262
0.247887	0.490914	0.247692		0.202408	0.557055	0.0459194		0.0671441	-0.0642876	0.207146		0.0615449	-0.0782735	-0.141667
0.0826328	0.200273	-0.242681		0.116646	0.109426	-0.501845		0.0975614	0.052655	0.0305404		0.0536273	-0.0216647	0.0821229
0.108187	-0.148669	0.204817		0.195393	-0.0831615	0.189445		-0.0237558	0.0490954	0.0809847		0.0116734	0.0600862	0.00790363
0.114341	0.127528	0.149987		0.0938806	0.207097	0.132209		0.030154	-0.0393885	0.0742469		0.0900533	-0.0206568	0.067886
0.0528559	-0.127338	-0.20028		0.0375162	-0.167209	-0.147211		-0.0467983	-0.0787391	-0.0856842		0.00210682	0.104388	-0.033473
0.353364	0.114647	0.287358		0.367746	0.177371	0.269638		0.0990311	0.0547152	0.19475		-0.037201	-0.00219713	0.257309
-0.0745381	-0.0614612	-0.0402351		-0.0245864	-0.0272328	0.121684		-0.176869	-0.010368	-0.200903		-0.0964884	-0.0122768	0.045898
-0.166803	-0.036958	-0.0223141		-0.183511	0.0132564	0.0692224		-0.0447867	-0.0649478	-0.190446		-0.0609718	-0.0493908	-0.0922772
0.00369613	0.0746546	0.317756		0.101198	0.151431	0.16356		-0.0622379	0.0475565	0.609007		-0.0407934	0.0149029	0.133452
0.0833372	0.0906572	-0.275515		0.0838135	0.112368	-0.246428		0.200955	0.00325183	-0.128824		0.142044	0.00215732	-0.051854
0.215148	-0.118418	-0.420443		0.319681	-0.076765	-0.365181		0.106766	0.0450659	-0.32836		0.111333	0.0320446	-0.245649
0.0539989	0.0455721	0.318828		0.0557358	-0.0195438	0.265627		0.185267	0.0525076	-0.162272		-0.0483696	-0.015703	-0.134845
0.0155558	0.121497			0.0380639	0.122749			-0.00736879	0.124148			-0.014773	0.169811
0.354852	-0.188795			0.440117	-0.249702			-0.0371766	-0.0578597			-0.0200259	-0.074896
0.0740487	0.00319612			0.0934186	0.0915634			-0.138297	0.117111			-0.114433	0.0982943
0.0448815	0.0163864			0.00963237	0.0929623			0.191408	-0.186775			0.133361	-0.118764
-0.466585	-0.203986			-0.484095	-0.0471775			-0.00366866	0.0618304			-0.197369	0.150149
0.215908	0.103774			0.245061	0.10368			0.0182646	-0.0751215			-0.0162475	-0.034109
0.00482746	0.0306612			0.0783181	0.0675327			0.0820775	-0.20173			0.011952	-0.183168
0.184016	0.0216082			0.0128628	0.0867898			-0.0211757	-0.00308453			0.00052527	0.111654
-0.08588	0.0411016			-0.0136017	0.154789			0.0283499	0.155431			0.0377395	0.148044
0.021462	-0.0967592			0.0573888	-0.0339815			0.0236127	-0.0225607			-0.0473687	-0.0629931
0.0163352	-0.0529786			-0.0914278	-0.0212347			0.0577839	0.0905376			0.0106552	-0.00763683
-0.106441	-0.0698685			-0.248403	-0.0150509			-0.18151	-0.0289875			-0.199243	-0.0122587
0.0138517	-0.15119			-0.0624222	-0.163489			0.0867428	0.125027			0.0199961	0.041066
0.12069	0.0947544			0.0578581	0.0399457			0.0532822	-0.001808			0.111337	-0.0393848
-0.0471369	0.196698			-0.0218905	0.179554			0.102621	0.0177931			-0.0131257	0.0701685
0.101791	0.0241361			0.0262245	0.0452424			-0.0731868	0.116311			-0.141916	0.0603719
0.110455	-0.0717641			0.175617	-0.0717014			-0.00864532	-0.277566			-0.0381233	-0.0493148
0.39129	-0.0670426			0.182275	-0.0011808			0.385161	-0.042062			0.195409	-0.0301276
0.0930561	0.0790515			-0.00702609	-0.0104093			0.22209	-0.0559129			0.0676601	0.0160952
0.00682607	0.0380485			0.00970187	0.0531177			0.107661	-0.0759732			0.138179	0.169183
0.0692003	-0.0032894			0.193015	0.0497306			-0.120887	0.0116126			-0.0166713	-0.0247228
-0.253672	0.367578			-0.321665	0.36224			0.0638111	0.324231			-0.0929073	0.244922
0.0562566	0.0633861			0.0423138	0.0333292			0.109295	-0.0276434			0.0902232	0.0468472
0.149523	0.102505			0.215841	0.0665743			-0.022617	0.0217158			-0.0577944	0.0537544
0.00671928	0.0155347			-0.0236883	0.0752239			0.104263	-0.0315429			0.0122825	0.005423
-0.0268461	0.0660281			0.09906	0.174333			0.0206011	0.113781			-0.0138531	0.118863
0.013384	0.0186475			0.0744589	0.000118416			-0.0923175	0.0480671			0.0738447	0.0366608
0.0883333	-0.136065			0.374351	-0.0399322			-0.120703	0.0383291			0.0984484	0.0550514
0.215632	0.286434			0.0683728	0.181726			-0.0171092	0.0687609			-0.0278958	0.0808947
0.129251	0.0309568			-0.0748902	0.0339037			0.047318	-0.0750949			0.00877681	-0.0685746
0.105222	0.181078			0.0599272	0.183609			-0.146389	-0.11621			0.0327443	0.0374768
-0.123762	0.0431804			-0.258877	0.185286			-0.112803	-0.0720094			-0.161726	-0.0432398
0.115403	-0.163029			-0.226125	0.00190077			0.00681206	-0.106352			-0.00610785	0.103936
0.0271759	-0.334725			0.0429139	-0.291916			0.0103196	-0.049347			-0.0408229	-0.00277192
-0.242236	0.0247154			-0.232377	-0.0270577			0.0204804	0.00153306			-0.0175386	0.0350892
0.146068	-0.0840031			0.306304	-0.0875986			0.0181509	0.00754985			0.0926116	0.00310786
0.14326	-0.0207647			0.220315	0.0581671			0.143686	0.014396			0.280723	0.0226487
0.0912329	-0.272826			0.305154	-0.29842			0.103024	-0.0664823			0.0540376	-0.141204
-0.340548	-0.12938			-0.181357	-0.15158			-0.222322	0.0259316			-0.170808	-0.0325606
-0.327986	0.0364589			-0.219984	0.0917325			-0.10348	-0.0582007			-0.0206998	-0.0445568
-0.266088	-0.0175703			-0.149747	-0.0372489			-0.130951	-0.00598519			-0.153188	0.017308
0.556449	0.0707714			0.770917	-0.0446956			-0.0358412	0.00783574			0.0827801	-0.0270506
0.122944	0.0866141			0.049979	0.131458			-0.0721949	-0.0225054			-0.043242	-0.0779969
0.38094	0.125221			0.0602142	0.135609			0.0155114	0.0828514			0.233469	0.0531515
0.0704237	-0.0769637			0.116656	0.0191673			0.367997	0.0516059			0.27535	0.0250467
0.130489	0.0606684			0.203082	0.0792376			-0.0269082	0.0180862			-0.0287494	-0.0122954
-0.394187	0.127974			-0.00905388	0.13875			-0.406125	-0.00348761			0.00765357	0.0200802
0.0335421	0.114392			0.0787687	0.138103			0.0287969	-0.0638954			0.0255761	-0.0251251
-0.0340097	-0.0292473			0.0276289	0.158474			0.0482973	-0.186462			0.0347608	-0.181332
-0.174667	-0.0292973			-0.140591	0.0993255			-0.0406486	0.14165			0.0214192	0.014998
-0.0244559	0.217313			0.012309	0.310039			0.0798423	0.0354717			0.109067	-0.130205
0.0835125	0.0529474			0.0544157	0.0738918			0.0404168	0.246868			0.107028	0.168279
0.188502	0.0340874			0.0347614	-0.0532758			0.277313	0.0475056			0.199213	0.0228806
-0.147464	0.0610581			-0.0270126	0.0302285			-0.16591	-0.05662			-0.0526508	-0.0665932
-0.116772	0.273149			-0.0539977	0.355953			-0.161875	0.0165482			-0.101357	0.000988456
0.194859	0.226837			0.0713365	0.299587			0.0745463	0.0441294			0.0328576	0.0886116
-0.261554	0.20532			-0.332473	0.0613978			-0.212791	-0.0674709			-0.321501	0.0514225
0.073932	0.13943			0.143193	0.115683			0.00992009	0.0389425			0.00194398	0.0714899
0.0469782	0.0312352			-0.105855	0.0923548			-0.00212134	0.00248965			0.130364	-0.0166944
0.100759	0.0763509			-0.0863345	-0.00335375			-0.0111116	-0.0192283			-0.0561504	-0.0268243
0.00339386	0.0518163			-0.11798	0.17404			-0.0404835	0.170665			-0.00312163	0.141909
-0.0577204	0.0576329			0.15243	0.0521173			0.00986638	-0.0273282			0.084556	0.00443058
-0.309603	0.0856264			-0.255375	0.121781			-0.0838295	0.0182667			-0.0552816	-0.0504059
-0.236201	0.120337			-0.0804187	0.0283293			-0.143205	0.074403			-0.164153	0.0928467
0.0627771	0.00540248			0.13614	0.0411418			0.018343	-0.0864722			0.0477959	-0.130786
-0.0468732	-0.263378			-0.00911289	-0.143598			0.0242796	0.0489167			-0.0995652	0.102624
-0.18021	0.0074176			-0.0644796	0.394345			0.228887	-0.102969			0.152185	-0.054135
-0.000146805	-0.024815			0.027727	-0.0553196			0.301189	-0.107462			0.20091	-0.103396
0.146132	0.0865337			0.0505707	0.0948191			0.144209	0.119818			0.144141	0.147352
-0.0288362	0.0181519			0.0270305	-0.020613			-0.17849	0.0162193			-0.00095564	-0.0111725
0.0678596	0.08386			0.0832078	0.176199			0.022403	0.035508			-0.00724405	0.0590868
-0.213947	-0.111879			-0.152907	-0.0766896			-0.182397	-0.00380037			-0.0604244	-0.0306203
0.116618	0.0704173			0.0920638	0.122542			-0.00545822	-0.0133736			0.0373829	-0.0973943
-0.0794813	0.0047234			-0.103285	0.0851872			0.119476	-0.36164			0.0536509	-0.253025
0.00154176	-0.120961			-0.0176312	-0.272727			-0.0207933	-0.168447			0.00902834	-0.06788
-0.111284	-0.145368			-0.170063	-0.0445287			0.34346	-0.0420069			0.134211	-0.0684194
-0.0282532	-0.00557678			0.0278027	0.0486822			-0.0581029	0.0820939			-0.0244728	0.0774861
-0.00841364	-0.0452339			-0.0638166	0.021032			0.0691902	-0.132873			-0.0604604	0.0591568
-0.290487	0.0157576			-0.285407	-0.0985582			-0.0740522	0.172832			-0.0416377	0.175253
0.0285254	0.0464404			0.0361052	0.0319553			0.0241571	0.0258812			0.0487563	-0.0305493
-0.226175	-0.0709671			-0.254322	0.0905871			-0.057138	-0.0351094			-0.074816	-0.0307946
0.0718057	-0.0715997			0.133359	0.0819503			0.00566101	0.0152174			-0.0398507	0.0397442
0.203051	0.0464667			0.192071	0.0235879			-0.0352608	-0.0503196			-0.0186463	-0.0172505
-0.172387	0.108234			-0.0849418	0.124936			-0.0125916	0.0508065			0.0387693	-0.00828776
0.0954978	0.0890761			0.0556266	0.0984016			0.15972	0.0407679			0.0584613	0.0538223
0.0261527	0.00451341			0.00513825	0.0762597			-0.00583688	-0.0524139			-0.0750483	0.00470632
0.0183699	0.115614			-0.00346771	0.109108			0.0834182	0.0309722			0.0442283	0.039349
0.00254265	0.0455408			0.113879	0.107658			-0.198891	0.024176			0.00947447	0.056344
0.0870588	0.102304			0.155052	0.129048			0.167155	0.241533			-0.0776512	0.248111
0.121879	0.0636765			0.103689	0.166749			0.0410446	-0.260672			-0.0089041	-0.215065
-0.0358274	-0.0386162			-0.113763	0.000176387			-0.0853271	-0.07198			0.09992	-0.00196756
-0.260292	0.128155			-0.170808	0.124872			-0.208354	-0.044433			-0.105096	-0.0185315
0.0110583	0.216032			0.0595168	-0.00341272			0.0599524	0.386046			0.0361155	0.205666
-0.114464	-0.0233977			-0.209654	0.0342598			0.0625789	-0.0277549			0.0224943	-0.0281968
0.19435	0.161102			0.0517312	-0.0459022			0.254831	-0.0224459			0.129643	-0.106142
-0.0300848	0.122991			0.0133743	-0.0214423			0.0525051	0.0875547			0.0168446	0.0373426
-0.0209886	0.0175338			-0.119482	0.0411652			0.0640548	-0.093495			-0.0427296	-0.0678189
-0.00539438	0.0241358			-0.00675945	-0.038323			0.112632	-0.055755			0.0628546	-0.0563465
-0.337847	-0.0315976			0.340177	0.169214			0.560513	-0.157508			0.0593219	-0.0548228
0.0545923	0.0887929			0.0847114	0.0535429			0.114815	0.0329413			0.0447317	-0.0111719
0.161744	-0.0588146			0.147728	-0.0381379			0.036286	-0.264668			-0.0538963	-0.17175
0.0982377	-0.0239823			0.0570071	0.0574756			0.0572273	0.00271388			0.0469096	0.0404138
-0.168891	-0.0610945			-0.213494	0.0123389			-0.148338	0.0774937			0.0628989	0.00101812
-0.222796	0.0836831			-0.156263	0.0927754			-0.00773128	0.0226128			-0.0478877	-0.0119411
-0.0441979	0.073406			0.0171104	0.117193			-0.0881124	0.0422284			0.00438157	0.0707255
-0.198262	0.0449267			-0.193556	-0.10579			0.047756	0.0104234			-0.0330885	0.000168736
0.063205	-0.0575426			0.119588	0.0407758			-0.00944668	-0.0556414			0.0201711	0.00746382
0.254192	0.196834			0.136386	0.161234			0.0321092	-0.0755645			0.0185122	-0.0733034
0.113989	-0.111119			0.103589	0.0782929			0.0661406	-0.0181357			0.0727195	0.0258366
0.0521216	0.286767			-0.00522111	0.269734			0.106973	0.22945			0.0412329	0.139195
0.0588155	0.0183255			0.0440128	0.0969877			-0.0192328	0.096672			0.0513391	0.00561988
0.111864	-0.000319245			0.0644348	-0.133856			0.0252842	0.044775			-0.00565015	-0.0401735
0.0265502	0.304654			0.0994259	0.295139			-0.0954204	0.065616			-0.0367067	-0.0220435
0.0981026	-0.0857425			-0.0896804	-0.0394636			0.275168	0.023401			0.126669	0.0589437
0.0104908	0.0741736			-0.057383	0.0816545			0.108666	0.0491313			0.0300626	-0.0278684
0.122815	0.0580759			-0.134157	0.0634288			-0.103922	-0.00601364			-0.0311863	-0.0481204
0.0676104	0.0947708			0.086033	0.0908615			-0.0122242	-0.0170969			-0.0428132	-0.0107284
-0.696912	0.0978765			-0.54133	-0.208648			-0.454255	0.026961			-0.392259	0.138064
0.0736432	0.0718637			0.0943614	0.0686861			0.0132199	0.00587913			0.0333341	0.0272545
-0.107483	-0.0286384			0.0111021	-0.00348684			-0.190424	-0.355559			-0.149662	-0.129829
0.340094	0.00527083			0.194009	0.0411821			0.180701	0.11097			-0.102622	0.0429553
0.169585	0.206174			0.280258	-0.180161			0.0220383	0.172364			-0.139957	-0.057196
-0.138184	-0.0257138			-0.211652	-0.00642369			-0.117451	-0.324286			-0.0863049	-0.462873
0.108846	0.0364873			0.122879	-0.149662			-0.104011	-0.116564			-0.128444	0.114412
0.0533022	0.0902404			-0.00667845	0.102348			-0.00337793	-0.137509			-0.0172178	-0.0257518
-0.300669	0.164621			0.1146	0.241693			-0.222968	0.0598139			-0.318458	-0.0140947
-0.074001	-0.0843563			-0.108487	-0.0825225			-0.0121874	0.0565615			0.0449927	0.0786985
0.0396015	-0.0340087			0.0653077	0.082652			-0.116349	-0.110106			-0.0843136	-0.0345002
-0.0630959	0.0446716			-0.0767797	0.072088			0.00963593	0.185059			-0.00200817	0.177091
0.059029	0.0413337			0.121103	0.0561458			0.00854494	0.230394			-0.0668296	0.173303
-0.234129	0.0920287			-0.192993	0.163556			-0.0209162	-0.00717772			0.0138544	-0.0683166
0.105127	-0.042109			0.0814337	-0.0192338			0.0180896	-0.0339631			0.0223833	-0.0471893
0.0490638	-0.144043			0.0951269	-0.0803829			-0.0585484	-0.052958			-0.0822805	-0.00207848
0.0158184	0.0619222			0.0482802	0.0540305			0.310241	0.0169513			0.308981	0.00637018
0.189579	0.0266951			0.207317	0.126407			-0.00622585	0.0102467			0.0558098	0.0212559
0.130832	0.0674725			0.0568148	-0.0227732			-0.00323492	-0.0901425			-0.0192517	-0.0382477
-0.104972	0.038319			-0.110948	-0.0415517			-0.0251627	-0.329547			-0.0239741	-0.114357
0.200375	-0.0769525			0.242586	-0.0229357			0.00602175	0.00729091			0.137076	-0.03992
-0.0688567	0.0801215			-0.156338	0.00700063			-0.0386502	0.128446			-0.0704785	0.0898965
-0.312242	-0.0223182			-0.110667	0.0352473			-0.0876933	-0.0296492			-0.0516423	0.0250707
0.170629	-0.00738197			0.187438	0.0699188			0.00468714	0.000442749			0.0163673	-0.0148848
-0.0161299	-0.105674			0.0564129	-0.0223184			0.00272927	-0.00797254			-0.0166566	-0.0221054
0.0984155	0.0184586			0.193915	0.0320896			0.14759	0.100932			0.0741802	0.0376799
-0.120025	-0.174721			-0.0410199	-0.0225712			-0.00737355	0.0598265			0.104455	0.34028
0.0302811	0.0798264			-0.209563	0.0894547			0.0173075	-0.00748786			-0.100789	0.0169722
-0.0595825	0.0846761			-0.0144057	0.0416182			0.0810589	-0.0295659			0.0254081	0.0117231
-0.0174956	0.159792			-0.0309113	0.0649642			-0.0309751	-0.0156864			-0.0113397	0.00123768
0.358949	-0.0235656			0.207621	0.0225911			0.378761	0.0355548			0.348753	0.0102041
0.036053	0.0507229			0.0308881	0.106332			-0.0514968	0.0266811			-0.0893931	-0.00164844
0.0420971	0.0619867			0.0701456	-0.0113425			0.0420896	0.0536769			0.0160206	-0.00223084
0.370022	-0.0080061			0.281585	-0.042864			0.473051	-0.117361			0.356533	-0.108296
0.346019	0.123804			0.332768	-0.011728			0.0848755	-0.00362948			0.062433	0.0647623
0.0151207	0.107131			0.11951	0.107423			-0.0353644	0.133618			0.0105529	0.140676
0.0558936	-0.0287105			0.0494428	0.00531378			0.137558	0.0144045			0.115201	0.00205642
-0.00656214	0.0626173			-0.0553999	0.169433			-0.00382919	0.158822			0.0101317	0.186319
0.647507	0.0116306			0.751658	0.0132959			0.0754969	0.0797054			0.172347	0.0557298
0.336728	0.0391408			0.22385	0.00337105			0.0443239	0.0201596			0.0265977	0.00608656
-0.210356	0.177757			-0.347045	0.0470846			0.0464552	0.00359046			-0.0830401	-0.00764267
0.0942869	0.0693104			0.0112441	0.0706315			0.00224599	-0.0397539			0.019261	0.0619081
-0.0247435	0.0517383			0.0201229	0.016683			-0.0166456	0.0405024			0.0123938	0.0519282
0.00500504	0.225833			-0.206391	0.127932			-0.0453598	0.0515549			-0.0291272	0.0342211
0.0047821	0.187365			-0.14424	0.181472			-0.00135515	0.082572			-0.0149103	0.103703
0.161085	0.369697			0.129327	0.293232			0.383763	0.197034			0.253685	0.155231
-0.0986216	0.0609973			-0.0653897	0.0231168			0.0029129	0.0801041			0.0515427	0.0280354
-0.0483696	0.0399435			0.129948	0.0283465			0.015993	0.0732559			0.0932487	0.00146714
0.036977	0.108634			0.0244749	0.124347			0.000459049	-0.0859514			-0.0589154	-0.0859073
0.00718532	-0.0422228			0.0220266	-0.0489316			-0.0556493	-0.0758088			-0.0955968	0.032088
0.147577	-0.0808399			0.211568	-0.0355282			0.0125823	0.112393			-0.0283841	0.0710363
0.0374645	-0.0320835			0.0609407	0.00882328			0.0787499	0.10675			0.0521006	0.0921623
0.322215	-0.0983752			0.258749	-0.117349			-0.0134292	-0.0248397			-0.245163	-0.0367722
0.216157	0.121955			0.431319	0.095899			-0.0207003	-0.0187376			-0.0498152	-0.0206247
-0.186479	-0.172291			-0.222953	-0.186806			-0.134022	-0.0482647			-0.138437	0.006768
-0.0277784	0.0176651			-0.0705627	0.0869125			-0.0898723	0.00362004			0.00137059	-0.0477149
0.0285124	-0.100244			-0.102696	-0.0918559			0.139814	-0.056655			0.0684361	-0.0990292
-0.104518	-0.108738			-0.172352	0.00303995			-0.0500352	-0.117384			-0.0741975	-0.19999
0.23756	-0.21164			0.123246	-0.2621			0.146171	-0.197069			0.0776591	-0.11712
0.00901803	0.0752276			0.0820569	-0.00525358			-0.067707	-0.0701355			-0.0422188	0.0269277
0.024303	-0.227795			0.124781	0.0925904			-0.105113	-0.327538			-0.0433786	-0.0421648
-0.0623052	-0.0402664			-0.126308	-0.155642			-0.0023716	-0.0247243			-0.112406	-0.0723906
-0.021087	-0.0281282			-0.0474605	0.0866237			-0.0372918	0.149867			-0.0542288	0.18949
-0.0153952	-0.158847			0.0555273	-0.0894485			-0.195	-0.0932721			-0.128157	-0.0185934
0.0224654	-0.0111131			-0.022931	-0.249304			0.219305	0.26908			0.136461	0.153755
0.0316358	0.0763443			0.100539	0.0107415			0.0332758	0.0564549			0.0422484	0.0361775
0.010814	0.0639464			-0.00961204	-0.0716552			-0.226512	0.0138679			-0.0435747	0.0364391
-0.252775	-0.40553			-0.477615	-0.471893			-0.299998	0.0436777			-0.137393	-0.0917705
0.0276646	0.147852			0.00981592	0.195583			0.0171169	0.0868			0.035651	0.0796118
0.849524	-0.0380579			0.425416	-0.00299709			0.433638	-0.116361			0.376607	-0.118298
0.170463	-0.0483912			0.107773	-0.0415239			-0.00666033	-0.0878535			-0.0218924	-0.0449159
0.0895827	-0.0165064			0.0395665	-0.00120203			0.190477	-0.00107277			-0.015321	-0.0331126
-0.237546	0.314651			-0.227559	0.107074			-0.00497317	-0.148492			-0.102827	-0.302901
-0.10262	0.0184764			0.000722832	-0.0258379			0.174519	0.0173559			0.0364327	0.044715
-0.0166697	0.0635578			0.0935527	0.0488901			-0.140166	-0.0662848			-0.0379795	0.0542564
0.174132	0.101443			0.187963	0.196045			-0.110542	-0.0221046			-0.202888	0.0130344
0.0687287	0.0833612			-0.0548732	0.0732677			0.158169	0.0885568			0.0856875	0.0809656
-0.00119993	0.194757			-0.0253407	0.0610109			-0.169325	0.0289187			-0.203174	-0.0272718
-0.289194	0.104638			-0.255671	0.0210951			-0.0729773	0.238844			-0.111599	0.0781517
0.0586286	-0.0339799			-0.0469606	0.0915014			-0.0609584	-0.0213968			0.00483149	-0.0330725
0.231592	0.362436			0.217147	0.293194			0.125566	0.00608325			0.15223	0.00446289
0.00106651	-0.0626339			0.07764	-0.0807331			-0.0825549	0.0418487			-0.0582041	0.0101017
0.0059515	0.0187499			0.0771543	0.0279812			-0.0127967	0.0490864			0.00169324	0.0299528
-0.20462	0.0140907			-0.270609	0.0428699			-0.0508055	0.0581895			0.0124339	0.0453491
-0.121579	0.0537503			-0.0253325	0.0647777			0.00985929	-0.0413764			-0.0081351	-0.0139382
0.155139	-0.325769			0.14818	-0.454342			0.061383	0.551447			0.014908	0.154033
-0.00193114	-0.128265			-0.0318807	-0.0647185			-0.0221257	-0.126469			-0.0318011	-0.109902
-0.32072	-0.11721			-0.284015	-0.429158			-0.0434851	-0.0762524			-0.13451	-0.210626
-0.0535154	0.220876			-0.0970556	0.154744			-0.0359834	0.350621			0.0190264	0.252286
0.0821762	-0.0436008			0.103663	-0.00154397			0.0432698	0.00299598			0.0148845	-0.0582561
-0.107242	0.0591634			-0.141657	0.0375333			-0.00814205	0.0782171			-0.0490592	0.112755
-0.197321	-0.0342716			-0.141902	-0.0752065			-0.137139	-0.0299787			-0.0838211	-0.0313608
0.116007	0.00617809			0.0455833	0.0514916			0.0389151	0.0608885			-0.132069	0.0463819
-0.0570215	-0.0715395			0.0282652	0.0498361			0.130065	0.0313754			0.0354052	-0.059088
0.08229	-0.139804			0.207094	-0.03061			-0.000723852	0.0545538			-0.036976	0.00872328
0.217341	-0.385683			0.332497	-0.330678			-0.077839	-0.230855			-0.0912167	-0.252916
-0.0510794	-0.179253			0.0178299	-0.0977192			0.0150385	0.0191237			0.0174986	0.00991593
-0.23324	0.061656			-0.221061	0.022003			0.00158853	-0.0829728			0.0142195	-0.030867
0.237017	0.071384			0.074974	0.0365053			-0.0296492	0.0437081			-0.0541737	0.0385577
-0.00727785	-0.0188438			0.00789968	0.0454874			-0.158485	0.175457			-0.0903615	0.226556
0.0308158	0.0152286			0.125507	0.0791857			0.064112	-0.0279284			0.0411433	-0.00630782
0.022338	0.00145931			0.146397	0.00677124			-0.00104181	0.0880326			-0.0111386	0.0738166
0.115939	0.060521			0.0440759	0.102172			0.0392915	-0.00732839			0.00343942	-0.00431903
-0.0149484	0.000587922			0.0613711	0.0809902			-0.0385073	-0.0187284			-0.0680506	0.0192426
0.283727	-0.0880389			0.266983	-0.0370611			-0.00227132	0.0678292			-0.0159146	0.0418638
-0.0289822	0.0923345			-0.00787558	0.0442741			-0.0928139	-0.0200203			-0.105243	0.0327647
-0.0400514	0.024219			-0.065283	-0.00709482			0.0925371	-0.134246			-0.00518138	-0.131824
-0.00889565	0.304673			-0.0404143	0.36149			-0.0155465	-0.264461			0.00490425	-0.25819
0.0538915	0.151046			0.15796	0.0986556			-0.100674	-0.00804428			-0.0467403	-0.0312209
-0.311379	0.065834			-0.235672	0.174323			0.108092	-0.122486			0.0842323	0.000254278
0.17186	0.0110356			0.0344825	0.174911			-0.047723	0.000905386			0.0250057	-0.00811957
-0.238343	0.0429676			-0.359988	-0.0029387			-0.218083	0.0348714			-0.0548041	-0.0571218
0.188816	0.0147462			0.129547	0.125213			0.00185307	-0.0397181			0.0331441	0.0541414
-0.119493	-0.00966997			-0.106258	0.0533838			-0.0464316	-0.0155964			-0.0247972	0.0519315
0.224822	-0.0905182			0.269648	-0.095147			0.0157552	-0.0129007			-0.00697728	-0.00845612
0.0392858	0.0478219			0.0223455	0.0881266			-0.0128657	-0.0316071			0.000254032	-0.0261599
0.0313231	-0.0271417			0.0635105	-0.0949063			0.0279311	0.0169613			0.0101128	0.00196546
0.096213	0.15986			0.154971	0.216982			0.0477553	0.0302471			0.0269576	0.0666367
0.295912	0.0053373			0.213874	0.0397552			0.333711	0.0656486			0.18057	0.0550219
0.0712906	0.0638982			-0.134481	0.072357			0.115091	0.0895407			0.0101739	0.0519066
0.0627152	0.0267473			0.138663	0.0791436			-0.0416235	-0.0341498			-0.0346129	0.0305482
0.204692	0.178833			0.167913	0.314073			0.0135572	-0.0398995			-0.057505	0.078203
0.0593518	-0.057848			-0.0606918	-0.073283			-0.0313937	0.0509065			0.00771291	0.0221971
0.273505	0.016874			0.134653	-0.012703			0.064892	-0.131394			-0.0423378	-0.0337736
-0.0554176	-0.0114978			-0.0491207	0.0128624			0.0227191	0.0244277			-0.0937883	0.0397765
0.135334	0.116713			0.23057	0.104882			-0.222791	0.0166266			-0.144247	0.0525511
-0.116068	-0.0797936			-0.220636	0.0826357			0.246212	-0.0558337			-0.0496272	-0.0459516
-0.117713	0.042757			-0.141336	-0.0130039			-0.118687	0.0570512			-0.134082	0.0568444
-0.355286	0.0878024			-0.188729	0.182266			-0.185477	0.00709505			-0.118275	0.0251655
-0.143933	0.144458			-0.175428	0.13072			-0.0176924	-0.0380489			0.00182836	0.0427307
-0.0864982	-0.00262117			0.104787	-0.0612374			-0.133786	0.0227386			-0.0439108	-0.0151106
0.224096	0.0838542			0.362902	-0.0344279			0.125044	0.104134			0.038182	0.0649564
-0.0655054	-0.124095			-0.0801778	-0.208281			0.116903	0.0914521			0.0361173	0.124435
0.0694331	-0.0743963			0.0814437	-0.0865409			0.0784465	-0.0182479			0.0376882	-0.0212489
0.00788701	-0.0679387			0.0413692	-0.123898			-0.0195082	-0.0305369			-0.0272709	-0.0401438
0.0272673	0.171962			0.0513988	0.18847			0.0683824	0.00594159			0.0896417	-0.0239933
-0.037769	-0.227799			-0.0539472	-0.182424			-0.11572	-0.056314			-0.134206	-0.000827528
0.169998	-0.146873			0.162558	-0.149559			0.05233	-0.0174712			0.0445159	-0.0797281
-0.00718432	0.0146997			0.0107667	0.0136933			0.0705305	0.098783			0.143808	0.0854669
0.00306732	-0.224277			-0.0154632	-0.206488			-0.0842189	-0.226895			-0.0245081	-0.130542
0.126399	0.0283747			0.188811	0.067781			0.0079435	-0.0370125			-0.0226514	-0.0144464
0.235968	0.00674451			0.197567	0.092028			0.0731739	0.0427499			0.0232052	0.0345715
-0.0935183	-0.18926			-0.0439759	-0.137846			0.0227842	-0.0483339			0.0858245	-0.0109059
0.0544733	0.356143			0.11959	0.0478399			-0.00451525	0.163957			-0.0323287	-0.0327582
0.280356	0.11899			-0.0388972	0.108539			0.124203	-0.0282519			0.0145232	0.216619
0.0847036	0.086789			0.121405	-0.158455			-0.0414809	0.0560116			-0.0395817	0.0584589
0.132278	-0.0761062			0.143104	-0.380846			0.0443904	-0.0201841			0.0134268	-0.076743
0.150503	0.22333			0.255235	0.185788			0.0875734	0.0953928			0.155173	0.146698
0.202162	-0.101776			0.224969	-0.0341789			0.0592247	-0.130544			-0.0059079	-0.0641838
-0.104693	-0.111336			-0.0186085	-0.149236			-0.162056	-0.0304204			-0.0357209	-0.0379618
0.0985411	0.265583			0.0144429	0.0576056			0.0524979	0.201542			0.0385664	0.100983
-0.142125	0.0063284			-0.131909	0.0178617			0.131988	0.0703931			0.0201271	-0.0143091
0.0386702	0.0849983			0.0288287	0.0665919			0.0238743	-0.00778702			0.0272327	0.0358031
0.376876	-0.452164			0.52847	-0.400575			-0.0717793	-0.137941			-0.0935095	-0.0897207
0.0589914	-0.103933			-0.0035559	-0.0426522			0.291879	0.0101006			0.208137	-0.0237142
-0.280941	0.175719			-0.171511	0.142187			-0.0737245	0.0594227			-0.0200957	-0.00789672
-0.0426346	-0.153553			-0.126723	-0.164443			-0.133964	0.0219875			0.0686657	0.0119
-0.0447419	0.028921			0.00931607	0.118921			-0.0631776	0.0920041			-0.044325	0.075085
0.0618568	-0.0384706			0.0659921	-0.00310461			0.170544	0.0225238			0.183631	0.0380537
-0.0399756	0.0308882			-0.0675094	-0.0699749			-0.0475656	-0.0275342			-0.0249825	-0.128083
0.0361871	0.0867279			-0.0327906	-0.0393176			0.0295849	-0.0668865			0.0659244	-0.0247326
-0.291202	0.0555152			-0.272158	-0.0279638			-0.113839	-0.0156533			-0.129791	0.00175671
0.0138744	-0.0652868			0.0339032	-0.0285567			0.0117061	-0.101797			-0.00255378	-0.109848
0.280334	0.104198			0.380409	0.235888			-0.00319067	0.099576			0.0456929	0.0295337
0.00100174	0.0219611			0.0250346	-0.00472537			-0.0959602	-0.0499861			-0.0266712	0.0251244
0.167566	0.0760398			0.211593	0.151513			0.117654	-0.0879904			0.0105539	-0.127636
-0.34395	0.0236498			-0.437817	0.0680538			0.201936	0.0638735			0.209572	0.0113197
0.303284	-0.326877			-0.159413	-0.280989			-0.0863361	-0.202773			0.00964774	-0.228875
-0.0404555	0.0669271			0.0510632	0.0679903			0.122765	-0.105592			-0.0100224	-0.0696436
-0.531296	0.108247			-0.523299	0.0912045			-0.240527	-0.0246564			-0.202048	0.015474
0.152412	-0.167536			-0.0316159	-0.123535			0.00211481	-0.0789981			0.0373879	-0.0220527
0.0584182	0.0158149			0.100027	0.0100717			-0.0781527	0.157506			0.00825359	0.0700874
0.111398	0.054245			-0.0521442	0.0532671			-0.062922	-0.0403915			-0.0278499	-0.0155745
0.0375012	-0.0799287			0.0589611	-0.0545531			-0.0356963	-0.0218804			-0.00803456	-0.0213833
0.01843	-0.00180815			0.105824	0.066458			0.0981733	-0.0618458			0.122893	0.00586859
-0.104105	0.134286			-0.103217	0.106876			0.0357936	0.0858164			0.0141933	-0.0417145
-0.0327331	0.0153322			0.0318273	0.0997708			-0.0226329	0.0113902			0.0390709	-0.0138706
-0.050312	0.0752462			-0.0413645	0.0876235			-0.0921138	0.0600978			-0.120303	0.0157602
0.725681	0.0759793			0.794987	0.0757108			-0.00224434	-0.171254			-0.0575905	-0.0226699
0.239144	0.075152			-0.16408	0.0615648			0.134283	0.00913273			0.0752535	0.0365958
-0.0201301	-0.10466			-0.0653641	-0.202467			0.0675315	-0.184222			0.0751381	-0.0514091
0.24265	0.0556257			0.423452	0.117724			-0.100764	0.0780085			-0.0482063	0.0784053
-0.125175	-0.0392351			-0.287191	-0.00845851			-0.0363873	0.0520107			0.178635	-0.0022831
-0.0248582	0.0139532			0.00897958	-0.287192			-0.00461301	0.0568768			-0.0476061	-0.118705
0.0457795	0.0761186			-0.0961019	0.131017			0.0344502	0.0169332			0.152441	0.0240586
-0.0836281	0.231889			0.0108369	0.10046			0.0196244	0.0528779			0.0231285	-0.00301383
-0.00948492	-0.0757723			-0.0144775	0.0302763			0.0574583	-0.0376745			0.0473799	0.00320259
0.0194765	0.0554223			0.044164	0.0692711			-0.0637276	-0.0712081			-0.0384098	-0.0601471
0.0830442	0.139239			0.0107209	0.0818641			0.0939172	-0.0477775			0.155261	0.0188486
0.258219	-0.193228			0.304593	-0.203291			-0.0599318	-0.0998893			-0.00613566	-0.100221
0.044414	-0.112826			-0.0276941	-0.150859			0.0666264	-0.0103436			-0.0485987	-0.0546484
-0.0226874	0.0614591			0.0413443	0.0375215			0.0368665	-0.00959306			0.0544704	0.0240373
-0.0320095	0.0612054			-0.0961647	0.103349			-0.0365276	-0.0882452			-0.0316521	-0.0489335
-0.091259	-0.0412573			-0.132861	-0.00698567			-0.0989253	0.0618539			-0.00771162	0.0412809
0.0695157	-0.140214			0.037484	-0.293973			0.139557	-0.0738118			0.0456969	0.0488791
0.160074	0.00638089			0.1014	0.0868786			0.0407369	0.10553			-0.0528142	0.165461
-0.138444	-0.0698379			-0.0752283	-0.0468328			0.00594939	0.115948			0.0140727	0.105359
-0.125296	0.230249			-0.137697	0.114105			0.0162364	0.144442			-0.0108374	0.0981609
0.00648274	0.0964324			0.0174527	0.0792863			0.0253492	-0.0733714			0.000828997	-0.115848
0.0974357	0.0276632			0.02261	0.0902422			-0.0488372	0.0456616			-0.0248884	0.0528952
0.545015	0.0738664			0.606952	0.0768359			0.0515826	3.55153e-05			0.0546581	0.00978694
0.0840525	0.0490177			0.027275	0.0665565			0.102766	0.0838406			0.113366	0.0813908
0.0126225	0.0105001			0.00339691	0.0904344			0.0368927	0.123392			0.070161	0.0230864
-0.0227013	0.218883			0.132178	0.173635			-0.0869122	0.474223			-0.155479	0.0331876
0.108263	0.0756516			0.24227	0.0134079			-0.000840219	-0.0220522			-0.0239499	0.0681223
-0.242849	0.0659536			-0.21657	0.0855682			-0.0174567	-0.00688691			-0.0293454	0.00809777
0.0329327	0.17377			0.0822426	0.0505972			0.120873	0.148784			0.055184	-0.00376584
-0.0739345	0.10334			-0.131882	0.065601			0.0909881	0.103891			0.0169539	0.105203
-0.0954497	0.1743			0.270501	0.202256			0.110603	-0.00454404			0.34468	-0.0455479
0.0573419	0.035827			-0.115428	0.0287621			0.0901943	-0.0465489			0.0358345	-0.0263026
0.0307363	0.0991314			0.0456749	0.100941			0.0802838	-0.0377763			0.0296865	0.0404148
-0.216463	-0.106097			-0.295217	-0.0232239			-0.117676	0.0358629			-0.0824102	0.0680153
0.0600095	-0.184127			0.0923676	-0.191518			-0.0159426	-0.267651			-0.0376217	-0.245085
-0.0918482	0.0979859			-0.0184031	-0.124682			-0.114747	0.299777			-0.048661	0.0180145
-0.00130848	0.144554			-0.0103947	0.173796			0.0025001	-0.160666			-0.060409	-0.0996614
0.00327197	0.0421584			-0.0165574	0.0777489			0.0716101	0.0303948			0.0201746	0.00132734
-0.0731621	-0.13043			-0.0611043	-0.160524			0.0747528	-0.13979			-0.0583412	-0.185276
0.109266	-0.0313605			0.0816191	-0.0894953			-0.0575263	-0.0459567			-0.0462569	-0.0440735
0.157247	0.0218371			-0.565282	-0.0304702			0.34722	0.016796			0.459004	0.0111405
-0.0158614	-0.085363			-0.0527307	0.159435			0.0331649	-0.100349			-0.0113818	-0.00675709
0.107525	0.122345			-0.016036	0.0896853			0.000972005	0.0492637			-0.0539659	0.0731878
-0.0420557	0.203493			-0.123337	0.053928			0.0624207	0.106247			-0.166159	0.0466781
0.270502	-0.0591827			0.340909	-0.237154			0.195376	0.0300234			0.270297	-0.0302055
0.00447221	0.0296823			-0.171744	0.0315281			0.0560277	-0.0533212			-0.0241625	-0.0952281
-0.02835	-0.159547			-0.028543	0.118656			0.00506188	0.0104844			0.0490774	0.0333463
0.0982793	-0.109808			0.171501	-0.0763209			0.0234721	-0.00751296			0.00583085	-0.0383969
0.0725943	-0.0300691			0.135022	-0.0674968			-0.0703612	0.0417714			-0.0405797	0.0318178
-0.233471	0.0222592			-0.26696	0.115697			0.110992	0.0289424			-0.0465152	0.0268143
-0.354443	-0.040825			-0.294953	-0.0428645			-0.3551	-0.0336031			-0.0124435	-0.0430905
0.0508034	-0.226307			0.0737861	0.0237843			-0.0103458	0.165371			-0.00452354	0.102488
-0.270058	0.0465977			-0.197128	0.0940834			-0.195825	-0.135425			-0.108381	-0.0497679
0.346612	-0.0218562			0.1962	0.0918812			0.253103	0.0128407			0.140431	-0.0311782
0.0327627	-0.019351			0.130588	0.025963			-0.118783	-0.03597			-0.0830905	0.0403305
0.250687	-0.0591869			0.283641	-0.0558934			0.0307767	0.0712712			-0.00351429	0.0116094
0.124913	-0.0110358			0.124783	0.0273348			-0.0504962	0.0110029			-0.0610838	0.0125185
0.0595556	-0.111052			0.0115549	-0.0801813			0.0175243	0.103215			-0.00905962	0.321384
-0.214543	0.165972			-0.193398	0.0121745			-0.0515743	-0.00403201			-0.103759	0.0674727
-0.09531	-0.26014			-0.272413	-0.218548			0.107699	0.209339			-0.0999902	0.240261
0.0624258	0.0203542			0.0446031	0.0132252			-0.0130501	0.14499			-0.0135047	0.13555
0.325719	0.110195			0.252014	0.0626237			-0.0139613	-0.0116452			-0.0321628	-0.061314
0.151996	-0.0960229			0.230115	-0.0283376			-0.0290413	0.0429614			-0.0278647	0.015428
0.24128	0.138136			0.0468253	-0.013078			0.13207	-0.0105936			-0.00519275	-0.0371917
-0.054754	0.141682			-0.143235	0.119245			0.0441265	-0.209087			0.0269144	-0.212473
0.165649	-0.0396747			0.144764	-0.0253059			-0.000821493	-0.0018831			0.00415239	0.0202486
-0.16377	-0.0116008			-0.126128	-0.163518			0.000385322	0.0883293			-0.0395446	-0.00142629
-0.0336392	0.207391			0.0679531	0.186098			-0.0293671	0.105449			-0.105741	0.021495
-0.00967338	-0.0790864			-0.0133947	0.117946			0.0652206	-0.0161326			0.0844003	-0.0464902
0.0802331	-0.032449			-0.0159129	-0.0838287			-0.0155494	0.125272			-0.0706086	0.0661257
0.883829	0.0182653			0.277898	0.0173517			0.745914	0.134435			0.173632	0.0928028
0.00882096	0.0102121			-0.20037	0.0610091			-0.0555182	0.0515644			-0.138243	0.000116744
0.0390068	-0.0759279			0.111797	-0.140457			-0.0754973	-0.00874536			-0.026555	-0.0600259
0.156162	0.307655			0.0914703	-0.00887742			0.106397	-0.0594949			0.0496298	0.0508681
0.138808	-0.078714			0.159565	-0.111833			0.000654802	0.00224161			-0.291289	0.00690422
-0.0807337	0.0496421			0.0111625	0.10997			0.0791974	0.0235711			0.0530722	0.0327984
-0.0379104	-0.0414875			0.0077792	-0.177223			0.0402088	0.0820265			0.0549329	-0.0433185
-0.183219	0.0265923			-0.105266	-0.0586435			0.0714174	0.0148417			0.0325264	-0.0976442
-0.0364811	-0.0239767			0.0320472	0.0272284			-0.250944	0.169916			-0.187416	0.150703
0.0880642	-0.000558093			0.0975753	0.0202992			-0.00367314	-0.101246			0.00969233	-0.0538184
-0.0901866	-0.0446707			0.0302941	0.00146242			0.0688263	-0.0418727			0.0488262	-0.0487784
0.0280301	0.107356			-0.0702326	0.0798495			-0.0743342	0.107764			-0.0843997	0.0813831
0.0546287	0.0260456			-0.0906267	0.131418			0.0379754	0.0566177			0.0658884	-0.00867134
-0.0827299	-0.0566058			-0.0733691	-0.0256297			0.0490491	-0.0558937			0.0511551	0.00164298
0.0694081	0.00070365			0.097001	0.0328677			-0.0193404	0.0296308			-0.00245967	0.057683
-0.019781	-0.0554826			-0.117856	-0.0574684			0.0468197	-0.0227216			-0.00285353	-0.00623082
0.0524832	-0.701997			-0.0203255	-0.634586			-0.0917454	-0.334652			-0.0791062	-0.206071
-0.00826299	0.0378323			0.00615783	0.172045			0.023507	0.0189321			-0.0575246	0.175033
0.207384	-0.0303113			0.180051	-0.0234137			0.0851875	0.0433136			0.0805752	0.0186389
0.0790443	0.0858212			0.0729377	0.103197			0.158165	-0.0592126			-0.000866292	-0.0491549
0.387176	-0.0636641			0.495035	0.0482149			0.012761	0.0207411			0.0561206	0.0807708
-0.100426	0.16221			-0.171735	0.00820332			-0.188434	0.0946489			-0.0200646	0.0073641
0.0357585	0.00673558			0.0118429	0.0155929			0.10689	0.0445344			0.0864132	-0.0938548
0.104788	0.111489			-0.166647	0.130346			0.0011509	-0.0276159			0.088493	0.0113262
-0.0585481	0.0878967			-0.0769426	-0.0272261			-0.120319	0.0215884			-0.109876	0.0162075
0.0603409	-0.0148919			0.104962	0.0963799			-0.0549609	0.0881607			-0.0120747	0.165891
0.0600264	-0.110967			0.195807	-0.180452			0.064579	-0.0331553			0.00847126	-0.0245897
0.0421937	-0.0871727			-0.015147	0.00276652			0.0629668	-0.033827			0.0431019	0.021413
0.194814	0.0829118			-0.00242271	0.00455975			0.158816	0.0315918			0.0459432	-0.00268523
0.127577	-0.0279189			0.149226	-0.0411592			-0.0835175	0.0708588			-0.0750613	0.0427625
-0.273652	0.0320758			-0.17135	-0.0861768			-0.17341	0.064625			-0.0614264	0.0520323
0.209298	-0.134741			0.144973	-0.0364729			0.11336	-0.044693			0.10895	-0.0860544
0.0418977	-0.0201727			0.18297	0.0149577			0.0537276	-0.0541052			0.0980222	-0.0531512
-0.236317	0.138373			-0.284766	0.000777922			-0.0926059	0.0724209			-0.0567882	0.04946
-0.047317	0.322436			0.0243598	0.0286659			0.0220835	0.0105364			-0.0496708	-0.017705
0.0377442	0.0118123			-0.0326955	-0.0256334			-0.0558227	-0.0027247			2.70757e-05	-0.0814223
-0.0484379	-0.285295			-0.136219	-0.214427			0.035589	-0.0444771			0.0319685	-0.0143343
0.0206487	-0.0198241			0.0456113	0.0906726			0.136068	0.0142027			0.0455935	0.0759456
-0.35267	0.021567			-0.436998	0.0351352			-0.16606	0.0696669			-0.162927	-0.044759
0.0739201	0.106392			-0.0171949	0.134331			0.0407199	0.000634481			-0.0186519	0.0217559
0.0863731	-0.0387067			0.117524	-0.146875			0.00491611	-0.116128			0.013984	-0.0981577
-0.0412973	0.0662787			-0.123276	0.0374864			-0.0905807	0.120089			-0.0422292	0.102542
-0.235053	-0.0551361			-0.11245	-0.0976772			-0.240495	0.0175449			-0.178742	-0.0268216
0.0866216	0.598641			0.0544067	0.717024			-0.234606	-0.0935123			-0.161279	-0.0943369
-0.0221	-0.196375			0.105821	-0.0711609			0.0878379	-0.0263195			-0.000415131	0.0479171
-0.0980627	-0.00818502			-0.0695095	0.0139679			0.0629922	-0.00415049			0.075978	0.0171447
-0.0973673	0.143483			-0.103156	0.0187369			-0.029441	-0.121307			-0.00534089	-0.121501
0.0742139	0.0495954			0.00448997	0.0094537			0.025131	0.0480098			0.0150789	-0.015891
-0.162557	0.0939313			0.0530638	-0.0262181			-0.238221	0.0895441			-0.0972969	-0.00721428
0.025254	0.0764584			-0.0427311	0.113915			0.0639905	0.0780751			0.00412345	0.0852406
-0.174446	-0.145441			-0.177386	-0.11137			-0.0142392	-0.059289			-0.0421238	0.000152955
-0.113646	-0.0641894			-0.087485	-0.00867911			-0.0350366	0.0236617			-0.0203148	0.0304923
0.254895	0.0447555			0.0571462	0.0744817			0.106354	-0.0462356			0.0336915	-0.026748
-0.424671	-0.0234709			-0.32523	-0.0150268			-0.204482	0.0708616			-0.144735	0.0785825
0.144126	-0.28574			0.0853758	-0.186145			0.0658336	-0.0102694			0.0353061	-0.0713069
0.0348031	0.0137017			0.0740372	0.0428985			0.0153725	0.0531368			0.0365355	0.0165399
0.261915	0.087472			0.1931	0.0710915			0.0738164	-0.0981129			0.0295004	-0.0573125
0.0543912	0.0423003			0.0464261	-0.0573833			0.149403	0.0513664			0.114975	0.0625306
0.130568	0.0636037			0.156319	0.107143			0.0342758	-0.0955116			0.0936351	-0.0275403
0.0163402	0.0782099			0.0664504	0.0289541			0.0440941	0.0210948			0.00610529	0.106652
0.255157	-0.05538			0.219407	-0.0427318			0.237399	-0.00858763			0.202877	0.00101532
0.309635	0.303292			0.000804484	0.251319			-0.01774	0.0563934			-0.034942	0.0411406
0.0779328	0.0923368			0.0767057	0.0358027			0.023362	0.0407923			0.0295879	0.0463645
0.0871473	0.157884			-0.0416166	0.106436			0.0561803	-0.0734865			0.0305487	-0.0692623
-0.193276	0.105997			-0.230929	0.0374577			-0.0247222	-0.138737			-0.0346469	-0.0292866
0.115972	0.0665635			0.0459621	0.133196			-0.059671	-0.0545292			-0.114726	-0.0884686
-0.276133	-0.0388653			0.0288381	-0.0394229			-0.452636	-0.0108			-0.317049	-0.00795289
0.0923238	0.0744303			0.08528	0.119652			0.097182	0.0198633			0.0335272	0.00161768
-0.496173	0.0343721			-0.225066	0.0639435			-0.180675	0.0054331			-0.0389688	0.0140745
-0.309737	0.0242313			-0.211047	0.0927447			-0.0551932	0.00930048			0.00239949	0.0293254
-0.0480819	0.0798163			0.00528118	0.0860438			0.109715	0.0747022			0.0631916	0.109366
0.0726354	0.175698			-0.00897062	0.135216			0.111569	-0.0301276			0.0484453	0.0310506
-0.0285949	0.0634285			-0.0326553	-0.0220249			0.144325	0.0817239			0.0456429	0.0930215
-0.0581715	0.0521525			-0.370095	0.0624352			0.241282	0.0409733			-0.115432	-0.0835896
-0.0129957	-0.103255			0.0516301	-0.0808176			-0.105666	0.0706196			-0.0859577	0.0848519
0.00954007	-0.0619126			0.0718056	-0.0496482			0.0582388	-0.112632			0.0254102	-0.0790544
0.248806	-0.0954609			0.109626	-0.0222373			0.156382	-0.125899			0.12355	-0.0577032
0.263653	-0.0485169			0.394334	0.0015976			-0.119055	0.0661618			0.0322768	0.064808
0.0156768	0.0179559			0.014952	0.0685209			0.045598	-0.0237379			0.0487669	-0.0066072
-0.0789843	0.00388883			0.0173244	0.153828			-0.0398038	-0.0454063			0.0238787	-0.0741076
0.0333889	0.127056			0.0641768	0.174853			0.0569992	-0.0662448			0.0448507	0.0198579
0.017127	0.0368859			0.0959738	0.161568			0.153756	-0.0704054			0.0893664	-0.0400715
-0.0434087	0.0753166			-0.0328987	0.0725101			0.0641837	0.0223892			0.0047768	0.00952467
-0.10161	-0.169915			-0.152532	-0.0481262			-0.0445122	-0.0178984			-0.0416233	0.0326567
-0.0229092	0.014626			-0.0795047	-0.326046			0.0491482	0.0429323			-0.0263635	0.0385756
0.0703034	0.0143572			0.0940785	0.0973127			-0.0340042	-0.00804217			-0.0565391	0.0173988
-0.098606	0.187187			-0.17322	0.090733			-0.0246312	0.0208848			-0.032454	-0.00686516
0.0240043	0.0946298			-0.0211927	0.095443			0.00318251	0.0803749			0.050893	0.0693672
-0.18893	0.140382			-0.206118	0.0673292			0.0656553	0.0493769			0.0829675	0.0604252
-0.0724832	0.00295716			-0.0241659	0.0122943			0.0869654	0.106034			0.0591832	0.0486582
0.00959315	0.120321			0.0107445	0.0579137			0.0672453	0.123717			0.0324981	0.019173
-0.0920977	0.0172586			-0.0606179	0.113602			0.0231536	-0.0853685			0.0350142	-0.0163691
-0.0697737	0.118732			-0.0262538	0.131918			0.0652462	0.196474			0.0604054	0.0691369
-0.0323068	0.0239403			0.0392487	0.0874709			-0.0800646	-0.0273412			0.0935999	-0.0771706
0.0150787	0.0757831			0.16607	0.0903086			-0.268408	0.0019284			-0.224793	0.00387759
0.0294493	-0.000598189			-0.0859623	-0.0591209			0.0730842	-0.0793608			0.0439285	-0.149155
0.415972	-0.00137358			0.119415	-0.00488865			-0.120983	0.0447808			-0.18989	0.0304234
0.0185267	0.153819			0.0359614	0.0670084			0.101223	0.153919			0.107271	0.147354
-0.0748908	0.0786747			-0.0476685	0.0986269			-0.129642	-0.27141			-0.0737992	-0.169912
0.0318511	-0.109118			-0.0208791	-0.0125687			0.129923	0.0122066			0.0436027	0.0285788
-0.0176475	-0.00346698			-0.0282047	0.00946219			-0.0249004	0.0333937			-0.0250029	-0.296012
-0.122997	-0.113692			-0.262757	-0.17662			-0.123541	-0.0718005			0.0338313	-0.0262523
0.150511	0.0149926			0.280443	0.0159806			-0.0216381	-0.109777			-0.0132557	-0.0682365
0.00427226	0.0373307			-0.00401356	0.105792			-0.072481	-0.0560172			-0.126713	0.0212296
-0.0263734	-0.0622633			-0.0896277	-0.130248			-0.00918631	0.0650662			-0.00857393	0.00288653
-0.0665761	-0.059937			-0.104962	0.053209			-0.00545421	-0.0518043			-0.0315682	0.0340356
0.185075	-0.095186			0.0282289	-0.12237			0.104148	-0.0428266			0.029418	-0.0463019
-0.22601	-0.0224517			-0.251855	0.130671			-0.129547	0.065795			-0.14885	0.198648
-0.346187	0.17471			-0.452823	-0.0693094			0.0137851	0.288012			-0.20553	-0.0630196
0.18396	0.120005			0.248549	0.137219			-0.202346	0.0457334			-0.0759764	0.0663345
-0.215911	0.0468864			-0.196351	-0.0727691			0.0225121	0.043359			0.0033681	0.0151697
0.200075	-0.0572158			0.300665	0.0337004			-0.0355472	-0.258665			-0.000110916	-0.10647
0.00169089	-0.0815238			0.0532578	-0.0504448			-0.0544965	-0.0491129			-0.0371414	-0.0502945
-0.0290037	-0.0612979			-0.0299019	-0.0779805			0.0593546	-0.00343106			-0.0304313	0.0597416
-0.069078	0.0800933			-0.0419135	0.167139			0.021283	-0.088785			0.015778	0.098482
-0.0632585	-0.156621			-0.0151135	-0.189948			0.0292011	-0.000564849			-0.0162396	-0.0679436
0.0710635	0.194365			0.0829259	0.233293			-0.0713367	0.172127			-0.0411308	0.0886472
-0.111766	-0.0265744			-0.25887	0.132367			0.10195	-0.0165052			0.116679	-0.0570856
-0.0058769	0.224904			-0.0876471	0.149445			-0.00449367	0.139581			-0.00466062	0.0795945
0.0287519	-0.0464472			-0.0233496	0.0900035			-0.0962795	0.0834621			0.00915867	-0.079513
-0.295825	0.103058			-0.0652041	0.0663469			-0.0646682	0.474885			0.0138136	0.538028
-0.000615604	0.0095559			0.0784786	0.0120614			0.0893285	-0.219919			0.0359228	-0.137875
-0.335954	0.0224807			-0.212052	0.037253			-0.0576646	0.0868913			-0.0411739	0.113616
-0.128213	0.122126			-0.115193	-0.221884			-0.00319885	-0.104089			0.00418532	-0.00431816
0.0316002	0.131024			-0.108298	0.143373			0.0816305	-0.0196801			0.0520636	-0.0305891
0.0654223	0.094909			0.0891754	0.160036			0.0154394	0.0127419			-0.0408533	-0.00718228
0.400264	0.0125996			0.0912024	0.0590389			0.26018	-0.00447239			0.0716818	-0.0206147
0.0891062	0.0153564			0.192725	0.115008			0.0380015	0.118668			0.0016034	0.114889
0.0821688	-0.0378068			0.0771202	0.0646818			0.000372435	0.0336249			0.00659411	0.0251199
0.0720843	0.119662			0.0787633	0.175914			-0.17016	0.228972			-0.171816	0.286869
-0.0339963	0.22425			0.142567	0.0991325			-0.251063	0.224682			0.0765972	-0.00548059
0.0261157	-0.315321			0.0606339	-0.257288			-0.107936	-0.0297699			-0.147205	-0.0665669
0.193683	-0.0593419			0.173605	0.0384841			0.0144809	0.0334899			0.0368592	0.0590691
-0.363329	-0.0926677			-0.234132	-0.0554209			-0.127382	0.0453027			-0.0579887	0.0617726
0.311222	0.0274441			-0.120419	-0.0713166			0.0805458	0.0734503			-0.0602079	0.207224
0.0553526	0.075641			0.0862631	0.12694			0.0695581	0.0742129			0.036211	0.00937381
0.0011787	-0.00948664			0.0234137	-0.00571507			0.0276218	0.0779972			-0.0584167	0.0421218
-0.127127	0.0272621			-0.133584	0.0699282			-0.11915	0.107567			-0.0904971	0.0852533
0.311175	0.0419497			0.313124	-0.0375829			-0.0520655	-0.0404085			0.0808602	0.0334018
-0.0457666	0.625437			-0.066793	0.225132			0.016515	0.250175			0.00605977	0.307863
-0.0971416	-0.0332566			-0.0338156	0.00498892			0.0542392	0.0409345			0.108835	0.0282424
0.0366775	0.0376424			0.0218403	0.0347382			0.0783896	0.031241			0.0581166	0.0383864
-0.0493655	0.0228967			-0.029288	-0.126626			-0.00115048	0.0108129			0.0444402	-0.0508687
-0.00537215	-0.14724			0.0031825	-0.0961862			-0.286883	0.0273615			-0.21339	0.0497838
-0.393293	0.121886			-0.276531	0.0818543			-0.204859	-0.0638282			-0.0976168	-0.0659886
-0.149784	-0.0756403			-0.0811711	0.0259682			-0.0245457	0.0126208			-0.0686556	-0.0446832
-0.0552141	0.0395564			-0.0699597	0.150706			0.165625	0.269554			0.0932212	0.186878
0.0985171	0.102403			-0.0290263	0.0885079			0.0241284	0.0118261			-0.0159751	-0.0583719
-0.0548983	0.0644375			0.128251	-0.0591974			0.0868986	-0.0121044			-0.02482	0.146151
-0.0528676	0.152195			0.00408746	-0.148334			0.00866874	0.176813			0.0560808	-0.00406317
-0.0824679	0.100816			-0.0321327	0.0427556			0.0279163	-0.0709588			0.0275861	0.0361105
-0.0309271	0.572117			0.0709838	0.659521			-0.0109632	-0.0605028			0.115535	-0.0323669
0.074217	0.0382396			0.122911	0.0178496			0.0797719	0.127113			0.0755025	0.105688
0.0681689	-0.050625			0.09064	-0.026127			0.259788	-0.00400885			0.0646332	-0.0559193
-0.0755145	0.0915287			-0.228938	0.114192			0.135224	-0.049255			-0.0835002	-0.0124692
-0.00999087	0.111931			0.0144249	0.106572			0.0252945	0.053987			-0.0277934	0.0960863
-0.313258	0.320149			-0.308416	2.42961			-0.109335	-0.234415			-0.0480137	0.0662695
-0.116104	0.0224873			-0.0543143	-0.0743583			-0.0483278	0.0482102			-0.0964037	-0.0345947
-0.133098	0.140332			-0.0841423	0.1125			-0.165354	0.0338305			-0.0690025	-0.0424605
0.157876	-0.112049			0.211614	0.122004			0.116895	-0.179062			0.0493195	-0.199903
-0.128576	-0.0915233			-0.0414334	-0.069673			0.210685	-0.0837411			0.211291	-0.0782311
0.0543081	-0.0123292			-0.050556	0.0401792			0.0856353	-0.0760232			0.0116364	-0.00744519
0.09189	0.11286			0.0964884	0.147733			0.222663	-0.078152			-0.234335	-0.0365038
0.0229549	0.0856335			0.0393207	-0.0271473			-0.222903	0.0191087			-0.1224	0.00593583
-0.313533	0.232718			-0.0721627	0.238697			-0.037896	0.134714			-0.125289	0.13796
0.147182	0.0779144			0.175313	0.0830091			0.262875	-0.0415554			0.272045	0.0112714
0.107755	0.0710053			0.132594	0.178977			0.0791144	-0.0323019			0.0789178	0.0163966
-0.137547	-0.0533231			-0.203701	-0.0556405			0.0695842	-0.00990079			-0.0844165	0.00203187
0.0294229	-0.0407455			0.0643568	0.0239976			0.0425515	0.0346235			0.0515113	-0.0105082
0.208884	0.177404			0.131588	0.0807944			0.0453506	-0.209955			-0.0714747	-0.0558214
0.075976	0.11867			0.172874	0.177178			0.131	0.225591			0.137013	0.248897
-0.189981	0.010246			0.0203433	0.0357039			-0.380863	-0.0296344			-0.330675	-0.117132
0.0822571	-0.14176			0.111982	-0.177716			-0.206867	-0.0813883			0.0933694	-0.099892
0.0864273	-0.292563			0.0875506	0.164654			0.0277057	-0.078248			0.0125586	-0.173261
0.0642458	-0.0171751			0.0737191	0.0268875			0.00160001	0.0648558			0.0926337	0.10291
-0.0767778	0.0268131			-0.132091	0.0286991			-0.137161	-0.0161376			-0.0871275	0.0093225
0.00316211	0.0934681			0.0573925	0.00444026			0.000549301	-0.0203897			-0.0564257	-0.0462886
0.0611833	0.082841			0.0398544	0.104124			0.265595	-0.099641			0.151099	-0.0418854
0.247697	0.0409898			-0.017898	0.142994			0.0612989	-0.0120933			0.0046733	-0.00112963
-0.0951496	-0.0558914			-0.160559	-0.0652011			0.0459236	-0.0863494			0.0715431	-0.0547118
0.0296845	-0.158732			0.0156254	-0.142582			0.045164	-0.0407048			0.101184	-0.0359089
-0.0243516	-0.0290994			-0.0294622	-0.0551165			0.0284195	0.218833			-0.00161128	-0.0349907
0.260416	-0.0238126			0.249929	-0.157981			-0.077816	0.0778265			-0.0868951	0.0388667
0.074201	-0.0726771			0.282591	-0.0751907			0.437724	-0.0209647			0.167174	-0.0527422
-0.0492674	-0.0409303			-0.0400852	0.0653739			0.0433728	-0.118913			0.0646795	-0.104352
0.132738	-0.0282633			0.164733	-0.166599			0.215024	0.0661861			0.284863	-0.0337749
0.0896271	0.243366			0.185838	0.0767437			-0.0228101	0.0252749			-0.0311978	0.0699723
0.132066	0.0983737			0.0671064	0.161508			0.161788	-0.0315157			-0.198406	-0.0289617
-0.0158459	0.070863			-0.0945583	0.134312			0.0417481	-0.0322053			0.0365298	-0.00390889
-0.285907	0.127811			-0.167777	0.00763815			-0.482543	0.00490206			-0.240579	0.0539235
0.0584441	0.0381231			0.102038	0.0611357			0.0328432	0.0594557			-0.0315694	0.0926542
-0.0218179	-0.0117689			0.0462713	-0.0826704			-0.0149143	-0.0968791			-0.0330091	-0.0904974
-0.02424	-0.0681366			0.0226453	-0.0205029			0.0787159	-0.0107756			0.0517581	0.0188969
0.0456773	-0.0761722			0.109588	0.0860543			0.111915	0.0148974			-0.0823692	-0.0590676
-0.124612	0.598489			-0.223444	0.519973			-0.0616407	0.052621			0.0181209	0.0347657
0.204368	0.0198007			0.19439	0.0553539			-0.122267	0.0459459			0.0598346	-0.0320687
0.245159	-0.0812303			0.264443	-0.0338424			0.0459869	0.0102217			0.100196	0.0245358
0.000511785	-0.0534501			-0.0741975	-0.0146851			0.0548476	-0.00500634			0.0311633	0.0174438
-0.0899505	-0.0869884			0.127765	-0.0264699			-0.25583	0.00692599			-0.059575	0.0123243
-0.175844	-0.00770979			-0.131544	0.0661058			0.0270089	-0.0913859			0.0178734	-0.0227383
0.321145	0.0197483			0.342857	-0.0252979			-0.023723	-0.0674583			-0.123775	-0.0513258
-0.448238	-0.0393296			-0.4075	-0.12477			-0.196715	0.048777			-0.248042	-0.0150051
0.162911	-0.222067			0.0722108	-0.205366			0.0273286	0.0668735			0.0914838	0.0183427
0.35618	0.06585			0.351145	0.128084			0.0846761	0.0556475			-0.0775269	-0.0083729
-0.19909	0.0524093			-0.173431	0.00847641			0.128123	-0.393902			0.0613057	-0.340618
-0.342199	0.0159767			-0.220039	-0.0558107			-0.154428	0.210049			-0.108758	0.0528985
-0.016973	0.238375			0.0475369	0.250257			0.0544358	0.0283771			0.0923233	0.0243866
0.253621	-0.0368632			0.294823	-0.0112418			0.0446483	-0.0850048			0.00166577	-0.00251928
0.0565479	0.0609282			0.091733	0.0418525			0.0163909	-0.0501949			0.0276078	-0.0295914
-0.0567188	-0.0344308			0.00257984	0.065915			-0.130233	-0.071996			-0.130107	0.0417701
0.0339538	0.126939			0.0904931	0.171422			0.0676033	-0.00510623			0.0214468	-0.0364704
0.0388361	-0.18574			0.0411078	-0.107185			0.00326175	-0.0958887			0.00497134	0.0178121
-0.0390542	-0.0128571			-0.0436558	0.0476206			0.0331243	0.00581289			-0.0368921	0.0344114
-0.210796	0.0644121			-0.136122	0.0825526			-0.0116795	0.00367553			-0.00136001	0.0800032
-0.181592	-0.131034			-0.135836	-0.00670307			-0.00427995	-0.207836			-0.0292125	-0.0186554
0.0865062	0.14202			0.154789	0.0741487			-0.0717187	0.0570686			-0.0438606	0.0534465
-0.00299467	-0.0997988			-0.0183965	-0.035376			0.0349983	-0.0530074			0.0736471	-0.0593332
-0.124244	0.126108			-0.0956739	0.344927			0.0176347	0.151978			0.0598831	0.0531198
-0.000468705	0.00662741			0.0211665	-0.0179134			-0.229641	0.0216388			-0.189818	-0.050121
-0.19456	0.0676732			-0.505545	0.0514845			0.0361904	0.0330971			0.0831048	0.0102537
-0.040029	-0.0233982			-0.126946	-0.0112573			-0.10872	0.00411678			-0.218367	-0.00929982
0.203509	-0.0433277			0.295314	0.00669632			-0.0519204	0.0120797			-0.041192	0.00708023
0.16606	0.145591			-0.0138087	0.0998591			0.0817606	0.00213308			0.116521	0.0445743
0.141232	0.111322			0.112711	0.14757			-0.0142562	-0.0562287			0.0744416	-0.0458816
0.11736	0.0449065			0.260406	0.0856581			-0.0415087	-0.00506099			-0.021114	0.022156
0.0904315	0.0354579			-0.0256693	-0.000224195			0.106173	0.0412635			0.0908976	0.0774269
-0.110866	-0.0191266			-0.0975771	-0.00951244			0.0398283	-0.0787293			0.184577	-0.0588126
-0.411216	-0.185782			-0.216532	-0.103292			-0.0847927	-0.0782994			-0.0602548	-0.0833267
-0.0140959	0.00414853			0.0579895	0.0894105			-0.0707651	-0.0777766			-0.033205	-0.100788
0.258517	-0.142226			0.120193	-0.698742			0.324411	-0.172158			0.0621645	-0.17707
-0.00304269	-0.0588535			0.103451	-0.0531699			0.0329302	-0.0726547			0.050488	0.00360366
0.392532	0.0213479			0.459267	0.0604918			0.0762713	-0.146558			0.192657	-0.0583954
0.0219713	-0.0382112			0.040407	-0.177576			-0.139866	-0.0702962			-0.120642	-0.0810577
0.0772534	-0.0451002			0.142998	0.0297959			0.0117778	0.00341661			0.135614	-0.00927906
-0.105015	-0.00219151			-0.0979348	0.00296621			-0.122581	-0.00022573			-0.0175287	0.0325383
-0.0847301	0.0192641			0.0679847	0.107022			-0.0245891	0.0118407			-0.158501	-0.0333029
0.0142784	0.0375072			0.0966066	0.139826			-0.283085	-0.0354857			-0.0986417	-0.0349462
-0.0398204	-0.0526232			0.0327305	0.0446079			0.0308666	0.120279			0.0243607	-0.124075
-0.00635182	-0.0404351			-0.0276505	0.00832512			0.00376629	-0.051564			0.00818512	-0.00907284
0.205559	0.0457112			-0.00406749	-0.0255965			0.347988	0.192453			0.0527652	0.0751105
0.157518	0.44411			0.085663	0.53602			-0.0996735	-0.05532			-0.0843012	-0.0565398
-0.0382891	0.12445			0.0709935	0.159722			-0.0528211	0.0949361			-0.0616203	-0.0540956
-0.174507	0.167603			-0.119051	0.175327			-0.0360488	0.0956199			-0.00319472	0.0571227
0.0178297	-0.0670937			0.0465798	-0.0620505			-0.028763	-0.0386943			0.00941364	0.0129288
-0.0712817	-0.115893			-0.0843647	-0.0497846			0.154721	-0.00599372			0.0798951	-0.00285582
-0.0148644	0.0622568			0.014301	0.12177			0.208001	0.0808037			0.178463	-0.0148769
0.0430306	0.14666			0.0820313	0.0367795			0.00657519	-0.00116281			0.119057	0.00585387
0.0649676	0.0224241			0.0251592	-0.100284			0.0605509	0.111804			0.0493569	0.058657
-0.120317	0.159363			0.100469	0.263046			-0.0688114	0.0838093			-0.0360402	0.0356592
-0.0695183	0.236357			-0.122082	0.289047			-0.0249167	-0.0814308			-0.0156742	0.120949
0.0589563	0.0901755			-0.0189032	-0.0185198			-0.28269	-0.0310547			-0.186367	-0.0477366
0.638976	0.0181145			0.481321	0.085454			0.0314767	-0.0470681			0.0989945	-0.0176871
0.00335127	-0.0482567			0.119357	-0.112177			-0.223904	0.0474691			-0.138478	-0.0243239
0.0993071	0.124705			-0.0206866	0.0871744			0.089211	-0.144441			0.0340865	-0.210786
-0.116625	-0.126835			-0.0480028	-0.0806815			0.00698043	0.0351448			-0.0496111	0.0536485
-0.137807	0.0244753			0.135231	0.00449186			-0.30299	-0.0920247			-0.00900517	0.0426692
0.0384649	-0.0590091			0.10253	0.05827			0.0694928	-0.141054			0.0128192	-0.0203748
-0.00329564	0.0677			0.0284458	0.149293			-0.0349136	-0.0223661			-0.0330121	-0.0300383
0.0547434	0.0466086			-0.0508898	0.0479177			0.0169207	-0.040873			0.0262213	-0.0346106
0.135288	-0.306482			0.160918	-0.265476			0.331857	-0.116594			0.0880532	-0.102275
-0.255918	0.21396			-0.238564	0.0991317			-0.265502	0.0651051			-0.316079	0.0531401
0.13162	0.0929876			0.14226	0.0491124			0.00234301	-0.036117			0.00995389	-0.0135883
0.0291992	-0.210108			-0.0198537	-0.107714			0.04521	-0.104436			0.0834326	0.0359434
0.0139782	0.00448497			0.0174017	0.0241237			-0.00123658	0.0786838			0.0180529	0.0926238
-0.2893	-0.0178369			-0.133334	0.030913			-0.193831	-0.0930771			-0.156677	-0.0734085
0.0284815	0.148269			0.0156508	-0.120451			0.00324976	-0.109939			0.0568038	-0.133145
0.0199864	0.0691293			-0.0472845	0.129348			-0.0431375	-0.0706693			-0.140493	-0.0506738
0.0733678	-0.0916349			0.08036	-0.0281886			0.0133051	0.0240489			-0.0157457	0.0203808
0.176727	0.0974937			0.0926238	0.0450102			0.0204057	0.091966			0.0325588	0.0931258
0.0757088	0.0400705			0.207063	0.0777515			0.120849	-0.0540827			0.120989	-0.0461445
-0.241714	0.41579			-0.233447	0.610956			-0.0347672	-0.0674235			-0.0461114	-0.0322646
0.0698619	-0.118705			0.0236182	-0.137101			0.0101521	-0.236721			-0.0201755	-0.220671
-0.0449262	0.056605			-0.132408	0.0705721			0.109317	-0.15302			0.0739266	-0.148534
0.0557652	0.0977254			0.227992	0.252943			0.107233	-0.0782481			0.000507461	-0.0293787
0.173654	0.155269			0.124921	0.214297			0.0355694	0.158222			-0.0507299	0.233395
-0.0559699	0.196259			0.0441382	0.118473			0.104135	0.426313			-0.0371359	0.194989
0.167209	0.150101			0.280558	0.154528			0.0514347	0.0597622			0.215147	0.0672383
0.0276962	-0.407791			-0.130977	-0.194475			0.0695358	-0.0836653			-0.0281566	-0.034787
-0.18061	-0.139774			-0.399913	-0.325614			0.0409245	0.0883934			0.441858	-0.0495263
-0.00792071	0.0467212			-0.0645945	0.120433			0.167303	-0.47627			0.133158	-0.297571
0.0073323	0.181295			0.0122263	0.0625805			0.0497067	0.13566			0.0335801	0.0770909
0.0834701	0.367695			0.0483686	0.497998			0.0736405	-0.0133279			0.0256255	0.176569
-0.00743781	0.284683			-0.105071	0.359243			-0.0141745	0.0455495			0.0949385	-0.0374869
0.141926	0.544995			0.232942	-0.327012			0.0126111	0.0734644			-0.0421744	-0.0366666
-0.0883023	0.0548902			-0.0269352	0.0603498			-0.00673351	-0.025243			0.0153336	0.0834797
-0.29495	-0.0407937			-0.208607	0.00797419			-0.0191563	0.041669			0.0357132	0.0331809
0.414207	0.217249			0.434873	0.119913			-0.032821	-0.0575999			-0.0691313	0.00977979
0.0347249	0.0322724			0.0505508	0.0131447			0.00020841	-0.00866752			0.000928894	-0.0153335
-0.196762	0.0954664			-0.137393	0.0769446			-0.187511	0.0273953			-0.0466133	0.0376974
0.0150052	-0.118039			-0.043051	-0.0839189			0.0461094	-0.00447822			0.0159634	0.00871648
-0.073206	-0.00502043			-0.260764	0.0354912			-0.155641	0.117287			-0.00460413	0.0865011
-0.153297	0.503482			-0.0799822	0.611467			-0.0738701	-0.0181629			-0.016763	-0.0578406
-0.101856	0.110625			-0.0485899	0.110625			0.165848	0.100381			0.0595714	0.0347233
0.0964378	0.285495			0.19552	-0.0249239			-0.031106	0.384239			0.0573219	0.0220822
0.212384	0.286434			0.092654	0.332964			0.0357223	0.225897			0.00453376	0.255236
-0.0848442	0.0061688			-0.103962	0.055048			-0.0433945	-0.150654			-0.0385607	-0.0916703
0.0373088	0.0355753			0.125065	-0.0447086			-0.107846	-0.00495008			-0.0832662	0.0274214
0.00840995	0.0352261			0.0696737	0.051248			-0.0476244	-0.0647842			-0.0495176	-0.0266896
0.0937872	-0.199485			0.00255018	-0.102524			-0.0110433	-0.21592			0.0762647	-0.0898141
-0.275441	-0.174427			-0.185256	-0.154971			0.00835737	-0.106159			0.120737	-0.00156359
-0.00633639	0.113049			0.0248909	-0.0038245			0.200061	0.0516315			-0.0437272	-0.144954
0.478432	0.06577			0.169592	0.00891782			0.210098	-0.183701			0.331661	-0.267665
0.128326	-0.0883944			0.178079	-0.0313526			0.118681	-0.0948315			0.116952	-0.0071903
-0.0268809	0.0932914			-0.0318757	0.133233			0.0141806	0.16413			0.0283956	0.194405
-0.0176006	0.0429027			0.0505477	-0.0284521			-0.0270534	0.126245			-0.104999	0.126538
-0.0236416	0.856701			-0.0844472	0.929007			0.000116807	0.0705767			0.0237279	0.056283
0.213992	-0.00704576			0.303236	-0.0632454			0.070317	0.0783616			0.0423299	0.0970967
-0.0596457	-0.0875526			-0.0623858	-0.0180788			-0.000218117	0.0109287			-0.00367228	0.0297803
0.274713	0.616773			0.20446	0.620548			0.289763	-0.0839356			0.254928	-0.056585
0.0110648	-0.0348096			0.0709972	-0.0717718			0.0225626	-0.0274338			0.0547522	0.0559022
0.0881591	-0.00830349			0.00924344	-0.0817022			0.0398805	-0.146787			0.0360384	-0.0314302
-0.0922221	-0.276316			0.082188	-0.280352			-0.0901595	-0.0526676			-0.0609038	-0.101632
-0.0304979	0.0798179			0.00894319	0.237734			0.0270387	0.132941			0.0579831	0.214122
-0.125231	-0.0210243			-0.0986008	0.0535587			0.0218792	-0.104594			-0.00175284	-0.0560483
0.132804	0.0562941			0.0646368	0.107922			-0.0114204	-0.0694288			-0.0269848	-0.0589116
-0.0765903	0.0561077			-0.0638787	0.140529			0.136898	-0.0745351			0.0151785	0.0469645
0.0548214	-0.0642493			0.0334455	0.0336692			0.0765667	0.0608978			0.0277267	-0.00679087
-0.140439	-0.211134			-0.13316	-0.186182			-0.0198834	-0.0835742			-0.0141914	-0.0448315
0.0767667	0.103013			0.0513358	0.250476			0.0122996	-0.613443			-0.0727638	-0.126414
0.0473039	0.0553657			0.0866698	0.0851706			-0.0775909	-0.113437			-0.024894	-0.066279
-0.0281121	-0.0982203			0.18339	0.0416726			0.0412617	-0.147429			0.16428	-0.0782906
-0.269989	-0.0817761			-0.106966	-0.175424			-0.0931653	-0.0187444			0.0216177	0.0282941
0.0239456	0.0437537			0.063762	0.105328			-0.0339278	0.0373969			-0.0440328	0.109698
0.0282452	1.11918			-0.144207	0.448101			0.0208312	-0.0511986			0.00484679	-0.0356225
0.00953324	-0.0369923			0.0184996	-0.0514191			-0.124005	0.09132			-0.0699796	0.0244412
-0.0576597	0.263746			-0.0357157	0.19131			0.0351147	0.174341			-0.00913275	0.214671
-0.0398092	-0.0206977			0.0280259	0.177889			-0.0979891	-0.291729			-0.0328425	0.0444868
0.0360059	0.042198			7.88027e-05	0.0214942			0.0856429	-0.116427			0.0441979	-0.126515
-0.115509	-0.104031			-0.166781	0.0494451			-0.0560944	-0.248346			-0.107419	-0.108263
0.010252	-0.207384			-0.0956631	-0.153101			-0.0492749	0.0604307			-0.0227179	-0.090692
-0.0356156	-0.0728193			-0.107184	-0.0812879			-0.00156607	0.00974455			0.0518468	0.0466947
0.106227	0.119981			0.116568	-0.117012			0.0286618	0.140074			-0.0397174	0.0428691
0.0325992	-0.22353			0.282913	-0.137996			0.218122	-0.0728723			0.143753	-0.0456595
0.0702048	0.220886			-0.079325	0.085121			0.0313945	-0.0055588			0.0540349	0.0926054
-0.0969122	-0.0157862			0.0151118	-0.109432			0.1197	0.0467414			0.213678	0.0644244
-0.0276487	-0.131176			-0.0896568	-0.0396678			-0.0571457	0.125269			0.00322251	0.259046
0.0250938	-0.0900107			0.0899514	0.0607387			0.0180649	0.0589349			-0.0342386	0.11253
-0.0168219	0.195277			0.0137658	0.244805			0.0642387	0.0822014			0.0505804	0.116824
0.0842262	0.063637			0.131831	0.0545191			-0.0247476	0.0915334			-0.000118827	0.0533293
0.126553	0.173381			0.076222	0.155316			-0.0086484	0.165688			-0.0166845	0.158266
0.0652332	0.218759			-0.000485835	0.018814			0.00500805	0.31049			0.000859181	0.0251447
0.184142	0.241795			0.0615385	0.399231			0.415923	0.205748			0.087077	0.0789662
0.119283	0.118139			-0.0494127	0.0594399			0.107113	-0.0182831			0.136754	-0.0338576
0.0341706	0.627161			0.00732958	0.779972			0.163049	-0.0451851			0.0796788	-0.0468075
-0.316454	-0.0597918			-0.233317	-0.0755648			0.238986	0.00890046			0.13084	-0.0194131
-0.0613949	-0.193565			-0.0100533	-0.0489699			0.0331097	-0.0636452			0.0529829	0.028193
0.192596	-0.157392			0.149711	-0.0528218			0.244172	-0.0809635			0.16514	0.056112
-0.0634232	-0.125172			-0.0364031	-0.233239			0.0539459	0.073835			0.0151154	0.170092
0.554133	0.105109			0.570502	0.140796			0.289013	-0.0885097			0.157369	0.0364794
-0.185765	0.240214			-0.204194	0.199804			-0.0179146	0.538222			-0.136995	0.113796
0.171975	0.0507774			0.128151	0.00460375			-0.065315	0.160611			-0.047067	0.0952603
0.153257	-0.121747			0.151493	-0.199332			-0.0214007	-0.0486406			0.0933988	-0.1946
0.0193405	-0.0191845			-0.0566848	-0.112157			0.0669359	-0.0347207			-0.0803827	-0.0286425
0.0293484	0.0141238			0.00075692	0.0871674			-0.0609508	0.116836			0.0260748	0.10573
0.0513057	-0.0130256			0.0630033	-0.0105686			0.129291	-0.047512			0.0997224	-0.0596885
-0.329713	0.0604225			-0.0577696	0.0795917			-0.10701	-0.198863			-0.0708745	-0.0484649
-0.181761	0.170113			-0.194625	0.199798			-0.0617429	-0.390302			-0.0301952	-0.311528
0.101518	0.651058			-0.227126	0.671841			0.201246	0.0773082			-0.0224345	0.0238235
0.182149	0.0629141			0.104581	0.0318309			0.0437502	0.0220507			-0.0435088	0.0285219
0.104015	-0.0177353			0.0366936	0.0107916			0.122577	-0.229285			0.136269	-0.0355723
0.09645	-0.0403044			0.124093	-0.224269			-0.00557307	-0.0513181			-0.0049525	-0.0445951
0.0369237	-0.0155733			-0.0790422	-0.171564			0.0301545	0.17007			0.0403105	-0.064764
-0.0828996	0.0514406			0.082602	0.144537			-0.107436	0.079263			-0.0558853	0.134158
-0.0110951	-0.105677			0.00836399	-0.0990254			0.0939191	-0.164896			0.0728056	0.0164301
0.156886	0.00811661			0.0289213	0.169815			0.115177	-0.0542579			0.101484	-0.0639741
0.164376	-0.0781615			0.028006	0.237784			0.274923	-0.101822			0.1535	0.0927746
-0.0144908	0.114528			-0.162513	0.317865			-0.0163063	-0.178699			-0.110219	-0.072213
-0.0668687	0.0438345			-0.131655	-0.0940184			0.0608631	0.20226			0.0222769	0.0785509
-0.0594532	-0.0236456			-0.0258087	-0.00451975			0.0510366	-0.0430304			-0.0380399	0.00125976
-0.0219342	0.0998656			-0.0556162	-0.011771			0.019605	0.161252			0.0291903	-0.0134772
0.105055	0.138142			0.0610958	0.213514			0.205099	0.08645			0.227578	0.0584556
0.30661	0.157925			0.351118	0.00524078			0.0538224	-0.0802135			-0.112238	-0.00538792
0.038861	0.269746			0.0885812	0.226336			-0.0350935	0.0997507			-0.0129081	0.101657
0.103713	0.0368013			-0.0195182	0.12452			-0.0465559	0.190402			-0.0469204	0.265873
0.0978434	-0.163157			0.114727	-0.244553			0.0390783	0.00322899			-0.0099378	-0.116079
-0.0435032	0.112917			-0.150813	0.198342			0.0812181	-0.00530242			0.0365179	0.0681405
0.00173411	-0.0652764			0.0415505	-0.112699			0.0286696	-0.00766716			0.0091296	0.129605
0.0639273	-0.0557372			0.0542299	-0.0719373			0.0434257	-0.140449			0.0386009	-0.0231888
0.0449816	0.174964			-0.022436	0.195277			-0.0723451	-0.0208629			-0.0205806	-0.00459967
0.030247	0.115667			0.0956665	0.164233			-0.0388479	0.0931875			-0.121042	0.15987
-0.0043685	0.31835			-0.0418539	0.136247			0.141447	0.0396275			0.0638639	0.0108364
0.0356928	-0.0565884			-0.0125536	-0.126541			0.00562177	-0.0317776			-0.0368666	-0.100327
0.0606827	0.0253065			0.174323	0.0458237			-0.0733448	0.0424086			0.00445693	0.019897
0.404099	0.0358229			0.0291093	-0.0187772			0.50711	0.0948643			0.167201	0.0382111
0.0535639	0.838069			0.0421227	0.721952			0.0229979	-0.0503341			-0.0392018	-0.0263767
0.108786	-0.0148326			0.0598019	0.0217798			0.165972	-0.104793			0.10442	-0.0244982
0.182798	0.439125			-0.114352	0.318081			0.0236363	0.382951			-0.00438198	0.0241625
0.16632	0.0137744			0.162295	0.0382607			0.0838462	0.0371067			-0.0183283	0.0313752
-0.10801	0.0970788			-0.0177527	-0.00260991			-0.071722	0.0998208			-0.0227648	0.125875
-0.229547	0.00684808			-0.17786	0.0362235			0.0201528	0.141362			-0.0130525	0.0433821
0.0747537	0.0793235			0.10044	0.0875002			-0.0694031	0.163641			-0.161494	0.087574
0.281353	-0.185879			0.0851669	-0.455687			0.146242	0.0549723			0.0433595	0.0584165
0.142269	-0.0347514			0.0764354	-0.0341937			-0.0417581	0.0283969			-0.0217194	0.00467743
0.310642	-0.195943			0.242344	-0.223132			0.0125172	0.0144261			-0.0291462	0.0151077
-0.00136225	-0.178864			0.121503	-0.0418141			-0.0298814	-0.116372			-0.0119889	-0.0126223
-0.0123777	0.19425			0.0680255	-0.086407			-0.0837398	-0.0703481			-0.160396	-0.023004
-0.209698	-0.0615429			-0.158269	0.00703489			0.0099493	-0.0477602			-0.00706471	0.0191249
0.141288	-0.0223248			0.377103	-0.042084			0.0420465	0.0251555			-0.128738	0.182534
-0.0317089	-0.296369			-0.904276	-0.39771			-0.329746	0.0232277			-0.515233	-0.0017225
0.0967702	0.103154			0.0840694	0.193915			0.0898953	0.118349			0.0667925	0.174853
-0.00679974	0.034127			0.00814106	0.0388745			0.104819	-0.0888879			0.101177	-0.0539586
-0.191875	-0.0131014			-0.213859	-0.111411			-0.035028	0.0798529			-0.0220427	0.0349589
-0.0437308	0.0816747			-0.130044	0.0201246			0.171867	0.104539			0.015404	0.0701182
0.101911	-0.313129			0.431117	-0.375921			-0.168209	-0.0774108			-0.0791034	-0.0871601
0.254918	-0.0916891			0.116447	-0.0639445			0.0732862	-0.115306			-0.039878	0.022708
0.0654874	0.0289559			0.148547	0.097727			-0.000369271	0.0752169			-0.0185018	0.0692051
-0.157299	0.103846			-0.109906	0.0751745			0.0263675	0.134064			0.0381634	0.0460564
0.0542102	-0.159038			0.0839188	-0.0796785			0.124967	-0.196419			0.199422	-0.0398541
0.13912	-0.0614477			0.161792	-0.0980044			-0.0334922	-0.0895555			0.024213	-0.0710913
-0.031113	-0.0280698			-0.0103069	-0.14739			0.0236929	0.0340918			-0.0240523	0.00207451
0.059518	0.0418079			0.029401	0.0173794			-0.140698	-0.5254			-0.115988	-0.37162
0.0857338	0.00600028			0.290884	0.0253624			-0.0540599	0.205467			-0.00488969	0.0997833
-0.210151	-0.166655			-0.247884	-0.157626			-0.187286	0.0517306			-0.0766843	0.0107723
0.165315	0.102682			0.121332	0.27307			0.00685396	0.0533467			-0.0359665	0.0493294
0.0720619	0.0377411			0.0758155	-0.0070847			0.0491844	-0.23089			-0.0237431	-0.0810982
-0.564921	0.0407631			-0.298866	-0.0108616			-0.0987296	-0.0993426			-0.0188647	-0.0765558
-0.0928126	0.224191			-0.0612318	0.062033			0.107222	0.206825			0.143284	0.124077
-0.0927478	-0.232052			0.0311887	-0.231063			0.0388002	-0.0697779			-0.106858	-0.00462782
0.028444	0.0490585			0.0352764	0.105659			-0.110223	0.136779			0.00383539	0.0847292
-0.0627545	-0.0198135			-0.0443419	-0.0292774			0.0314264	0.075041			0.00329489	0.0285336
-0.127234	0.234739			-0.00567805	0.0559728			-0.209817	0.0723396			0.0292696	0.0172335
0.0821014	0.0971583			0.0782765	0.0210401			0.0886692	0.0799708			0.0844144	0.0874897
-0.0285926	0.10604			-0.044546	0.101014			0.0869659	0.216617			0.0892914	0.187202
-0.0660813	0.061225			-0.0547595	0.11007			0.00162045	0.0437562			-0.0275719	0.0350497
-5.81627e-05	-0.124708			-0.0452341	-0.129816			-0.0939536	-0.0120357			0.00511099	-0.0016698
0.265778	-0.0477493			-0.347195	-0.199358			0.194196	-0.318054			0.21268	-0.202653
0.114187	-0.0691341			0.265832	0.146757			0.0493899	0.0554154			0.0282836	-0.0284197
-0.1082	-0.00911993			-0.0552464	0.0613431			-0.0281552	-0.189179			-0.0112023	-0.108109
0.0807679	0.0640015			0.143853	-0.0129234			0.078551	0.0798913			0.108333	-0.0125291
-0.0422747	-0.0191103			0.0320158	-0.368374			-0.0694516	-0.238563			-0.0391731	-0.230394
0.0446019	0.118781			0.0553404	0.206077			0.0432062	0.249927			0.032126	0.260054
-0.0390327	0.0290534			-0.0485214	0.00748562			-0.104134	0.0488715			-0.141681	0.0637241
-0.161785	0.0366889			-0.0677829	0.0668088			-0.0928181	-0.065741			0.00754175	0.031857
0.0446526	0.0412682			-0.0302429	0.102865			-0.184718	0.0868771			-0.251689	0.0499269
-0.0564296	-0.0167949			0.0293478	-0.0204308			0.00222535	-0.0080348			-0.0288244	0.0333501
0.00169578	-0.122926			0.0585821	-0.0832688			-0.0446156	0.111459			0.0565381	-0.00677186
-0.113986	-0.0307919			-0.207045	0.00206056			-0.0201339	-0.068526			0.00581567	-0.125928
0.179125	-0.0209657			-0.0705202	-0.0138669			-0.00174631	-0.0694258			-0.062153	-0.061337
0.193006	-0.176555			0.206658	-0.161026			0.0686284	-0.147723			0.0431629	-0.172386
-0.05195	-0.154859			0.0744222	-0.114157			-0.0301182	-0.0622739			0.023202	0.014959
0.0493874	-0.035042			0.0354655	-0.0757805			0.0280502	-0.0683365			0.00666108	-0.123447
-0.286083	0.0920008			-0.113044	0.161647			-0.0732682	0.170975			-0.0439512	0.0906751
-0.347268	0.11593			-0.1973	-0.121615			-0.0546661	0.346248			0.035051	0.476829
-0.00430698	0.0528605			0.0700069	0.0491062			-0.0326012	0.0915201			-0.0277407	0.0504785
0.0186329	-0.0638544			-0.0831147	-0.0374158			0.170169	-0.0173327			0.0659042	0.038103
-0.113356	-0.0216578			-0.0117146	0.0559761			-0.0497382	0.0173886			-0.0119866	0.0078568
-0.0301134	-0.0358173			-0.0450597	-0.00383854			-0.0564746	-0.160706			-0.0244267	-0.0130747
0.150613	-0.0618283			0.142525	-0.565798			0.0265254	-0.254227			0.119865	0.0591405
-0.052624	-0.060935			-0.0724534	-0.102091			0.0169205	0.0091622			-0.00617002	-0.113284
-0.0993541	0.173117			-0.0639393	0.13977			-0.124408	-0.124411			-0.0860151	-0.00230787
0.155752	0.186181			-0.107063	0.165826			-0.110769	0.0468488			-0.0294056	0.0174791
-0.0194692	-0.0249624			-0.241287	0.0672768			0.0127733	-0.0159926			-0.0662974	0.0325139
0.0839037	-0.0373696			0.0795018	0.0717921			0.0511317	-0.545099			0.0194316	-0.117392
-0.188024	0.313089			-0.224343	0.308765			-0.0504731	0.10631			-0.039873	0.0204205
0.100169	0.0115678			-0.300052	0.0262659			0.037141	-0.139599			-0.00296186	-0.0377967
-0.0610512	0.231702			0.0791263	0.154069			-0.133573	0.11833			-0.0545251	0.19226
0.0882508	0.271054			0.231478	0.0718584			0.00420887	0.148103			0.00993482	0.105554
0.156562	0.123336			0.169451	0.10678			-0.0141324	0.235316			-0.0728316	0.25457
-0.0652281	-0.266513			-0.0141322	-0.0339924			0.0427251	0.0247941			0.022518	0.00777369
-0.0505991	0.0203757			-0.129728	-0.0240733			-0.0988355	-0.0974723			-0.0458866	0.0401231
-0.0544628	0.0409668			-0.211631	0.0260372			0.0266945	-0.136624			-0.0749002	-0.0983399
0.0937284	0.0451983			0.0935148	0.264498			0.0566634	0.0451316			0.0857888	-0.016417
-0.353759	0.268968			-0.0668947	0.111498			-0.212077	0.244522			-0.134263	0.114669
0.0437135	0.0889913			0.119122	0.000877598			0.0265814	0.062092			0.0479709	0.0817289
-0.0476332	-0.0409034			-0.102203	0.151913			0.0234305	0.0807935			0.01804	-0.0421254
0.0210216	-0.0188678			0.0865657	-0.0582088			0.0050476	0.0810026			0.0238015	0.225048
-0.0583923	-0.158713			-0.0682913	-0.150703			-0.0303291	0.0101227			-0.0535838	0.028588
-0.359034	0.0753071			-0.280495	0.00304245			-0.0618959	-0.225008			-0.00220415	-0.0554113
0.0688899	-0.0591333			-0.00581941	-0.0664454			-0.0974742	-0.0475642			-0.109714	0.0404059
0.142098	0.270232			-0.408421	-0.165721			-0.0514494	0.0205752			0.227715	0.0692032
0.0922345	-0.165368			0.145285	-0.0566037			0.0994182	0.181046			0.105905	0.138506
-0.130074	0.125978			-0.13678	0.105988			0.0847237	-0.0323848			0.020641	0.0507479
-0.0906689	0.0679237			-0.109082	-0.0554444			0.0498255	0.146611			-0.00952666	0.0336043
0.0125857	0.103653			0.0249849	0.191648			-0.0124158	-0.097328			0.0294557	0.0195147
-0.208542	0.053685			-0.209004	0.0389245			-0.00509213	0.122958			-0.00324647	0.0884453
-0.0124048	-0.0575934			-0.00569432	0.000675729			0.0883518	-0.0751277			0.0439041	0.015883
-0.347216	0.258293			-0.256471	0.197995			-0.300629	0.00205345			-0.163439	0.0751687
0.00746751	0.0110852			0.0132685	-0.093508			0.149121	0.0925755			0.103818	0.101564
0.0627135	0.0429961			0.0912918	0.0674883			0.0403223	-0.178612			0.00637699	0.129488
0.0268444	-0.129634			0.0155197	-0.138533			-0.0747714	-0.00818641			-0.0847244	0.0173131
-0.012977	0.0776152			0.0305971	0.325623			0.105173	0.163215			0.0155261	-0.0213415
-0.242218	0.037816			-0.0920616	0.0425898			-0.0123145	0.061144			-0.113236	0.0635361
-0.0394954	-0.0208945			-0.0219177	0.0222514			0.0853412	-0.129281			0.0540855	-0.0576438
0.208695	-0.129966			0.348058	-0.0805678			-0.112279	-0.121513			-0.150007	0.0772603
0.078819	-0.00565714			0.0292106	-0.0228876			0.236342	-0.0270336			-0.0198676	0.00883004
0.303934	0.215709			0.283372	0.274682			0.367261	0.121769			0.208955	0.0787139
0.0477111	0.140829			0.0545293	-0.157719			-0.0680275	0.264344			-0.0153515	0.216903
0.0327142	-0.0443266			0.0668232	0.168698			0.107979	0.0326725			0.0206557	0.0277462
0.0603934	-0.0334975			0.205078	0.0552802			0.187091	-0.186211			0.209841	-0.124101
-0.0373453	0.32176			0.147677	0.451118			0.163249	-0.0720281			0.058755	-0.0739017
-0.245261	0.416181			-0.497389	0.431236			-1.19471	-0.0388589			-0.913324	0.0522813
0.0218751	0.0274407			0.0954252	0.0483484			-0.0508535	0.173553			0.0116331	0.173095
0.2591	-0.0176071			-0.060497	0.0565263			0.00800836	-0.0361223			-0.00916069	0.0386633
-0.355004	0.075308			-0.285986	0.115804			-0.321234	0.0925774			-0.399343	0.093448
-0.220822	0.0669434			-0.271437	0.013295			-0.144229	-0.029215			-0.148817	-0.0101865
0.0753418	0.0269703			0.0439509	0.0886034			0.0776347	-0.0487997			0.0552927	-0.0221295
0.0301075	-0.0360923			-0.010361	0.0488004			0.0551345	0.099252			0.040528	0.103782
0.0715191	-0.00567826			0.111262	-0.0483742			-0.136188	0.0478969			-0.132675	-0.0384359
0.0431065	-0.00515753			0.176385	-0.061855			-0.0639878	-0.235398			0.0259949	-0.172331
0.0309147	-0.0094763			-0.0038317	0.200682			0.0724854	0.0454855			0.0835912	-0.0558236
0.0872673	-0.00161453			0.0872502	-0.0327145			0.106839	0.725075			0.049969	0.137554
0.0662137	-0.058818			0.0769431	-0.181799			-0.110137	-0.210281			-0.157579	-0.129517
0.0708824	0.0751786			0.0746251	0.288159			0.0423926	-0.106225			0.00407336	-0.0995878
-0.134948	0.00520121			0.0694745	-0.0859414			-0.12614	0.138678			-0.0609721	0.109555
-0.167879	0.411552			-0.0804993	-0.0237262			0.0268089	0.404886			0.0468354	0.0421765
0.0190775	-0.0479715			0.006195	0.0853669			0.083717	0.0369232			-0.100194	-0.0223271
0.213595	-0.00917697			0.0496832	0.109842			0.0786651	-0.00783762			-0.13375	0.0323388
0.2244	-0.0521498			0.176655	-0.00637992			0.0602683	0.0131471			0.0692404	-0.0252313
0.237143	0.133124			0.268398	0.139808			-0.0877118	0.0810276			-0.0620979	0.0472445
0.0556512	-0.0103974			-0.0694916	0.0486609			-0.0130659	-0.152113			-0.0212775	0.0958406
0.0712534	0.033278			-0.0902441	-0.00197756			-0.00620563	-0.0423825			0.00545661	0.025286
0.0267399	0.0319768			-0.112043	0.0887747			0.180248	0.0304499			0.0878947	-0.0101896
0.266848	0.141415			0.335822	0.0962439			-0.0604996	-0.0450044			-0.0483417	0.0165704
0.0918703	-0.101078			0.105551	0.0376433			-0.065606	0.00395042			-0.00214061	0.0380804
0.0307665	0.0283213			0.0447041	-0.0206635			0.0497853	0.0205524			-0.0088935	0.104028
0.0771818	-0.00880221			0.0311492	-0.025211			-0.0175361	-0.128343			-0.0342263	-0.0847937
-0.356674	-0.0100172			-0.0416723	0.132992			-0.0121002	-0.0890686			-0.0356193	0.168686
0.211794	-0.0541271			0.282115	-0.149238			0.0219204	-0.0939494			0.08934	-0.0565862
0.046793	-0.0342201			0.0203593	0.0408218			0.131196	-0.020481			0.0727331	-0.0853482
0.144863	0.258275			-0.174807	0.391211			0.0161061	0.0770178			0.0146906	0.0562178
0.0399859	0.102301			0.0156772	-0.0406919			-0.0140536	-0.0811505			-0.0330209	-0.0530181
0.0147398	0.065034			0.0716728	0.159497			0.0135825	-0.00693058			0.0498115	-0.0144999
0.0523309	0.128727			-0.505924	0.295869			-0.161622	-0.184654			-0.0240273	-0.062299
0.0926669	-0.206552			0.00728864	-0.222411			0.0789349	-0.0601523			0.0660916	-0.0727394
0.0444406	-0.0650047			0.0473899	-0.0812004			0.0267627	-0.0243971			0.0829909	0.0157191
0.0129088	-0.0159301			0.0374717	0.0236133			0.0866375	-0.19581			-0.0106209	0.198204
-0.0520644	0.0687444			0.000427562	0.100104			-0.0068695	-0.010761			0.0194566	0.0642455
0.319207	-0.00321094			-0.0182132	0.11671			0.243709	-0.00493326			0.141118	0.0829532
0.157933	0.0202966			0.110414	0.104887			-0.0693502	-0.0643066			0.0542397	-0.0410296
0.139284	0.220168			0.034483	0.091514			-0.131214	0.0464026			-0.0106952	0.0481046
0.0449679	-0.139808			-0.0484149	-0.134402			0.0198609	-0.0481037			0.119621	-0.0108647
0.308018	-0.0469343			0.141957	-0.0835549			0.0877628	-0.210616			-0.0340542	-0.170272
0.118402	-0.00171634			0.165562	0.00232791			0.0247977	-0.061862			0.0467756	-0.0210963
0.145409	0.110319			0.106054	0.167409			-0.0151589	-0.132737			-0.0577137	-0.119332
-0.267587	0.114435			-0.100651	0.0650276			-0.149394	0.0172456			-0.0649914	-0.00684824
0.132257	0.0516882			-0.017067	-0.05725			0.0788354	-0.00527712			-0.0277224	0.00286133
0.0635945	-0.00232502			0.0531273	0.0421195			-0.145153	0.0173936			-0.0605648	-0.00838694
0.0232411	-0.068523			0.0516093	-0.0286429			-0.125419	-0.0874999			-0.0104494	-0.0174119
0.0869971	-0.122899			0.141516	-0.0961629			0.0398779	-0.146073			0.0189824	-0.126461
-0.111947	0.0271721			-0.0214381	0.122511			-0.00470723	0.0954115			-0.0216114	0.0533439
0.0220791	0.0492791			0.00293588	0.0127565			-0.0193632	-0.108028			-0.072981	-0.0115798
-0.0238795	-0.0716553			-0.065494	-0.00439212			0.202078	-0.0159654			0.0382226	0.0158851
0.0621093	-0.00765022			-0.0661438	0.102621			0.00608964	0.0293068			-0.0341861	0.0536407
0.0391127	0.115945			-0.0408977	0.0742344			0.118173	-0.0770001			-0.0240583	-0.0414765
-0.0574004	-0.0115158			-0.0460312	-0.026004			0.0152587	0.00639825			-0.012415	-0.00984122
0.0806044	0.0436512			0.0373643	0.291905			0.054754	0.0633028			-0.000650151	0.0238323
-0.0161021	-0.0702446			0.0447377	-0.0433505			-0.0158313	0.0283084			0.0387667	-0.00139849
0.0757082	-0.0964227			0.0817999	0.0313083			0.160507	-0.0344304			0.0913573	0.0155479
0.00234651	0.0693379			-0.040563	0.095606			0.00665196	0.0866852			0.156277	0.0298186
0.143328	0.119691			0.0230987	0.132309			0.0119906	0.010378			0.0495743	-0.00289692
-0.0190832	-0.0331511			0.0494149	-0.0276041			0.0267645	0.0495796			0.0848974	-0.0139289
-0.140623	0.187104			-0.172582	0.195725			0.00048429	-0.0214178			-0.0961922	-0.0201734
0.0503245	0.324326			0.0549455	-0.211153			-0.0529114	0.00256198			-0.0107256	0.0491602
0.126155	0.0713356			0.135038	0.114825			-0.11755	0.229383			-0.101844	0.189744
0.21458	0.0504026			0.126808	0.0674807			0.196777	0.0304019			0.211469	0.0470234
-0.00739713	-0.171909			0.0447788	0.113697			0.0890585	0.0740254			0.0619992	-0.0619865
0.0153184	0.175952			-0.112879	0.0818727			-0.0655519	0.0851736			-0.060162	0.0155813
-0.0263957	-0.0499198			0.0371935	-0.0474819			0.01522	0.083506			0.0408843	0.0627638
0.121206	-0.250725			0.233855	-0.120314			0.0451729	-0.0528574			0.0700658	-0.228183
0.296448	0.338175			0.277123	0.419366			0.151912	0.225142			0.169097	0.294738
0.026402	-0.167088			0.209161	-0.0927367			0.0812907	-0.024881			0.205521	-0.0193177
0.314293	0.0910641			0.395002	-0.131163			-0.0214088	0.0562769			-0.0583359	0.0198747
-0.0736392	0.0796812			0.303296	0.0490188			-0.234888	-0.0336463			-0.327658	-0.0746603
0.285945	0.265767			0.538809	0.148537			0.199543	0.222626			0.0484215	0.249874
0.0353795	-0.0194932			0.0568649	-0.0172095			0.154692	0.0320264			0.131475	0.0557262
-0.000943017	-0.0504514			0.109006	-0.0440167			-0.0594277	-0.46409			0.0163643	-0.0350301
0.00219378	-0.086475			0.0184617	-0.0169876			0.0328612	0.101677			-0.040338	0.0489375
0.038785	-0.129295			-0.00380163	0.0370389			-0.00175943	-0.0206674			0.0402476	0.0222817
0.17809	0.247692			-0.0174797	0.0459194			0.0414285	0.207146			0.10369	-0.141667
-0.391988	-0.242681			-0.263132	-0.501845			-0.149936	0.0305404			-0.069069	0.0821229
0.270061	-0.28367			0.388535	-0.297483			0.0321692	-0.087099			0.00627726	-0.0481195
0.0354113	-0.0698855			0.0549059	-0.13514			0.139378	-0.0704947			0.20074	-0.0384011
-0.0577453	-0.0231342			-0.0447323	-0.0083004			-0.0108196	-0.0720431			-0.00733279	-0.00732269
0.103196	0.204817			-0.014919	0.189445			0.0326	0.0809847			-0.0321345	0.00790363
-0.0546735	0.0851872			-0.101936	-0.0145075			0.0162583	-0.483206			-0.0153131	-0.445713
-0.211785	0.149987			-0.130458	0.132209			-0.0507548	0.0742469			-0.00543515	0.067886
-0.0287394	-0.132972			-0.149749	-0.102693			0.0984646	0.0662625			0.0484553	0.0420332
0.128847	0.0713967			0.000784495	0.0568342			-0.0240189	0.195841			0.0527261	0.220864
-0.14249	-0.079514			0.297129	-0.0738453			0.200481	-0.0834824			0.00505628	-0.0626499
-0.0132105	-1.20731			-0.0135073	-1.20427			0.147638	-0.622571			0.0191809	-1.09823
0.0427536	-0.20028			0.0193776	-0.147211			-0.0203351	-0.0856842			-0.0581793	-0.033473
0.0875458	-0.116977			0.050654	-0.05195			0.238769	-0.229784			0.0347307	-0.105853
0.135179	-0.130089			0.145143	-0.137157			0.0780968	0.0321663			0.0989742	0.056082
0.109017	-0.0704427			0.000200185	0.0775633			-0.0162079	-0.0607839			0.0191621	-0.144209
-0.186676	0.287358			-0.263667	0.269638			-0.00375389	0.19475			-0.075539	0.257309
0.0776522	-0.0402351			0.124619	0.121684			-0.0303864	-0.200903			-0.0189522	0.045898
0.126441	0.0157028			0.0683942	0.107248			0.0106102	0.0304348			-0.0148644	0.00282816
-0.00368684	-0.480646			-0.0735637	-0.266598			-0.00215694	-0.514716			-0.0246895	-0.508522
0.11635	0.327777			0.0411834	0.251844			-0.229843	-0.0157016			-0.156147	0.0460331
0.0380557	0.0643051			0.108617	0.356387			-0.165388	-0.119012			-0.1324	-0.0747534
0.0579296	-0.0223141			0.0635348	0.0692224			-0.035303	-0.190446			0.0163117	-0.0922772
-0.105887	0.317756			-0.237888	0.16356			0.0766514	0.609007			-0.0868258	0.133452
-0.021472	0.156424			0.0187608	0.183061			-0.0285512	0.192589			0.0400004	0.22511
-0.011426	-0.275515			0.00324773	-0.246428			-0.0363442	-0.128824			-0.0370658	-0.051854
-0.380804	-0.420443			-0.290349	-0.365181			-0.101257	-0.32836			0.0142451	-0.245649
0.016277	0.318828			-0.0221636	0.265627			-0.188354	-0.162272			-0.0448066	-0.134845
0.0906106	-0.0409336			-0.0111868	0.228539			-0.00654603	0.0837022			0.0125877	0.165662
-0.0119572	-0.102315			-0.0891263	-0.140806			0.108714	0.116307			0.0341155	0.00299363
0.148111				0.346007				0.0711318				-0.0321989
-0.0712398				-0.0155377				0.0358453				-0.0957988
0.330564				0.151156				-0.021149				-0.115411
0.0773911				-0.0331145				0.0916048				-0.0392654
0.24638				-0.0407829				0.025299				0.0934424
-0.0853032				-0.0717647				0.0565205				-0.0162608
0.215414				0.193073				0.261542				0.117058
0.168108				0.111269				0.0454749				0.0145381
0.181682				0.125044				-0.00952427				-0.00568136
0.0482647				0.0451996				-0.0210645				-0.0666204
-0.03102				-0.227443				-0.0759937				-0.00557513
-0.0242113				0.0930257				-0.0537774				-0.0925968
0.110876				0.0440442				0.229438				0.00983954
0.0098291				0.0720466				0.0522376				-0.00493885
0.233725				-0.00985426				0.314607				0.0399594
0.231673				0.266896				0.164957				0.122494
0.0118823				0.0634463				-0.0167118				-0.0279747
0.1005				0.0861557				0.163029				0.097294
0.0664581				0.0581096				0.0201828				0.031836
-0.0216361				-0.027959				-0.0117306				0.0293393
0.00963326				-0.00507358				0.0141276				0.0237412
0.084594				-0.117587				-0.0311392				-0.0661042
0.142074				-0.192663				0.101905				0.0112958
-0.219122				0.210913				-0.110633				-0.1234
0.088498				0.203688				-0.00819919				0.0315359
0.0781935				-0.00459367				0.0692434				0.0790179
0.181555				0.210504				-0.0515036				-0.0672448
0.0905884				0.0405413				-0.0208255				-0.017149
0.0184293				0.0219947				0.0700857				0.0585667
0.0845958				0.1227				-0.295563				-0.121995
-0.222162				-0.337105				-0.058434				-0.164616
0.0664312				0.0302322				-0.0335332				-0.0264266
0.0922166				-0.197403				0.0294343				0.112951
0.115518				0.124723				-0.135421				-0.165377
0.108029				0.0479425				-0.0100111				0.0674443
-0.135988				-0.023873				-0.0254189				0.0540655
-0.0374853				-0.100457				0.0360406				0.0485623
-0.0074108				0.0448309				0.0512793				0.127234
-0.0449482				-0.0525956				-0.0266966				0.00100538
0.0513329				-0.194187				-0.0199169				-0.10636
0.12774				0.158141				0.0521163				0.0432736
-0.277565				-0.292464				-0.108168				-0.207201
-0.121182				-0.0519998				-0.0164975				-0.013611
0.109776				0.000434149				-0.0243253				-0.082881
0.0606352				0.0367486				0.0346755				0.0962638
0.0634058				0.0648303				-0.0774025				-0.101796
-0.0313579				-0.0652015				0.00820528				0.0525719
0.0320579				0.048066				-0.0588828				-0.109788
0.0220316				-0.0886583				-0.0524383				-0.0431035
-0.182466				-0.0927441				-0.0344545				-0.03296
-0.233352				0.194705				-0.110983				0.031041
-0.0912917				-0.0596054				0.0689518				0.0579391
0.0164694				0.0646279				0.0504228				0.035315
0.367323				0.386958				0.349529				0.415403
0.00833701				0.0651829				0.0190694				0.0852143
-0.139923				-0.119709				-0.0291893				-0.0530706
0.0882158				0.203076				0.00516834				0.0299428
-0.0327807				-0.0498387				-0.0153837				0.0105453
0.103348				0.0748156				-0.200226				-0.0596714
-0.174359				-0.0685023				-0.0112291				0.0524479
0.0548875				-0.00665333				0.0896327				0.0286008
-0.185721				-0.0965909				-0.0770556				-0.0239984
-0.274182				-0.158226				-0.0480272				0.0379796
-0.0424181				0.00622145				0.0168529				0.0125229
0.0893323				0.141493				0.0201946				0.0348454
-0.115778				-0.152076				-0.0485504				-0.0287798
0.18818				0.404295				0.0940786				-0.0341585
0.0925373				0.0800621				0.0182855				-0.0127591
0.0735337				0.109214				0.00873907				0.0138855
0.0839586				0.191621				-0.0342138				0.0159806
-0.179053				-0.166757				-0.00737505				0.0491693
-0.136332				-0.0773583				-0.111853				-0.0563874
0.0689847				0.0839022				-0.02062				0.00218342
0.0320245				0.257269				-0.0190499				-0.0377253
0.104159				0.158758				0.134988				0.0948862
0.0234185				-0.234786				-0.0700859				0.0629317
0.0915571				0.118571				0.0830566				0.0386451
-0.257573				-0.0790851				-0.0632247				0.135672
0.220904				0.263481				-0.0521378				0.0104321
-0.178194				-0.238494				0.00890963				0.0338652
-0.0630426				-0.0871223				-0.179514				-0.147384
0.0265613				0.0579436				0.0995114				-0.0719403
0.0201165				0.0320523				0.00309067				-0.0208974
-0.039616				0.0524252				0.0874266				0.0452345
-0.0510791				-0.146208				0.00444838				-0.107919
-0.00573514				0.0130588				-0.118433				-0.0264251
0.0928425				0.0579897				-0.0676573				-0.0678063
-0.136007				-0.166975				0.0158034				0.0409296
-0.175423				-0.134769				-0.168569				-0.0765649
-0.0314546				0.013198				0.141748				0.0901885
-0.0251501				-0.130965				0.136492				0.0283882
0.410863				0.59182				-0.00769686				0.0113705
-0.262849				-0.261144				-0.123378				-0.128943
-0.066109				-0.0914669				-0.0558397				-0.0281003
0.049722				-0.0499118				-0.0923971				0.0221979
-0.127978				-0.0224517				0.188665				0.0924537
-0.112529				-0.126508				-0.0314731				-0.14857
0.0345267				-0.0697141				-0.0814698				0.0411936
-0.413338				-0.661869				0.0837809				0.0869501
-0.295361				-0.0927426				0.0280605				0.0379874
0.176199				0.320405				-0.0790052				0.0652377
0.0889018				0.0938984				0.00426417				-0.00453362
0.147637				-0.418853				0.044842				-0.00580838
0.0106617				0.0553523				-0.0452266				-0.0398988
-0.0156092				0.0671115				0.0847792				0.0692947
0.135784				0.00891623				0.0793015				-0.0235666
0.0428996				0.0777109				0.00879769				0.0253685
-0.0231462				0.0235061				-0.346548				-0.282583
-0.0209761				0.114469				-0.0131894				-0.0722182
-0.0710826				-0.0941366				0.0638089				0.0316789
-0.00242301				0.0275206				-0.139979				-0.0704977
0.313874				0.3934				0.062042				4.16774e-05
-0.0351897				0.0241641				-0.0535413				-0.0168665
0.126547				0.0619947				0.0487298				0.0282106
-0.0240334				0.177395				-0.00834249				0.0498448
0.132808				0.0139445				-0.0986293				-0.0219644
-0.211693				-0.0383436				-0.447862				-0.0632965
-0.205765				-0.0481548				-0.0538399				-0.18884
0.27346				0.290434				0.0121425				-0.0231022
0.169485				0.0138393				0.0395262				0.0233493
-0.0850711				-0.0904852				0.0701802				0.0061918
0.0190529				0.117476				0.045218				0.126014
-0.0345221				0.163077				0.122913				-0.0110466
0.0393559				-0.040963				-0.0169668				0.0293415
-0.0905829				-0.128699				0.0314578				0.00592312
0.133814				0.107676				0.0526531				0.0175114
0.0537615				-0.0115915				0.0508192				0.0253287
-0.033715				-0.00866487				0.0460402				-0.0260772
0.0224096				0.0879712				-0.0457356				-0.0507066
-0.00348653				-0.147548				0.0773326				0.0864994
-0.0344225				-0.0164461				-0.0526661				-0.00490378
-0.0952892				-0.157822				0.00714623				0.0345595
-0.138371				-0.0817842				-0.0775336				-0.0779222
0.105039				0.107199				0.108375				0.0138202
0.202463				0.160403				0.149919				0.0966138
0.0695342				0.163017				-0.0139746				0.0788608
-0.00939859				0.0209006				-0.0701002				-0.0689275
0.111072				0.107477				-0.0850345				-0.0290522
0.0513746				-0.0334101				-0.0240852				-0.0432314
-0.000903362				-0.0374389				-0.181212				-0.139586
0.159664				0.113154				0.240356				0.194806
-0.0963226				-0.092264				0.0599335				-0.00252806
-0.226968				-0.182621				-0.0298345				0.028762
-0.160693				-0.136209				-0.0641587				-0.0695
-0.0700596				-0.191569				-0.162142				-0.208252
0.162797				0.139326				-0.103889				-0.122634
-0.61951				-0.402262				-0.225023				-0.159668
0.185391				0.131545				0.169394				-0.00327919
0.184775				-0.173342				0.133024				-0.00404123
0.118573				0.116865				-0.111545				-0.184449
0.233584				0.0850848				0.194018				0.108358
0.063152				0.137535				0.0266355				-0.01659
6.64585e-05				0.0468916				0.0301181				0.0627812
-0.25531				-0.202501				-0.485288				-0.438019
0.120461				0.0771235				0.155951				0.0755416
0.104994				0.184571				-0.0339353				-0.029138
0.255132				0.189375				0.117617				0.146526
0.168621				0.288941				0.0405663				-0.080136
-0.200425				-0.304974				0.034522				-0.104881
-0.0469851				-0.0112103				-0.0887096				-0.0208282
0.0784433				0.0248369				0.0930229				-0.0886352
-0.0930534				-0.0809106				0.0059404				0.112602
-0.0494671				-0.117739				-0.111592				-0.0436415
-0.299898				-0.278451				-0.205481				-0.221621
0.122314				0.138826				0.0811316				0.0397521
0.0887568				0.110123				0.0211441				0.0200091
-0.102088				0.0815757				0.0484005				-0.14128
-0.0376443				-0.0861298				-0.158854				0.0777404
0.0192156				-0.119431				0.0700707				0.139299
-0.0393091				-0.0865927				0.0900104				0.0250402
0.116534				0.174802				-0.0810567				-0.0982434
0.148925				0.0882557				0.204018				0.128483
-0.255629				0.0393327				0.0954018				0.00187811
0.0970621				-0.000366457				0.0863962				0.0191981
-0.000180714				0.11064				0.0690003				0.124693
0.0601748				0.100106				-0.0540039				0.0015481
0.0818787				-0.0248935				-0.00641306				-0.0337516
-0.172709				-0.0750523				-0.00574486				0.00095099
-0.197335				-0.0671692				0.0356415				0.0487771
0.167605				0.210925				0.0156458				0.0071322
-0.065979				-0.0142782				-0.1925				-0.10654
-0.0386671				-0.000422947				-0.0512527				-0.0686226
-0.00660554				-0.0726302				0.0751669				0.0386785
-0.0390328				-0.154836				-0.135295				0.111193
0.000648459				-0.00911011				0.0351524				0.0108154
-0.54072				-0.463512				-0.192355				-0.11772
-0.393997				-0.173507				-0.113356				0.0316344
0.0225327				0.0115096				-0.0508033				-0.0436097
0.0548737				-0.00856509				-0.022404				0.0620893
-0.0245275				-0.0398917				-0.0741155				-0.0208867
0.0932391				0.0524841				0.201945				0.0921942
0.0990142				0.0177291				-0.00494489				0.0447576
-0.00786293				0.123124				-0.0534131				-0.00141792
0.314824				0.834845				-0.133277				0.198679
-0.0865319				-0.243942				-0.0308538				0.0297064
-0.203108				-0.269484				-0.0750422				0.0558871
0.0668023				0.0727464				0.102613				0.034956
-0.206925				-0.295484				-0.11531				-0.0544919
-0.0769379				-0.0747415				-0.0980064				-0.00353356
0.0582471				0.0535646				-0.108133				-0.109353
0.363094				0.378023				-0.0652122				-0.03658
0.0326691				0.153177				-0.117125				-0.0986148
0.07631				0.00510904				-0.0979487				-0.114352
-0.0346537				-0.0153082				-0.0530581				0.0145461
-0.0345358				-0.113092				0.0529441				-0.0343042
0.206233				0.00109031				0.13415				0.133321
0.177305				0.183963				0.0892184				0.0417658
0.0279992				0.0236187				0.0657471				0.0458198
0.0841508				0.179561				-0.131311				-0.12853
-0.0318536				-0.0159299				-0.00680081				0.000445878
0.0378433				0.0102846				0.0534079				0.0415134
-0.0557951				-0.018548				-0.0175678				0.0782565
0.14758				0.229775				0.00117149				0.0475403
-0.290834				-0.175325				0.117521				0.154112
-0.136044				-0.16236				-0.168946				-0.0384085
0.0646605				0.0922362				0.00327114				0.10736
-0.0437905				0.00570938				-0.151701				-0.103049
-0.0598633				-0.0211826				-0.0566961				-0.0343433
0.2874				-0.0878387				0.109056				-0.096193
0.0121395				0.197576				0.0554762				0.119088
0.345346				0.270819				0.264109				0.214564
-0.00241123				-0.0519643				-0.0571181				-0.184813
0.107753				0.183973				0.0555939				0.180787
0.0740642				0.0988234				0.100986				0.0388977
-0.0898826				-0.143002				-0.190376				-0.165861
0.203616				0.0846268				-0.303578				-0.346329
-0.123196				-0.0762964				-0.0842473				-0.0844131
-0.0119489				0.0210909				-0.0468501				-0.0404465
-0.12237				-0.0602				0.255594				0.195886
-0.125479				-0.228293				-0.132114				-0.0813201
-0.35071				-0.0308182				-0.490129				-0.252888
0.231156				0.29394				0.10693				0.136927
0.175556				0.302343				-0.0127734				-0.0206621
-0.0908986				-0.135505				-0.0941661				-0.0619739
-0.0129335				0.0494897				0.014634				0.170321
-0.0127478				-0.0238846				-0.0308635				0.0848012
-0.210602				-0.208766				0.168518				0.0989626
-0.0210404				-0.0829531				0.0901361				0.277905
-0.287784				-0.271834				-0.0503402				-0.0395017
0.829867				1.00598				0.0944838				0.420438
-0.0504438				-0.00841888				-0.0747871				-0.0416374
0.572396				-0.21315				0.0773498				0.073285
-0.0584693				-0.0713796				-0.0466929				0.0793427
0.513902				0.366827				0.11257				-0.0485504
-0.030122				-0.0567425				-0.0414743				0.0384634
0.040772				0.0460034				0.171658				0.142379
0.058473				0.137855				0.0221697				-0.0780646
-0.762939				-0.552335				-0.662515				-0.470297
-0.188863				-0.274908				0.0622796				-0.043153
0.10018				0.196245				0.0988496				0.00037916
0.188353				0.077987				0.176468				0.0849193
-0.105183				-0.0429476				-0.0433803				0.0245419
0.064597				0.108956				-0.0792887				-0.0967558
-0.483672				-0.368022				-0.0420836				-0.00232364
-0.22515				-0.0874385				-0.0400766				0.0348056
-0.0266673				0.00893706				0.0263759				0.0444425
-0.111552				-0.215815				0.0276516				-0.0213497
0.00838442				-0.0117999				-0.00692052				0.0433144
0.037124				0.165625				0.0394977				0.0474642
0.0366754				0.0333821				0.0599339				0.0810563
0.0231235				0.0405597				-0.0757569				-0.0933492
0.00310986				-0.00883589				-0.117144				-0.0275277
-0.131199				-0.123164				-0.0155403				0.0502999
0.0951951				0.138103				-0.109827				-0.0245348
-0.166443				-0.174201				-0.0790534				-0.0334712
-0.00165461				0.163275				-0.166738				-0.0648369
-0.261842				-0.0961192				0.00946381				0.0494224
0.0716775				-0.107416				-0.045196				-0.189914
0.0212447				0.22089				0.0305064				0.0262959
-0.036802				-0.0158265				0.03518				0.048051
-0.421699				-0.368117				-0.0646624				0.0220952
0.108124				-0.0355683				0.0860295				0.0568435
0.106725				0.035593				0.0314936				0.00821146
-0.0923879				-0.130566				-0.0787667				-0.14164
0.00204104				0.0381468				0.0312043				-0.00549432
0.0111386				-0.0134962				-0.0152406				0.00486787
0.000717767				0.0613263				0.0195378				-0.0138716
0.420776				0.683907				0.0420526				-0.0199948
-0.0936409				-0.0381881				0.00969217				0.0258098
-0.0129398				0.06156				-0.0585311				-0.0114678
-0.194589				-0.172933				-0.125793				-0.0774134
-0.189046				-0.933783				-0.0519622				-0.217857
-0.0601067				-0.0256389				0.0113854				0.0284722
0.490914				0.557055				-0.0642876				-0.0782735
0.119859				0.140844				-0.0430642				-0.0721965
0.200273				0.109426				0.052655				-0.0216647
0.0133988				0.0678433				-0.0759157				-0.0279053
-0.148669				-0.0831615				0.0490954				0.0600862
0.16451				0.211989				-0.00287176				0.0424888
0.0471767				0.0456136				0.0804151				0.10491
-0.220846				-0.222113				-0.143112				-0.0116485
0.127528				0.207097				-0.0393885				-0.0206568
-0.00915249				-0.00141863				0.275335				0.0378797
-0.189839				-0.277478				-0.0659918				-0.0868002
0.0569017				0.00758975				0.106373				0.00660541
0.0504803				0.0624247				0.0284965				0.0156939
-0.0758902				-0.0279596				0.10673				0.0531025
-0.116094				-0.111065				0.116968				0.0423549
0.0626613				0.00628843				0.0680847				0.0406089
-0.130289				-0.0577176				-0.106685				-0.126259
-0.0970946				0.118505				0.296732				0.0735482
0.102483				0.123742				0.0282433				-0.0185322
-0.216921				-0.221564				0.0117151				0.00869489
0.0416891				0.114543				0.0112756				0.0316461
0.0480018				-0.0321633				0.00129041				-0.0245684
-0.110767				-0.0955267				-0.0711961				-0.0324922
0.190994				-0.0287313				0.0706837				-0.0117619
0.136434				-0.0457557				0.194265				0.085042
-0.111079				-0.207389				-0.156238				-0.142457
-0.050209				-0.0142563				-0.0477117				-0.0311018
0.032848				0.150378				-0.0110795				0.00813146
-0.0848857				-0.0397783				-0.115898				-0.0525277
-0.161367				-0.11656				0.0494027				0.0847119
-0.127338				-0.167209				-0.0787391				0.104388
0.0258277				0.0571808				0.0795192				0.0932579
0.114647				0.177371				0.0547152				-0.00219713
0.113389				0.140196				-0.0754482				-0.0697881
0.103408				0.0658157				-0.144644				-0.0577407
-0.0614612				-0.0272328				-0.010368				-0.0122768
0.0189584				0.0281162				0.0659584				0.031723
-0.036958				0.0132564				-0.0649478				-0.0493908
0.0746546				0.151431				0.0475565				0.0149029
0.00555396				0.0328063				0.130848				0.0989789
-0.158563				-0.169439				-0.252144				-0.098487
0.0906572				0.112368				0.00325183				0.00215732
0.222322				0.0276531				0.186135				0.199469
0.0900332				0.113915				0.00973816				-0.0371385
-0.465649				-0.368422				-0.0920218				0.115969
-0.014522				-0.0878774				0.0837104				0.06621
-0.136921				-0.191479				0.0052242				0.0612637
0.0709626				0.106174				-0.0228756				-0.0166899
-0.203364				-0.192169				0.0307952				0.0957519
0.0362397				0.0294091				0.0980012				0.154399
0.13988				0.135624				0.124841				0.0997089
-0.237866				-0.0923898				-0.00758764				-0.0419581
-0.118418				-0.076765				0.0450659				0.0320446
0.100889				0.183138				0.00204505				-0.0524387
0.012226				0.129286				-0.137681				-0.10306
-0.0495192				-0.152125				-0.132295				-0.141072
0.0877248				0.255339				-0.160914				-0.146441
0.0455721				-0.0195438				0.0525076				-0.015703
-0.0832296				0.0229981				-0.0740335				-0.0442378
0.012051				-0.242926				0.0204658				0.131187
-0.125324				-0.0899108				-0.0622136				-0.0534865
-0.342028				-0.412605				0.0237768				-0.0198219
0.228186				-0.14767				-0.0188009				-0.021381
-0.179286				-0.19192				-0.0162795				0.0325523
0.121497				0.122749				0.124148				0.169811
-0.0224478				0.0469991				-0.0161992				0.00232409
0.0258658				0.0995458				-0.0227933				0.0520891
0.0198894				0.0997296				-0.057513				-0.0715884
0.0640695				0.00288732				0.0939439				0.0627394
-0.194087				-0.154783				-0.0506831				-0.0389994
0.00433333				0.218039				0.0885306				0.000816761
-0.129754				0.00359028				0.0504364				0.0329776
-0.188795				-0.249702				-0.0578597				-0.074896
0.0502686				0.0362374				-0.114267				-0.0290422
-0.0996203				-0.04735				0.0580778				0.0747375
0.0200008				-0.0222062				0.0450449				0.0415602
0.00448886				-0.000186322				-0.000326764				0.0665713
0.00319612				0.0915634				0.117111				0.0982943
0.0163864				0.0929623				-0.186775				-0.118764
-0.106561				-0.0795504				-0.0102223				0.0395239
-0.0211626				-0.073114				0.00378733				0.0103332
-0.203986				-0.0471775				0.0618304				0.150149
-0.121135				-0.0187469				-0.0309416				0.00919557
0.299922				0.332725				0.278854				0.159875
-0.00645032				-0.147903				-0.0761305				-0.156541
0.031481				0.0205937				0.0437969				0.0223959
-0.186104				-0.119133				-0.259502				-0.053171
0.103774				0.10368				-0.0751215				-0.034109
-0.354471				-0.32542				-0.397108				-0.0680449
0.0225824				0.083347				0.0355938				0.0822228
-0.0300322				-0.00803141				0.0486769				-0.0153407
0.104936				0.101328				-0.0220912				-0.031977
0.0306612				0.0675327				-0.20173				-0.183168
-0.242119				-0.194128				-0.08216				-0.00965347
0.124213				-0.197478				-0.0458526				-0.0132533
0.149471				0.0655904				0.0168678				0.0462088
-0.259492				-0.264114				-0.0817076				-0.117861
-0.172378				-0.183798				-0.0437332				-0.0269645
0.00799347				0.0550356				-0.086963				-0.116272
-0.0420443				-0.0487647				0.0150567				0.0881091
0.0792203				-0.0243209				-0.0553389				0.0211416
0.0216082				0.0867898				-0.00308453				0.111654
0.0411016				0.154789				0.155431				0.148044
-0.0918645				-0.120332				0.172417				0.0708215
-0.159141				-0.134685				-0.118285				0.0395068
-0.145531				-0.0432895				-0.0303413				0.0971174
-0.0718593				0.0535148				-0.043126				-0.114552
0.00351719				0.214676				0.0896231				0.0128956
0.109665				0.149418				-0.0103593				-0.0102374
0.17833				0.108648				0.00907987				-0.00680141
-0.750694				0.123528				0.383804				0.180492
0.167152				0.150457				-0.0817223				-0.0565221
0.0980504				0.0197874				0.0135107				-0.0534154
-0.0967592				-0.0339815				-0.0225607				-0.0629931
-0.110166				-0.157131				-0.0909489				-0.0713292
-0.400766				-0.0358254				-0.412707				0.0330168
0.0690453				0.102606				0.0105114				0.00194794
-0.0775144				-0.165927				0.00896582				-0.0845114
-0.0448128				-0.109192				-0.164822				-0.153655
-0.0251177				-0.0103172				-0.0254803				-0.0693495
0.30019				0.026352				0.282234				0.0727115
0.0488454				0.125366				-0.0174865				-0.0505036
0.0368455				0.00532426				-0.0520959				-0.0584749
-0.258062				-0.298177				-0.127113				-0.0581958
-0.262394				-0.250921				0.0321579				0.0392605
-0.0197225				0.0257183				-0.0285014				-0.0277339
-0.118289				-0.136862				-0.0377424				-0.0107593
0.0026399				0.0111671				0.146174				0.0292569
0.0310913				0.0625432				0.0828258				0.0856735
-0.0150635				0.019556				-0.0355044				-0.0515376
0.0494259				0.098122				-0.0797577				0.130171
0.0556363				-0.0299241				-0.01381				-0.0197756
-0.0262152				0.00446992				0.0991368				0.0763425
0.0957342				-0.0072096				0.200168				0.00711948
0.0773064				0.128123				-0.00293394				-0.00310001
0.355794				-0.0939258				0.342539				0.0974957
-0.137351				-0.230182				-0.104708				-0.0652514
-0.0529786				-0.0212347				0.0905376				-0.00763683
-0.280301				-0.278613				0.0519206				0.0117816
0.0502593				0.141778				0.172758				0.164598
-0.391252				-0.397738				-0.127244				-0.171474
-0.0698685				-0.0150509				-0.0289875				-0.0122587
-0.0444879				-0.050008				-0.065203				-0.180021
-0.15119				-0.163489				0.125027				0.041066
0.0947544				0.0399457				-0.001808				-0.0393848
0.196698				0.179554				0.0177931				0.0701685
-0.170299				-0.0669742				0.169105				0.0567729
0.0241361				0.0452424				0.116311				0.0603719
-0.130428				-0.0646264				0.0603055				0.0249139
0.22109				0.265573				-0.166091				0.0993797
-0.216605				-0.209552				0.00189752				0.0473218
0.215703				0.180714				0.0491004				0.0336779
-0.0481427				-0.0879073				-0.267229				-0.321702
-0.0850597				0.0219018				-0.13527				0.0460306
0.0870653				0.207454				0.0297608				0.0258783
-0.0796157				-0.216164				0.0241174				0.0138259
0.0885707				0.155425				-0.254601				-0.144845
0.0239574				0.115219				0.0284925				-0.0181394
-0.0717641				-0.0717014				-0.277566				-0.0493148
-0.0670426				-0.0011808				-0.042062				-0.0301276
0.0790515				-0.0104093				-0.0559129				0.0160952
0.0389105				0.0529201				0.0739878				0.041664
0.0627173				0.198623				-0.0312891				-0.120242
-0.050763				-0.022321				0.0642751				0.0532382
0.166939				-0.0190167				0.155713				0.149307
-0.118508				-0.0776921				0.0244317				0.186412
-0.161306				-0.180853				-0.0826851				-0.0647715
0.0380485				0.0531177				-0.0759732				0.169183
-0.174805				-0.168886				0.0330814				-0.00407952
-0.0032894				0.0497306				0.0116126				-0.0247228
0.367578				0.36224				0.324231				0.244922
0.0633861				0.0333292				-0.0276434				0.0468472
0.38171				0.360248				-0.0397894				0.111853
0.102505				0.0665743				0.0217158				0.0537544
-0.073732				-0.02795				0.00614445				0.000696898
0.427588				0.131666				0.0476859				0.201163
-0.416794				-0.405029				-0.261927				-0.246337
0.0155347				0.0752239				-0.0315429				0.005423
-0.0614265				-0.0305761				-0.0612092				0.0495985
0.262513				0.299387				0.00705263				-0.015538
-0.138827				-0.108346				-0.0805519				-0.103178
-0.0700287				0.0325675				0.24864				0.188393
0.0660281				0.174333				0.113781				0.118863
-0.056614				-0.198578				0.229762				0.14555
-0.0269778				-0.078874				0.0444919				-0.0228113
0.0186475				0.000118416				0.0480671				0.0366608
-0.276264				-0.288969				-0.0311517				-0.0165251
-0.136065				-0.0399322				0.0383291				0.0550514
0.0186025				-0.0161564				-0.0548915				-0.0166151
-0.10787				-0.138762				0.0805905				-0.00937728
-0.0233184				-0.044861				-0.0589784				-0.0296974
0.136574				0.0656547				-0.145237				0.00341084
0.0597703				0.0418661				-0.0494373				-0.017785
0.107038				0.11772				-0.124251				-0.102579
-0.307606				-0.232578				-0.152123				-0.0377239
-0.123306				-0.188733				-0.0312861				-0.0559533
0.0664046				0.0291191				-0.066178				-0.0429937
0.286434				0.181726				0.0687609				0.0808947
-0.0280539				0.0269228				0.0926901				0.0968743
0.102848				0.0146319				-0.1119				-0.0968454
0.357538				0.132789				0.266749				0.206117
0.0309568				0.0339037				-0.0750949				-0.0685746
-0.165406				-0.0985001				-0.0119186				0.0518512
-0.0508736				-0.0520457				0.0189801				-0.0103034
0.333658				0.308458				0.162268				0.18676
-0.010793				0.133651				-0.00486756				-0.161848
0.181078				0.183609				-0.11621				0.0374768
0.038543				0.0330764				-0.0168118				-0.00494428
0.0431804				0.185286				-0.0720094				-0.0432398
-0.163029				0.00190077				-0.106352				0.103936
0.128066				0.259016				0.187565				0.117343
0.0681275				0.112839				-0.115256				-0.0612034
0.102444				0.0999989				-0.0142086				-0.0498494
-0.334725				-0.291916				-0.049347				-0.00277192
0.0247154				-0.0270577				0.00153306				0.0350892
0.14889				0.164758				0.22689				0.133137
0.0158365				0.0669349				-0.0786484				-0.0200286
0.274669				0.172409				0.0121791				0.0628169
-0.00265071				0.0477315				-0.0943609				-0.0816119
-0.294952				-0.250634				-0.0281793				-0.0612108
0.118273				0.0844474				0.0158464				0.113558
-0.0840031				-0.0875986				0.00754985				0.00310786
0.0463422				0.0380501				0.0653798				0.0969089
0.0487447				-0.0299365				-0.0179512				0.0202766
0.0569506				0.0644342				-0.00665565				-0.0357393
0.118225				0.193993				-0.0298317				-0.00709494
0.0315022				0.0124973				0.177655				0.121336
0.0724523				0.115308				0.000185249				0.0115258
0.0349596				0.0251537				0.0919358				0.0780339
0.106326				0.000274791				-0.00408411				0.117503
0.0922228				0.0499912				0.237793				-0.0119666
0.0290718				0.0106872				0.0484802				-0.0239546
0.0256066				0.0534574				-0.102677				0.0117351
0.0933794				0.0657421				0.0555727				0.0264519
0.16675				0.071969				0.00108901				-0.0166216
-0.214663				-0.109375				-0.157786				-0.196205
0.088413				-0.0153822				0.113566				0.0494449
0.0852429				0.160937				0.118217				-0.0120646
-0.14559				-0.035577				-0.165075				-0.141874
0.138541				0.00999539				0.0946203				0.0200186
0.024164				0.10279				-0.0813912				-0.0180076
-0.0868127				-0.0544385				0.00143207				-0.0263432
0.0329806				0.0874409				0.0493095				0.0390182
-0.0207647				0.0581671				0.014396				0.0226487
0.160717				-0.0480734				-0.120839				-0.0290273
0.0329896				-0.00428252				0.071173				0.0522299
-0.0296129				0.0509626				0.14205				0.179397
-0.272826				-0.29842				-0.0664823				-0.141204
-0.217227				0.0144874				0.0227467				-0.102511
-0.157906				-0.166514				-0.0641284				-0.150375
0.113618				4.30202e-05				0.120917				0.16743
-0.12938				-0.15158				0.0259316				-0.0325606
0.0838307				-0.0523543				0.132585				0.00305475
-0.22562				0.0355434				0.000892152				0.0828958
-0.100974				-0.174916				-0.561088				-0.191436
-0.0264488				0.0799095				0.15326				0.109408
0.0274829				0.00523353				-0.109501				-0.118476
0.0898853				0.0266627				0.0755259				0.00586907
-0.167922				-0.0228851				-0.0916952				-0.0416083
0.0364589				0.0917325				-0.0582007				-0.0445568
-0.0568446				-0.056472				0.0144352				-0.0552224
-0.208486				-0.0665018				-0.00768264				-0.015276
0.0518185				-0.0752414				0.134832				0.129125
0.0321563				0.119065				0.0245332				0.0864422
-0.0447167				-0.0424284				0.070223				0.0569374
0.28967				0.379976				-0.0589237				-0.064544
-0.166088				-0.161444				0.00652538				-0.0542671
0.541875				0.723372				0.387872				0.268378
0.0264096				-0.0745642				0.0495634				-0.0258021
-0.0761093				-0.0570046				-0.0406871				-0.0521579
0.04059				0.0694529				0.0115748				0.0656425
0.0156177				-0.0532213				-0.0322906				-0.0410035
0.0129739				0.0534857				-0.0267263				-0.0511547
-0.224205				-0.141818				0.00109729				0.0140824
-0.00499396				0.0826411				0.0707852				0.0619996
-0.0175703				-0.0372489				-0.00598519				0.017308
0.115927				0.135839				0.114788				-0.00665436
-0.0362698				0.0667831				0.103135				-0.0346467
0.16628				0.316454				0.00184448				-0.012825
-0.121451				-0.179224				-0.0107585				-0.0447714
-0.0434458				0.00669459				-0.0179241				0.0181863
0.0985101				0.0132746				-0.00662106				0.0142749
-0.0416956				-0.177832				-0.0244179				0.0468671
0.0266465				-0.0259452				0.0454429				0.0321249
0.0707714				-0.0446956				0.00783574				-0.0270506
0.0866141				0.131458				-0.0225054				-0.0779969
0.0827643				0.16459				0.0459833				0.0606514
0.125221				0.135609				0.0828514				0.0531515
-0.0769637				0.0191673				0.0516059				0.0250467
0.0606684				0.0792376				0.0180862				-0.0122954
0.127974				0.13875				-0.00348761				0.0200802
0.0181549				-0.0311495				-0.0485099				-0.0358282
0.123405				-0.0212995				0.0241407				-0.00357354
-0.171119				-0.198369				-0.0794781				-0.0725559
0.114392				0.138103				-0.0638954				-0.0251251
-0.0364195				0.624756				-0.178661				-0.340611
0.0125254				-0.0493554				0.0355459				0.00550274
-0.0292473				0.158474				-0.186462				-0.181332
0.0376389				-0.0196341				0.128585				0.00291019
-0.211631				-0.278901				-0.045832				-0.0837661
-0.0292973				0.0993255				0.14165				0.014998
0.454032				0.194952				0.174701				0.182865
-0.13966				-0.174849				0.0566866				-0.00585767
0.159417				-0.0160696				-0.0728931				-0.0470001
0.217313				0.310039				0.0354717				-0.130205
-0.0784358				-0.000705193				0.0212506				0.0168903
-0.121649				-0.130968				-0.00097924				0.0359923
0.0448347				0.118052				-0.00336612				-0.0143501
-0.0150513				-0.10487				0.097742				0.00371022
-0.066761				-0.0643578				-0.0649052				-0.0575389
0.0224264				0.028581				0.0640439				0.0356356
-0.207236				-0.207933				-0.0245328				0.0975152
-0.132039				-0.0613706				-0.039346				0.028388
0.0529474				0.0738918				0.246868				0.168279
0.00946237				0.030871				0.0717991				0.120888
-0.0499969				0.084916				0.0286973				0.0284445
0.23499				0.406923				-0.12077				-0.0690389
-0.237935				-0.204184				-0.0257752				-0.0361297
-0.480547				-0.497519				-0.0343651				-0.072279
0.0407084				0.0852124				0.0600353				0.0132941
0.0340874				-0.0532758				0.0475056				0.0228806
-0.0309391				0.0111358				-0.201181				-0.0656706
0.167889				0.207571				0.0865019				0.152681
0.0610581				0.0302285				-0.05662				-0.0665932
0.765008				0.913513				-0.121808				-0.093518
-0.0341465				0.0497638				0.0101418				-0.000770664
0.0476564				0.0752515				0.113504				-0.0059708
0.0540735				0.108129				-0.109302				-0.0838289
0.102895				0.0976711				-0.148561				-0.114284
0.0456239				0.0605596				0.284485				-0.050543
0.273149				0.355953				0.0165482				0.000988456
0.587448				0.516987				-0.0385673				-0.0252512
0.118206				0.0405302				0.0753058				0.033929
0.226837				0.299587				0.0441294				0.0886116
0.0770297				0.00148442				-0.0130492				-0.106339
-0.0090846				-0.0367276				0.0137763				-0.0565414
0.165923				0.0854339				0.114894				0.093404
-0.0121564				-0.0403357				0.0283514				-0.000285525
0.444085				0.55446				-0.0151044				-0.0394991
0.20532				0.0613978				-0.0674709				0.0514225
-0.0202636				0.051025				-0.080792				-0.0683944
0.340364				0.45553				-0.0124889				0.278744
0.0691011				0.023809				0.116977				0.0710875
-0.0569632				-0.155981				-0.0952304				-0.111599
-0.239735				-0.0487866				-0.116295				-0.160983
0.13943				0.115683				0.0389425				0.0714899
0.0312352				0.0923548				0.00248965				-0.0166944
-0.231007				-0.289395				0.00357383				0.0337143
-0.0262496				-0.0994707				0.0102977				-0.0452414
0.0308006				0.0666563				-0.0283407				-0.0252675
-0.0470244				0.056831				-0.163907				-0.0854139
0.0763509				-0.00335375				-0.0192283				-0.0268243
-0.0587574				-0.12064				-0.0810249				0.0696112
-0.00113333				0.0405368				0.00835095				0.0182614
0.132864				-0.0108692				0.0155956				-0.0397064
-0.0306663				0.143567				-0.154961				0.0915697
-0.238391				-0.320114				-0.0535306				-0.122518
0.0388501				0.0976964				0.206763				-0.0183557
-0.0215522				0.0177896				0.00947624				0.133873
0.0904214				-0.017053				-0.0793671				-0.0891939
-0.00235314				-0.0290488				0.0337198				0.0203168
0.0922055				-0.0255691				0.0827031				0.12947
0.340476				-0.150606				-0.0074575				0.0479625
-0.533022				-0.537143				0.11466				-0.0122968
0.0817117				-0.0660752				0.0447104				-0.0924137
0.104665				-0.0110455				0.0683203				0.0161213
0.0637575				0.147784				-0.0560722				0.0282221
0.0518163				0.17404				0.170665				0.141909
0.0576329				0.0521173				-0.0273282				0.00443058
0.36216				0.344395				0.0218535				0.0397503
0.0486648				-0.164465				-0.582013				-0.604663
0.0724885				-0.0181788				-0.0193148				-0.100539
0.130906				0.0772305				0.0218636				0.0173454
0.0856264				0.121781				0.0182667				-0.0504059
0.177933				0.0778823				0.118975				0.0847798
0.0914979				0.0541257				-0.13656				-0.067734
0.0265407				0.0103236				0.121123				0.0466809
-0.000635378				0.0147874				-0.0638369				-0.00388781
-0.0505304				-0.102305				0.107034				0.0184784
0.00244894				0.0481443				-0.0322812				0.00790778
0.0117397				-0.199862				-0.0885233				0.0696469
-0.138551				-0.105877				-0.15122				-0.198786
0.0525858				0.0395011				0.0581762				0.0441565
-0.0459287				-0.0427956				0.0439208				0.0798125
0.120337				0.0283293				0.074403				0.0928467
0.12804				0.043245				0.1227				0.08741
-0.0071759				0.0094911				-0.0742843				-0.0548895
-0.0872094				-0.0627335				-0.0192838				-0.0425824
0.00540248				0.0411418				-0.0864722				-0.130786
-0.263378				-0.143598				0.0489167				0.102624
0.0372788				0.0947234				-0.072213				-0.105665
0.0707599				0.0174901				-0.190601				0.128657
0.642948				0.76575				-0.0568449				-0.060835
0.313185				0.18137				0.0379536				0.0371135
0.0327017				0.0508829				0.233934				0.17775
0.0562354				0.0292099				0.0636479				0.0539361
0.159002				0.192639				0.100096				-0.00453648
-0.0262601				-0.0455204				-0.0229587				0.0366959
0.0804559				0.138413				0.0530778				0.0061128
-0.103105				-0.0732558				0.0300684				0.0673402
0.451512				0.509463				-0.0661854				-0.103944
0.0074176				0.394345				-0.102969				-0.054135
-0.0414358				0.0290619				-0.0516947				0.00646036
0.0147208				0.0166762				0.0748117				0.0158456
0.118091				0.323799				-0.283685				-0.334983
-0.0216431				-0.0469242				-0.024402				0.0425184
0.192889				-0.157801				0.0644855				-0.0199344
-0.024815				-0.0553196				-0.107462				-0.103396
-0.405732				-0.461687				-0.0427434				0.0602385
-0.0750517				-0.205297				-0.0255101				-0.0716339
-0.0085188				-0.10165				0.0656926				0.0323677
-0.363254				-0.362542				-0.130637				-0.135414
0.0935091				0.0777185				0.0174934				0.043154
0.137638				0.114257				-0.049103				-0.0725299
-0.0278627				0.0792529				-0.0916314				-0.0961157
-0.117386				-0.0786874				0.114114				0.0365051
0.0865337				0.0948191				0.119818				0.147352
-0.235518				-0.305				-0.146916				-0.0673129
-0.254941				-0.245459				-0.126435				-0.0465543
-0.181937				-0.0838356				-0.0752904				0.0641398
-0.110421				-0.102339				-0.128453				-0.139738
[truncated: 6,106 more rows]

## Sheet: Fig 3e
Intensity _G3BP2_SF9_RT_DDA_NORMALIZED	Intensity _G3BP2_SF9_51C_DDA_NORMALIZED	Intensity _G3BP2_SF9_53C_DDA_NORMALIZED	Intensity _G3BP2_SF9_55C_DDA_NORMALIZED	Intensity _G3BP2_SF9_78C_DDA_NORMALIZED	Intensity _G3BP2_SF9_GSK595_RT_DDA_NORMALIZED	Intensity _G3BP2_SF9_GSK595_51C_DDA_NORMALIZED	Intensity _G3BP2_SF9_GSK595_53C_DDA_NORMALIZED	Intensity _G3BP2_SF9_GSK595_55C_DDA_NORMALIZED	Intensity _G3BP2_SF9_GSK595_78C_DDA_NORMALIZED
3.34222e+08	1.23715e+07		2.20789e+07		97925000	17908000			3819900
2.00479e+08	7.95972e+06	1.29448e+08	7.98582e+07		78484000	118760000	120870000	116290000
1.20357e+09	8.59025e+08	5.67201e+08	6.75371e+08	6.05265e+07	2022900000	868670000	604560000	543160000	216520000
1.48093e+08	3.52833e+08	1.59135e+08	1.99396e+08		215080000	234100000	202700000	184510000	2900900
2.33307e+08	8.58363e+07	6.79937e+07	7.09386e+07	4.53313e+06	294460000	75674000	68806000	64512000	18549000
9.20817e+07					103790000
8.29633e+10	2.21514e+10	1.27884e+10	1.88567e+10	4.26232e+09	77686000000	23473000000	16088000000	14803000000	8301100000
3.12687e+09	2.23403e+09	1.81377e+09	2.70827e+09	1.45065e+09	4949300000	2787900000	1986400000	2504000000	2064600000
7.116e+08	7.27449e+08	5.21072e+08	4.59754e+08	3.50043e+07	647520000	669910000	481480000	467600000	57820000
1.16268e+09	4.6757e+08	2.08742e+08	3.00912e+08	3.31715e+07	1203300000	378930000	220130000	224140000	37369000
3.68738e+09	1.84806e+09	1.35218e+09	2.07484e+09	4.51896e+08	5347200000	2364500000	1744200000	1453800000	966740000
1.26828e+09	5.73832e+08	2.31392e+08	2.9981e+08	4.67315e+06	1238800000	499710000	281100000	190120000	70684000
8.40791e+09	5.42876e+09	3.04438e+09	2.32397e+09	3.69652e+08	8155400000	5607500000	2964600000	1836500000	714620000
2.77583e+08	1.79556e+08	1.53574e+08	1.35127e+08	7.76784e+07	93579000	184810000	98014000	95020000	43934000
7.78105e+09	1.53849e+09	1.00569e+09	1.5248e+09	2.64246e+08	6844000000	1433500000	1068000000	1211100000	544860000
2.35313e+09	3.67171e+08	2.04377e+08	2.92353e+08	8.58739e+06	2345600000	538950000	275270000	253160000	63578000
3.48273e+07	6.674e+06		1.35722e+07		35312000	11268000	11899000	8052800	3178000
	4.81859e+06			1.72435e+06				2185600	3277800
1.93699e+07					21013000
5.74656e+07		1.8338e+07	1.8169e+07	3.16915e+06	58062000	19071000	11494000		5784000
1.09459e+09	7.97321e+08	5.85596e+08	6.10757e+08	2.57147e+08	988440000	674770000	584520000	572000000	258630000
9.35765e+09	1.51629e+10	1.12697e+10	8.05634e+09	1.12005e+10	9126200000	10504000000	11496000000	8940800000	7190500000
1.04579e+09	1.06315e+08	1.12019e+08	1.1737e+08	1.03651e+07	985590000	126830000	87943000	80336000	52301000
1.02795e+08	8.07783e+07	8.85091e+07	8.90195e+07	3.15889e+06	135020000	101580000	73420000	77631000	4428200
2.9878e+08	9.89424e+07	7.60924e+07	4.80971e+07		298690000	95120000	71665000	55985000
5.88109e+08	6.36383e+08	4.88794e+08	4.44546e+08	4.58164e+08	358000000	541110000	473450000	369590000	261370000
2.54254e+08	9.70757e+07	5.73778e+07	6.36044e+07	1.01327e+07	136490000	82375000	41437000	48774000	16207000
5.96384e+07	1.13598e+08	1.50126e+08	9.50731e+07	3.89558e+07	35084000	169120000	145900000	63317000	31694000
9.28368e+08	8.75104e+08	6.8767e+08	6.05835e+08	6.52633e+08	1007300000	1016600000	740420000	684640000	601030000
	6.52523e+06	6.70311e+06	7.1854e+06	1.055e+07		8413300		7139400	2830200
2.16912e+08	1.19362e+08	1.16822e+08	8.99451e+07	4.78027e+06	194290000	139270000	104370000	67279000
7.87614e+06	7.05703e+06				12086000			3075000
1.99891e+07	7.00736e+07	4.34314e+07	2.46774e+07		104870000	61666000	38354000	31373000
2.8848e+07	2.28934e+07	3.29002e+07	4.34775e+07		26192000	21869000	21612000	13870000
2.06767e+07					15482000
3.06428e+08	4.75027e+08	3.21757e+08	2.17446e+08	1.78355e+06	297390000	429770000	328620000	275740000	12858000
2.19188e+08	2.17405e+07	2.72489e+06	8.90488e+06		226060000	11050000	8094200	3294000	2354500
1.58046e+08	8.39402e+07	5.39258e+07	6.71778e+07	8.95549e+07	116050000	53961000	51151000	52081000	33524000
6.67836e+08	1.28743e+08	4.88734e+07	1.07533e+08	8.76041e+06	607350000	109240000	54234000	102670000	26746000
5.04911e+07	7.67236e+06	4.67229e+06	5.24338e+06		66739000				3052700
8.26238e+08	1.71744e+08	1.56693e+08	2.4568e+08	1.32589e+08	826580000	204090000	167940000	131270000	117560000
1.16104e+08	1.2423e+08	7.32563e+07	7.95717e+07	5.17296e+07	23104000	89674000	26306000	29509000	76426000
1.46164e+08	4.2511e+06		5.25014e+06		105000000	6006100	7325000	4978300
	8.48134e+06	1.96415e+07	1.24732e+07	1.4951e+07			10570000	14443000	17541000
3.47733e+07		2.78777e+07	3.47805e+07	3.76921e+07	28912000	41603000	22639000	28312000	24119000
1.96168e+08	2.74792e+07	9.83637e+06	2.43005e+07	3.55709e+06	171980000	43094000	16311000	16806000	5405700
2.25958e+09	1.33809e+09	7.46335e+08	8.88505e+08	1.82799e+08	2270900000	1194900000	800090000	736910000	300310000
6.98591e+08	2.98549e+08	9.57777e+07	1.42981e+08	1.74716e+07	652440000	213290000	127410000	109470000	45569000
9.06361e+08	2.07962e+08	1.13594e+08	2.54099e+08	1.87566e+07	1081100000	239140000	167780000	136640000	60015000
3.14567e+07	2.02111e+07	1.58268e+07	6.58841e+06		24058000	23600000	15456000	6504000
2.35593e+07	4.13985e+06	4.16247e+06	3.68883e+06			5006400	2986200	3184600
	1.35182e+07	1.06458e+07	1.25804e+07	1.05992e+07		15601000	14637000	11899000	12936000
9.10131e+07	7.66438e+07	3.03102e+07	3.94405e+07	3.12132e+06	88299000	43768000	35741000	72995000
6.98051e+07	1.04509e+08	7.88947e+07	7.02149e+07	6.47901e+07	28715000	84838000	71883000	72306000	25868000
1.25073e+08	4.98674e+07	4.51644e+07	3.63873e+07	2.80691e+06	116150000	62916000	36523000	27480000	15384000
3.58399e+08	1.02442e+08	6.31117e+07	1.87185e+08	1.41189e+07	508380000	165650000	83266000	85411000	63973000
1.19576e+08	6.95229e+07	5.27678e+07	5.20408e+07	6.49351e+06	13366000	59212000	64645000	60036000	29269000
1.87681e+09	1.24009e+09	1.07714e+09	6.63565e+08	1.08375e+08	2119700000	1264200000	795940000	617250000	259170000
1.4817e+08	4.27845e+07		2.04472e+07		148420000	27832000	23879000
3.65237e+07	1.26523e+07		8.3076e+06		17978000	25564000
	9.39813e+06	1.07455e+07		5.70975e+06		10460000	8116600	8001000
1.31303e+08	5.06584e+07	1.89967e+07	2.08447e+07	2.62855e+06	152610000	33465000	25881000	25263000	4199700
1.24562e+07			3.95698e+06		17544000		2427900	2465800
	2.42781e+07	3.61319e+07	3.46454e+07	4.25231e+07		39381000	34770000	25361000	40236000
2.40424e+07	8.57823e+06		9.5198e+06		43474000	6203000	3740300
2.31629e+08	5.30648e+07	1.43918e+07	4.50659e+07	2.71413e+06	299430000	81435000	25987000	22091000	19389000
2.3403e+08	9.37152e+07	2.29987e+07	3.97733e+07		194100000	59263000	23070000	12315000	3815500
3.35215e+08	1.90631e+08	1.76414e+08	1.49167e+08	2.64314e+07	395790000	186770000	131700000	139440000	58928000
3.29535e+08	1.98358e+08	1.81048e+08	2.01644e+08	3.90483e+07	407400000	182790000	121040000	141540000	32691000
1.80728e+07	8.61208e+07	4.61121e+07	5.75802e+07		60983000	66983000	58917000	45765000
7.91472e+08	4.47824e+08	1.68343e+08	1.04785e+08	2.92353e+06	687450000	405470000	159770000	55758000	26879000
2.45333e+09	7.15969e+08	3.41189e+08	4.07857e+08	3.73291e+07	2083000000	652520000	341240000	309750000	112480000
2.06796e+08	1.01134e+07	2.2338e+07	3.04357e+07		165610000	32394000	17417000	31609000	17386000
3.87273e+07	2.13297e+07	1.47665e+07	1.08371e+07		35509000	21986000	14968000	9438300	3197500
				1.88176e+07				23673000	16664000
1.02226e+07			3.79756e+06		11738000	4861000		2535500
3.29429e+08	1.42738e+08	5.34425e+07	7.65154e+07	2.46884e+06	367190000	135410000	85446000	70620000	9552600
	3.56415e+06	4.71784e+06	2.23875e+06	5.06177e+06
		1.13115e+07	1.47021e+07	5.17025e+06		9382800	6104500	10195000	15486000
4.26129e+07	5.31936e+07	2.49051e+07	3.78397e+07	8.11515e+07		27576000	71049000	33013000	46236000
7.61932e+07	9.01498e+07	4.58301e+07	6.28396e+07	9.55681e+07	93098000	66089000	69892000	69502000	61004000
1.9638e+08	1.70076e+08	1.22453e+08	8.86007e+07	3.63758e+08	179160000	136280000	163770000	140540000	40093000
3.03853e+07					54996000
3.44338e+08	3.16971e+08	1.73385e+08	1.66696e+08		249780000	235590000	200190000	155160000	14486000
2.3324e+07	1.25751e+07		4.92388e+06		18589000	23628000
5.05624e+08	1.60718e+08	6.26633e+07	5.39921e+07		571520000	163860000	76847000	22475000	12766000
6.26319e+06	4.48633e+06	3.5245e+06	3.65518e+06		13644000	3727000	4532900	3861100
2.43134e+08	7.17024e+07	2.96306e+07	6.19889e+07	3.15906e+06	219150000	87110000	51874000	27563000	8644000
3.3157e+09	3.13733e+09	2.87327e+09	2.95754e+09	1.16017e+08	3040900000	2824100000	2622200000	2600600000	180150000
1.33482e+09	4.92345e+08	6.17346e+08	6.84246e+08	2.05758e+08	1817200000	711870000	460280000	516870000	404060000
7.10665e+08	3.26734e+08	2.09539e+08	2.71341e+08	3.67227e+07	797930000	212440000	178760000	176720000	99466000
4.50875e+06
1.91385e+08	9.75246e+07		4.01451e+07		153400000	122410000		52756000	31951000
1.12333e+08	1.23752e+08	5.84062e+07	1.22682e+08	3.1873e+07	92857000	126190000	101590000	87657000	37722000
2.706e+07	3.51337e+07				25635000			20237000
	6.28656e+06	4.66253e+06	1.20838e+07	1.47118e+07		7695000	13202000	5807000	7414500
1.59222e+08	5.00317e+06	3.91763e+06	8.50596e+06		164920000	4733800	7851600
3.71939e+08	3.08312e+08	2.83381e+08	2.63525e+08	7.05371e+07	461270000	314190000	320680000	134190000	19883000
	4.55354e+07	2.9222e+07	2.79151e+07			47767000	36755000	27163000	5422300
	2.78705e+07	1.50126e+07	2.32478e+07	1.58135e+07				12216000	14127000
3.03631e+07	1.35612e+07	9.37777e+06	1.16591e+07		39682000	10807000	8979300	9307700
1.61141e+09	1.43007e+08	3.53028e+07	1.25936e+08		1489400000	170680000	90119000	35748000	36696000
7.39221e+07	4.42489e+07	3.16615e+07	1.61031e+07		50162000	32467000	26159000	5783200
1.26703e+08	1.1697e+08	8.84194e+07	5.63063e+07		108810000	105410000	94401000	32133000
5.87656e+08	3.70114e+08	1.6621e+08	1.9271e+08	3.86378e+07	1003600000	410380000	159400000	166170000	50267000
5.10494e+08	2.69678e+08	1.20579e+08	1.20265e+08	2.99367e+07	504060000	173830000	110750000	114760000	49820000
5.89257e+07	1.43584e+07	1.43878e+07			80615000	23251000	6321500	8281300
7.73466e+08	6.68811e+08	4.80902e+08	3.37821e+08	9.95205e+06	708520000	624190000	431420000	359270000	25385000
3.60289e+06					25135000
					22544000
1.2489e+08	3.50711e+07		2.41036e+07		166840000	6258300	17980000	3996900
6.08005e+07	2.38575e+07	8.67094e+06	6.58584e+06		34093000		6231500	12245000
6.9699e+09	5.42103e+09	3.37233e+09	2.51792e+09	4.44221e+08	6007400000	4722000000	3055100000	2691900000	692690000
			5.71783e+06		21631000
7.58277e+07	4.2863e+07	2.465e+07	2.17277e+07	1.94011e+06	70858000	33752000	24898000	20298000
4.18375e+06	3.43389e+07	4.7866e+06	2.39486e+07	1.02251e+08		5737100	5102000	14729000	137620000
6.3007e+08	6.93598e+08	4.70538e+08	4.91264e+08	5.32461e+08	565920000	525980000	575290000	433350000	325100000
2.01607e+07	2.97678e+07	8.71558e+06	1.36361e+07		14512000	80575000	53694000	10664000
2.59905e+09	8.50084e+08	6.3033e+08	6.5768e+08	9.67131e+07	2615600000	973370000	469330000	477930000	240310000
3.15966e+08	6.49212e+07	3.6687e+07	3.67472e+07	3.82815e+06	281960000	53051000	33611000	38539000	13892000
	6.90887e+06	2.08423e+07	3.5308e+07	2.61354e+07		27832000	19560000	23381000	20810000
1.17657e+07			5.16889e+06		13717000
5.22887e+07					21965000
1.15361e+10	9.93079e+09	6.03773e+09	3.86206e+09	4.97136e+08	10453000000	8194400000	5301800000	3643200000	948060000
8.42951e+08	2.65115e+08	1.82483e+08	1.6037e+08	3.68974e+07	630170000	259840000	162870000	131130000	42445000
	5.47144e+07	4.60274e+07	4.45722e+07	3.32428e+07			42771000	41525000
6.56427e+08	4.43274e+08	4.71166e+08	3.16876e+08	4.39819e+07	689840000	743970000	345650000	223080000	71732000
2.93678e+09	2.61571e+09	1.72588e+09	1.04624e+09	1.88575e+08	2268100000	1645200000	1404700000	956920000	261090000
	3.2146e+07	4.66422e+06	1.02515e+07	1.0896e+07	27435000	20510000	18414000	8524900	11511000
5.5234e+07	2.98917e+07	4.99985e+06	2.18005e+07		35883000		8316700	6289100
3.86232e+08	2.57536e+08	1.39144e+08	9.44486e+07	3.44607e+06	267250000	231320000	105350000	79273000	7306300
3.25291e+09	9.50741e+08	7.1914e+08	7.21163e+08	1.10046e+08	2627500000	1164700000	677320000	620810000	215140000
2.16334e+07	1.25371e+07	8.61424e+06	8.04092e+06		20986000	20785000		21353000
1.44949e+07					12066000
				3.97785e+07					24909000
1.08533e+09	5.98632e+08	3.01807e+08	3.33531e+08	6.6991e+07	1486300000	668340000	329310000	230150000	137560000
7.24427e+07	7.32048e+06	5.31754e+06	1.2781e+07		87607000	16261000	10983000	4888800
6.88378e+09	3.07797e+09	1.99583e+09	2.40081e+09	4.8265e+08	6754000000	3053000000	2054500000	2043000000	787780000
1.11783e+08	7.29055e+07	4.91913e+07	3.63263e+07		89333000	74932000	59487000	43212000	9179600
1.05698e+09	3.94865e+08	1.70156e+08	1.85408e+08	3.73503e+07	888980000	282570000	112150000	181500000	91730000
9.47888e+09	2.92454e+09	1.96415e+09	4.69091e+09	2.0692e+09	7144700000	2633400000	4789500000	4284900000	2783200000
3.84216e+07	5.59716e+07	6.06334e+07	5.37834e+07	1.12505e+07	72732000	66368000	41867000	53503000	14906000
7.32952e+08	8.53911e+08	6.28317e+08	7.23469e+08	1.08265e+09	766380000	702190000	675080000	762290000	672970000
2.0886e+07					8683200	4134300
1.00365e+08			1.31138e+07		70650000		12916000
			1.62824e+07	4.38606e+06		5485200		4319100
6.64084e+07	6.20291e+07	2.19903e+07	2.011e+07	2.76501e+06	60061000	47292000	23914000	14374000	6896400
3.84322e+07					10470000
1.10964e+08	2.19086e+07	1.13036e+07	1.8e+07		86592000	53748000	3011700		5181100
	2.56383e+07			1.862e+07		24984000	15721000		19732000
1.16027e+07					13304000
2.82183e+09	1.27566e+09	9.09257e+08	8.81232e+08	1.5113e+08	2774400000	1279900000	960060000	850760000	351780000
8.37146e+08	8.69438e+08	6.83903e+08	6.23063e+08	4.13654e+08	1163400000	782160000	375750000	433370000	252210000
4.45648e+07	1.0413e+07	9.62332e+06	1.62141e+07		65184000	9099800	3816100
3.5893e+08	5.00992e+08	3.98709e+08	4.58828e+08	4.20388e+08	412230000	472600000	398920000	398890000	276800000
6.64586e+08	7.95518e+08	4.89422e+08	1.76129e+08		583930000	797590000	342970000	213910000	31697000
	2.40782e+08	2.77103e+08				275310000		222840000
1.17097e+07			5.52748e+06		15319000
5.60036e+07	2.11371e+07	1.36484e+07	2.4709e+07	3.93731e+06	110470000	20509000	19530000	14417000	6341600
5.37748e+08	6.83933e+08	6.32513e+08	4.16555e+08	1.07713e+09	460810000	774660000	293000000	310090000	617320000
2.47445e+08	1.53359e+08	1.23977e+08	1.72566e+08	1.43149e+08	203090000	153990000	108160000	136790000	111040000
5.61193e+07	6.21542e+07	1.6911e+08	4.47154e+07		67275000	86361000	118890000	62591000	4512200
3.01587e+08	1.84965e+07		2.18232e+07		183160000	21115000		9422000	2873200
1.05794e+07					24482000
1.42239e+07	7.4901e+07	3.639e+06	4.37097e+07			14766000	57568000	35135000	17060000
3.07209e+09	5.96976e+08	3.79964e+08	4.6583e+08	4.74737e+07	3085000000	664050000	401000000	380700000	148410000
1.13635e+09	6.28251e+08	2.01577e+08	2.73244e+08	5.06491e+07	1273000000	358260000	348400000	360240000	169610000
6.09027e+08	6.95327e+08	4.22067e+08	2.58529e+08	2.0569e+07	443050000	533360000	353160000	230800000	47155000
			4.61363e+06		16852000
3.51504e+07	1.79201e+07	6.78642e+06	3.31635e+06		27992000		4945400
1.39876e+09	7.88123e+08	5.92482e+08	5.97364e+08	1.64513e+08	1262400000	811740000	618060000	412280000	296000000
6.88291e+09	9.23084e+09	6.6465e+09	3.46101e+09	6.37927e+08	6927600000	7819900000	6426800000	4522500000	1141000000
2.1427e+09	1.55996e+09	7.96381e+08	5.41383e+08	1.15228e+08	2407500000	1347700000	701170000	364340000	267040000
3.99135e+07	8.56597e+06	5.57245e+06	7.01158e+06		27871000		3787900	4635300
2.28938e+09	3.25127e+09	1.84666e+09	2.00343e+09	2.99511e+09	2438100000	1780400000	2248200000	2126700000	1953000000
1.45865e+08	5.30133e+07	5.51366e+07	6.03212e+07	2.75908e+06	143920000	66414000	39526000	51085000	11620000
4.23583e+06					4826100
1.16268e+09	4.25379e+08	2.62703e+08	3.03872e+08	2.41634e+07	896200000	419390000	218320000	196120000	60724000
2.88982e+07				4.29158e+06	22683000				6650900
3.50038e+07	3.06583e+07	4.48276e+07	9.94003e+06		38135000	39469000	34649000	19820000
3.43268e+08	1.56204e+08	1.82553e+08	1.03691e+08	1.19231e+07	244960000	172140000	121220000	66598000	22266000
2.60831e+07		3.0646e+06	5.23552e+06		18571000	15654000
3.17846e+07	9.86395e+06	6.68019e+06	9.05329e+06		31368000	10483000	6968900		4190600
2.04501e+08	2.91178e+08	1.37022e+08	1.95421e+08	1.61935e+07	413070000	303070000	219100000	182550000	32782000
9.55526e+07					92579000	11708000	2753000
1.36559e+08	1.55971e+08	1.16792e+08	1.07893e+08	9.54833e+07	130800000	133250000	147510000	117130000	52272000
4.17575e+07					51294000
4.28492e+10	5.2048e+10	3.96835e+10	3.17772e+10	3.34463e+09	42806000000	43489000000	34587000000	35827000000	5967900000
8.54929e+08	8.16552e+07	5.95133e+07	1.23894e+08	1.33675e+07	815770000	131860000	110560000	98452000	45851000
					14969000	8152400
2.75307e+07	3.36987e+07	2.38966e+07	2.76514e+07	1.44412e+07	24018000	26892000	19759000	20415000	7429300
	5.37737e+06		4.56374e+06		8421200	6849700
1.2705e+08	1.1222e+08	5.22995e+07	9.09663e+07	6.06936e+06	137930000	80054000	47415000	53355000	7872300
2.93543e+08	6.00042e+06		5.16859e+06		254270000	7227900			5199300
6.00521e+07	5.22369e+07	2.89908e+07	3.86735e+07	3.15482e+07	53417000	39249000	41744000	39914000	27521000
		2.38288e+07	1.01391e+07	9.43553e+06		19594000	15504000	19366000	16966000
1.83438e+07			6.27706e+06		20579000
1.17589e+07
6.82794e+08	5.02684e+08	4.36188e+08	3.36683e+08	4.20142e+07	549290000	578080000	423140000	317330000	100490000
1.53252e+08	1.89172e+08	1.95807e+08	1.91087e+08	2.15105e+08	154230000	147900000	181120000	214720000	177330000
2.34841e+07	4.25968e+07	3.70706e+07	2.43307e+07	2.86314e+07	16110000	18668000	16832000	34227000	11708000
1.81519e+07	4.86335e+07	1.22652e+07	1.13102e+07	1.50214e+07	17782000	12666000	31879000	10090000	8447600
2.32275e+07	7.26823e+07	7.28876e+07	5.46106e+07	4.93328e+07	33399000	71357000	60096000	59404000	46574000
1.35758e+07	5.98742e+06	1.05223e+07	1.88229e+07		23822000	6944600	13683000		6720000
1.04435e+07	2.17393e+07	2.02443e+07	2.66037e+07	2.01492e+07	12197000	21936000	26175000	48473000	21309000
1.16316e+08	3.70961e+07	9.34339e+06	2.56619e+07		97876000	39426000	27163000	21585000	5501700
1.64864e+07					15833000		6308700	7256100
1.28207e+09	1.36556e+08	8.35504e+07	1.55117e+08	2.02213e+07	1208300000	170870000	104610000	113470000	60078000
1.01001e+07		3.61588e+07			9041600
5.67857e+07	6.09192e+07	2.71742e+07	3.57055e+07		132900000	60566000	35077000	3992000
3.47936e+08	2.38992e+08	1.10564e+08	9.30307e+07	3.74699e+06	217310000	249060000	110350000	84819000	16483000
	5.10338e+06	3.62126e+06	6.1565e+06	9.30153e+06				2980300
			3.38468e+06	2.24629e+06
1.78298e+08	1.18537e+08	7.80905e+07	9.99072e+07	9.65265e+07	151690000	101130000	85155000	85050000	82493000
2.54022e+08	2.27499e+07	1.63798e+07	4.65323e+07	7.042e+06	219310000	63474000	39558000	18303000	18750000
2.64988e+07					9050500
1.32238e+08	1.03592e+08	3.83233e+07	5.84529e+07	3.24218e+06	118450000	102640000	60732000	27034000	5238300
	1.88326e+07	9.3126e+06	5.60286e+06	6.87076e+06	8307400		6991300	6964900	5682700
2.78306e+09	1.71547e+09	1.42343e+09	1.07959e+09	6.64931e+07	2798300000	1807000000	1190000000	1017100000	218180000
1.16345e+08			3.09111e+06		90081000	7464900
5.36919e+07					53122000
	3.78184e+07	3.13346e+07	1.58254e+07			31327000	24601000	24103000
1.55982e+07		1.95787e+07	1.07298e+07		28991000	21940000	11422000	9922000
1.08331e+08	4.68294e+07	1.3749e+07	3.04387e+07		75522000	51102000	32737000	30577000	2095500
9.42767e+07	5.7095e+07	1.51521e+08	1.48917e+08	4.06919e+07	227890000	209420000	141730000	134910000	33918000
6.98465e+07	7.958e+07	5.65267e+07	5.78086e+07	5.16558e+07	75897000	107670000	63076000	53949000	17707000
				5.33165e+06					6235700
	4.66565e+06	4.25375e+06	4.57241e+06					4384500
8.78943e+07			2.53702e+07	6.92928e+06	62431000	8638900		7157600	2656400
1.01561e+08	1.09387e+07	2.27785e+07	3.50164e+07	5.3805e+06	112820000	43042000	13314000	30923000
1.53735e+08	2.92086e+08	2.91144e+08	2.89826e+08	3.7575e+08	135930000	339080000	219490000	266220000	264810000
5.29821e+06			3.17802e+06		7888300
7.93044e+07	1.68972e+07	8.36361e+06	1.06556e+07		60452000	14910000	7325900	6286700
1.53108e+07					9559000
7.64527e+07	4.86801e+07	2.47686e+07	1.58328e+07	2.34688e+07	67251000	37558000	6025200	18957000	20807000
5.57914e+06	7.10916e+06	5.16737e+06	3.16604e+06		7467300	6605200	4729400	4218000	3472500
1.01339e+10	9.39409e+09	8.16142e+09	8.27087e+09	6.99586e+09	9407500000	9058200000	7347200000	7616200000	6576300000
2.17742e+08	1.6853e+08	1.94113e+08	2.12194e+08	8.10395e+08	393380000	257590000	188910000	181500000	221770000
2.80042e+08	3.83397e+08	3.323e+08	3.41238e+08	4.28886e+08	300760000	344520000	332710000	341570000	276740000
2.29864e+07
2.40347e+07					30419000
1.3625e+08	1.04623e+08	1.34112e+08	5.45188e+07	3.00147e+07	139850000	120630000	88613000	27266000	10183000
7.34804e+07	3.68728e+06		3.39805e+07		170510000	4851400	7676800	19820000	3303500
9.27288e+08	1.31822e+09	1.29947e+09	4.87098e+08	7.07033e+08	838410000	816070000	647020000	1062800000	585410000
1.28371e+09	1.7313e+08	2.53964e+08	2.17579e+08	2.26639e+07	1167700000	307330000	204340000	161810000	68280000
6.27283e+08	2.34613e+08	1.09607e+08	1.91638e+08	1.11233e+07	481010000	189480000	147690000	93843000	28155000
1.02062e+08	8.86339e+07	4.08205e+07	6.65262e+07	2.12229e+08	129570000	112270000	56098000	46553000	27683000
5.51192e+08	6.49138e+07	2.20231e+08	1.14005e+08	1.64216e+07	556960000	295520000	226990000	130720000	24147000
6.79303e+06					18239000
4.68755e+07		4.13607e+07	4.24358e+06		49836000	42180000	41152000	33947000	19434000
2.70215e+07	1.434e+07	1.11909e+07	9.08929e+06	1.81858e+07	15361000	12150000	9100500	9764100	9167500
1.63167e+08	1.16946e+07	4.81709e+06	4.50997e+06		87298000	15378000	9219700	11109000
4.70482e+07	4.53466e+07	4.79297e+07	5.41559e+07	5.35752e+07	44505000	51798000	48966000	72959000	49285000
2.75181e+08	2.90847e+08	1.58288e+08	1.23145e+08	4.03434e+06	272580000	189190000	133430000	124680000	34790000
2.54254e+07		4.73378e+06			6440300
7.9043e+07	5.92352e+07	4.09521e+07	3.31621e+07	3.21571e+06	89903000	58673000	21978000	17258000	11347000
3.03313e+08	2.58701e+08	3.31922e+08	6.8717e+07		363670000	240010000	127530000	57715000	3836300
7.97991e+07	1.41499e+08	1.32567e+08	7.941e+07		57096000	124180000	124990000	72327000
1.4791e+08	3.49951e+07	2.4657e+07	2.45555e+07		106280000	41713000	10962000	7491700
1.7202e+09	7.65273e+08	5.43354e+08	8.81158e+08	1.68788e+08	1918400000	837310000	584800000	571800000	381000000
1.73804e+07	8.07145e+06	4.441e+06	8.20916e+06		18866000	10976000	4631200	4801100
2.4596e+07					10918000
1.13934e+08	2.59572e+07	1.29209e+07	3.68655e+07	5.89125e+06	126380000	28132000	16939000	20714000	24242000
2.17491e+08	8.82623e+07	8.3393e+07	4.45678e+07	1.57041e+07	142980000	122430000	50228000	36191000	18795000
3.4943e+07	1.11395e+07	1.87147e+07	1.13418e+07		26934000	7255200	8372500	15279000
8.83861e+07					22751000	2904000	5361800	4253700	7579700
5.1225e+07	2.33975e+07	1.26738e+07	8.57649e+06		52588000	10678000	7091100	7544700
	3.30806e+07	5.13289e+07	1.13579e+08		160630000	114000000	80015000	68626000	50550000
1.15824e+09	2.66906e+08	1.95498e+08	2.03701e+08	3.01471e+07	1494500000	350190000	195780000	160140000	93029000
	2.35459e+07	2.24726e+07		6.13967e+07		16712000		20850000	37618000
1.72839e+08	2.30566e+08	2.88802e+08	1.24159e+08	5.11435e+07	156630000	128460000	137060000	104160000	65744000
4.86606e+08	2.26898e+08	1.77371e+08	1.80096e+08	9.23791e+06	524690000	171080000	208780000	111380000	37002000
			7.39735e+06		23366000
1.95782e+09	6.59808e+08	4.3541e+08	3.55196e+08	1.89423e+07	1811900000	726750000	481910000	374040000	64595000
2.652e+07	1.43854e+07	1.27754e+07	1.96435e+07	9.95629e+06	58617000	10260000	11409000	3717400	12838000
4.01257e+08	3.56586e+08	1.45652e+08	1.14821e+08	3.87675e+06	391290000	251560000	166550000	123070000	13798000
4.35455e+07			3.42861e+06		23847000	5758600
1.45007e+08	3.57629e+07		1.68591e+07		118990000	27032000
4.94109e+08	7.49329e+08	3.01199e+08	3.85038e+08	2.69436e+08	594750000	620240000	417640000	379450000	264840000
7.17936e+06	7.02833e+06	4.62257e+07	1.75747e+07	2.36334e+07	16683000	11780000	18221000	22438000	15396000
8.4896e+08	8.0143e+07	8.35494e+07	1.09443e+08	5.95605e+06	1029700000	133040000	62959000	72371000	46487000
2.23586e+08	2.8534e+07	1.30684e+07	5.0257e+07		349510000	60241000	42566000	51646000	14920000
1.84634e+09	3.41218e+08	2.03061e+08	2.55465e+08	3.03014e+07	1584600000	311650000	210140000	218470000	77128000
		2.09937e+07	8.55371e+06	1.59467e+07	38605000	17034000	20651000	20330000	10884000
1.83544e+09	2.12058e+09	1.70116e+09	2.14126e+09	5.65106e+08	4276100000	2836500000	1808600000	1565300000	1232100000
1.11118e+08	5.53436e+07	8.37158e+06	8.51478e+06		72612000	40922000	7651600	6696200
6.06635e+09	1.50513e+09	1.02423e+09	1.74704e+09	3.2052e+08	4576400000	1859100000	630900000	1474000000	814480000
1.28525e+07					14367000
	5.27901e+07	7.05159e+06	5.94014e+06			6858600
1.75077e+07	1.23212e+07		6.53853e+06		48042000	6330000
8.08185e+08	4.39864e+08	3.20033e+08	2.19202e+08	1.53487e+07	690870000	352630000	254250000	258580000	96585000
2.31031e+09	1.1389e+09	5.92283e+08	5.05105e+08	8.35865e+07	1912200000	857560000	581200000	458840000	133730000
2.43356e+09	2.64147e+09	1.91362e+09	1.05887e+09	1.66973e+08	2759300000	2355700000	1717500000	1081700000	277690000
					5942600
4.93724e+09	1.8483e+09	1.02771e+09	1.13021e+09	1.67329e+08	4172800000	1728600000	1296500000	940790000	377710000
9.42757e+07	3.89223e+07	4.31783e+07	3.50619e+07		125030000	43037000	26662000	26512000	17372000
	2.47123e+07	1.38038e+07	9.25312e+06			16496000	17089000	18649000
1.07357e+08	3.90584e+07	3.40532e+07	3.10088e+07	3.17831e+06	132110000	46169000	25658000	18601000	8700000
2.90043e+07					26316000
					18432000
4.5075e+07	3.89922e+06				31957000	8151900	3807300
3.66693e+09	3.1561e+09	2.68852e+09	2.67315e+09	2.5121e+09	3554100000	3638100000	2764300000	3420800000	2629300000
8.17115e+06					27572000
4.85787e+09	1.20069e+09	7.46296e+08	1.10009e+09	2.86136e+08	5703500000	1284800000	907260000	1092000000	576450000
4.20391e+08	6.15815e+07	9.32705e+07	8.20695e+07	2.27131e+07	387530000	104360000	56165000	69186000	22713000
			9.98778e+06			8315000	9341900	3589900	2499900
2.53656e+07	6.66272e+06	3.15748e+06	5.07309e+06		27490000	6437700	4586900	4913100
3.74948e+07	5.18616e+07	1.73943e+07	8.42956e+06		63668000	21230000	12064000	6658300	7498000
1.4112e+07			3.7501e+06		13007000
3.01664e+07	7.93482e+06	4.0394e+06	1.09157e+07		202320000	7061700	5386400	8529600
1.35363e+07	1.88841e+07	1.3474e+07	2.57162e+07	1.89661e+07		11847000	15300000	14707000	24606000
				1.74818e+07					14212000
5.14776e+08	3.44861e+08	2.32857e+08	3.45197e+08	2.63576e+08	637230000	349540000	252770000	218680000	231150000
2.01636e+08	2.58174e+08	1.55228e+08	1.47844e+08	5.71679e+07	163200000	253020000	170910000	215040000	37076000
1.29654e+08	7.3022e+07	4.76706e+07	5.08345e+07		169460000	82486000	40770000	34225000	19294000
1.54747e+09	4.4569e+08	2.66181e+08	2.99053e+08	4.25697e+07	1426300000	507480000	231900000	205510000	78450000
2.39402e+08	7.62894e+07	2.82823e+07	3.33031e+07	3.33038e+06	162180000	130590000	21486000	32295000	5274400
2.02389e+07					11988000
8.44099e+07	9.30149e+07	3.74573e+07	8.61469e+07	3.16771e+06	140520000	121250000	73364000	56647000	15296000
	5.75574e+06	4.66333e+07	5.23133e+07	4.52032e+07	13248000	17333000	40311000	63315000	24814000
	3.00475e+07	3.99516e+07	4.28251e+07	2.99986e+06	73314000	69331000	28058000	39192000	6566900
	9.13677e+06			2.28777e+07			5728200
8.0019e+07	5.1398e+07	4.07518e+07	3.82996e+07		70372000	91471000	45582000	15890000	10715000
1.05254e+08	1.6322e+08	6.67301e+07	1.11603e+08	1.62758e+08	159540000	124400000	167920000	179290000	114430000
1.05476e+09	1.56989e+08	9.29098e+07	1.4254e+08	2.10923e+07	919640000	167550000	91535000	138040000	43528000
2.33134e+08	7.61815e+08	5.24649e+08	5.45644e+08	5.02081e+08	447570000	681600000	604030000	606880000	360820000
9.20692e+06					18629000
6.42414e+07	8.13376e+06	5.79199e+06	5.14913e+06		34590000	26045000		5666000
4.36843e+07	1.87602e+07	9.81943e+06	1.79053e+07	3.70585e+06	113970000	23363000	12808000	17083000	21354000
		1.91043e+07				20694000	21769000	7794100
1.24706e+07					10157000
1.04174e+08	2.77196e+07	1.51113e+07	2.00116e+07	1.16186e+07	81471000	23149000	15003000	13595000	12304000
1.11909e+09	1.0101e+09	4.47827e+08	4.40594e+08	5.31519e+07	1888900000	1007800000	468750000	320480000	103190000
6.04774e+07	1.19317e+07	3.51593e+07	3.8808e+07		76998000	40507000		33143000
6.28055e+07			3.06267e+06	5.37414e+07	38818000			27430000	29945000
7.04676e+08	7.33691e+07	4.61878e+07	1.39285e+08	5.46201e+06	727950000	175570000	72314000	103030000	44031000
3.24568e+08	1.88215e+08	1.15118e+08	5.30693e+07		312950000	126480000	75621000	56324000	2888300
2.49413e+09	8.9869e+08	5.71346e+08	5.39818e+08	7.34182e+07	2700300000	1114900000	577530000	504800000	218290000
8.60494e+07	3.58132e+07	8.34757e+06	1.6649e+07		71868000	11924000	7211400	6568200
2.70446e+09	7.43466e+08	3.57751e+08	4.84277e+08	9.01231e+07	2341600000	709100000	425830000	351530000	188960000
1.40368e+09	1.85652e+09	1.2596e+09	7.62289e+08	9.48981e+06	1085300000	2210900000	1277300000	705510000	80750000
3.86675e+06					3702700
5.11285e+09	1.67929e+09	1.33992e+09	1.99146e+09	3.38899e+08	4329400000	1465800000	1405500000	1501800000	1302300000
1.28236e+09	2.75982e+08	1.68711e+08	3.25376e+08	3.30579e+07	1335800000	268170000	163020000	233650000	107420000
	8.42762e+06	7.15543e+06	5.3754e+06			8121000	5832700	5199100
1.58113e+08	9.60161e+07	9.50812e+07	7.61187e+07	9.68912e+06	177650000	119060000	74038000	81980000	12768000
2.29112e+08	2.16559e+08	5.45755e+08	3.87213e+08	3.70797e+08	156800000	500830000	458770000	424500000	170420000
				8.61793e+06
7.00973e+07
4.18578e+08	4.92431e+08	3.09789e+08	2.57082e+08	6.62718e+07	347230000	344390000	296930000	252630000	30478000
8.01376e+09	8.5786e+09	5.64938e+09	3.91503e+09	2.92523e+08	6735400000	7048600000	3856100000	3715700000	516620000
1.34832e+07	9.42855e+06		7.68754e+06	3.87836e+06	15230000	7823900	6200000	6735200	4536300
9.51321e+06	7.29779e+06	7.04013e+06		1.30079e+07		9301500	6244600		19460000
7.56888e+07	2.08673e+07		1.38727e+07		97194000	17028000	5748500
1.37388e+08	3.01517e+08	3.79027e+08	2.19276e+08	3.78329e+08	490020000	263180000	385720000	284960000	101870000
1.54217e+08	8.16037e+07	2.13674e+07	6.45779e+07		123920000	65334000	35133000	40659000	9035000
1.70602e+09	3.73941e+08	1.72099e+08	3.23914e+08	6.42201e+07	2283100000	333950000	381480000	348310000	159170000
1.64276e+08	2.27144e+08	1.41536e+08	1.45567e+08	5.26965e+07	197340000	196740000	92418000	134400000	35829000
2.96022e+07			2.28077e+06			3004000
1.85193e+08	2.43137e+08	1.79354e+08	1.79486e+08	1.2672e+08	190780000	221870000	189400000	192610000	86026000
1.60746e+08	8.46147e+07	6.88398e+07	1.02537e+07	5.62205e+06	11634000	38433000	16881000	57610000	3941300
2.86243e+07	5.86379e+06				42533000
9.69413e+07	6.6231e+07	4.31454e+07	9.65424e+07	1.00012e+07	61713000	24122000	25330000	98655000	7208900
1.26519e+07	1.99658e+07	2.12957e+08	2.63789e+07	6.28563e+07	21135000	17363000	15663000	18766000	41312000
8.05051e+08	2.67949e+09	1.99424e+09	3.78353e+08	3.4146e+07	2431300000	3019100000	1824300000	377920000	351870000
9.15744e+08			2.29576e+07	7.22953e+07	846220000	14983000		2123100	19424000
1.11851e+08	1.88706e+07	1.06628e+07	2.02173e+07		128220000	12746000	19543000	11954000
1.52365e+07				5.26431e+06	10217000
4.14643e+07	1.22207e+07	1.61387e+07	3.74988e+06		33872000	18327000	4808800
1.14001e+08	1.17034e+07	1.59463e+07	8.63159e+06		106210000	12210000	14155000	13486000
2.17935e+09	1.42713e+09	3.70148e+08	2.72972e+08	2.39141e+07	2172800000	1241700000	408790000	175680000	87874000
	1.70922e+07				9652300	16842000
6.63226e+07	7.88552e+07	6.68537e+07	1.49806e+08	6.85889e+07	63832000	78858000	73118000	74705000	94686000
1.01079e+07			4.74668e+06		11892000
1.77912e+08	5.72753e+07	5.03204e+07	5.85257e+07	4.7053e+06	104850000	58025000	55950000	35062000	11698000
2.36576e+07					36777000
1.76205e+10	1.71842e+10	1.27655e+10	1.10699e+10	1.59391e+09	16796000000	14651000000	12917000000	11814000000	2379200000
2.89271e+07	2.54838e+07	2.22155e+07	1.97882e+07	1.84275e+07	20698000		25971000
2.15774e+07					30621000
1.10221e+08	2.76509e+07	1.26738e+07	1.55764e+07		99639000	31362000	13653000	10955000	5082200
6.57912e+08	2.82777e+08	1.73345e+08	1.94951e+08	1.50273e+07	554170000	229200000	143190000	164910000	27826000
1.16162e+08		5.60364e+06	6.36382e+06		22873000		4746700
1.63784e+08	7.59423e+07	1.50873e+08	8.87844e+07	8.63489e+07	148300000	59793000	59000000	130090000	122390000
7.87769e+08	1.66274e+08	1.00001e+08	9.3905e+07	5.94689e+06	921930000	210460000	87096000	109900000	14370000
	4.62983e+06	2.42683e+06	2.97723e+06		7136900	3443500	2545500
1.87624e+09	2.73848e+09	1.75009e+09	1.62346e+09	2.57274e+08	2644900000	2412900000	1793800000	1518200000	339150000
1.24957e+08	1.15317e+08	7.21711e+07	5.92075e+07		145090000	116430000	81291000	62707000	5225200
			1.87178e+07		48510000	15598000	4750000	6246700
1.08331e+08			3.72615e+06		5130600	6304200
2.89387e+09	2.80606e+09	2.61607e+09	2.00196e+09	1.13752e+09	2810700000	2627500000	2451000000	2322400000	1265400000
3.45071e+07					24889000
6.30157e+07	1.23224e+07	3.47109e+06	4.41174e+06		68695000	16378000	3438200	4026400
	1.44565e+07	2.08443e+07	2.70357e+07		54528000	28091000	24972000	22741000	16095000
1.24504e+09	4.53907e+08	1.93375e+08	1.66945e+08	7.34538e+06	891360000	337960000	233810000	192760000	11067000
4.92094e+08	4.19038e+08	3.8693e+08	2.09828e+08	1.67312e+07	394850000	439990000	291540000	280900000	38728000
7.44284e+06	5.75439e+06	4.21479e+06
6.30041e+08	1.64103e+08	1.24217e+08	1.3102e+08	8.31599e+06	504880000	181650000	155200000	129120000	33518000
5.18499e+09	2.12573e+09	1.14939e+09	1.12837e+09	1.81137e+08	5152100000	2136500000	1291300000	1135400000	376630000
1.80661e+07	8.16736e+06						4577300	3631700	5014100
6.16694e+07			2.84712e+06		70250000	2498400			2333600
5.46274e+07	2.34871e+07	2.19454e+07	5.89966e+07	1.11106e+07	39148000	28102000	21462000	17162000	16393000
8.58758e+07	9.93361e+07	2.65603e+07			77744000	87466000	29033000	19415000
1.88752e+07	4.5744e+06	7.36649e+06	3.74062e+06	2.54501e+07			5077800		34976000
5.40121e+07	5.65382e+07	2.25732e+07	3.43809e+07	2.31728e+07	46033000	41118000	28105000	28497000	10312000
4.77049e+07	1.89491e+07		1.22263e+07		65761000	24626000	14528000	15530000
1.49347e+08	3.68152e+07	2.31383e+07	2.82192e+07	1.20885e+07	144140000	53522000	28365000	36166000	3397300
4.01643e+08	1.06242e+08	8.91698e+07	7.23168e+07	5.56327e+06	412750000	134300000	66112000	51281000	11702000
6.14746e+07	1.5109e+07	1.00081e+07	1.02523e+07	3.22886e+06	56477000	12596000	12032000	8317900	6308600
1.24687e+07	5.17353e+07	3.56047e+07	1.69208e+07	3.1996e+06	130020000	46779000	15461000	18690000	4258000
1.65915e+07		1.06249e+07	7.33263e+06		30653000		4084200	30278000	4022400
1.06238e+08	7.2074e+07	4.02645e+07	4.59651e+07	1.91688e+07	110510000	65444000	43037000	26126000	10420000
								5630900
1.56753e+09	1.07306e+09	1.26419e+09	8.08059e+08	6.13797e+07	1399800000	1359700000	1182700000	816980000	56896000
5.93066e+08	1.48637e+08	1.05223e+08	1.14887e+08	3.18985e+06	600840000	162240000	73525000	81022000	36742000
						31202000
6.20609e+07	7.3639e+07	6.97396e+07	5.49758e+07	2.12738e+06	72275000	116620000	83273000	54340000	3872000
5.09405e+08	8.93808e+07	4.24229e+07	6.7144e+07	5.03633e+06	387030000	102490000	59554000	32634000	17030000
5.721e+09	3.20761e+09	1.65024e+09	1.3905e+09	2.42652e+08	4380500000	2858800000	1280300000	964880000	481320000
8.62972e+07					29700000
8.39798e+08	3.44297e+08	2.38249e+08	2.56861e+08	4.62846e+07	802720000	254690000	233210000	296340000	121470000
1.61758e+09	1.52476e+09	1.07355e+09	8.60367e+08	5.6486e+07	1357000000	1365900000	878820000	968340000	73623000
8.41543e+08	1.13849e+09	7.58792e+08	5.95902e+08	7.53002e+06	781270000	602030000	658980000	562880000	27571000
	2.42524e+07	3.13227e+07	3.07281e+07	1.53538e+07	26969000	49754000	35540000	34892000	15687000
1.28979e+08	2.66011e+07	1.54521e+07	1.99359e+07		133570000	14158000	17921000	21301000
1.11812e+07	8.22488e+06		3.84473e+06	1.03727e+07	15764000		5027400	5687700
1.49318e+08	9.15664e+06				112200000
					23982000
1.1539e+09	4.37338e+07	1.22054e+07	1.33114e+08	1.80899e+07	1077800000	131010000	22041000	24519000	61166000
							31160000
7.91848e+07	2.23035e+07	7.81283e+06	7.02899e+06		62455000	38734000	15371000	6043200
1.10723e+08	8.58044e+07	4.96228e+07	6.23335e+07	6.20811e+07	220390000	93277000	13506000	45800000	55004000
2.05687e+08	3.30229e+07	5.95402e+06	1.72933e+07		190820000	47855000	15479000		2636500
1.68625e+08	1.21025e+08	1.12906e+08	7.91455e+07	4.58393e+07	115510000	146590000	83207000	100850000	42816000
1.48459e+09	8.6636e+08	7.18064e+08	6.159e+08	1.58195e+08	1421400000	908550000	639740000	539990000	239350000
5.08845e+08	7.63801e+08	6.83465e+08	6.03308e+08	3.86488e+08	770610000	868210000	675370000	625110000	351040000
1.65954e+07				3.45048e+06	13330000				3287400
			6.05159e+06		13104000			12534000
2.3107e+08	8.35918e+07	5.20553e+07	4.97347e+07		305340000	102220000	39977000	44401000	12909000
1.22102e+07	1.50256e+07	5.24629e+06	7.7184e+06	3.32419e+07	8045200	10757000	11520000	11593000	18205000
4.00408e+08	4.29746e+08	3.76775e+08	2.67147e+08	5.87581e+07	420130000	440440000	363070000	264870000	84152000
7.42924e+07	1.11995e+07	5.7311e+06	2.21443e+07		106490000	8779300		12417000	4164300
1.41275e+08	4.3903e+07	4.95072e+07	6.33693e+07	3.98701e+07	63744000	61576000	40573000	43428000	19919000
						6978800
		5.43214e+06	9.21565e+06	1.05958e+07				4549800
2.25833e+08	1.79152e+08	9.12316e+07	1.62111e+08	8.13644e+07	263690000	99040000	138280000	160620000	115770000
6.12364e+07	3.96545e+06	1.50455e+07	3.27742e+07		66446000	30879000		15167000	4275300
1.96458e+07
5.81146e+08	6.28092e+07	1.09518e+08	9.91725e+07	1.46151e+07	640190000	88378000	64855000	51625000	41315000
2.34976e+08	2.4467e+08	1.52876e+08	1.04374e+08		232410000	192270000	137410000	101510000	13903000
4.52958e+08	9.81808e+07	4.62008e+07	1.08349e+08	1.83223e+07	481610000	113760000	68979000	95399000	48888000
2.88799e+07	2.7716e+07	3.46172e+07	5.08403e+06		34705000	31476000	43732000	6437400
1.46916e+08	1.88779e+08	1.53544e+08	2.43997e+08	3.58889e+08	143070000	149220000	203410000	302680000	256670000
				6.09692e+06			3326200
2.38573e+07	1.00086e+07		2.63855e+06		22001000	10673000	2717500		3746900
2.78306e+08	1.27492e+07	7.78204e+06	1.57321e+07	6.11244e+06	306800000	41253000	8974300	7710400	20390000
3.70647e+07	9.47344e+07	8.31438e+07	6.52133e+07	2.15181e+07	44121000	40075000	16028000	71920000	17978000
4.94023e+07	1.95856e+07	1.29797e+07	1.97713e+07		55751000	34886000	10604000	5768000
	3.02413e+07	2.57601e+07	2.10526e+07		14023000	23639000	14102000	22010000	4035400
3.64832e+07	8.00068e+06	1.07614e+07	5.30906e+07		25682000	9365800	8189900	7110400
3.97052e+07	1.35293e+07		3.11322e+07		81823000	21312000	5477200	10918000
5.47961e+06	6.10013e+06	1.50535e+07	4.21566e+06	1.66159e+07		21043000	3983200	8909600	9044600
2.01752e+07					224520000			8107100
3.852e+08	1.34128e+08	6.3335e+07	5.21245e+07	2.56434e+06	302490000	97023000	56999000	53703000	15561000
5.36697e+08	1.09678e+09	7.30102e+08	1.16805e+09	2.01034e+09	604200000	982360000	800360000	789190000	1897900000
8.21214e+06					18094000
2.50396e+09	1.25567e+09	7.365e+08	6.89888e+08	1.041e+08	2432000000	1276900000	877490000	716720000	210930000
7.64729e+07	1.28057e+07	9.29028e+06	7.82713e+06		126590000	26349000	20753000	6122800	4088400
7.90536e+08	7.48103e+08	3.0095e+08	3.42494e+08	6.57247e+06	744500000	543340000	430580000	230000000	9967800
2.26826e+07	3.43463e+07	4.97574e+07	3.12483e+07	4.92395e+06	15528000	74108000	69583000	41636000
1.4681e+09	5.06376e+08	3.42973e+08	5.827e+08	1.00106e+08	2007300000	537850000	389460000	391380000	162100000
7.88299e+07	1.5981e+07	1.36354e+07	1.06167e+07		52258000	41226000	19090000	2485300	2791700
			1.23159e+07	6.92988e+06	71677000	14913000	15259000
1.43927e+08	5.39748e+07	3.13616e+07	2.25263e+07	6.73048e+06	234270000	47101000	59336000	54348000	18905000
			7.93733e+06		12943000	9814500	6278900	6847700
1.98859e+07	1.01939e+07		7.13045e+06		24312000	12859000		5416000
5.48482e+07	1.91085e+07	1.59922e+07	1.89874e+07	4.93803e+06	70207000	24709000	17967000	17354000	8054600
1.62598e+09	2.05717e+09	1.27884e+09	1.63977e+09	1.92434e+09	1364800000	1532200000	1140900000	1262900000	1141300000
3.15763e+10	3.29211e+10	2.6938e+10	1.76753e+10	6.10065e+09	28873000000	29160000000	24605000000	19194000000	8454500000
1.44621e+08	1.98064e+07	2.90705e+07	2.79423e+07	3.91246e+06	190270000	51740000	28579000	13441000	5139600
9.71245e+06					32554000
1.49308e+08	2.61595e+07	5.62019e+07	4.01319e+07		130380000	55905000	16494000	28427000	6630600
1.71142e+08	3.05982e+08	2.45075e+08	1.65329e+08	1.5705e+08	313250000	242370000	196230000	136060000	82079000
8.49837e+07	8.47533e+07	8.81125e+07	7.90941e+07	4.57672e+06	122030000	79797000	81793000	51996000	6013700
8.14019e+07		1.10973e+07	8.45453e+06		76227000	12001000		5180000	4939500
3.28898e+08	8.93452e+07	1.27156e+07	7.55971e+07	1.5576e+07	303710000	86830000	38450000	50607000	30384000
1.8014e+08	1.97426e+08	7.20595e+07	1.40035e+08	2.01289e+07	363750000	169440000	89633000	82835000	89584000
			1.35906e+07
2.20085e+08	3.88953e+07	5.65496e+07	2.5728e+07	6.09115e+06	174490000	40670000	23683000	25226000	9107300
8.72433e+08	2.59682e+08	1.65801e+08	1.25246e+08	1.46601e+07	832120000	256640000	114570000	133410000	26831000
					16075000
4.85439e+07	1.02477e+08	8.27811e+07	9.17524e+06		149660000		6890200		9287000
7.00626e+08	5.90721e+08	5.84032e+08	4.57212e+08	4.57808e+07	864990000	573250000	394080000	361780000	74697000
5.78475e+07	2.43027e+07	1.13952e+07	1.33878e+07		66863000	30269000	14134000	17603000	3902600
1.16499e+10	1.07777e+10	7.49983e+09	6.64138e+09	1.51901e+09	12678000000	9612100000	6965400000	5848900000	2075000000
			7.23154e+06	4.03451e+07		5904900	37586000	7361600
		8.54079e+06		1.75242e+07					18531000
2.84102e+07	3.56979e+07	1.28512e+07	1.9102e+07		42827000	12793000	5564700	7005700
1.65741e+07					33402000				3522600
1.37407e+07	9.7608e+06	6.56728e+06	2.34006e+07		33616000	22846000	17931000	5871600
4.4505e+07			6.51186e+06		78996000	11181000	9158500
1.68885e+07	1.46724e+07		1.0289e+07		71289000			5403900
1.59724e+08	3.93969e+08	1.82533e+08	2.50146e+08	2.74008e+07	136840000	252100000	126050000	142850000	33565000
1.46656e+08	1.08537e+08	1.02263e+08	6.23886e+07	5.958e+07	185240000	139400000	87272000	79233000	44245000
6.47738e+07	1.07122e+08	6.31755e+07	6.24554e+07	7.83467e+07	91029000	100240000	52414000	52865000	40354000
3.4619e+07	2.76755e+07	2.29519e+07	1.48983e+07		35050000	24264000	13927000	8278200
2.20037e+07	8.83089e+07	4.47568e+07	4.78627e+07		21889000	42354000	53152000	59534000
9.79828e+08	1.31846e+09	9.64933e+08	1.2e+09	2.66985e+08	1807300000	1159000000	1050400000	1059400000	519250000
1.44689e+08	1.0851e+08	2.76306e+07	3.09133e+07		144030000	82724000	37938000	7431100
1.16162e+08	7.99958e+07	3.3244e+07	4.99103e+07		122950000	57698000	41189000	32886000
4.17314e+07					27979000
7.59975e+07	1.80587e+08	2.42753e+07	1.92108e+07		283370000	155790000	22062000	16938000	3874500
4.77068e+07	2.86334e+07	1.03778e+07	1.94047e+07		89870000	37224000	21151000	15560000
2.12775e+07	7.80273e+06	1.49947e+07	2.95034e+07			15865000	6318100	10633000
1.52365e+07	4.44978e+06	9.92257e+06	1.65667e+07	1.42046e+07	99456000	11954000	167010000	165500000	16263000
1.46212e+08	9.73235e+07	3.09769e+07	5.16029e+07		210590000	40135000	103280000	26761000	19754000
1.22218e+09	2.21514e+09	1.5477e+09	1.15475e+09	6.03467e+07	1696400000	1455800000	1584900000	1501200000	175410000
2.37049e+07					23794000
5.7535e+06					6435300
		3.97961e+06			17656000
3.75922e+07	1.11508e+07	4.5857e+06	2.99751e+06		69043000	8564000
						13809000
2.88963e+08	4.39263e+08	1.81576e+08	1.36883e+08	2.64568e+06	310170000	406990000	201180000	127370000	10651000
4.77994e+08	4.16328e+07	2.31452e+07	1.10472e+08	2.44484e+06	644170000	132380000	61703000	45938000	25980000
	1.13934e+07		9.3927e+06				10513000	9730700
3.97014e+07	3.79436e+07	2.57073e+07	2.97341e+07	1.37415e+07	31809000	31337000	19510000	9119000	12705000
6.21275e+07	1.00249e+08	4.46681e+07	4.98728e+07		37778000	85501000	40638000	52748000	2293900
1.56232e+08	9.67017e+06	5.7875e+06	9.25605e+06		75315000	16839000	3939000	2600800	3154300
3.28455e+07					40650000			3056400
4.42948e+07			1.29661e+07		49503000
5.53237e+07			9.92754e+06		74373000	6123400
8.93254e+07	6.22192e+07	4.96906e+07	3.42626e+07		87061000	80221000	40817000	37446000	4916500
1.17869e+07			6.02015e+06		14258000	8813200	5197600	4278500
9.04644e+06	4.36062e+06				22487000
7.76842e+07	1.24586e+08	5.02636e+07	8.35462e+07		86581000	109190000	80589000	56226000
2.84025e+09	1.72909e+09	2.10356e+09	1.84746e+09	9.6077e+08	4213200000	2310100000	1628100000	1146700000	1275400000
8.96871e+07					103660000
					58203000
8.4488e+07	1.12993e+07	1.74581e+07	7.13243e+06		40418000	33831000	8318000	6401300	3266200
		6.59479e+06	4.07277e+06	9.42281e+06		7737800			10426000
	1.35992e+07	4.74594e+06				13757000	16593000	3527500
3.65729e+07	6.66836e+06	6.21461e+06		8.39147e+06				6095700	6379100
6.57073e+08	2.07532e+08	1.41367e+08	1.58188e+08	2.69284e+07	533040000	205310000	167290000	159570000	22476000
1.22913e+08	2.55856e+07	3.50009e+07	1.87134e+07		90909000	44562000	31252000	22884000	6412700
3.48842e+07		1.33086e+07			13819000	28849000	11725000	16336000	4446300
6.79515e+09	5.90966e+09	3.90547e+09	2.83346e+09	4.28208e+08	6010100000	5362700000	3642600000	2714700000	723210000
1.84547e+08	3.24882e+07	1.31651e+07	2.4053e+07		270430000	24238000	7301800	10552000	10809000
6.73883e+08	1.06104e+09	1.10016e+08	7.51416e+08	7.2168e+08	290710000	829150000	110200000	658560000	506530000
2.46867e+07					24159000
6.90519e+08	2.89302e+07	2.61806e+07	1.69216e+07		64610000	24807000	13527000	8266300	54194000
5.22906e+08	2.33816e+08	1.10265e+08	1.52678e+08	8.80028e+07	498590000	247400000	169820000	88712000	69659000
8.66174e+07	5.86526e+07	4.60413e+07	5.58346e+07	7.30425e+07	31732000	65717000	60248000	60969000	42495000
5.02538e+06	5.6754e+06	4.58141e+06	4.99147e+06	5.26447e+06	5235500	4304100	6230800	5343300	4007400
1.82946e+07			4.21808e+06		14136000
2.53318e+07	1.28241e+07		1.70854e+07	2.76688e+07	47566000		8912200	9793700
3.99483e+07	1.2894e+07	7.8793e+06	9.23254e+06	3.08052e+06	39047000	11781000	8862000	8996700	5284500
2.70186e+08	3.38802e+07	1.64157e+07	5.18894e+07		220930000	36870000	34415000	28704000	8952900
1.05033e+08	2.76522e+07	2.1493e+07	1.62075e+07		57292000	6518500	9455600	12799000
			6.36823e+06	2.91988e+07			6952700		7068400
3.19168e+07		1.50146e+07			123580000	18717000	13758000
8.12177e+06	3.89517e+07	9.85949e+06	3.33972e+07		6803000	17663000	24786000	27424000
1.13886e+09	8.0349e+08	5.79627e+08	5.14788e+08	2.15368e+08	1118500000	898750000	488780000	506040000	269390000
		1.004e+08		5.02971e+08
3.88189e+08	5.87532e+08	4.78311e+08	2.52688e+08	2.93413e+08	369760000	533410000	461680000	236800000	280060000
2.43482e+07	2.74167e+07	3.68165e+08	2.26549e+07	1.26847e+08	13670000	18645000	360140000	28999000	6579500
7.39153e+08	5.92548e+08	2.61527e+08	2.51814e+08	1.97989e+07	665300000	318870000	211800000	200950000	49531000
7.90112e+07	7.11112e+07	4.28226e+07	4.14748e+07		145930000	55997000	26715000	21804000	4917200
	1.63637e+07	1.22054e+07	2.4219e+07	2.42559e+07		14265000	15002000	13425000	15299000
7.4168e+06	4.68171e+07	1.18357e+07	1.0746e+07	4.08989e+07	41976000	30790000	28629000	25549000	40290000
2.60609e+08	1.42492e+07	7.22907e+07	2.86872e+07	2.43356e+07	195480000	40243000	6460700	46012000	39483000
2.21378e+08	1.76171e+08	1.28631e+08	1.36001e+08	1.47881e+08	242590000	171980000	97933000	125380000	80670000
2.64178e+09	1.49115e+09	9.21524e+08	1.35465e+09	4.14392e+08	3584000000	1414600000	1196600000	1265500000	842350000
1.74836e+08	8.23457e+06	1.71781e+07	2.07036e+07		177330000	25168000	19209000	25437000	4013900
4.47895e+07					48606000	15441000
1.8312e+09	1.69965e+09	1.58118e+09	1.33011e+09	1.18035e+09	1450300000	1381300000	1549300000	1295600000	1055500000
	1.4183e+07				56520000
5.25394e+08	3.96054e+08	3.24219e+08	3.16105e+08	6.54406e+07	438980000	358990000	313180000	268670000	78477000
3.03621e+08	1.56045e+08	1.53584e+08	1.21815e+08	7.77344e+07	274520000	187380000	156770000	137820000	57546000
7.16933e+08	7.43982e+07	4.54813e+07	7.05698e+07	1.12684e+07	776520000	116640000	48677000	42543000	32753000
8.86176e+08	1.2199e+09	1.01177e+09	9.35964e+08	1.20588e+09	923880000	1289400000	1159300000	1165400000	948240000
1.31689e+07	1.20195e+07	3.85754e+06	2.73972e+06		8983800	26878000	3753900	3015000
1.25622e+08	1.0672e+08	3.38279e+07	6.79191e+07	3.68075e+06	155810000	46116000	55248000	22492000	19284000
3.5405e+08	2.63681e+08	1.40151e+08	1.41945e+08	6.04798e+07	326520000	219720000	125060000	161320000	34448000
3.20228e+08	1.12467e+08	5.75133e+07	1.00767e+08	1.15415e+07	347210000	137570000	79238000	72436000	25856000
5.09578e+06	2.77405e+07	2.62434e+07	1.83431e+07	1.87371e+07	23143000	14680000	24071000	24534000	11542000
4.31973e+10	3.7318e+10	3.36416e+10	2.61416e+10	6.0222e+09	38313000000	34446000000	26540000000	26344000000	7177200000
1.14725e+07	1.28866e+07	2.86879e+07	9.7233e+06	1.94308e+07	10123000	10267000	10188000	12151000	17857000
3.92983e+09	3.36889e+09	2.47606e+09	2.73567e+09	9.76715e+08	3243800000	3015900000	2342600000	2320700000	1068600000
3.30094e+09	2.10353e+09	1.29478e+09	1.10832e+09	1.17476e+08	3396300000	1914900000	1296200000	1204600000	353720000
1.33232e+09	1.06025e+09	7.6499e+08	6.18802e+08	5.81059e+07	1195300000	910520000	570400000	373870000	117290000
6.69119e+08	3.33639e+08	5.02177e+08	8.07177e+07	1.46821e+08	2143700000	1095400000	239130000	85449000	142530000
					74060000
3.10343e+09	4.29868e+09	2.42304e+09	2.06287e+09	1.44879e+09	3943600000	2503900000	2445300000	3346800000	1716800000
1.45865e+07					7485700
8.36393e+08	2.34515e+08	2.14153e+08	2.20774e+08	3.18128e+07	1127600000	318000000	264130000	269050000	75255000
	1.52292e+07	1.98966e+07	9.12235e+06	7.15251e+06	18951000	12293000	18313000	10305000	4980700
5.32647e+09	2.28628e+09	1.10863e+09	1.22454e+09	2.27208e+08	5711700000	1820200000	1378800000	1324100000	496920000
4.56777e+09	1.9566e+09	1.12597e+09	2.3607e+09	3.59534e+08	8002700000	1987900000	1771400000	1798200000	1133000000
3.94796e+08	3.88634e+08	2.5803e+08	4.02156e+08	3.22021e+08	262790000	395120000	507680000	390030000	403630000
7.97384e+06	2.83304e+07	5.16597e+07	9.9819e+06			57688000	23766000	16516000	3306600
3.72441e+08	1.26671e+07	3.21239e+08	4.87164e+07		878640000	408210000	14459000	18134000	5509000
3.9277e+08	1.05293e+08	5.92861e+07	7.56045e+07	6.80325e+06	271050000	136010000	45797000	56542000	7132000
7.61219e+09	5.0185e+09	2.74721e+09	2.92426e+09	2.37292e+08	5759400000	3959600000	2600000000	2433400000	533640000
7.78616e+07	1.40738e+08	1.04515e+08	1.96354e+08	2.39514e+08	131910000	163240000	180170000	234050000	154660000
6.67653e+06					19757000
2.50879e+07	2.39077e+07	1.43449e+07	1.22101e+07	6.87399e+06	22625000	18876000	10984000	13421000	8080300
5.96336e+07	1.71682e+08	1.07455e+08	1.10832e+08	2.32593e+07	76139000	156340000	103740000	87602000	12473000
1.90228e+08	2.40304e+07	2.82713e+09	1.68422e+07		167070000	35508000	10537000	10250000
					15664000
			2.06706e+07				9430900	17559000	9229600
	1.23678e+07	1.07266e+07	2.02033e+07	3.04804e+07		6547000	9377500	8372400	14195000
1.38314e+08	1.60509e+07	8.46406e+06	2.47347e+07		133250000	50838000	33622000	7346100
9.48206e+07	3.53115e+07	1.17729e+07	9.97529e+06		95563000	22530000	11289000	8287700
2.48583e+07			1.27758e+07		55046000		6853600	4258500
2.02996e+08	2.11016e+08	1.47445e+08	1.03463e+08	2.77341e+06	179670000	179070000	101070000	103810000	4000500
1.498e+07	7.85903e+06				14388000	7794500	6311300	4632500
3.95741e+09	2.8312e+09	1.44516e+09	1.3415e+09	2.09778e+08	4427200000	2403600000	1563200000	1305400000	389530000
6.86661e+07	3.93834e+07	2.09349e+07	8.46629e+06			45438000	11251000	8853700
	3.80637e+06	2.97302e+06	2.28804e+06			2452700	3101600	2551700
3.54927e+08	2.41947e+08	1.48731e+08	1.38088e+08	1.40206e+07	267390000	167860000	138490000	112620000	17840000
7.57824e+08	5.18015e+08	4.45007e+08	3.55534e+08	1.05186e+08	783200000	497530000	331300000	285170000	129560000
3.7462e+07	5.40999e+07	2.97253e+07	2.43872e+07		50999000	52265000	30741000	13795000
				3.03006e+06					5018400
1.42316e+08	5.21719e+07	6.69125e+07	4.76372e+07	1.51121e+07	98808000	99379000	64931000	44177000	10286000
1.17309e+07	1.33024e+07				11992000	4562800
					15639000
							5198100
1.54824e+08	1.60411e+08	1.10026e+08	1.13381e+08	1.31309e+08	117070000	151700000	78371000	105990000	113210000
1.18775e+08	1.04075e+07		8.30907e+06		141380000	3672300		6056100
2.65856e+07	6.17863e+07		2.8541e+07	2.32364e+07	48747000	67141000		32543000	20907000
6.42887e+07	1.96703e+07	1.39613e+07	1.89845e+07	3.49611e+06	38071000	22545000		11490000	7489700
3.23893e+08	4.59758e+08	1.63629e+08	2.54069e+08	4.64084e+07	435090000	332850000	168050000	171610000	26225000
	5.54785e+06	8.63028e+06	6.7471e+06		16282000		9506300	6765800
1.49192e+07					12476000
		2.57491e+07	7.20274e+06	1.14465e+07		25573000			23910000
	9.87842e+06	7.82858e+06			42775000	8704500		5111500
2.88172e+08	1.94973e+08	1.84396e+08	1.64051e+08	6.98263e+06	259440000	216700000	124020000	97591000	10113000
3.54011e+08	4.86384e+08	2.80461e+08	3.21372e+08	1.68966e+08	378130000	355300000	335420000	294210000	115720000
1.44814e+09	1.20579e+09	8.25838e+08	5.60161e+08	3.12225e+07	1461600000	1178000000	776540000	686480000	60462000
2.02234e+08	2.34049e+08	1.82144e+08	1.99579e+08	1.18502e+08	225170000	207550000	207160000	182780000	98101000
1.40088e+10	6.10945e+09	2.99893e+09	4.20001e+09	6.9867e+08	13074000000	6117100000	4009000000	3685100000	1339800000
4.53325e+08	3.30143e+08	2.64029e+08	1.41688e+08	1.69551e+08	478210000	281790000	206220000	214240000	175390000
2.19998e+07					12690000
3.84496e+07	5.58563e+06		1.61531e+07		60569000		3755500	3936400	2453100
4.00138e+08	5.11503e+07	4.68515e+07	5.16801e+07	5.98794e+06	470710000	57771000	39791000	20902000	24559000
3.02657e+08	2.06097e+07	2.78837e+07	1.71375e+07	8.04857e+06	94124000	44176000	19526000	16620000	12067000
4.45513e+07	7.52812e+07	4.8135e+07	3.65834e+07		80963000	45335000	43323000	33824000
1.42509e+08	2.41592e+07	1.54541e+07	1.79802e+07		285950000	24539000	16171000	12215000
3.98152e+09	1.14862e+09	6.42398e+08	8.49641e+08	7.46777e+07	4358100000	1079000000	698030000	604160000	181730000
3.74495e+07			8.3098e+06		25780000	9269200
3.87505e+07					20398000
4.15395e+07	2.25218e+07	1.48591e+07	3.38982e+07	4.67018e+06	44122000	18567000	16139000	13392000	6638600
2.74661e+08	1.70149e+08	1.40968e+08	9.30675e+07	1.3789e+07	261700000	186210000	115790000	75379000	22713000
6.70324e+07			3.55865e+06		48479000	876250000		4660200
7.98821e+09	4.05204e+09	2.80441e+09	2.64943e+09	6.35654e+08	8437400000	4352100000	2770000000	2365900000	962800000
1.12053e+07
4.93184e+07	1.19525e+08	6.92294e+07	3.85766e+07	4.24417e+07	70704000	29005000	42654000	66670000	21809000
		1.44296e+07			16203000		13785000
	6.69853e+06	2.84826e+06		8.39232e+06				3522500	18407000
6.34873e+09	6.89281e+09	4.76836e+09	3.58032e+09	2.20931e+08	6121100000	5810300000	5102700000	4387800000	482970000
5.74492e+08	2.82899e+08	1.44127e+08	1.6901e+08	2.64593e+07	547680000	365200000	224490000	189210000	46650000
4.24036e+07			2.50793e+07		36901000	7122900	6546600
6.92409e+08	3.90572e+08	2.33545e+08	1.45493e+08	3.85928e+06	659820000	325830000	193700000	108080000	38554000
				2.40744e+06		5844500			3239900
1.97248e+08	9.72217e+07	6.0178e+07	7.2103e+07	2.99927e+06	240160000	103300000	47485000	64432000	17034000
4.03118e+08	6.45042e+07	3.94922e+07	2.82494e+07		548850000	36215000	27011000	11546000
2.43385e+08	3.41341e+07	3.88733e+07	1.35612e+07	3.67099e+06	328080000	19022000	17965000	12820000	11521000
1.07347e+08	2.881e+07	1.90027e+07	2.05758e+07		102720000	35811000	18325000	7580400
	8.62717e+06	7.35473e+06	9.36699e+06	2.98977e+06	23490000	9486500	9117700	18564000	6406400
3.59441e+07			6.07502e+06		65481000	13188000	4675800	6773500
1.54111e+08	1.78747e+08	1.48332e+08	8.58824e+07		106800000	179580000	106800000	77685000
3.93744e+07	1.04161e+07	1.35457e+07	2.75985e+07	1.72274e+07	17437000	9451900	27358000	33980000	5088400
4.46015e+07	1.92864e+07	1.22801e+07	1.15019e+07		64916000	16867000	11267000
3.04316e+08	5.95713e+08	5.60175e+08	4.92432e+08	4.27461e+08	300290000	555280000	490440000	531190000	363010000
3.5595e+07	1.0659e+07	6.49224e+06	2.66493e+07		78379000	8999800	7783200	6394300	4499800
5.09877e+07		3.09271e+06	5.69748e+06		35691000	4734400	4068000	4180700	10308000
5.8321e+08	3.71635e+08	2.56993e+08	3.09147e+08	9.45419e+06	475170000	416310000	287610000	265760000	21364000
4.73635e+08	3.29886e+07	3.2943e+07	4.78826e+07		323840000	53263000	53176000	26169000	3846900
1.09932e+08	2.60688e+08	1.43469e+08	1.85202e+08	4.88604e+07	89101000	129920000	237550000	212330000	36012000
2.84632e+07	2.02761e+07	8.60916e+07	6.47336e+07		177090000	95958000	29881000	79145000
5.03126e+07	5.65112e+06	1.46499e+07	1.08011e+07	1.55277e+07	44441000	22818000	4882100	7998600	7153400
8.04655e+09	8.42038e+09	5.32153e+09	5.16654e+09	9.83076e+08	10675000000	7656500000	6508600000	5031700000	1466900000
	7.66046e+06		1.04264e+07		12246000			6998400
5.29059e+07	1.52917e+07	4.14454e+06	1.06005e+07		51441000	6466800	8419700	8439300
2.55112e+10	2.02872e+10	1.22154e+10	7.60526e+09	1.17433e+09	26315000000	19094000000	10109000000	5904400000	2224100000
8.76368e+08	1.52255e+09	8.57169e+08	7.79701e+08	1.11106e+09	1136600000	1030100000	812400000	857300000	478330000
1.91963e+08	2.83292e+07	1.69777e+07	5.1769e+07		175480000	50345000	38502000	15763000	8142000
1.00664e+09	6.1931e+08	4.42446e+08	4.11604e+08	2.63016e+08	1020100000	590910000	410410000	348840000	295280000
	1.56867e+07	6.49593e+06	8.6213e+06	1.25974e+07		10913000	9319100	8488900	10759000
					11612000
2.2159e+09	3.17842e+09	2.6368e+09	1.77018e+09	4.50064e+08	2424600000	2676700000	2404700000	2177500000	322300000
5.767e+07	1.10037e+07	2.88065e+07	3.43383e+07		60092000	51832000	30706000	28147000	3372200
8.78547e+07	1.56413e+07	4.95869e+06	4.5528e+06		63259000	11859000
3.93243e+08	4.69594e+08	3.71753e+08	1.74953e+08	1.71714e+07	270580000	279750000	317390000	239000000	61508000
1.78153e+07	1.57406e+08	3.32908e+08	1.07393e+07	8.05222e+07	16380000	279580000	173440000	7299700
7.41053e+06					14314000
					42785000
2.57012e+09	1.33613e+09	5.64729e+08	7.35254e+08	2.20592e+08	3074100000	1328900000	743170000	678550000	358370000
2.03392e+09	2.50606e+09	1.88233e+09	1.66857e+09	8.08954e+07	1873600000	2198000000	1594400000	1434900000	101210000
5.01294e+08	2.53317e+08	2.23261e+08	2.05839e+08	1.68457e+07	471230000	154350000	208070000	124060000	32944000
8.49934e+08	1.63306e+08	9.80618e+07	3.17427e+08	8.22515e+06	1017900000	304930000	180040000	213840000	75230000
8.99475e+07	6.48378e+07	3.45325e+07	2.84903e+07		138250000	79723000	32161000	8440900
2.05561e+08	5.84613e+07	5.81351e+07	4.6619e+07	9.38125e+06	203480000	94275000	61630000	47995000	14851000
1.79204e+07			6.73439e+06		4123000	9660400	3837600	6067700
1.69888e+08	8.37182e+07	8.74468e+07	7.35254e+07	2.74016e+06	275830000	102700000		69157000	57658000
1.14831e+09	7.68425e+08	5.25187e+08	3.65423e+08	4.75915e+07	1029900000	650850000	385070000	330080000	62446000
3.40336e+07	8.97181e+06		9.15467e+06		54051000	7743900		5429000
8.75886e+07	1.03049e+08	1.26548e+08	8.41707e+07	4.71039e+06	184180000	198320000	112320000	58462000	3293900
1.0701e+07	1.93244e+07	2.22334e+07	6.16363e+07	7.44936e+07	27307000	18214000	43385000	26619000	49965000
1.77536e+07					12290000
2.31832e+08	6.15263e+07	6.46713e+07	7.87635e+07		104070000	28402000	90832000	18652000
9.17104e+07	8.9279e+07	9.97718e+07	7.06528e+07	7.61305e+07	98442000	106830000	87489000	92135000	62829000
1.16567e+08	3.43757e+07	2.2341e+07	3.46659e+07		78197000	57791000	23520000	16640000	6224000
8.7739e+07	7.21954e+07	5.22756e+07	3.41943e+07	3.64606e+06	108650000	67861000	70733000	41464000	4258000
3.19245e+07	1.56131e+07	4.38908e+06	6.50047e+06		28412000	8864900
9.08318e+07	4.09987e+07	2.07257e+07	2.38847e+07		108740000	33310000	18159000	12572000
	5.50934e+07	4.08983e+07	5.0401e+07			45223000	35892000	48455000
3.45071e+07	1.92594e+07	1.34002e+07	1.29749e+07		11437000	15975000	7788500	6031700
2.38602e+08	6.2099e+07	2.694e+07	6.04843e+07	4.34e+06	191130000	57587000	16417000	14674000	11176000
3.77764e+09	4.31254e+09	3.30297e+09	3.55968e+09	3.18391e+09	3760600000	3817000000	3373800000	3511900000	2256600000
9.96416e+08	6.08198e+08	3.46869e+08	1.78355e+08	3.10732e+07	900800000	673180000	364440000	118440000	91289000
2.76821e+08	1.96911e+08	1.13444e+08	7.16865e+07		270200000	187710000	104890000	54971000	5518100
3.20325e+09	8.00473e+08	5.4729e+08	9.53155e+08	1.35532e+08	3952300000	977030000	740470000	714750000	380650000
3.03207e+08	1.88841e+08	1.11989e+08	2.0135e+08	6.34271e+07	381880000	189790000	173940000	156900000	54548000
1.50436e+08	8.75227e+07	6.64461e+07	9.23622e+07		141720000	86174000	69082000	84652000	6003400
2.25949e+08	8.65121e+07	4.08046e+07	4.57844e+07		184910000	73300000	49165000
1.5875e+09	3.34485e+08	1.49548e+08	4.19972e+08	4.10125e+07	1716100000	404140000	220890000	191150000	180240000
4.51801e+07			8.76456e+06		105460000
	1.4768e+07	2.39255e+07	4.81779e+06	4.07768e+07	20126000	7437300	10075000	13774000	28372000
5.19483e+08	1.46809e+08	1.0017e+08	1.23843e+08	2.95296e+07	477970000	160030000	106050000	111130000	44224000
9.75971e+08	4.22436e+08	2.61757e+08	3.48401e+08	9.52119e+07	1438800000	409520000	264810000	276470000	199150000
1.64883e+07	9.50508e+06	8.27841e+06	7.65742e+06		35006000	11165000		6473100
1.07087e+09	7.76962e+08	5.89971e+08	6.04417e+08	3.47821e+08	903920000	729410000	612600000	494990000	268900000
4.57211e+09	3.22171e+07	2.61049e+07	5.2965e+07		4035600000	60220000	23961000	13876000	6953300
3.09726e+08	3.09661e+08	2.12439e+08	2.15514e+08	1.28662e+07	272210000	319860000	204790000	240440000	2847200
1.07627e+08	3.59689e+07	5.08306e+07	4.0007e+07		99030000	75771000	36888000	26777000
5.02143e+07	1.11271e+08	6.22537e+07	8.28703e+06		35176000	52342000	56294000	27061000
			4.86584e+07
3.63472e+07	1.39144e+07	7.78643e+06	8.14083e+06		7214500			9277900
3.37964e+09	3.31762e+09	2.75798e+09	3.05048e+09	2.22288e+08	3509800000	3135400000	2827000000	2689000000	308670000
2.4921e+07	8.65538e+06	4.69561e+06	6.64483e+06		21412000	8783800	6703100	3589100
6.38306e+08	1.35281e+08	6.34316e+07	1.07842e+08		664950000	138540000	56778000	62202000	15239000
1.57438e+07	6.95904e+07	4.45097e+07	4.50387e+07			51472000	34167000	30897000
1.08601e+07	6.2608e+06	5.03941e+06				12843000	5416700
4.75246e+07	2.06441e+07					6309900	4757400	4272200
5.67857e+09	2.05079e+09	1.20021e+09	1.23314e+09	1.55175e+08	4143300000	1934100000	1243600000	878990000	441310000
1.56078e+07					9783500
	1.67255e+07		1.43671e+07	4.35875e+06	14766000	18357000	22739000	16279000	14098000
1.82773e+09	8.36237e+08	5.79886e+08	5.70644e+08	3.74249e+07	1405300000	759820000	525540000	409320000	142780000
3.32987e+07	3.8466e+07	2.19165e+07	1.62376e+07		30636000	30395000	22229000	24498000
3.01644e+08					307920000
	2.79367e+07	6.9067e+06	1.59107e+07	3.2186e+07	21155000	19216000	6539600	6495600	20725000
		4.65266e+06					9014000	4969400
2.52344e+07	4.68797e+06				23292000	5020300
9.70088e+08	1.97696e+08	1.4615e+08	1.25988e+08	8.97669e+06	706730000	239000000	115310000	118690000	29279000
6.08304e+08	6.75814e+08	4.45705e+08	3.84943e+08	6.48605e+07	727030000	630530000	434450000	414540000	78579000
8.67572e+07	1.95071e+08	1.58108e+08	1.47947e+08	2.468e+08	191060000	194830000	167810000	128700000	110550000
1.07964e+08	8.82475e+06	4.22755e+06	7.54428e+06		96209000	20415000	16328000	5974000	3382500
2.24522e+07	7.63814e+07	4.96129e+07	2.95505e+07		42309000	73550000	40141000	18059000
9.99791e+07	1.09071e+08	8.92824e+07	6.76267e+07	4.28767e+07	36684000	171740000	80150000	110050000	74691000
8.60176e+07	5.97724e+07		6.94884e+06		186190000	79862000	6387000	6455500	3570000
2.22168e+08	2.68709e+07	5.33588e+07	7.58983e+07	8.0445e+06	248670000	48741000	57675000	20045000	41042000
2.24116e+09	2.76914e+09	2.25483e+09	1.74108e+09	1.43632e+09	2085200000	2383900000	2037400000	1999200000	1239200000
1.36337e+07	6.95315e+06	6.99419e+06	1.63764e+07	1.06416e+07	22477000	11243000	14095000	14622000	11663000
2.75037e+07	2.73198e+07				22345000	19648000
	6.74232e+06			5.86962e+06
2.06555e+07	1.7232e+07		2.83816e+06		23152000	8281500	16011000
7.68172e+08	7.74729e+08	6.22727e+08	5.11996e+08	5.34954e+07	800250000	638120000	583160000	443350000	69385000
2.23287e+07			2.85609e+07		24855000	19635000
2.85944e+09	2.03877e+09	1.42642e+09	1.13278e+09	1.59967e+08	2574900000	1945300000	1414300000	1219200000	326600000
4.14383e+08	3.22429e+08	1.63479e+08	1.44714e+08	4.50208e+06	294000000	198470000	186720000	170280000	5807400
	5.69699e+06				43309000
1.75472e+09	2.03657e+09	1.50744e+09	1.24452e+09	2.07794e+08	1498900000	1626500000	1489000000	1280500000	291530000
1.0347e+08	4.03695e+06		3.66606e+06		63230000			2745800
1.00915e+08	2.40721e+07	7.31477e+06	9.79677e+06		75997000	25239000	7510200	7195800
4.43083e+08	5.73354e+08	8.22539e+08	4.90404e+08		672890000	1284000000	705960000	520640000
4.34567e+07	2.02173e+08	1.92618e+08	1.52619e+08	1.27874e+07	148520000	167840000	132290000	169010000	25610000
				2.06615e+08
5.45589e+08	1.36274e+08	7.63615e+07	8.05781e+07		535050000	93193000	74287000	59257000	32460000
4.79113e+08	2.50655e+08	5.1854e+06	9.87905e+06		306390000	17376000		6850200	3417600
	9.09605e+06	5.35003e+06		3.16347e+06	21124000	32426000	10222000	10989000
8.76522e+08	4.94258e+08	2.98488e+08	2.83904e+08	4.12246e+07	1007900000	482250000	315940000	294130000	86597000
3.06042e+09	7.09518e+08	4.20911e+08	5.3696e+08	1.06246e+08	3158300000	647720000	447430000	484930000	208020000
7.43098e+09	2.69776e+09	1.77182e+09	2.0002e+09	3.24201e+08	7242100000	2695900000	1870700000	1760800000	686800000
6.02971e+09	1.97794e+09	1.12747e+09	1.43576e+09	3.69508e+08	6688800000	2227300000	1717000000	1353000000	647800000
1.05573e+08	8.47631e+06		2.56611e+07		162970000	17712000	16563000	6236700
3.93725e+09	3.47964e+09	2.37272e+09	1.20287e+09	1.50918e+08	3211700000	3497300000	1968000000	1218100000	285050000
4.43131e+08	1.64422e+08	1.47784e+08	8.55298e+07	2.23366e+06	411370000	157780000	148140000	69108000	15808000
1.55943e+08	1.21274e+08	5.65477e+07	4.14814e+07	5.31647e+06	110110000	114940000	42314000	9216600	9268600
1.39346e+08	1.014e+07	1.43459e+07	2.17417e+07		137850000	6639700	30214000	24141000
1.76388e+07	1.33662e+07	1.32876e+07	8.28336e+06		16668000	10346000	8450700	7557400
1.18361e+08	3.28046e+07	1.75607e+07	9.65351e+06		105870000	43038000	21947000	20170000
4.06986e+07	9.26101e+06	1.60679e+07	8.42147e+06	1.02277e+07	39038000	7975000	9214100		6164800
5.98862e+07	3.10618e+07	2.3769e+07	3.46152e+07	2.7623e+07	54068000	32100000	23947000	36092000	17066000
2.15398e+07	8.89381e+06		5.52836e+06		17585000	8017800		4970000
1.50745e+08	4.04848e+07	4.89661e+07	5.70879e+07		110730000	50012000	51230000	46873000	3857400
				5.26337e+06
2.14482e+08	4.62161e+07	6.35801e+07	5.34198e+07	2.22017e+07	207130000	60316000	40236000	52452000	19540000
2.24473e+08	1.49017e+08	1.64307e+08	8.20254e+07	7.84977e+06	380990000	202370000	76483000	79991000	35061000
9.28899e+06					8360300
			5.6797e+06		11446000	15048000	12965000	15568000
6.42569e+08	3.77412e+07	1.80331e+07	4.39675e+07	6.90944e+06	426770000	54944000	46269000	26212000	32883000
7.41555e+08	2.77711e+08	4.12281e+07	7.73383e+07	3.40044e+07	373650000	216560000	207070000	175130000	60547000
9.74428e+09	5.90868e+09	3.30556e+09	3.64394e+09	7.68497e+08	9395100000	5311700000	3616600000	3253300000	1143800000
				9.47624e+06
5.76932e+08	5.43134e+08	4.93667e+08	3.22173e+08	2.96263e+07	600460000	608600000	445430000	322950000	40300000
5.69236e+08	3.45732e+08	4.84977e+08	1.09788e+08	8.57298e+06	576820000	281160000	445830000	83911000	16683000
2.06699e+09	1.33465e+09	9.1125e+08	7.42821e+08	1.35024e+08	2194200000	1622900000	889020000	712760000	351970000
2.84218e+08	5.93652e+06	3.90437e+06	1.91057e+07		234830000	23662000	9460900	10485000	2284400
					17951000
	4.3632e+07	3.92301e+07	4.11251e+07	4.38767e+07	47371000	44662000	39368000	34273000	28676000
3.07566e+08	1.662e+08	9.03656e+07	1.30352e+08	1.11539e+08	352880000	137080000	110410000	108140000	79904000
4.49265e+07	2.68268e+07	3.71474e+07	3.75789e+07		87828000	57694000	37034000	23350000	9965900
1.39452e+07					9028400			3021600
1.16056e+09	1.02805e+09	6.29752e+08	5.18755e+08	8.25925e+07	1251600000	891400000	612970000	509920000	111990000
1.62356e+09	3.19915e+08	2.21577e+08	2.68204e+08	9.61194e+08	1356600000	370290000	227040000	210200000	1089000000
9.42477e+09	6.03231e+09	5.31077e+09	4.63941e+09	5.44547e+08	9603700000	6769300000	5256500000	4408600000	1123500000
3.47743e+08	1.93317e+08	9.58226e+07	1.28229e+08	4.25638e+07	322090000	158960000	107660000	102920000	42073000
9.10228e+07	3.39219e+07	1.57441e+07	2.98142e+07		116150000	50458000	16876000	28726000	5056900
8.64265e+08	2.56407e+08	1.95249e+08	2.15588e+08	3.12335e+07	825660000	287460000	212670000	255320000	93872000
2.92743e+08	7.70584e+07	4.10418e+07	7.77423e+07	2.67333e+06	277910000	81156000	56999000	45582000	34162000
4.57375e+07	2.15002e+07	1.84795e+07	2.67631e+07		62549000	41298000	13976000	14346000
1.18978e+08	1.39585e+08	4.19317e+07	8.73371e+07	3.40256e+07	315820000	60828000	36002000	77038000	15500000
3.97467e+07			2.85734e+06		45137000		3880100	3255200
1.28458e+07					13253000			5166100	3977000
8.72645e+07	6.19727e+07	5.29333e+07	4.21316e+07		31312000	56592000	23795000	36248000	7485400
	1.44295e+07	4.82018e+06	6.10419e+06	2.82718e+06		8007400	11195000	7906200
7.87402e+07	5.99392e+06	6.34276e+06	9.5749e+06		43881000	22217000
5.8783e+08	5.1896e+08	3.54493e+08	4.56382e+08	2.17887e+07	952140000	547040000	380290000	298060000	87836000
1.53532e+08	1.3896e+08	7.88907e+07	6.16473e+07	9.36259e+06	137490000	110280000	77428000	53300000	16239000
1.09758e+07					16706000	6443100
4.31819e+09	1.77631e+09	9.57419e+08	1.75526e+09	2.88553e+08	6107600000	2186000000	1502100000	1152500000	942480000
2.03314e+08	9.96195e+06	1.13893e+07	3.93142e+07		214280000	10975000	12143000	11278000	2237300
2.16324e+08	2.24188e+08	1.47396e+08	2.13296e+08	1.43802e+08	153550000	225370000	193750000	188090000	61534000
	7.93102e+06		6.54337e+06	1.37381e+07			7341600	5564300	10843000
1.86177e+08	7.14877e+07	4.93478e+07	4.00797e+07		149710000	70377000	32101000	26473000	4804700
3.43191e+07		1.58766e+07	4.48367e+06	1.58398e+07	69807000	15830000	6694200	16254000	11679000
	1.04019e+07	8.43068e+06	8.25103e+06			8134700	6554400
6.05401e+09	3.67158e+09	2.20032e+09	2.77123e+09	4.71853e+08	5974500000	4189800000	2840200000	2730500000	626360000
3.34251e+08	2.06956e+08	1.7198e+08	1.96964e+08	2.88553e+08	181910000	225270000	208640000	166650000	253600000
1.57997e+09	1.13013e+09	1.30634e+09	1.03977e+09	9.74171e+08	1086400000	1301100000	980130000	1101500000	985050000
8.25235e+09	7.79476e+09	5.72781e+09	5.19482e+09	2.38437e+08	7593800000	6885200000	5511600000	4690200000	563250000
3.71004e+08	1.72001e+08	1.00031e+08	9.9268e+07	1.65836e+07	320930000	162500000	87588000	120520000	28814000
3.44396e+07	1.85689e+07	3.68205e+07	1.89889e+07		29794000	9928900	27415000	18249000
1.39037e+08	1.284e+07	9.56263e+06	3.63931e+06	1.10377e+07	234230000	12327000	6593000	9089100	8563400
1.67256e+07					61467000
5.34122e+08	1.68089e+08	7.63765e+07	1.13131e+08	1.70968e+07	558400000	214940000	97693000	115040000	53685000
5.82593e+08	9.27181e+07	6.20913e+07	1.50827e+08	1.34515e+07	855800000	157160000	72945000	126470000	50190000
2.47619e+09	2.75798e+09	2.16754e+09	2.09211e+09	2.25774e+09	2512900000	2740300000	1977700000	2174300000	1540500000
9.01693e+07	5.90304e+07	2.06589e+07	5.96402e+07	3.78185e+07	49583000	70251000	51470000	35532000	19679000
4.92431e+08	9.6942e+07	5.63474e+07	7.17482e+07	1.32835e+07	383690000	99199000	63812000	61078000	17857000
1.54265e+07	3.18835e+07	1.28541e+07	2.45415e+07	4.06343e+06	11151000	30178000	22254000	21583000
8.66666e+07	1.20932e+07	3.01e+06	2.04098e+07	2.8293e+06	115900000	29152000	4930600	3674500	7082500
4.18105e+08	7.6856e+07	4.65346e+07	7.23631e+07	3.98464e+06	452510000	80785000	68408000	61501000	39791000
7.18949e+06	4.18695e+07	3.54593e+07	3.67142e+07	3.03235e+07	5431000	48114000	21277000	29552000	25004000
				6.58324e+06	264690000
1.18958e+09	1.43989e+09	1.35138e+09	1.33996e+09	1.38704e+09	1321200000	1590300000	1443700000	1336100000	959420000
1.88318e+07		4.38599e+06	5.64245e+06			7066200	3767000
7.48778e+07	3.48602e+07	9.03856e+06	2.65773e+07	4.08234e+06	89797000	27173000	15222000	18388000	10207000
2.2753e+09	6.01428e+08	3.77513e+08	3.62102e+08	6.69308e+07	2084100000	571240000	355100000	283440000	78825000
2.06651e+09	1.52611e+09	9.70383e+08	8.48245e+08	1.51851e+08	2835500000	1241000000	945960000	938610000	289850000
2.03594e+08	1.95967e+08	5.92233e+07	2.58455e+07		182150000	135850000	45990000	12266000
8.46365e+07	5.65971e+07	1.30465e+07	6.09266e+06		31397000	73953000	12674000	4198500
2.99002e+09	2.8653e+09	1.89977e+09	1.85217e+09	1.57508e+09	2562300000	2258100000	1849300000	1923700000	1153700000
9.44001e+08	1.38825e+08	1.05312e+08	1.75747e+08	1.67109e+07	934580000	150590000	145050000	82597000	40464000
					52538000		12980000	11530000	5700900
2.52065e+08	1.3701e+08	9.06397e+07	7.58469e+07	7.81228e+06	277480000	114940000	67092000	52109000	27696000
5.88244e+07	2.90835e+07		8.05488e+06		76103000	24152000	8346000
1.66744e+09	8.33968e+07	3.8124e+07	5.55304e+07		1628500000	90553000	56898000	21720000	13991000
1.86814e+08	1.36801e+08	3.44647e+07	3.56122e+07	3.35676e+06	186000000	68205000	29670000	18041000	10800000
4.48898e+09	1.62705e+09	8.87852e+08	1.17356e+09	2.02391e+08	3831500000	1480500000	932280000	687870000	351140000
5.6858e+07	3.82391e+07	2.26539e+07	1.56043e+07		135040000	48345000	39641000	25583000	6403600
8.15177e+08	1.0806e+08	2.36206e+07	8.93207e+07	8.60944e+06	451470000	85641000	35649000	23795000	25879000
1.08967e+08	1.05374e+08	5.19537e+07	4.58262e+07	1.079e+07	60592000	77301000	55044000	37111000	14724000
2.24309e+07	6.31869e+06	5.65785e+06	3.95265e+06		7231300	6576800	4544100	4095200
3.70454e+07	3.88757e+06	3.30357e+06	6.32393e+06		33316000	3643200	3614600	2843300
7.0348e+08	6.22953e+08	4.54952e+08	3.99805e+08	4.18988e+07	624210000	480050000	421880000	330210000	74921000
1.02062e+08	1.13335e+08	2.33914e+07	9.99954e+07		144810000	106690000	69097000	85668000	10324000
1.79137e+09	2.32798e+09	1.29857e+09	1.16746e+09	4.95007e+06	1878800000	2102900000	1039100000	999560000	112230000
5.93037e+07	5.10411e+07	4.06442e+07	3.72769e+07		43610000	60940000	41576000	30193000
2.12341e+08	8.50673e+06	6.5042e+06	3.70161e+06		364900000	25672000		6965200	3645600
1.07636e+08	1.13357e+08	7.10879e+07	7.22683e+07		99015000	106120000	51905000	60267000	4565400
1.65529e+09	1.27394e+09	1.69917e+09	1.2036e+09	1.5805e+09	2322600000	1919200000	1316900000	1397300000	1238800000
8.58478e+06	8.83825e+06	8.34448e+06	3.93538e+06	1.09054e+07					4758600
	3.33884e+07	9.92237e+06	7.02127e+06			24153000	20629000	17094000
1.22758e+09	2.32552e+08	9.84285e+07	2.09615e+08		1192600000	254010000	122100000	103290000	45143000
3.09398e+07	3.38839e+07	1.691e+07	3.67774e+07	2.88231e+07	26592000	45954000	19550000		16224000
2.73513e+07	1.13128e+07	2.02085e+07	6.75665e+06		31280000	18255000	6832700	7764900	4105000
8.73417e+07	4.42906e+07	4.56068e+07	4.12779e+07	2.12187e+06	28456000	69306000	18821000	33565000	3433500
1.87016e+09	2.09495e+09	1.6037e+09	1.30631e+09	1.02243e+08	2249800000	1814600000	1552400000	1498900000	303530000
1.69676e+08	1.5943e+08	2.09748e+07	2.61673e+07	2.56231e+07	182210000	85162000	25997000	25530000	4257500
2.0776e+07					17030000	12754000
2.26855e+07	3.7296e+06				69634000
4.89606e+08	2.68071e+08	1.46708e+08	1.12874e+08	8.19801e+06	532300000	286350000	164090000	99685000	47476000
4.61368e+08	8.39034e+07	3.27786e+07	7.75146e+07	3.18756e+06	365750000	53694000	38784000	46221000	11208000
2.80756e+09	7.95224e+08	4.80633e+08	1.03331e+09	1.15762e+08	2924200000	1252200000	979410000	554750000	385240000
3.12234e+08	3.083e+08	2.47267e+08	2.69321e+08	2.93252e+08	332420000	258130000	273920000	273310000	197920000
1.63996e+09	7.85866e+08	6.35472e+08	5.28724e+08	3.80246e+07	1631400000	879620000	558350000	522180000	80710000
2.51746e+08	7.58442e+07	3.12659e+07	1.33812e+07		216200000	92770000	12892000	33011000
4.12213e+07	2.89461e+07	8.98893e+06	1.38881e+07	9.46013e+06	53770000	26908000	8530000	12057000	9747200
1.04955e+09	1.28572e+09	1.0316e+09	8.56547e+08	3.59229e+08	1046000000	843900000	748630000	792270000	314930000
5.44277e+08	4.72096e+08	5.06921e+08	5.9156e+08	7.1917e+08	370300000	404320000	481110000	622280000	580220000
	2.483e+07	1.7752e+07	1.45736e+07	1.02167e+07		24322000	14481000	14891000	5807700
9.48206e+06
8.20105e+08	7.55241e+08	7.68448e+08	6.43692e+08	6.29937e+08	663770000	771130000	732450000	711640000	613660000
2.99069e+08	1.75607e+08	9.0831e+07	7.33432e+07	4.13815e+06	303900000	140040000	66310000	44446000
	8.26524e+06		7.63024e+06	7.00748e+06	26496000	8398800	7400800	7164200	9673800
7.8881e+07	6.93377e+07	6.26025e+07	1.4924e+07		90020000	81196000	55646000	18303000
4.91756e+09	5.22516e+09	3.99725e+09	3.5336e+09	4.88315e+08	4678000000	4370500000	4358000000	3481000000	711570000
1.24186e+08	1.27517e+07	1.44157e+07	2.69101e+07		94955000	28123000	23114000	14549000	2544000
3.9656e+08	6.37989e+08	5.53299e+08	3.97116e+08	4.34442e+08	513170000	655350000	553120000	514910000	438830000
1.15593e+07					6338000
6.34497e+08	2.57364e+08	9.50503e+07	1.94202e+08	8.90714e+06	678790000	283530000	136400000	204860000	62782000
2.7954e+07					6087200
1.95281e+07	2.00394e+07		6.48269e+06					7285800
1.8257e+07					18838000
1.09411e+09	9.16559e+07	7.8225e+07	1.44413e+08	2.39701e+07	911070000	181510000	63476000	85129000	47261000
9.30046e+07	5.81461e+07	4.73199e+07	2.89502e+07		136800000	83708000	42976000	4123000	2874400
2.22516e+08	3.51177e+07	2.17062e+07	4.07637e+07	1.27229e+07	242270000	58484000	35524000	34588000	16344000
		8.76342e+06	1.11177e+07	1.12158e+07		12611000	6837000		7517500
			3.40451e+06	3.71399e+06				11219000	10142000
3.60955e+08	2.28358e+07	1.10474e+07	3.56445e+07		179780000	34167000	22178000	8190800
6.45877e+08	3.36313e+08	2.7498e+08	2.15727e+08	5.35981e+08	629970000	425520000	309440000	278710000	200870000
				2.9857e+07	17637000		8606300		19788000
4.32928e+08	1.25162e+08	7.62479e+07	7.68534e+07	3.9424e+06	397050000	90171000	63102000	88535000	4787600
1.24456e+08	5.44127e+07	1.71452e+07	2.76631e+07	3.93629e+06	247910000	103030000	25141000	23148000	14954000
4.87513e+08	2.12132e+08	4.87459e+07	1.15306e+08	2.01272e+07	639390000	242780000	149490000	84841000	40411000
	1.69916e+07				15320000	6477600	13206000	8773900	6355400
1.10983e+08	1.32276e+08	1.62473e+08	1.62023e+08	1.83986e+08	180700000	179850000	211930000	121160000	221500000
6.07388e+09	5.66596e+09	3.77343e+09	4.74432e+09	1.38662e+09	6587400000	6339300000	3559200000	3328700000	1170500000
1.14513e+09	4.61266e+08	2.70476e+08	2.4687e+08	5.67073e+07	990680000	553540000	294160000	266260000	81518000
	1.60902e+07	2.56186e+07	2.61005e+07	3.13175e+06		21752000	11540000	13852000	8251100
4.29032e+08	1.82708e+08	1.28571e+08	1.29793e+08	1.34141e+07	476630000	221460000	157740000	117360000	34086000
4.49554e+07	2.20668e+07	8.00995e+06	1.46558e+07		81125000	28844000	7355300	5169300
3.21164e+07	3.20847e+07	1.30744e+07	2.40897e+07	1.00046e+07	14210000	45108000	12260000	25124000	9781900
1.45711e+07
4.06928e+08	5.45746e+08	3.09191e+08	3.38806e+08	1.89686e+08	372310000	334950000	268320000	285080000	162550000
2.16912e+07			9.43605e+06	2.22382e+06	13797000
9.34154e+06		8.04712e+06	7.57367e+06		28880000		8135100	6206300	2455200
3.12986e+08	1.47913e+08	1.4898e+08	1.11566e+08	8.32905e+06	332480000	157570000	110240000	87849000	30333000
1.3139e+08	3.44861e+07	3.85724e+06	1.87149e+07		158790000	8092000	24309000	18291000	10953000
7.75906e+07	2.54923e+07	2.27187e+07	3.70793e+07		98758000	47465000	15460000	11861000
1.50436e+09	1.29749e+09	9.86278e+08	6.23761e+08	1.34023e+08	1574300000	1224200000	824610000	574220000	96086000
4.37248e+07	1.14942e+07	1.14082e+07	4.18914e+06		37132000	8983900	6854000	5286100
5.04313e+08	3.70065e+08	3.0672e+08	1.41137e+08	2.04096e+07	704300000	363990000	187180000	121350000	28380000
2.16729e+08	6.18501e+07	7.69564e+07	7.78085e+07	3.32385e+07	299430000	99231000	86306000	75135000	35590000
2.78306e+09	3.02351e+09	1.10365e+09	3.12387e+09	7.18161e+08	6774500000	3270000000	2259900000	2464100000	1468900000
2.38862e+07	4.03683e+07	4.24987e+07	1.42694e+07		30841000	47174000	38265000	16662000
1.53407e+08	1.71597e+08	1.48063e+08	1.56961e+08	1.37568e+08	165050000	171250000	133530000	145620000	116680000
1.43647e+08	1.86694e+08	1.48611e+08	1.47043e+08	1.74403e+08	236790000	203840000	147170000	156570000	173510000
3.38465e+09	2.96366e+09	2.44427e+09	2.08689e+09	6.59393e+08	3484000000	3188500000	2382500000	1995800000	700590000
1.55162e+08	8.99683e+07	5.62935e+07	4.29647e+07		214500000	107190000	51685000	21963000
4.15665e+08	3.29027e+08	1.22612e+08	1.8695e+08	1.34735e+07	349700000	311450000	134610000	129800000	29472000
2.7928e+08	3.10434e+08	2.50466e+08	3.01485e+08	5.2146e+07	695940000	381830000	216700000	248920000	98381000
1.18023e+10	5.92205e+09	5.08127e+09	3.79132e+09	4.72854e+08	11120000000	5877500000	4455600000	4063200000	804490000
3.67214e+06
8.79222e+07	2.51735e+07	1.82633e+07	3.00515e+07		88701000	18836000	21916000	17190000	10038000
4.96839e+09	2.14585e+09	1.46897e+09	1.55573e+09	2.3959e+08	4845100000	2406400000	1461400000	1456900000	418620000
4.06108e+08	2.37618e+08	2.15747e+08	1.33724e+08	1.85276e+07	419410000	79770000	215490000	152030000	34213000
3.21222e+07	2.71824e+07	1.43898e+07	2.16183e+07		56566000	26616000	14691000	15045000	5545700
1.08967e+09	3.13353e+08	2.2639e+08	2.79651e+08	9.01061e+07	1049600000	351010000	272360000	196110000	166460000
				1.31885e+07					4554900
6.94801e+06
				7.13224e+07					21500000
1.2162e+07					27567000
1.77102e+07		5.66363e+06	5.91171e+06	4.33687e+06	21160000
4.98054e+08	7.90563e+07	2.06559e+07	1.41328e+07	2.18599e+07	715160000	87827000	25154000	19258000	13852000
2.53068e+09	5.72814e+08	3.81967e+08	5.60381e+08	7.88726e+07	2189200000	394440000	464430000	430370000	163080000
1.02766e+07	3.32008e+07	2.78219e+07	1.68187e+07		10198000	20062000	12685000	16519000
4.32349e+09	1.53751e+09	9.42262e+08	1.72264e+09	3.58194e+08	5837600000	1826500000	1225500000	1299500000	802450000
9.9603e+07			1.33158e+07		1614100000		5503300	10093000
1.19933e+09	3.78148e+08	1.75448e+08	2.2552e+08	8.46e+07	1046700000	299380000	197860000	242360000	95170000
1.70014e+07	2.32724e+07	1.9186e+07	1.14307e+07		31252000	100600000	17546000	5225500
3.59219e+07					33225000			5441000
3.50848e+07
3.75662e+07	4.91364e+07	3.06899e+07	4.93424e+07	1.73716e+07	52352000	60392000	49524000	48238000	33081000
9.78768e+08	1.59221e+09	3.40671e+09	2.06794e+09	1.19112e+09	1230100000	3634000000	3341900000	2597000000	1336200000
1.41902e+08	1.13181e+08	5.36707e+07	1.80221e+07		118520000	113030000	41234000	6244300
1.15361e+09	2.69003e+08	2.01985e+08	1.75401e+08	4.02492e+07	968790000	311380000	222530000	217690000	81299000
3.05203e+07	1.47496e+08	5.01938e+07	4.82286e+07	2.90996e+07	61559000	131390000	80179000	30765000	17183000
3.54503e+08	4.21859e+08	2.48194e+08	1.79266e+08	5.08399e+07	407010000	223960000	245630000	258030000	67664000
4.00457e+08	8.53334e+08	8.94737e+08	3.90269e+07	1.71451e+07	1106100000	861710000	729620000	677190000	52961000
2.61882e+07	6.63574e+06				33627000
1.38844e+08	4.0253e+07	3.07477e+07	2.82369e+07	5.11274e+06	131650000	31096000	25562000	42982000	21866000
1.73543e+08	8.66997e+06	1.47924e+07	2.41889e+07		194710000	17428000	23016000	10150000
		8.43446e+06	8.03137e+06				8208500	8926100	6549100
8.22207e+06	4.37203e+07	1.66539e+07	4.37288e+07		7046600	16341000	17825000	12661000
1.14069e+09	1.21423e+09	1.13065e+09	8.0681e+08	2.89783e+08	1289200000	1243000000	1050500000	604220000	274000000
1.80072e+08	3.76639e+07	3.53028e+07	4.63126e+07	2.38259e+06	170600000	37762000	19616000	25605000	11180000
1.28458e+09	1.10193e+09	6.96848e+08	7.6824e+08	9.35835e+07	1396000000	1384000000	845200000	604560000	134800000
2.1752e+07	4.21136e+07	7.63575e+07	3.99835e+07	3.77693e+07	18747000	50401000	36969000	63213000	15071000
3.40134e+08	2.1754e+08	1.29687e+08	1.00392e+08	2.14808e+06	214940000	226790000	112820000	53947000
8.67351e+07	1.09341e+08	5.09781e+07	2.77204e+07		159200000	93474000	36047000	16802000
6.90856e+07	3.88794e+07	2.8947e+07	4.79957e+07	2.17267e+06	124830000	21054000	17525000	51774000	30759000
7.56512e+07					76102000	6428700	25540000
2.04906e+09	4.56066e+08	2.5511e+08	3.48665e+08	3.42851e+07	1842200000	591160000	296020000	316770000	157720000
2.80225e+08	7.24419e+07	4.13278e+07	3.69669e+07	5.51357e+06	298230000	102730000	46613000	34186000	6419600
8.92705e+07	2.19356e+08	9.39083e+07	9.53155e+07	6.90571e+06	160110000	264150000	127670000	87213000	7715500
6.83469e+08	7.23499e+08	5.36966e+08	4.32593e+08	5.16635e+07	626970000	533500000	415550000	493660000	70063000
8.44986e+07	1.43216e+08	1.04166e+08	8.44278e+07	7.47099e+07	57463000	140170000	100680000	116370000	28670000
4.99115e+07	1.6176e+07	1.16683e+07
2.10837e+08		5.05855e+06	9.13337e+06		398920000	14136000		6507500
1.98155e+09	8.1757e+08	3.45265e+08	3.44037e+08	2.79894e+07	1871700000	699640000	335410000	183760000	74474000
2.24927e+08	3.28696e+07	1.9783e+07	1.8659e+07		167860000	46592000	23638000	6899100	3490100
6.96421e+07	2.95692e+07	1.54391e+07	1.26003e+07		26154000	18023000	14899000	11464000
1.32672e+08	1.83959e+08	1.06349e+08	8.32303e+07		123190000	169940000	103030000	61712000	5733500
9.4322e+06			5.13429e+06		85188000	7811400
2.0316e+09	6.17593e+08	3.095e+08	5.11812e+08	5.31426e+07	2205700000	782220000	338590000	385900000	136560000
7.70708e+07					107370000	23802000
9.806e+06		5.05954e+06	5.29143e+06			6682600	9837300
5.06357e+06	4.47566e+06	5.67519e+06	3.83826e+06			6642100	3817500	4960700
8.46741e+07	2.96403e+07	5.36099e+07	3.4569e+08	2.14604e+06	168130000	70886000	15171000	28838000	9247900
3.09225e+07	5.39675e+07	6.37027e+07	4.98294e+07	4.50811e+07	22180000	50592000	65648000	65255000	35121000
	2.58284e+07	2.24048e+07			139440000	30937000		25556000
9.88026e+07	8.06937e+07	3.47099e+07	9.63294e+06	2.4551e+07	58659000	27494000	29295000	26646000	5263900
					10384000	18919000	18039000		6038500
1.01821e+08	1.90484e+08	1.82623e+08	1.30638e+08	9.86299e+07	177390000	185640000	164790000	49602000	40982000
1.48864e+10	1.39095e+10	1.19094e+10	1.18061e+10	1.09605e+10	15372000000	14383000000	12751000000	11161000000	9377800000
2.36162e+08	8.58866e+07	6.31596e+07	7.10319e+07	1.63937e+07	220710000	90579000	96650000	80073000	18697000
1.58489e+08	1.54303e+07	1.21805e+07	2.55811e+07		205660000	26645000	5740900	13978000	3828600
5.25414e+08	2.21379e+08	2.85444e+08	2.52776e+08	5.29628e+07	682650000	385060000	308350000	238930000	113730000
8.10036e+08	6.01943e+08	2.82215e+08	3.04541e+08	7.94154e+06	582620000	437900000	289980000	154550000	33270000
5.74559e+07		3.27387e+06			73342000			3255500
2.25987e+07					11915000	13873000
1.13297e+08	1.75926e+07	2.41308e+07	4.86481e+07		101050000	32708000	25207000	36912000	10973000
	7.55388e+06			5.35166e+06		4206900		7790100	4533700
									3551800
2.04423e+08	1.06547e+08	5.7311e+07	7.98802e+07		173620000	121650000	40621000	58568000	10303000
3.0475e+08	4.06712e+08	2.68822e+08	2.06426e+08	9.13868e+06	334590000	269620000	268960000	188780000	21908000
2.25496e+07			3.15194e+06		28514000	4461100
1.29673e+09	1.23813e+09	1.09837e+09	1.09737e+09	1.11445e+09	1327200000	1406400000	1075400000	1033300000	880000000
1.07511e+07				5.02988e+06	31107000		5862800	3724000	7891700
1.10848e+08	5.944e+06	3.21e+06	1.12654e+07		77081000	8417800	6251800	6437100	3199700
			4.77136e+06	6.15799e+06			3781600		8774700
1.341e+08	1.40554e+07	6.23624e+06	1.37456e+07		115980000	4016800	11410000	10702000
7.26163e+07	3.59456e+07	1.79065e+07	3.02939e+07		76589000	31466000	25562000	13568000
2.95289e+07					9544300
3.73309e+07	1.4302e+07	4.77424e+06	4.33556e+07		105650000	37042000	14233000	7720300	3666200
1.20829e+07	1.96482e+07	1.75358e+07	1.67754e+07		24263000	22953000	10298000	19023000	3518700
1.17049e+08	1.21852e+08	3.07955e+08	2.69351e+08	3.08078e+08	334990000	324720000	122830000	209610000	260370000
1.97171e+08	1.75202e+08	2.51383e+08	2.05927e+08	2.55035e+08	197490000	138330000	177420000	175740000	229410000
1.74402e+07	1.25088e+07	9.598e+06	6.16127e+06		15267000	10186000	8918800
1.47707e+09	1.53334e+09	1.3478e+09	8.72489e+08	4.55195e+07	1584700000	1567700000	1149300000	1217500000	144900000
6.57179e+08	8.09843e+08	6.31984e+08	8.79395e+08	4.00974e+08	566130000	745160000	704980000	625970000	231360000
7.47148e+07	7.21451e+07	3.89341e+07	2.44049e+07		51821000	68533000	32672000	29495000
2.25631e+09	1.16362e+09	7.44073e+08	5.78946e+08	9.8842e+07	1896900000	1049300000	715200000	627580000	185720000
1.31187e+09	5.64376e+08	2.79813e+08	2.82134e+08	2.85542e+07	1259800000	628210000	296210000	200030000	67166000
4.15887e+07					49478000
	1.62349e+07	1.35975e+07	4.24872e+06		19243000	17712000	18753000	15174000
9.06978e+06	1.41597e+07	9.63976e+06	6.21373e+06		8667000			6852100	3253100
8.64689e+07	2.50385e+08	2.19255e+08	1.93151e+08	1.33641e+08	240680000	152240000	89343000	175960000	165820000
6.66264e+07	7.96696e+07	7.01213e+07	8.492e+07	5.70949e+07	59470000	99757000	67286000	85004000	53390000
6.62127e+07	1.99327e+07	4.97135e+06	1.99807e+07		64957000	19368000	12658000	12908000	3824200
7.21023e+08	5.02047e+08	3.33735e+08	2.97172e+08	5.59491e+07	698330000	507360000	333590000	247480000	93832000
4.4289e+07	8.75141e+06	2.30655e+07	2.46877e+07	1.0293e+07	12269000	16861000	32504000	14554000	9172500
1.62434e+09	1.79103e+09	1.2315e+09	1.48594e+09	1.14414e+09	1819700000	1356400000	1315500000	1389800000	1140600000
1.71075e+07	1.01273e+07	5.67041e+06		9.61279e+06	8873500	5824200	12376000	13847000	17982000
3.28966e+08	1.17314e+08	7.13998e+07	3.56629e+07	4.77035e+06	374330000	129900000	69026000	61762000	4295000
2.43472e+07			4.12853e+06		24231000		3508900
9.32621e+07	1.83886e+07	8.41982e+06	1.26811e+07		151260000	32306000	15141000	13892000
2.67293e+08	1.09628e+07	1.6347e+07	3.82893e+07	2.2055e+06	221650000	66277000	6505100	13918000	17657000
				1.51986e+07
1.30956e+08	3.99452e+07	4.68276e+08	1.30352e+08		113760000	450040000	171060000	22699000
1.81741e+07	2.52581e+07	4.33936e+07	4.70355e+07	3.65166e+06	137350000	9058400	47405000	34290000	13902000
3.44685e+08	3.55519e+08	4.61041e+08	3.01294e+08	3.56769e+08	330610000	328030000	212650000	314930000	227590000
		4.08963e+06	4.66689e+06				3178800	3665100
4.30199e+07	2.13076e+07	2.29948e+07	1.59276e+07		37494000	25529000	23939000	20437000
7.15024e+07	1.10638e+08	3.72091e+07	3.64651e+07	4.60106e+06	331000000	173640000	43778000	87008000
1.31303e+08	4.4477e+06		4.12199e+06		114030000			3337400
3.65661e+09	1.68555e+09	1.20898e+09	1.13712e+09	2.60879e+08	2724300000	1558500000	1183200000	1160700000	504060000
9.29082e+08	8.6306e+08	5.81032e+08	5.10997e+08	3.90126e+07	739770000	711880000	600180000	643590000	62453000
				1.08765e+07
1.71075e+07					13996000	7800300
1.56078e+08	6.30496e+07	3.67099e+07	3.40312e+07		122180000	64883000	39839000	28435000	2479700
2.66685e+07	2.32565e+07	2.73147e+07	1.82498e+07		38403000	31706000	14746000
3.75546e+09	6.28116e+08	3.12948e+08	6.90667e+08	8.43855e+07	4020200000	775060000	456770000	529550000	276340000
3.97737e+08	1.48968e+08	1.28242e+08	1.52891e+08	1.68661e+07	449200000	171380000	149930000	127260000	50387000
1.26992e+08	1.50783e+07	4.19038e+07	6.01934e+07	1.92934e+07	79790000	42018000	56436000	57941000	15951000
7.54391e+06	3.539e+07	1.7179e+07	1.83755e+07		30150000	17161000	18407000	18102000
2.48728e+08	1.06311e+08	7.93919e+07	9.44854e+07	3.00911e+07	290680000	110660000	83712000	93640000	43422000
	2.3687e+07	2.60232e+07	1.3329e+07	3.5587e+07	16246000	22295000	25774000	13356000	9487900
3.23604e+08	2.92527e+08	3.41139e+08	1.42657e+08	2.66739e+08	223450000	341060000	258430000	249630000	216800000
1.44891e+09	9.07275e+08	6.1605e+08	7.02039e+08	2.05775e+08	1530600000	886160000	736290000	531490000	312990000
1.1728e+07					19305000
	7.27044e+06	1.16314e+07		4.39641e+06	33062000	15541000	10771000	5078300	7679700
1.15448e+08			2.63341e+06		63304000	3544000
3.2506e+07	1.80206e+07	3.01956e+07	1.55e+07		33618000	28337000	37592000	18719000
3.37964e+07	2.58799e+07	7.00515e+06	5.34998e+06		65811000	15524000	5571300	5028100
		6.9044e+06	7.0406e+06		18650000	10434000	11663000	19254000
9.61669e+06	5.68865e+06	1.01097e+07	1.13682e+07	3.12233e+06	8787600	14581000	11520000	7675000	2480100
			1.01795e+07	1.78168e+07				9204300	9054600
1.32537e+07	5.78481e+07	9.8581e+07	5.65729e+06	6.75567e+07	10063000	102420000	48428000	47247000	17194000
7.11398e+07	5.10436e+07	1.16643e+08	9.88493e+07	1.34438e+07	138600000	132730000	86637000	111630000	26439000
4.82816e+07	5.8297e+06	6.21411e+06	3.07142e+06		43744000	14150000	5843800	3697600	2658000
1.869e+08	1.55174e+07	4.80354e+06	2.35189e+07		193750000	22045000	5757700	18046000	9853300
1.58942e+07					13243000				2971200
7.2786e+06	4.4087e+06				8622600	12984000		3558700
2.78653e+08	2.77196e+08	4.95202e+08	2.9798e+08	8.14755e+07	96324000	328220000	271480000	229470000	102630000
9.10093e+07		1.63978e+08	1.35744e+08		812350000	211930000	175560000	119810000	143520000
1.55201e+07					9399500
1.57264e+08	8.52231e+07	2.32459e+08	6.04226e+07		233870000	67847000	54203000	29158000	8506100
3.06061e+07					50692000
4.79643e+07					25373000
2.29343e+08	2.02933e+08	2.8654e+08	1.36156e+08	2.83609e+08	206530000	194740000	146960000	171330000	195300000
3.21357e+08	1.4221e+08	1.12766e+08	5.28386e+07	4.93574e+06	374150000	153360000	74740000	58228000	12364000
1.13481e+09	4.95166e+08	3.72689e+08	2.79496e+08	8.71207e+07	1334300000	482370000	334260000	320680000	140170000
1.6443e+08	2.98929e+07	3.68534e+06	2.36327e+07	7.44037e+06	143110000	25070000	15923000	22215000	12091000
2.05359e+07	4.70551e+07	7.14925e+07	5.89768e+07	4.83727e+07	8458900	53336000	54601000	55434000	38315000
2.06931e+08	1.69205e+08	1.33036e+08	1.04719e+08		202140000	144710000	106760000	85908000
2.00981e+07	2.542e+07	1.33046e+07	1.39601e+07		60795000	47983000	26407000	7929300	3426900
7.11803e+07	7.7327e+06		1.5954e+07		46656000	6241600
	3.17915e+07	3.67537e+07	5.3671e+06			5111800	12497000	11216000
9.02725e+07			6.55829e+06		100920000	8673800			4162000
1.14715e+08	1.97831e+07	1.01017e+07	1.44568e+07	3.56591e+06	101150000	18472000	13926000	11761000	4727400
8.55479e+08	6.4227e+08	5.2137e+08	5.03011e+08	1.8972e+07	730560000	831650000	430790000	505330000	55545000
	5.96804e+07			1.12293e+07	141970000				18117000
4.36641e+09	8.28253e+08	6.08706e+08	7.90574e+08	1.0226e+08	3768400000	929710000	654890000	613770000	293330000
3.03554e+08	4.6952e+07	1.3469e+07	2.75661e+08	2.26885e+06	596610000	189850000	16496000	119690000	8749800
1.95802e+09	1.31074e+09	1.06747e+09	8.3414e+08	2.23111e+08	2005100000	1452300000	983520000	653870000	354960000
3.12484e+07	3.22772e+07				71628000	9304500
	4.18217e+07	5.65158e+07	2.23713e+07	5.17398e+07			41864000	31441000	42181000
1.7661e+07					12249000
1.6415e+08	1.67095e+08	1.804e+08	1.67746e+08	9.56614e+06	153920000	177890000	158420000	90336000	30865000
1.58904e+08	1.91073e+08	1.07236e+08	1.0876e+08	1.00716e+07	104800000	127840000	84273000	85776000	15663000
1.46318e+10	6.80573e+09	3.62844e+09	3.30379e+09	4.81623e+08	13742000000	6383300000	3586200000	2768100000	971460000
1.42509e+08	1.2461e+08	9.73712e+07	7.06388e+07		122350000	121490000	81481000	74800000	13054000
1.55644e+09	6.52204e+08	6.2181e+08	5.01806e+08	5.36413e+07	1646600000	850650000	533040000	443330000	67966000
6.62754e+08	5.38313e+08	2.58398e+08	1.52818e+08	5.70084e+06	537530000	535820000	267390000	120060000	17220000
6.52608e+08	2.43272e+08	1.50405e+08	1.37794e+08	2.49369e+07	647580000	218720000	80738000	132780000	30573000
1.42548e+08	7.59607e+07	1.90386e+07	3.44147e+07	2.62974e+06	114520000	43931000	56565000	31358000	7029400
1.52741e+08	2.0373e+08	1.37769e+08	1.52164e+08	1.08138e+08	127550000	168930000	161930000	232890000	172420000
7.97856e+07	2.88934e+07	8.67871e+06	2.8253e+07		81141000	32250000	7773200	5357200
2.27964e+09	2.39973e+09	1.79902e+09	1.74917e+09	1.2778e+09	2315300000	2157400000	1572600000	1431100000	1179500000
5.60508e+07	6.54952e+07	5.1019e+07	1.75688e+07		65930000	63807000	46124000	14290000
6.64962e+07	3.30708e+07	2.49539e+07	1.97397e+07		52467000	22183000	20859000	31451000	2628600
1.69811e+07					28435000	14547000
1.99669e+09	2.68218e+08	1.79962e+08	2.61152e+08	5.65173e+07	1674100000	436490000	251270000	191310000	118220000
	6.02495e+06	7.00216e+06	7.43261e+06	2.26334e+07			15485000	8497900	5392100
1.86428e+08	2.25954e+08	1.70365e+08	1.14086e+08	1.3672e+07	139530000	223980000	153950000	112400000	18551000
5.54731e+08	7.743e+08	8.42819e+08	7.81978e+08	9.45419e+08	520380000	904400000	797340000	803430000	820760000
1.08852e+08	4.42992e+07	9.46078e+06	1.41247e+07		63757000	13465000	15813000	14636000	3921200
1.15226e+07
8.14916e+07		3.41169e+07	4.84483e+07	2.06742e+07	82793000	63685000	40943000
1.69994e+07			3.22739e+06
2.22342e+08	5.73697e+07	5.1279e+07	5.92897e+07		185980000	83597000	53393000	54527000	23483000
	3.84538e+06	3.9842e+06	8.8946e+06	2.43729e+07	6313300	4396000	9802700	8657300
1.12671e+09	1.40775e+09	1.22164e+09	9.82689e+08	9.00044e+08	1043200000	1158300000	968300000	967550000	478580000
2.2212e+07	8.71204e+07	5.47151e+07	4.4387e+07		32680000	36405000	39175000	48441000
1.56676e+09	4.51724e+08	2.39464e+08	3.53999e+08	3.24582e+07	1221400000	325350000	228240000	262420000	76910000
1.96689e+07		3.25594e+06	4.13058e+06		77333000		4097100	5525500
3.2559e+08	6.73655e+07	2.25533e+07	4.02692e+07		305730000	63584000	24251000	52832000	9482400
6.70411e+09	1.2488e+09	7.09245e+08	1.12308e+09	1.78949e+08	6594100000	1262000000	811790000	869900000	456670000
8.76088e+06	1.69585e+07	6.17306e+07	3.08325e+07	8.28715e+07	12419000	50174000	60434000	78538000	80235000
3.97014e+08	3.39428e+08	2.18577e+08	2.49911e+08	2.50116e+07	374520000	302130000	261770000	170210000	46984000
3.16544e+07					26343000
6.20638e+08	4.56593e+07	4.82207e+07	8.50743e+07	1.77091e+07	515370000	119040000	94191000	59044000	38164000
1.27455e+07					13126000
1.76186e+08	1.37488e+08	5.15601e+07	4.66454e+07	4.39369e+07	202110000	114270000	64027000	64919000	44016000
9.68063e+08	8.48428e+07	2.51522e+07	2.67e+07		1243800000	128130000	4836700	29235000	5495100
6.57507e+07	2.7321e+07	3.77263e+07	3.52177e+06		13600000	26287000	19167000	20309000
	2.88149e+07	9.49556e+06	1.79912e+07	4.54856e+06	19740000	14497000	8836000	7581300
5.77645e+08	1.37108e+08	1.12298e+08	1.29176e+08	1.99177e+06	563080000	216150000	56751000	47553000	20483000
3.00979e+07		2.98648e+06	3.45903e+06		31762000	8646500	2412200	2880100	5413000
1.0537e+07			3.06209e+06		6937500	4855000		2517100
4.22136e+09	3.78295e+09	2.68433e+09	2.40059e+09	4.88646e+08	3714100000	3828500000	2682600000	2068300000	588850000
1.16731e+07	7.17588e+06				12871000	38360000		4365300
1.7012e+08		4.32102e+06	3.98005e+06		233510000	22226000		3957300
2.21522e+09	2.14413e+09	1.32906e+09	9.93342e+08	1.57101e+08	2328600000	1627300000	1085400000	960830000	275500000
		8.39231e+06	8.82481e+06	5.0616e+06			14614000
1.12343e+08	7.75404e+07	6.69653e+07	5.02012e+07		94222000	71531000	73206000	74674000
6.09856e+07	6.82817e+07	4.55032e+07	3.86192e+07	6.34907e+07	49926000	57488000	62295000	33623000	17393000
	1.07473e+07		5.67779e+07	1.17077e+07	9021000	10850000	12002000		31494000
5.08517e+07	6.99792e+07	5.57833e+07	5.91119e+07	6.8583e+07	61171000	50265000	72680000	65195000	65958000
3.45303e+07	8.58596e+06	6.06125e+06	7.17555e+06	5.12996e+06	9526000	14542000	6199300	7320600	4373000
9.38176e+07	1.31981e+08	8.166e+07	8.2863e+07	4.3724e+07	104500000	97974000	85988000	75198000	46223000
2.97874e+07		8.48519e+06	8.69844e+06		48868000		8802300	7210200	4674800
4.17768e+08	4.92198e+08	5.47101e+08	4.39022e+08	1.53886e+07	537980000	570320000	559760000	438230000	29733000
4.07863e+08	4.96748e+08	3.7835e+08	3.61639e+08	3.22878e+08	286660000	477190000	390760000	354340000	278190000
1.02236e+08	5.94413e+06	1.50206e+07	4.81529e+07		242560000	33315000	32346000	28577000	10736000
1.18168e+08	2.1911e+08	1.69588e+08	1.8327e+08	5.12351e+07	91918000	192460000	154400000	135570000	55318000
8.21571e+07	2.32344e+07	4.34005e+07	2.64729e+07		70354000	44888000	30707000	18140000
4.69218e+08	3.27433e+08	2.33077e+08	2.47891e+08	4.45264e+07	367330000	305090000	272210000	279700000	43063000
1.89311e+09	1.61208e+09	4.31903e+08	3.04056e+08	8.91223e+07	2133300000	1118500000	558910000	343770000	127130000
	7.58147e+06	7.45847e+06	4.82734e+06	3.42317e+06			5110200	4864600
7.59946e+06	5.72667e+06	3.89062e+06	3.96991e+06		8754500	4792700	3028300	3744200
4.52447e+07	1.31957e+07	6.41242e+06	1.23879e+07		53837000	9826000	8197300	5956100	2398000
	2.03289e+07	1.9194e+07	1.45045e+07			22250000
6.96266e+07	2.78705e+07	6.72045e+06	2.30839e+07		69201000	18607000	5689600	10626000
1.58827e+07	8.11156e+06	7.33131e+06	6.1003e+06	2.89037e+06	14168000	7864300	6139200		4518000
7.75318e+08	2.94845e+08	1.88691e+08	2.11474e+08	3.01029e+07	352970000	326240000	243730000	229540000	44330000
1.78182e+07		2.02782e+07	5.92251e+06	6.0261e+06		5610300	11412000	7073000
1.88299e+08	1.96371e+08	1.25801e+08	1.20235e+08	8.90714e+07	195310000	141580000	124670000	130940000	55367000
5.97348e+08	5.42545e+08	4.17324e+08	2.549e+08	6.69825e+07	441640000	501750000	356870000	196900000	35323000
1.06093e+07	6.28361e+07	7.24482e+07	6.14394e+07	7.41459e+07	74646000	79405000		37993000	11371000
4.65245e+08	2.03988e+07	5.00693e+06	2.12392e+07		439040000	11448000		3874200	2901600
5.62177e+06					22635000
4.62892e+09	2.0389e+09	1.48103e+09	1.5118e+09	1.73487e+08	4026200000	2032300000	1380300000	1339200000	325260000
4.40759e+07	4.34811e+07	2.07157e+07			61479000			12610000
1.11021e+08	7.99124e+07	3.82973e+07	3.37101e+07	1.68924e+07	121090000	30698000	51598000	48722000	14197000
1.14561e+08	5.37173e+07	2.55429e+07	2.83397e+07		147560000	49301000	24097000	25605000	2838600
3.24587e+08	2.50398e+08	1.74621e+08	2.22883e+08	9.9953e+07	251760000	245660000	122570000	226860000	87890000
1.12844e+08	6.05586e+07	2.75588e+07	1.76312e+07		74614000	60920000	17260000	16131000
6.99054e+07	8.89062e+07	4.70129e+07	5.52557e+07	2.85144e+07	42254000	44555000	42059000	46616000	14966000
3.84901e+07	7.75269e+06	2.40391e+07	1.48439e+07	5.32189e+06	37443000	14338000	8036900	13045000	9479100
1.30859e+08		9.455e+06			85957000	11440000
		1.99902e+08
4.42186e+07	1.23666e+08	9.36562e+07	8.10851e+07	1.03413e+08	34801000	99462000	114220000	102470000	66397000
2.38187e+08	1.94066e+08	1.19822e+08	1.02295e+08	2.98451e+07	204850000	173530000	69838000	96082000	24143000
3.21771e+07	8.51409e+06	6.66793e+06	9.78942e+06	7.99336e+06	12689000	15953000	4889300		3305100
2.17645e+08	8.53163e+07	1.2333e+08	1.35465e+08	7.55818e+07	306690000	172010000	93062000	79346000	76713000
1.41284e+07	2.86787e+07	5.87201e+06	1.05211e+07		15099000	8565500
1.94307e+07	1.13379e+07	6.52862e+06	1.39631e+07		37459000	19432000	12900000	5357300
9.42554e+07			2.14074e+06		121700000	3149900
3.21984e+07	2.56923e+07	5.64759e+07	5.64165e+07	1.03235e+08	22468000	27405000	34720000	31090000	81990000
5.99846e+07	6.83038e+07	6.37984e+07	4.93365e+07	3.25261e+06	14015000	77133000	40091000	45745000	7198800
6.59205e+08	2.96452e+08	2.14472e+08	1.599e+08	1.64411e+08	777710000	321790000	310880000	258200000	214260000
6.58626e+07			6.55138e+06			11321000	8998700
2.33452e+08	1.65979e+08	1.58626e+07	2.10673e+07		98610000	14191000	92125000	15896000	3228200
4.79267e+09	2.68206e+09	1.83928e+09	2.84205e+09	7.30111e+08	8089500000	3503400000	2286400000	2209900000	1452100000
3.13921e+06					2646800
3.39786e+07	4.06357e+07	5.96757e+06	1.78656e+07	8.22736e+06	24978000	22822000	27007000
3.03168e+07					33037000
9.55651e+06					31262000		13633000
8.12669e+07	1.5997e+07	9.56532e+06	1.26039e+07	3.01801e+06	90690000	9400500	20525000	12256000	8301700
1.57978e+08	2.52336e+07	4.57603e+07	4.10671e+07		130010000	58629000	45759000	46706000	27700000
2.9796e+08	1.84744e+08	1.27007e+08	1.28449e+08	3.0728e+07	425410000	158190000	90486000	129370000	62995000
	5.96461e+06	3.90168e+06			11448000
1.04888e+10	6.87404e+09	4.1551e+09	3.8055e+09	7.91346e+08	8943100000	5860500000	3719400000	3456800000	1515300000
1.97017e+08	1.77312e+08	2.01258e+08	1.42371e+08	7.59821e+06	242420000	267380000	227310000	138740000	19709000
2.2755e+08	4.4049e+07	1.13763e+07	4.75579e+07		148510000	44061000	22503000	25887000	7415500
7.12073e+06					8429500
	4.12538e+06	5.37295e+06	2.59719e+06		4880700			3777100
6.87028e+06					8670000
3.79828e+08	2.08146e+08	2.34163e+08	2.04347e+08	1.63479e+08	489520000	272460000	172890000	212420000	155740000
				9.14971e+06					3943600
6.76535e+07	1.09886e+08	1.39902e+08	2.45871e+08	8.29826e+07	81221000	76230000	262590000	274810000	94207000
7.00076e+07	1.05784e+08	4.01608e+07	1.82234e+07		69594000	76164000	24642000	17603000
1.72936e+07					14554000
		1.18706e+07						11635000
1.79368e+07	1.09255e+07	1.29179e+07	6.03521e+06		9398800	26640000	9193000	9216300
6.27756e+07					183760000	31177000
1.59868e+09	1.80133e+09	1.26558e+09	1.2302e+09	8.68578e+07	1318600000	1374900000	1089300000	1225500000	146210000
2.00595e+09	2.6904e+09	2.12269e+09	1.89397e+09	1.27534e+08	2021700000	2520500000	1743400000	1811700000	233120000
1.27802e+08	5.2519e+07	6.20046e+06	1.47447e+07		126840000	32812000	17459000	5109700
6.01215e+07	7.30883e+07	1.11042e+08	3.75517e+07	6.35026e+07	69159000	48303000	104540000	64809000	68685000
		2.31383e+06		3.3331e+06			3327300
1.17348e+08	5.20542e+06				104650000	7733000			3233900
9.75681e+07	5.18628e+06	5.3293e+06	4.91535e+06		47319000	9010000	5478500	5140600	2901900
5.19839e+07	1.94851e+07		1.0934e+07		43678000	10215000		18060000	4772400
2.76435e+07					28058000
8.52817e+07	5.43587e+07	4.17702e+07	4.41799e+07	6.05596e+06	111430000	51292000	46538000	33896000	5897600
2.77245e+08	1.39622e+08	3.93168e+07	5.4568e+07	1.1572e+07	315090000	155200000	56295000	24991000	20969000
1.05553e+08		6.72065e+06			65060000	29636000
3.36594e+07	4.04873e+07	3.72261e+07	3.37983e+07	4.34213e+07	45152000	37867000	30624000	34330000	79513000
3.63212e+08	2.80164e+08	4.10258e+08	1.24041e+08		327290000	259680000	226980000	244340000	10280000
4.0092e+07					20268000
8.45391e+07	3.70629e+07	6.79419e+06	1.95833e+07		23159000	24582000	30445000	14636000	2933400
8.91075e+07	1.43694e+08	6.25477e+07	5.0091e+07		72566000	127680000	106510000	116430000	7602300
7.88752e+07	1.76834e+07	2.88394e+07	6.929e+06		79081000	31899000	10283000	4915400
9.79732e+07	5.64033e+06	3.85285e+06	3.69816e+06		82237000	14331000	4998400	7850300
6.79197e+07	6.93475e+07	3.46531e+07	1.82513e+07		52680000	46720000	30632000	26027000	2816400
				2.3328e+06					13672000
2.62606e+08	2.77405e+08	2.9233e+08	2.74589e+08	1.93978e+08	353990000	280930000	236710000	274850000	155870000
7.37205e+06		5.76837e+06			8883500
2.46645e+09	2.56775e+09	2.04576e+09	1.99366e+09	1.79992e+09	2183000000	2441600000	1800100000	1793500000	1237000000
5.91359e+09	2.998e+09	1.77391e+09	1.60929e+09	2.56273e+08	4713900000	2708800000	1796600000	1432100000	441720000
7.87065e+08	3.87935e+07	2.79156e+07	5.9275e+07	3.24599e+06	730090000	70530000	55676000	74589000	12958000
6.7531e+07	1.73203e+07	3.36536e+07	2.18798e+07		87968000	31050000	27769000	37233000
8.19275e+06	1.1581e+07	8.34498e+06	7.96598e+06	7.07576e+06	9376500	8679200	8324500	9485600	5353000
1.66928e+07
7.82262e+06					10041000			3219800
5.6966e+08	7.29399e+08	6.20465e+08	5.59889e+08	6.40836e+08	573860000	724740000	614870000	679730000	703100000
8.94093e+08	3.6484e+08	1.39702e+08	2.66456e+08	2.27165e+07	786400000	304690000	197950000	193800000	67649000
1.38729e+08	1.25383e+08	7.26485e+07	9.21565e+07	9.24131e+07	180250000	96357000	70301000	103600000	38555000
			1.54992e+07		12824000
2.23017e+08	6.87956e+07	2.3204e+07	5.7121e+07		140060000	52887000	36038000	26676000	12292000
1.21398e+08	1.57369e+08	1.41496e+08	4.88626e+07		210410000	147870000	126500000	95371000
8.35805e+09	5.5557e+09	3.36266e+09	2.76991e+09	2.85186e+08	6658600000	4843100000	2819700000	3039800000	571300000
3.28484e+07	6.81873e+07	4.4409e+07	3.66084e+07	3.15999e+07	32960000	46074000	40390000	58824000	34855000
2.78161e+07					36552000
1.80487e+08	4.80755e+07	2.96585e+07	2.98216e+07	2.68028e+06	169080000	55342000	19832000	30879000	4080800
2.36191e+08	2.23624e+08	1.94342e+08	1.41012e+08		88098000	238580000	230670000	148400000	7569900
6.41064e+07	6.33255e+06	5.9604e+06	1.57696e+07	2.77053e+06	51502000	12237000	10264000		5601900
2.82414e+06
2.82299e+06					3535700
4.14759e+08	4.55747e+08	2.55189e+08	3.04041e+08	2.19015e+08	328430000		196100000		157630000
9.30634e+08	2.62761e+08	1.18098e+08	2.21663e+08	4.01339e+07	984590000	288040000	113820000	173980000	66972000
				3.16483e+06					3721100
6.52897e+06	5.44372e+06	5.1586e+06				3871300	4287600	3392700
1.26654e+08	1.3636e+07		2.69035e+07	7.62196e+06	182810000	5696800		4201600	12340000
2.03662e+07					7988900
1.80719e+08	1.04365e+08	1.16284e+08	6.18625e+07	2.33789e+07	219860000	124200000	87116000	74439000	33333000
8.45893e+06
3.29834e+07				2.5093e+06	39611000	5620100
8.3568e+08	4.45138e+08	1.43718e+08	2.25219e+08	6.20701e+07	575450000	607560000	199330000	155480000	86033000
				4.39759e+06	7003000		3461100		4453500
1.30502e+08	2.35594e+07	2.02254e+07	1.36178e+07		75736000	31275000	5345400	9213300
1.11166e+10	3.65331e+09	2.33106e+09	2.20987e+09	3.02522e+08	9736000000	3875600000	2081400000	1667200000	547940000
3.87987e+07	1.45473e+07	6.17475e+06	1.01413e+07		38308000	11928000	6672400	12142000
1.42027e+07	1.07064e+07		7.88296e+06			19613000	9128100
	1.36617e+07	1.07754e+07	7.74632e+06			13673000	9926400	11175000
	6.17201e+06	5.37046e+06			7510900	5783900	4209800
1.48411e+09	1.12749e+09	1.09089e+09	8.63306e+08	7.43299e+08	1541700000	1121400000	923150000	883430000	584190000
1.30194e+07	7.77796e+06				5083800		3499500
1.73331e+09	1.35575e+09	1.02861e+09	8.19446e+08	2.06157e+08	1583800000	1174500000	1071500000	959650000	258110000
2.68691e+07	3.18664e+07	1.67256e+07	1.61942e+07		29084000	37387000	17203000	10555000
		2.07546e+07	2.11665e+07	5.67446e+07		12475000	16238000	50250000	30874000
1.1159e+08	2.6633e+07	1.6618e+07	2.32375e+07		105610000	27534000	11884000	9593000
2.98915e+07					6518300
1.78009e+08	1.71449e+07		3.26309e+07		224070000	20960000	2847400	3252900
3.83358e+07	7.96193e+07	1.43928e+08	1.32291e+08	1.10215e+08	62168000	83154000	135660000	126130000	96121000
2.13093e+08	8.08764e+07	5.56069e+07	2.25065e+07	3.65166e+06	194320000	60777000	22752000	25977000	7619300
1.07463e+08	1.27014e+07	1.84277e+07	1.14387e+07		73891000	27983000	16392000	54826000	4416900
3.79529e+07	2.04662e+07	2.06001e+07	6.33517e+06		54405000	19750000	11531000	13792000
5.1415e+07			1.23365e+07	2.19057e+07	16594000	14826000	6016000	12894000	21128000
6.16983e+08	3.2211e+08	1.46628e+08	1.00414e+08	1.36024e+07	538640000	254270000	133420000	82546000	31609000
4.59632e+08	5.47316e+08	1.56115e+08	3.37256e+08	3.08222e+08	502420000	424500000	362980000	363140000	187010000
1.55027e+07
5.24324e+07	9.45848e+07	8.25788e+07	4.08577e+07		70738000	100920000	59632000	69043000
1.35797e+09	1.15771e+09	9.60388e+08	1.00737e+09	9.9495e+08	1253000000	1136200000	972370000	936090000	1012800000
1.94104e+08	3.66067e+07		1.5918e+07		237100000	37358000	7703100		2685000
9.48948e+09	3.2173e+09	1.90884e+09	1.74042e+09	3.15329e+08	8958300000	3521200000	1913500000	1736800000	647650000
1.45171e+08	1.65378e+07				114300000
			6.03065e+06				4415500
4.59574e+07		7.46913e+06	5.7647e+06		47773000		7459100
1.14272e+08	1.34741e+08	1.64625e+08	9.98043e+07	8.63065e+07	54605000	95706000	111760000	87942000	104910000
1.48093e+09	6.98909e+08	4.32829e+08	4.53671e+08	4.70267e+07	1188100000	682140000	460790000	377330000	83469000
2.9851e+08	5.45685e+06		2.63818e+07		456690000	27613000	4675400	8984300	10979000
5.77752e+07	5.38632e+06	3.96745e+06	3.59075e+06		20626000	5342500	3837100	3406400
8.49972e+07			4.90514e+06		64610000	7706400
4.46815e+07	2.67164e+07	1.78138e+07	2.03209e+07	2.50955e+07	21207000	21513000	16900000	27365000	8649200
	3.73904e+07	1.8899e+07				4217800	19616000
5.74492e+08	5.64977e+08	4.14444e+08	3.37145e+08	2.44773e+06	478710000	524610000	411730000	322010000	9577400
3.76945e+08	8.02166e+07	4.40523e+07	6.35523e+07	1.58695e+07	264280000	69087000	45332000	41680000	27707000
4.01633e+07	4.43568e+07	2.23968e+07	2.04156e+07		26518000	28918000	31270000	23677000
1.50986e+07	3.68189e+07	2.73565e+07	2.37444e+07		23532000	34484000	23056000	8766100
1.08042e+07		1.64974e+07		2.93515e+06				5404600
1.01503e+10	9.90222e+09	7.94308e+09	7.23785e+09	2.68927e+09	9624900000	8971200000	7058900000	7690900000	2611000000
1.2487e+07	7.16226e+06	8.09644e+06	7.93366e+06		31548000	11648000		4265600
2.6329e+07					34157000
2.39306e+07	2.10807e+07	2.61976e+07	4.24578e+07	1.61112e+07	45137000	52347000	56934000	26093000	21185000
5.26706e+07	6.51064e+07	3.12888e+07	3.26868e+07		55477000	33881000	32146000	34432000	13368000
2.17597e+08	4.46463e+07	8.38942e+06	5.14141e+07		123250000	69404000	6057400		23065000
1.61932e+08	1.30448e+07	5.35222e+07	4.89714e+07	3.02573e+06	139840000	27059000	76035000	76815000	5065000
1.82291e+08	3.52122e+06	4.32281e+06	1.29874e+07		187570000	26232000	7611000	6341200	7073100
3.14818e+08	4.10012e+07	2.40889e+07	1.23336e+08	3.3331e+07	371920000	58617000	27769000	50370000	68111000
5.02123e+06	3.83691e+06	3.25155e+06	2.88129e+06		3854400		3145800	3139900
	1.01976e+07	6.89075e+06					4150900	4864900
1.15159e+08			1.18898e+07		467320000	11045000	5264500	4531600
5.43342e+06	6.71644e+06	6.13519e+06	1.47543e+07		29846000			5562900	3014100
1.10308e+08					110000000	5780300
5.14989e+07	8.06532e+06	4.74514e+06	1.2457e+07		95425000	18618000	11663000	4387700
2.31909e+07	1.87945e+07	1.5182e+07	1.04359e+07		30777000	15822000	12411000	18724000
3.17432e+07	3.25544e+07	2.38767e+07	2.0168e+07	2.3786e+07	27920000	30434000	21854000	21161000	21145000
1.54362e+09	1.7779e+09	1.6346e+09	1.39667e+09	3.9346e+07	1399900000	1639100000	1380000000	1629900000	101030000
3.302e+07	7.29987e+06			2.46876e+06	38200000	6793900			8754800
1.92475e+07	4.4477e+06	6.09543e+06	5.46915e+06	5.52485e+06	29694000	5114000			8380600
7.87807e+07	1.37133e+08	1.4319e+08	9.2803e+07		84143000	175550000	113100000	54596000	11156000
4.10988e+07					40189000
4.06069e+07	1.12908e+07	1.05412e+07	9.1319e+06		143360000	11248000	10493000	9145400
1.41583e+08			1.59503e+07		89693000	29652000	6078400
5.74154e+07	8.71216e+06		9.53082e+06	1.87057e+06	42280000	21499000	6724900	7881800	4081200
3.5893e+07	6.28239e+07	3.49879e+07	3.26346e+07	3.24472e+07	21380000	30400000	23575000	23663000	21407000
1.20781e+07	2.74057e+07	2.47237e+07			34527000	6167200	6741000	5193500
1.29895e+08				9.39143e+06	147520000		39733000	49370000
2.2482e+08	9.20594e+07	6.20784e+07	6.10155e+07	1.0444e+07	216270000	103530000	43778000	55975000	18734000
				5.32809e+06
1.81046e+08	1.02477e+08	2.08423e+07	2.83787e+07	3.63342e+06	164950000	132940000	27092000	19532000	20248000
4.34895e+08	1.56658e+08	1.50784e+08	1.09627e+08	2.02417e+07	439400000	186340000	107600000	86215000	58168000
8.65894e+08	3.38299e+08	2.32249e+08	2.28202e+08	4.44585e+07	837320000	273630000	221070000	211420000	76086000
1.65954e+07	3.61946e+06		3.69978e+06		7661600
3.4105e+08	2.52973e+08	1.10763e+08	1.04043e+08	7.64197e+06	286170000	190070000	106910000	77692000	11834000
2.4704e+07					15094000
	2.68967e+07		1.64602e+07		17765000
8.28235e+07	5.92168e+07	3.07118e+07	2.45547e+07		74150000	56114000	33094000	14782000
4.01903e+08	3.26084e+08	2.73217e+08	1.90874e+08	2.59242e+07	387530000	332510000	221030000	216280000	39916000
	1.11725e+07	9.10692e+06	9.45956e+06	7.48414e+06		8874800	7844300	8417900	6638500
7.78375e+08	5.75611e+08	1.96494e+08	2.96034e+08	3.304e+07	861760000	473780000	227390000	187900000	68493000
7.34514e+06	4.93486e+07	4.23273e+06	9.58739e+06	2.6718e+07	7858200	6480400	17300000	4736200	11683000
5.28027e+08	8.12027e+07	4.05226e+07	7.87782e+07	2.42813e+06	460750000	100870000	58795000	51927000	27611000
3.54561e+07	5.40938e+07	3.83462e+07	3.02425e+07	2.79054e+07	43032000			37039000	2817200
3.38687e+07	3.99488e+06				10127000				7334800
2.20211e+08	1.37635e+08	6.09981e+07	2.98531e+07	5.28492e+06	474680000	254940000	78167000	16900000
	6.74575e+06	5.41391e+06					5593500	4350600
2.4271e+09	1.08954e+09	1.19353e+09	9.94517e+08	6.68434e+08	2799800000	1675400000	1395800000	923330000	430570000
1.54362e+08	9.95569e+07	4.2993e+07	4.15196e+07	2.6785e+06	141200000	87599000	19811000	10945000	9589500
1.3841e+08	1.14659e+08	5.6734e+07	1.77121e+07		98975000	97814000	43331000	24354000
4.20468e+07	7.76925e+07	1.20001e+07			19983000	26015000
1.39249e+08	1.20331e+08	1.52408e+08	9.0621e+07	1.12107e+08	160780000	140690000	66018000	66760000	93395000
1.03924e+07					25576000
5.23871e+06		5.80265e+06	4.46559e+06	3.2342e+07		3884700	3899300	11307000	18711000
8.31706e+07	2.21943e+08	3.0938e+08	2.74324e+08	2.30269e+08	105420000	207290000	327530000	318950000	221360000
7.94404e+09	2.38746e+09	1.65074e+09	1.66791e+09	3.19426e+08	7728800000	2536100000	1443100000	1408400000	599870000
4.10448e+08	2.125e+08	1.16972e+08	1.29632e+08	1.69967e+07	580940000	203460000	120000000	147650000	34112000
8.77159e+08	1.25052e+08	7.89315e+07	1.36097e+08	1.41656e+07	834440000	163760000	109520000	79434000	9904600
4.5399e+08	2.11825e+07	2.58059e+07	3.81725e+07	2.78359e+06	333100000	56824000	134360000	38774000	33200000
1.07328e+09	1.11413e+09	1.07086e+09	7.02164e+08	3.10435e+08	920580000	1168800000	971570000	713940000	143330000
1.93564e+08	5.39785e+07	3.14572e+07	3.30842e+07		218330000	42598000	11096000	20500000	2592100
7.93323e+08	8.30215e+08	5.64988e+08	5.99296e+08	2.00449e+08	616000000	841320000	655640000	526050000	207310000
4.06204e+09	5.70251e+09	5.06752e+09	4.18671e+09	3.22097e+09	4895200000	5225900000	4399200000	4596100000	2804400000
7.45075e+08	2.3281e+08	9.10233e+07	2.37268e+08	2.91971e+06	1053500000	264300000	233870000	110560000	36824000
1.85994e+09	1.16589e+09	7.20017e+08	4.41497e+08	5.42342e+07	1588100000	1053300000	619520000	406960000	64888000
2.09525e+09	3.64485e+08	1.81138e+08	2.16425e+08	2.53245e+07	1934400000	392250000	236270000	195350000	88474000
9.50443e+07	8.59577e+07	7.35962e+07	4.23917e+07		50274000	78105000	66724000	57036000	6746800
	7.04955e+06	6.69224e+06	6.96911e+06	6.13102e+06			8154300	6792000
3.52189e+07					10569000
7.66436e+06	4.20535e+06						3537500
1.00182e+07	7.50372e+06		9.40005e+06		25826000	13463000	3042600	4908500	3610600
2.52528e+07	3.41317e+07	3.26391e+07	2.69696e+07		20746000	6790400	35230000	29177000
9.32341e+07	3.15266e+07	1.18008e+08	8.69624e+07	1.24193e+07	92296000	88678000	70260000	69701000	25746000
2.61506e+07					12962000
6.93817e+08	4.08417e+08	2.28473e+08	2.3859e+08	2.58402e+07	608390000	360750000	264790000	207220000	36858000
2.61246e+09	1.18573e+09	8.1088e+08	1.00311e+09	1.16865e+09	2835300000	1160500000	801620000	831490000	794310000
5.59659e+07	4.40244e+07	1.95727e+07	1.50511e+07	3.872e+06	11751000	34747000	26312000	17174000	5925300
6.01591e+08	2.79085e+08	1.10704e+08	8.06149e+07	1.13549e+07	463420000	274900000	134450000	61489000	28138000
	8.9295e+08			1.22522e+09	206280000				16870000
1.31197e+09	1.16333e+09	1.24386e+09	1.17194e+09	9.30237e+08	2128400000	2015900000	1115000000	725670000	1370800000
	5.77499e+06	4.0112e+07	1.19912e+07	6.67374e+06	54364000	25994000	15760000	13253000	9867700
1.47572e+09	1.09002e+09	6.52593e+08	7.55457e+08	1.35431e+08	1702100000	657780000	698560000	503910000	203430000
				1.91509e+06	23425000				3820100
7.7933e+07	7.06218e+07	2.74173e+07	6.45793e+07	1.02209e+08	81596000	69195000	42793000	39980000	73308000
5.85042e+08	4.49835e+08	4.16407e+08	3.43647e+08	4.97195e+07	859680000	470430000	387890000	226810000	104850000
1.36539e+08	5.59519e+07	4.09013e+07	2.8314e+07		90259000	76714000	35686000	25413000
3.17885e+07	2.24078e+07	1.62642e+07	1.35472e+07	4.64423e+06	27731000	20646000	13404000	12336000	5346000
3.57753e+07	5.79768e+07	4.04628e+07	5.49662e+07	4.927e+06	29855000	65864000	61721000	37654000	10318000
6.68849e+07	3.33492e+07	2.23072e+07	1.95458e+07		67421000	28974000	20697000	13566000
2.71247e+08	6.08431e+07	3.58718e+07	3.73563e+07		207640000	54077000	50802000	49758000	26536000
2.62085e+09	2.28799e+09	2.01726e+09	1.85591e+09	1.25999e+09	2731900000	2057000000	2419200000	1791200000	1695200000
3.33875e+08	5.94413e+07	4.17254e+07	3.93465e+07		221860000	92158000	23663000	29530000	17393000
5.1252e+08	1.18778e+08	1.15427e+08	1.0995e+08	9.51017e+06	544510000	267710000	60858000	86264000	53255000
	1.13208e+07	7.52594e+06	7.93219e+06	5.77921e+06		10011000	73296000	7148200	5904000
6.41797e+08	3.46161e+08	1.42483e+08	1.89176e+09	6.40497e+07	638230000	320250000	203810000	170770000	82351000
1.90932e+07	1.33551e+07	1.78467e+07	1.58967e+07	1.56795e+07	20907000	13727000	20307000	15902000	16264000
2.67495e+09	1.3815e+09	1.38935e+09	1.32879e+09	1.03295e+09	2219700000	1661700000	1139400000	1208700000	941310000
1.46357e+08	2.04638e+08	9.88431e+07	1.05652e+08	5.76428e+07	209470000	86568000	95025000	96233000	77347000
1.0157e+07	1.61147e+07	1.50485e+07	2.36959e+07	1.26491e+07	8197000	4872400	11053000	10298000	7160800
7.63244e+07			1.72264e+07		139150000	25249000		16416000	9842000
1.21167e+07	1.01633e+07			7.61678e+06			5137900		2838600
1.63793e+08	5.62769e+07				190250000		38857000	25640000
	3.48614e+07	2.36226e+07	2.19085e+07	1.67863e+07		16173000	22500000	23992000	4348300
2.76348e+08	1.59749e+08	2.349e+08	1.69487e+08	1.8168e+08	176920000	295570000	209400000	205320000	142500000
6.68733e+08	3.27114e+08	1.81895e+08	1.85378e+08	1.87981e+07	762950000	339170000	121830000	146720000	29276000
3.29496e+07	3.22502e+07	1.88881e+07	3.22643e+07	3.76972e+07	41722000	25732000	18042000	30195000	19970000
5.23321e+07
1.23877e+08	2.09397e+07	4.28853e+07	2.99178e+07	8.94191e+06	141990000	62638000	31514000	27224000	11974000
1.64603e+08	3.00524e+07	3.40312e+07	3.15679e+07		203600000	60565000	37735000	42509000	13544000
1.04251e+08	7.23512e+06	4.41619e+06	1.25848e+07	1.95954e+06	11368000	16867000	4082800	3501800	2504100
5.48935e+08	1.51568e+08	9.79233e+07	1.61171e+08	2.68978e+07	562980000	224270000	134730000	88812000	59688000
1.40513e+09	1.75386e+09	1.35816e+09	1.14938e+09	9.43299e+07	1284800000	2163900000	1777600000	1107100000	174770000
1.95696e+07			9.66012e+06		11117000			5216900
1.24706e+07		1.02712e+07	5.29731e+06		11307000	6178800		5594800
4.71716e+08	9.06183e+07	3.80731e+07	9.54478e+07	3.3135e+06	406950000	119110000	53456000	32914000	13244000
	6.44796e+06	9.31818e+06	2.18798e+07	7.03377e+06		10079000	7971300		4523800
4.04893e+07	8.64164e+07	1.04645e+08	7.9557e+07	2.62566e+07	30860000	98170000	90855000	101400000	52611000
5.95776e+08	7.1175e+07	2.61876e+07	7.63979e+07		546320000	92314000	49911000	21716000	7121400
1.78838e+08	2.49171e+08	2.18557e+08	2.12326e+08	2.66934e+08	201880000	226010000	252980000	201170000	194280000
1.39973e+07	1.09823e+07	2.21886e+07	8.65657e+06	1.56057e+07	13447000	10437000	7026900	18437000	17108000
	2.00002e+07	1.35447e+07						12775000
	2.26935e+07	1.02153e+07	1.18619e+07			17643000	11259000	12386000
2.00788e+08	1.46724e+07	7.66017e+06	4.90169e+06		195560000	14659000	3498200		3784400
3.51793e+07	5.14348e+07	4.20104e+07	3.02557e+07	1.32335e+07	42936000	40340000	9137800	22198000	21421000
5.56303e+07	1.67243e+08	1.49269e+08	1.55676e+08		96953000	128980000	130780000	99529000	7717600
3.26738e+07	1.81237e+07	1.0893e+07	1.20338e+07	3.28611e+06	33922000	14778000	8441100	7836600	4707500
5.36823e+08	6.07548e+08	4.07209e+08	3.92201e+08	1.05449e+07	538430000	586110000	479600000	373840000	52462000
2.49287e+08	3.19252e+07	2.35398e+07	2.64032e+07	3.87311e+06	331420000	24830000	61584000	50536000	30965000
	2.8079e+08	2.11841e+08	1.64932e+08	1.06933e+07	16379000	223190000	171180000	167350000	16271000
4.87995e+08	3.16296e+07	1.90166e+07	1.06372e+08		706080000	54224000	26774000	22631000	21020000
2.22429e+08	3.68888e+08	3.94772e+08	3.55821e+08	3.40112e+08	272420000	466350000	352290000	311590000	309770000
4.08982e+08	5.78309e+06	4.03004e+06	2.43931e+07		289730000	23092000	4010300	3699900
1.1187e+07			3.80557e+06
2.33712e+09	1.28032e+09	1.09916e+09	1.40688e+09	2.95457e+08	4071000000	1814800000	1373800000	1232400000	794340000
2.05831e+07					14221000
1.20665e+08	5.22615e+07		5.1254e+06		75892000	83407000
8.07278e+09	1.86744e+09	1.26788e+09	1.71456e+09	2.03528e+08	8328100000	2021900000	1507400000	1100800000	557110000
8.10528e+07	7.94562e+06	8.80557e+06	5.43623e+07		159910000	13256000	2714700	57445000	12775000
2.13122e+09	1.6999e+09	1.42343e+09	1.00745e+09	1.54395e+08	2072700000	1670400000	1243100000	1080000000	191980000
4.98565e+07	2.59486e+07	1.61377e+07	1.98889e+07	3.74588e+07	60184000	23227000	21823000	16201000	20085000
1.29895e+09	5.02169e+08	1.5189e+08	2.8195e+08	2.78664e+07	1068000000	387330000	265020000	253060000	68162000
4.37277e+07	1.74736e+07	5.42826e+06	2.76198e+07		62754000	46210000	9951600	5741000	13924000
1.27397e+07	1.39757e+07		7.2571e+06	7.39593e+06	11453000
1.1946e+07						4836600	3018300
1.69252e+08	2.17553e+08	1.93146e+08	2.44306e+08	2.16334e+08	151640000	220230000	242500000	120890000	190030000
1.83641e+08	7.63225e+07	3.45943e+07	6.48923e+07		279560000	41046000	43191000	34438000	31044000
8.87352e+07	6.63635e+07	4.48485e+07	2.14001e+07	6.59893e+06	107910000	45729000	40291000	22150000	9962800
9.06409e+07		1.79882e+07			73975000
4.10583e+08	8.70346e+07	2.62016e+07	4.78429e+07		317460000	71230000	31794000	18033000	3028800
2.03719e+09	8.53077e+08	5.84799e+08	5.34962e+08	6.5427e+07	1961100000	840230000	550110000	366740000	120500000
4.58803e+08	3.34951e+08	2.11093e+08	1.86972e+08	3.84223e+07	373670000	359430000	258730000	135430000	51633000
3.47858e+09	3.45671e+09	4.90269e+09	3.19095e+09	5.07169e+09	4663600000	5435200000	4655900000	2980900000	3884800000
2.24454e+07					50278000
	2.14707e+07	3.25853e+07	2.70401e+07	1.19672e+07		22069000	26356000	23679000	12065000
	8.59737e+07		9.61163e+06	2.48818e+07				48777000
1.19421e+07					13494000
	1.94041e+07	4.70319e+06	4.11971e+06		11791000	9444300		2988100
9.17895e+07			5.49324e+06		51483000			3491700	3043400
1.47418e+09	1.5331e+09	1.27605e+09	9.29352e+08	6.82199e+08	2787200000	1781100000	1154300000	1087100000	993340000
3.17451e+07	3.10201e+07	1.23818e+07	1.77569e+07		27373000	24749000	7564100	8670500
	2.2095e+07								3555800
			3.42016e+06		16356000
7.50244e+06					5922900
2.59356e+09	1.94164e+09	1.48193e+09	1.35898e+09	9.97834e+08	2090700000	1768000000	1372900000	1355300000	875900000
2.39556e+09	5.90929e+08	3.25982e+08	5.2951e+08	7.67285e+07	2354100000	537970000	354230000	514070000	246240000
3.54281e+09	1.46515e+09	9.3693e+08	1.4683e+09	2.66044e+08	3713300000	1411300000	1102400000	1250900000	673270000
4.75921e+07	1.78207e+07	1.72398e+07	7.94908e+06	1.59043e+07	67679000	20127000	17066000	9750200	13172000
1.17695e+08	1.36482e+07	6.74765e+06	5.71915e+06		40139000	20856000	7218800	5806800
3.0175e+07	1.13295e+07	1.92289e+07	2.16242e+07	4.2378e+06	14275000	21687000	8838400
4.16379e+08	1.3116e+08	6.98313e+07	9.9966e+07		377370000	126840000	63464000	74743000
	6.96922e+06	6.50958e+06			13169000	95104000	21790000	5803500
3.13073e+07					26827000
1.9369e+08	4.57991e+07	2.24068e+07	3.07987e+07		246560000	67068000	23342000	30302000	3295200
8.10557e+08	1.16259e+08	8.53571e+07	1.4027e+08	2.11593e+07	745720000	146920000	124220000	112310000	18634000
1.55365e+07	6.2348e+06				13735000	7412500		5392900
7.14956e+08	8.06311e+08	6.47819e+08	6.14776e+08	6.96126e+08	760650000	714320000	661070000	643690000	511280000
2.24329e+09	5.82234e+08	4.92232e+08	4.47272e+08	1.35787e+08	2011900000	781930000	467890000	359080000	184090000
4.05201e+08	2.19098e+08	1.6057e+08	1.67173e+08	9.8367e+06	544480000	69269000	130790000	121010000	55332000
2.25293e+09	9.04135e+08	4.33836e+08	4.97736e+08	6.40242e+07	2115300000	769170000	555800000	478710000	240010000
4.65756e+08	1.21318e+08	5.68197e+07	5.38032e+07	2.42321e+06	388460000	76985000	65207000	70561000	5735700
2.60243e+08	1.10647e+08	3.36655e+07	3.27095e+07	4.3836e+06	265740000	105340000	42214000	60769000	8014700
2.26913e+08	3.04473e+07	5.16607e+07	3.93472e+07	2.6992e+06	181440000	34263000	15955000	27509000	8049300
1.10877e+08	4.50056e+06		3.44918e+06		76536000	3196100	3286200
9.47598e+07		6.41063e+06	5.6739e+06		36336000	10872000
1.43734e+08	1.46576e+08	1.50654e+08	1.66328e+08		58663000	217420000	166420000	90139000
1.59155e+07		6.90052e+06	1.23417e+07			10970000	6474200	7468300	6911300
2.50801e+07	8.32153e+06	5.77126e+06	5.66251e+06		21261000	9137600		7524800
	7.53658e+06		5.90671e+06	1.62113e+07	18379000	15182000	4327200	12990000	11304000
8.59529e+08	2.76301e+08	1.53813e+08	2.23632e+08	3.56082e+07	917950000	337370000	205710000	203180000	121730000
8.44668e+06		7.21253e+06	5.90899e+06		17145000	8442400	7730100		3884200
	3.09244e+07	1.29548e+08	3.73005e+08	2.88384e+07		75491000	24492000	23380000	34173000
5.71579e+08	3.54575e+08	3.40203e+08	2.33866e+08	3.30239e+07	515580000	250440000	314070000	250650000	59980000
5.90453e+08	3.9251e+08	2.47018e+08	2.3524e+08	3.87311e+07	408380000	393540000	220620000	204480000	30876000
8.43221e+07	4.31904e+07	2.11861e+07			89447000	42809000	14122000
5.09945e+07	9.70806e+06	1.36713e+07	1.45949e+07		23175000	26719000	7571400	14695000	4007200
1.41902e+07	1.81089e+07	9.95127e+06				5954300	6361400	12942000
4.56016e+07					41022000		4495600	4676400
6.51316e+07	1.54683e+07		1.4193e+07		52498000	4248600
1.51382e+08			6.17031e+06		170700000
3.43856e+08	5.81473e+07	3.30975e+07	4.12882e+07	1.91594e+07	277310000	54378000	37646000	35904000	18929000
3.23932e+08					269000000
		2.82863e+06	2.38487e+06	2.55179e+06	2993300	2212700		2571400
	9.67421e+06	6.15831e+06	5.29944e+06	1.81747e+07	9234300	8913400		13190000	8538800
5.89816e+08	1.4091e+08	7.32444e+07	1.02978e+08	6.32804e+06	559440000	172410000	97465000	54329000	27365000
1.66523e+08	1.47092e+07	4.0403e+06	3.17669e+07		164040000	12599000	5050300	8018700	2949200
	1.08348e+07	5.76458e+06	6.09266e+06			8057100	7127600	4909100
3.71988e+07	1.3555e+07				34915000	9785600	7031900
	6.28361e+07	4.17084e+07	3.91283e+07	3.78235e+07		39977000	19903000	43019000	28310000
6.58587e+08	7.44166e+08	3.82346e+08	4.17709e+08	2.669e+07	697120000	538730000	444570000	337940000	15725000
3.60656e+08	1.701e+08	1.00788e+08	1.51826e+08	7.77793e+07	334060000	165770000	93402000	85485000	64413000
5.65677e+09	2.61706e+09	1.65612e+09	1.64984e+09	3.36651e+08	5192500000	2589600000	1540400000	1332400000	575900000
6.6015e+09	1.73215e+09	1.16244e+09	1.72345e+09	3.20342e+08	6801600000	2031200000	1288300000	1241500000	633200000
8.79165e+09	8.80133e+09	7.14138e+09	6.42605e+09	3.13556e+09	10876000000	8546400000	5544100000	5267300000	3253200000
4.49419e+07		8.13531e+06			32415000		6303900	7359200
6.07407e+08	1.10276e+08	9.59123e+07	1.11743e+08	1.60993e+07	529450000	148320000	90319000	113990000	55217000
7.60409e+07	5.16727e+06	4.88266e+06	1.61465e+07		58513000	5319400	8292900	9833500	5935400
1.0755e+07	9.97924e+06	6.95702e+06	7.84035e+06	7.57166e+06	25609000		8725800	6975900	9876900
1.05447e+08			7.09783e+06		40458000	13219000	11456000	14356000
6.50728e+07	1.72038e+07	5.66005e+06	1.80236e+07		72279000	25773000	3818800	6363400
5.06338e+07	3.62326e+07				63101000
4.55775e+08	5.4929e+07	3.57293e+07	6.52317e+07		404940000	68588000	47768000	62535000	21345000
1.54757e+08			9.89007e+06		151750000		8583700		5408400
9.67581e+07	1.19345e+08	1.07475e+08	9.75122e+07	1.34854e+08	64660000	115560000	90281000	102530000	140870000
2.6356e+09	1.18155e+09	5.71655e+08	7.65595e+08	1.01615e+08	2792400000	846190000	493490000	491960000	213400000
7.35498e+07	5.0748e+08	5.50668e+08	4.08489e+08	9.3575e+06	529120000	521440000	489480000	438370000	82333000
1.20029e+10	1.3387e+10	9.75775e+09	9.44854e+09	7.52926e+08	10238000000	10868000000	10853000000	10078000000	1532100000
5.18952e+08	1.81715e+08	8.91439e+07	7.80803e+07	4.49742e+06	547000000	190560000	107330000	69552000	19052000
3.13478e+07	1.29136e+07	4.19974e+06	4.44458e+06		39688000	7121200	4171400
8.40396e+08	8.67206e+07	9.13801e+07	1.36538e+08	1.09121e+07	888620000	164760000	113960000	103220000	15002000
2.45767e+08	1.31086e+07	1.00619e+07	2.07822e+07		79623000	27952000	15862000	4874500
9.45158e+08	1.16675e+09	8.24224e+08	6.02073e+08	2.5484e+08	856530000	972910000	763180000	598680000	230640000
6.44276e+08	9.27328e+07	6.54795e+07	7.72795e+07	1.30232e+07	697840000	87854000	62639000	60518000	42106000
1.14387e+08	1.07296e+08	9.36621e+07	6.76605e+07	5.56438e+07	112420000	91003000	65262000		24181000
5.89103e+07	4.63903e+07	2.70915e+07	3.28116e+07	3.80475e+07	61429000		22131000	29401000	26631000
1.8799e+09	2.53305e+08	1.82872e+08	2.07396e+08	2.49624e+07	1596400000	356750000	212860000	152030000	100870000
9.68352e+06	1.76282e+07				34046000	17064000
1.33232e+07					17547000
3.84814e+07	6.66763e+06		1.5198e+07		67777000		11596000		4094500
	3.2796e+07		3.89388e+06	4.43143e+06	43554000	6186100	5078700	11691000
1.81056e+10	1.95108e+10	1.23489e+10	1.07313e+10	2.19803e+09	15486000000	15226000000	11129000000	10739000000	2703500000
2.18918e+09	6.96922e+08	3.01189e+08	3.63829e+08	4.30269e+07	1782100000	508550000	331330000	236030000	106800000
4.48291e+08	2.29229e+07	2.76505e+07	9.28471e+07	3.26304e+06	646900000	43472000	56025000	55431000	6773600
6.26058e+07	6.8267e+06	5.06891e+06	8.06075e+06	5.0823e+06	32776000	21296000			6220200
3.10343e+08	4.12268e+07	2.03839e+07	3.63388e+07	9.48303e+06	360980000	39990000	31581000	36339000	16884000
3.87023e+07
1.35633e+08	1.62361e+08	1.60211e+08	8.89166e+07	1.42267e+07	125720000	137130000	144550000	74607000	32974000
3.87428e+07	5.56931e+08	3.97642e+08	2.93617e+08	2.21924e+08	224050000	43662000	173280000	346490000	94597000
1.05486e+08	1.70382e+08	9.75326e+07	8.21209e+07	9.23876e+06	51376000	126370000	56702000	82792000	12473000
6.19009e+07	7.45502e+07	8.32006e+07	4.50828e+07	4.86806e+07	61931000	73250000	63424000	38977000	40451000
9.89955e+07	1.48772e+08	4.85127e+07	6.83401e+07		235340000	97769000	60019000	53853000
2.35709e+08	1.77361e+08	1.5176e+08	1.00811e+08	1.08341e+08	381230000	226650000	186780000	136510000	99919000
1.24407e+09	1.26953e+09	1.00469e+09	7.50388e+08	2.87943e+08	1124400000	1145900000	1034100000	856670000	333380000
8.50599e+08	1.336e+09	8.86217e+08	8.8608e+08	3.87217e+07	920320000	1082500000	930690000	912800000	74331000
		3.49341e+06		2.52991e+06			3933800	3564000
1.59955e+08	1.2179e+08	7.4494e+07	6.16069e+07	3.61315e+06	191530000	112420000	68422000	56938000	15748000
9.05792e+07	5.95872e+07	2.05772e+07	1.07136e+08	6.21032e+06	177270000	88550000	37060000	52593000	90624000
3.58226e+07	1.54156e+07	3.66092e+06	3.51126e+06		31606000	22453000	3298700
9.95066e+08	3.97305e+08	1.89459e+08	2.4615e+08	4.11949e+07	759000000	375760000	209800000	179740000	81725000
	8.97537e+06				10558000		6464700
1.11484e+07	3.18614e+07	1.36394e+07	1.81903e+07			21343000	6841900	8868000
6.71858e+08	4.50166e+08	4.43432e+08	4.99485e+08	2.48708e+08	592770000	618780000	370420000	421080000	236380000
2.19671e+08	2.89792e+08	2.13654e+08	1.46852e+08		188900000	223070000	193400000	176250000
1.85155e+08	1.29406e+08	1.26688e+08	1.15592e+08	1.62927e+08	109960000	119840000	72964000	97856000	112060000
	1.2293e+07	1.40978e+07	5.29378e+06	4.5506e+07	6169800			12241000	18572000
5.86489e+08	3.30622e+08	1.66688e+08	1.62552e+08	1.37788e+07	526130000	328020000	181200000	126570000	46979000
4.12946e+08	1.81641e+08	1.27086e+08	1.51451e+08	3.50306e+07	332020000	193390000	145980000	119850000	10947000
1.52973e+08	5.56085e+06	9.63029e+06	1.8648e+07		143310000	16245000	9213000	9567200
6.77162e+08	2.71395e+08	1.73435e+08	1.30322e+08	1.52868e+07	616650000	330490000	187960000	139920000	33294000
1.14812e+08	1.45595e+07	4.91036e+06	1.86811e+07		118320000	21017000	6658100	12642000	7144000
2.77563e+09	1.95133e+09	8.90642e+08	1.5237e+09	2.63389e+08	4630700000	1699700000	1463700000	1248500000	776990000
4.31086e+07					19153000
2.91952e+07	1.78747e+07	7.57606e+06	1.08907e+07		20621000	21369000	16199000	6658700
2.72635e+09	1.43682e+09	1.01267e+09	9.04961e+08	1.3024e+08	3289800000	1386300000	1088100000	849140000	286300000
1.35961e+08	3.34792e+07	4.72162e+07	3.80527e+07		121110000	59128000	24715000	13646000	4315200
3.72007e+08	3.08545e+08	1.07186e+08	7.29464e+07		492240000	259460000	130720000	101940000	8599800
8.80351e+06	1.54573e+07	3.46949e+07	7.42821e+06		20780000	3834200		5101800
7.63311e+07	5.74311e+06	1.77969e+07			45865000	69148000	30425000	27890000
8.21195e+09	2.89584e+09	1.61785e+09	2.54797e+09	5.76428e+08	9809100000	3321500000	2091000000	2099300000	1235500000
1.99765e+07					28322000	13434000
1.48334e+07					17070000
8.0425e+08	2.03105e+08	1.09309e+08	1.23042e+08	5.21036e+06	452920000	204510000	105470000	116610000	22230000
3.63491e+08	9.3763e+07	1.0304e+08	1.69296e+08	1.46855e+07	806960000	223680000	142080000	104280000	64545000
6.63245e+08	2.76203e+08	1.62782e+08	1.60179e+08	3.25091e+07	718120000	317760000	175300000	120960000	76536000
4.98179e+07	4.00286e+07	1.70027e+07	2.46833e+07		45340000	10325000	21389000	32709000
6.26348e+07			3.98615e+06		44191000	3700700	2797700
		7.29594e+07					8417800	5356900
2.2295e+09	9.62197e+08	6.23155e+08	6.3827e+08	5.2571e+07	2239800000	887860000	586730000	527940000	133200000
5.87e+07	1.07193e+07	7.90561e+06	1.85018e+07	2.90937e+06	70041000	19654000	14585000	7563200	4171400
4.7513e+07	3.54869e+06		3.78669e+06		24486000	5939600
1.31419e+08		4.11544e+07	5.04723e+06	3.61697e+06	84479000	10156000		7029100
1.55586e+07		8.20417e+06			18776000
5.13397e+09	2.4857e+09	1.60849e+09	1.87325e+09	2.08973e+08	4780500000	2886900000	1767700000	1570200000	410030000
5.63652e+07			1.11317e+07		197910000
			1.09208e+07		10555000	39500000
1.27021e+09	1.76895e+09	1.33414e+09	1.30447e+09	1.11818e+09	1233500000	1266600000	1216800000	1311000000	1122000000
5.19502e+07					58248000
1.18341e+08			7.80509e+06		75064000
4.467e+07	1.04519e+07	1.48711e+07	1.74094e+07	3.15838e+07	55217000	24734000	13410000	10495000	2218600
2.02273e+09	5.3591e+08	2.55359e+08	4.93607e+08	1.0444e+08	1867300000	411800000	323380000	308910000	205960000
6.26213e+08	5.66326e+08	2.65404e+08	2.86196e+08	2.47648e+07	696840000	549450000	238710000	212580000	80805000
5.80307e+07					27126000
7.09729e+06	4.97239e+06	3.48255e+06	3.32782e+06			3566200
1.24234e+07					11070000
6.49387e+07	1.14073e+07	8.29455e+06	1.48425e+07		76071000	9282400	4337800	8086200	2738000
8.71469e+08	2.19981e+08	1.71043e+08	3.95786e+08	3.88337e+07	1178300000	299450000	238540000	288060000	80760000
4.89355e+07			4.33607e+06		14494000
5.53748e+09	1.45755e+09	7.93909e+08	1.12044e+09	1.58746e+08	5115200000	1501400000	990410000	895560000	417460000
1.59155e+07	6.47507e+06		2.61203e+08		41180000	7586800	266950000	2162500
4.48291e+07	3.24048e+07	3.07995e+07	1.91498e+07	6.10523e+06	47257000	36967000	32903000	19501000	4694900
3.9522e+07	9.55892e+06		2.38546e+06		39742000
						7673900			3600700
1.62337e+08	7.88429e+07	5.66174e+07	4.83219e+07	9.29898e+06	262430000	50556000	75203000	29026000	24035000
5.48588e+06	6.25283e+06	5.04968e+06	5.34234e+06		6219500	6226700	4016800	5085600
7.03818e+08	7.5253e+08	4.41988e+08	3.18309e+08	3.31605e+07	633380000	659370000	515950000	319740000	79331000
1.85107e+07	1.54058e+08	1.2319e+08	1.41915e+08	2.6221e+08	48353000	102380000	104400000	134380000	212290000
5.18653e+07	1.26192e+07				79427000	13611000	3917400
2.46789e+07			2.37951e+07		78101000		2458600		3358200
2.89387e+07	1.34079e+07	1.56823e+07	1.12301e+07	2.51507e+07	13343000	15240000	46001000	40794000
6.63178e+06					10985000				4116000
2.8903e+08	9.25942e+07	3.53765e+07	5.4798e+07	1.0226e+07	287090000	84494000	41140000	25152000	11180000
9.02619e+07	5.6337e+07	3.40412e+07	2.05413e+07	7.49703e+06	90221000	45049000	25506000	17492000	4276700
7.81336e+07	1.76772e+07		1.46301e+07		51165000	26003000	4181700	5439000
4.92383e+07				2.22534e+06	33856000	12164000
1.3409e+08	2.63999e+07	1.3478e+07	1.93658e+07		117910000	27729000	29878000	16813000	4905400
1.34071e+07	6.45385e+06	1.99454e+07	1.63412e+07	1.00759e+07	33265000		10639000	10278000	3656200
2.61149e+08	1.47239e+07	1.08352e+07	1.5904e+07	1.51596e+07	151640000	19486000		8670900	5914100
3.25706e+08	1.26658e+08	2.30276e+08	2.1032e+08		337770000	289240000	230030000	106430000	11480000
		6.49374e+06	7.50461e+06			11480000	11244000	6780400	12429000
5.10186e+07	3.20516e+07	4.80603e+07	2.60255e+07	3.10325e+06	20985000	81363000	44918000	8156100	2603500
1.11928e+07					13315000
1.06026e+09	5.12263e+08	3.50567e+08	2.58404e+08	4.49386e+07	1189800000	350480000	381660000	229640000	97322000
2.77033e+07	2.65238e+07	2.88025e+07	9.70714e+06	2.57164e+07		29398000	7966300	16680000	11559000
4.40093e+09	1.29271e+09	7.51089e+08	8.12687e+08	1.60858e+08	4331500000	1142500000	840890000	900690000	363150000
4.15135e+07	1.30779e+07				29187000	16779000
1.14812e+10	5.1555e+09	3.22983e+09	4.34856e+09	7.26625e+08	11538000000	4670300000	3148900000	3349900000	1040900000
8.16585e+08	3.41059e+08	2.43211e+08	2.16219e+08	1.38162e+07	631900000	308470000	208710000	158790000	43086000
5.38366e+08	2.75124e+08	1.6059e+08	2.09152e+08	4.28114e+07	405700000	226880000	196820000	177360000	59612000
1.87913e+09	1.8001e+09	1.8903e+09	1.32842e+09	3.80432e+08	2267400000	1829400000	1587800000	1323600000	354260000
8.1291e+09	6.7682e+09	4.69222e+09	3.00478e+09	3.45913e+08	7720000000	6154100000	4700300000	3310400000	664740000
					114810000
1.12748e+08	1.9631e+08	9.92965e+07	9.56902e+07	4.62091e+07	96054000	93657000	91452000	82743000	34556000
7.57766e+06					21385000
2.08619e+08	3.21448e+07	8.9971e+06	2.67242e+07		231380000	43149000	17659000	31521000	6859800
3.74707e+07	3.08778e+07	1.87326e+07		2.373e+07	34729000	22989000	20177000	19825000	19393000
3.73897e+08	1.16621e+08	3.07417e+07	4.91646e+07		484920000	153410000	66787000	40222000	11518000
1.82088e+08					91386000	3180300
	7.39125e+06	9.88351e+06	9.17451e+06	1.51062e+07		7594200	11182000	12846000	4641900
		5.6159e+06	2.61203e+06	1.18095e+07
7.32017e+08	2.52262e+07	1.46838e+07	4.84769e+07	1.07281e+07	889140000	20950000	23807000	30532000	41100000
5.02345e+07	9.29511e+07	1.25851e+08	9.67261e+07	1.34905e+08	79738000	81001000	91121000	52311000	56988000
4.57125e+07	3.04706e+07	5.09771e+07	3.56489e+07		60221000	49262000	52049000	32497000
1.59965e+07					15861000
1.22286e+08	6.54682e+07	3.81349e+07	2.97393e+07	2.00593e+06	151430000	60792000	37338000	23936000	11476000
4.96414e+07	9.55868e+06				45054000	9016700
2.18205e+09	7.5047e+08	4.31115e+08	5.61196e+08	1.08426e+08	2534500000	778700000	491090000	415230000	207930000
				4.59173e+06					5210800
	4.61119e+08		3.49187e+08	2.22382e+06	285920000		308440000		456130000
	1.79924e+07	1.29747e+07	1.80794e+07			16341000	20635000	15335000
1.07704e+09	5.71772e+07	4.29003e+07	1.4639e+08	3.54072e+06	954360000	73841000	42137000	52021000	63317000
1.27108e+10	3.50711e+09	2.1785e+09	3.62029e+09	6.4796e+08	11454000000	3694800000	2746700000	2440600000	1558600000
6.81955e+08	1.02007e+08	7.64811e+07	9.53523e+07	1.80509e+07	639480000	124030000	113500000	62654000	55254000
1.64343e+09	2.47442e+08	2.03111e+08	5.22935e+08	4.58249e+07	2268500000	453940000	302570000	367420000	236390000
1.81249e+07	3.74787e+06	6.13848e+06	1.06093e+07		24255000	15980000	10317000	7619200	6100800
1.80834e+09	6.98675e+08	3.98151e+08	4.27598e+08	1.42496e+08	1412800000	619840000	419830000	314120000	208670000
3.13082e+07	1.50967e+07	1.49409e+07	2.38289e+07		42271000	29762000
3.78333e+08	3.42089e+07	2.78877e+07	5.71203e+07	4.07606e+06	476410000	41812000	12083000	24125000	19213000
				7.42519e+06			8811700		5208700
1.12198e+07					12970000
1.51005e+09	4.2614e+08	3.47786e+08	3.47813e+08	2.86399e+07	1259800000	454460000	289980000	221000000	67526000
1.8258e+08	1.44442e+07				214870000	22161000	9656200	10577000
3.06553e+08	1.382e+08	2.19394e+07	1.47859e+08		366650000	92524000	68909000	20663000
6.81338e+06		1.29697e+07			8007600
1.50735e+08	1.59871e+08	1.94182e+08	1.92894e+08	1.86726e+08	194040000	200770000	140680000	197610000	183840000
1.0674e+08		4.78879e+06	3.91489e+06		79841000		6576500
2.43684e+08	4.47873e+07	5.59956e+07	4.08606e+07	2.15189e+06	286500000	52346000	48448000	30265000	24771000
3.21646e+09	4.43936e+08	2.59524e+08	5.55789e+08	9.77903e+07	2682400000	688580000	306960000	386730000	180750000
5.01256e+07	5.67491e+06		2.57919e+06	2.58114e+06	75242000	14390000	4728500	4307400	4268900
2.63435e+09	7.48103e+08	3.84119e+08	6.70316e+08	6.58698e+07	2158100000	756560000	487390000	292040000	199360000
1.6091e+08	7.36181e+07	1.11601e+08	8.18712e+07	3.34149e+07	155040000	135140000	38596000	84703000	45563000
4.62757e+07	3.18627e+07	2.31034e+07	2.42028e+07	5.07144e+06	55635000	31145000	22182000	18837000	8743000
1.8148e+07	1.77226e+07	2.09349e+07	1.26671e+07		16538000	23671000	20483000
1.76658e+07	2.76632e+07		3.99967e+06	4.61887e+07		15018000	5290900	7848200	22244000
1.44882e+07									2407400
2.50879e+08	2.23452e+08	2.11313e+08	1.223e+08	2.5255e+07	232030000	192690000	107990000	113050000	33082000
3.13989e+07	1.58706e+07	2.98528e+07	1.31564e+07		19433000	33632000	12423000	12481000
2.02861e+08	6.96357e+07	3.50557e+07	1.09333e+07		119280000	85650000	12404000	23415000
3.00748e+08	1.91968e+08	1.74521e+08	6.60031e+07	9.07592e+06	347960000	206670000	55089000	109250000	53023000
	6.38394e+06	2.00012e+07	1.29397e+07			8672600	7607700	6948500	12075000
1.34447e+07	2.86407e+07	2.32538e+07	9.4816e+06	2.61235e+07		24353000	15252000	29706000	29265000
4.64406e+08	3.1767e+08	1.4899e+08	9.43605e+07	1.60001e+07	603670000	202530000	150230000	137770000	19956000
9.45795e+07			1.69385e+07		101960000	7065300	5963600	13041000
1.2189e+08	2.65545e+07	5.10508e+06	3.29439e+07		75971000	30306000	8163500	13418000
3.51783e+08	5.65615e+08	4.82925e+08	4.94085e+08	7.71525e+08	324850000	390000000	402710000	425120000	321200000
1.75723e+08	4.59917e+07	1.21406e+07	3.03402e+07		172250000	43874000	9820300	28425000	4974100
1.18631e+09	3.23471e+08	2.03739e+08	1.68789e+08	3.69932e+07	1160700000	265770000	173900000	180230000	71830000
2.19082e+08	2.50005e+08	3.44807e+08	2.33712e+08	4.02535e+08	349930000	255540000	191350000	229950000	231530000
	9.38476e+06	9.4262e+06	3.34104e+06			10969000	10460000	3607100
1.04107e+08	5.03629e+07	2.50446e+07	3.6125e+07	2.79818e+06	95455000	51470000	25222000	11615000	3773500
1.71451e+07					9407200
2.50907e+08			2.00116e+08		68112000			13602000
3.87765e+08	1.00689e+08	5.13169e+07	6.94685e+07	6.21269e+06	307990000	127530000	41761000	31367000	9975000
1.31322e+07					6486800
8.00065e+07		1.27983e+07	1.14924e+07		40985000			12591000	3211800
1.43175e+09	1.03171e+09	8.6256e+08	6.68458e+08	3.23548e+08	2493700000	1162300000	526580000	513660000	365960000
1.25748e+07					36674000
2.27444e+08	2.16694e+07	1.22742e+07	1.15144e+07			17964000	6136800	21152000
9.32341e+09	1.02628e+10	1.07993e+10	8.88358e+09	8.44711e+09	10502000000	11485000000	9734500000	9357700000	7636500000
9.08135e+07	9.36637e+07	1.16493e+08	1.06093e+08	1.34515e+08	78858000	87157000	107830000	134200000	111970000
2.9634e+07	7.02956e+06		2.78813e+06		33055000	15470000	4117400	3314400
1.22768e+09	3.03296e+08	1.8906e+08	2.02231e+08	2.21949e+07	1238100000	379690000	173700000	220370000	61535000
8.45584e+08	1.80906e+08	8.03018e+07	1.47367e+08	1.44616e+07	863610000	244160000	97123000	67555000	50475000
3.71457e+08	1.43522e+08	8.9409e+07	8.46041e+07	2.4082e+06	437760000	164830000	77697000	61024000	6435000
2.17443e+09	1.87308e+09	1.30196e+09	9.9268e+08	1.79746e+08	1533900000	1405000000	1139900000	822460000	253060000
						6137100	5781200
9.27085e+07	1.05372e+07	8.8546e+06			43769000	14430000		4206300
1.06595e+07	1.4898e+07	3.95878e+07	2.58551e+07			10690000	40106000	25136000
2.41967e+07					14479000	7573900
3.65246e+07	1.63698e+07	3.63571e+07	1.80236e+07		25709000	20583000	18022000	10567000	2908200
	1.20224e+07				18792000		6495200	8178600
2.43684e+08	9.08232e+07	3.56366e+07	3.69309e+07		222210000	83681000	40218000	19750000	11231000
1.18631e+08	1.84732e+08	1.27914e+08	8.79762e+07		176330000	122740000	118250000	45537000	7383100
7.64719e+09	8.17668e+09	6.82468e+09	6.4893e+09	6.90443e+09	7585800000	7569000000	6787800000	7292900000	5675000000
3.91295e+07	1.57063e+07	9.1409e+06	1.26502e+07		24567000	11570000	7314200	6152800
1.36935e+08	4.14378e+07	2.24447e+07	3.37616e+07		119380000	156470000	31720000	29444000	4938900
4.51666e+08	2.32246e+07	1.50814e+07	6.81674e+07	4.03272e+06	702570000	28476000	21718000	44133000	34648000
1.15487e+08	2.36391e+07	1.5759e+07	2.0927e+07		178390000	31800000		14593000	3825400
1.42548e+08	1.15881e+08	9.20268e+07	6.25487e+07	3.09613e+06	159960000	109860000	90853000	30476000	5148600
1.78308e+09	4.44194e+08	2.3793e+08	2.97885e+08	2.57147e+07	1335100000	512400000	274500000	249000000	87961000
2.56549e+07	2.79208e+07		1.79031e+07		34970000	13926000		14350000
4.71263e+08	1.55616e+08	1.22652e+08	1.59393e+08	5.82119e+06	520830000	175860000	124370000	137360000	62321000
2.96369e+08	2.69077e+08	3.31015e+08	1.52855e+08	1.50214e+07	298420000	334730000	250520000	228040000	23539000
2.95463e+07	9.62062e+06		7.89839e+06		30037000	8362200	5915800	6260200
4.43295e+08	4.09313e+07	4.73089e+07	8.22238e+07	1.70789e+07	483530000	162270000	76405000	65592000	54148000
8.96119e+07	3.46639e+07	3.50816e+07	3.046e+07		96028000	34296000	23909000	35507000	14572000
3.73926e+08	5.35787e+08	4.77892e+08	4.51746e+08	5.40315e+08	464260000	281310000	447170000	387820000	423040000
2.373e+09	3.10299e+09	3.08533e+09	2.09409e+09	1.5889e+08	2203200000	3321000000	1925700000	2542000000	162360000
1.10549e+08	1.6896e+07	8.9983e+06	9.60649e+06		113520000	10451000	8538700	6616600
1.58827e+07	8.02705e+06	5.69403e+06	4.54222e+06		7451000	11025000	6079800	4582300
3.89559e+08	1.29994e+08	9.8298e+07	9.40372e+07	1.46558e+07	358530000	122550000	130650000	114050000	28924000
1.45229e+07	8.61944e+06	9.66098e+06	7.14896e+06	1.10207e+07	10807000	12542000	5858000	7910500	7015400
	2.68353e+07	9.51171e+06	1.7607e+07	2.61778e+07	12408000	14177000	11896000	16498000	11919000
9.28233e+08	1.08102e+09	8.11119e+08	8.16948e+08	1.00606e+09	1009700000	1079800000	870800000	762030000	647330000
1.45663e+08	5.97123e+06	5.73847e+06	1.20963e+07		53024000	8378900	4835500
5.2091e+08	3.09624e+08	2.21646e+08	2.45782e+08	6.19734e+07	734730000	237860000	156530000	180690000	75341000
1.19026e+08	2.54396e+07	1.54471e+07	1.76775e+07		104710000	23177000	17557000	8227700	6208700
1.16557e+08	1.69352e+07	4.02236e+06	1.01523e+07		85025000	7430300		5698600
4.20024e+07	5.12373e+06	9.84644e+06			62733000	20872000	7931400
	6.85074e+07	3.29301e+07	3.24935e+07	5.05041e+07		79421000	39434000	37924000	26248000
1.98955e+07			5.90686e+06		46043000
3.0285e+07	1.24659e+07		1.04756e+07			10542000
8.80544e+06
2.48574e+07	7.95616e+06		4.84982e+06		17241000	13913000	6059800	5827500
5.31277e+08	8.72394e+08	7.21612e+08	6.33635e+08	6.88026e+08	772000000	582650000	641560000	620220000	502440000
9.75296e+07	2.80115e+07	1.51541e+07	2.88173e+07		188480000	28144000	16208000	11290000	7479900
	5.02096e+07	5.5297e+07	2.39251e+07		14582000	47983000	79736000	45501000
2.29363e+08	1.80145e+08	1.68103e+08	1.99307e+08	2.92133e+07	444430000	166860000	189430000	167030000	75509000
7.59492e+07			2.24382e+07		53481000		3176000	6944100
[truncated: 1,754 more rows]

## Sheet: Fig 4a
all	mRNAbp	polyA	nonpolyA	all	mRNAbp	polyA	nonpolyA	all	mRNAbp	polyA	nonpolyA	all	mRNAbp	polyA	nonpolyA
[truncated: 8,241 more rows]

[truncated: 25 more sheets: Fig 4b-c, Fig 4g, Fig 4h, Fig 4i, Fig 5a, Fig 5c, Fig 6a, Fig 6d, Fig 6g, Fig 6I, Fig 7b, Suppl. 2b, Suppl. 3c, Suppl. 3d, Suppl. Fig 5, Suppl. Fig 7, Suppl. Fig 10a, Suppl. Fig 10b, Suppl. Fig 10c, Suppl. Fig 11 …]
